# Supplementary material for: Shared and organ-specific gene-expression programs during the development of the cochlea and the superior olivary complex
Source: RNA Biol. 2023 Aug 21;20(1):629–40. doi: 10.1080/15476286.2023.2247628 (PMC10443965; doi:10.1080/15476286.2023.2247628)
Supplement: Supplemental Material [file KRNB_A_2247628_SM4867.zip]

Archive with 10 entries (10 files):
- KRNB_2022_0218_Table_S6.xls
- KRNB_2022_0218_Table_S7.xls
- KRNB_2022_0218_Table_S8.xls
- Table_S1.xls
- Table_S2.xls
- Table_S3.xls
- Table_S4.xls
- Table_S5A.xls
- Table_S5B.xls
- Table_S9.xls
