# Supplementary material for: Shared and organ-specific gene-expression programs during the development of the cochlea and the superior olivary complex
Source: RNA Biol. 2023 Aug 21;20(1):629–40. doi: 10.1080/15476286.2023.2247628 (PMC10443965; doi:10.1080/15476286.2023.2247628)
Supplement: Supplemental Material [file KRNB_A_2247628_SM4867.zip › KRNB_2022_0218_Table_S6.xls]

## Sheet: Sheet1
miR	coch_E16_1	coch_E16_2	coch_E16_average	coch_P0_1	coch_P0_2	coch_P0_3	coch_P0_4	coch_P0_average	coch_P16_1	coch_P16_2	coch_P16_3	coch_P16_4	coch_P16_average	SOC_E16_1	SOC_E16_2	SOC_E16_3	SOC_E16_4	SOC_E16_average	SOC_P0_1	SOC_P0_2	SOC_P0_3	SOC_P0_4	SOC_P0_average	SOC_P16_1	SOC_P16_2	SOC_P16_3	SOC_P16_average
Mmu-Let-7-P1b_5p	1331.18	2106.51	1718.85	2921.5	3296.09	3969.8	4520.8	3677.05	3534.06	1906.55	4520.8	5882.16	3960.9	6.43345	5.90011	6.03747	6.62944	6.25012	6.3659	6.13445	6.13445	13.9333	8.14203	7.51215	28.6762	12.0839	16.0907
Mmu-Let-7-P2b2_5p	569.504	733.354	651.429	3969.8	4951.9	7162.64	6331.69	5604.01	12448.8	14058.3	19269.8	24484.8	17565.4	4.67913	4.98137	4.31536	4.79574	4.6929	6.71004	6.03747	6.25963	81.2756	25.0707	34.8725	137.034	161.761	111.223
Mmu-Let-7-P2b3_5p	733.354	748.94	741.147	1457.17	1457.17	828.471	1517.31	1315.03	3129.16	569.504	3798.03	3798.03	2823.68	5.68187	6.0839	6.0839	6.3659	6.05389	7.43964	7.15267	6.71004	10.4964	7.94968	11.6523	29.586	34.8725	25.3703
Mmu-Let-7-P2c1_5p	14058.3	15367.1	14712.7	49663.7	49663.7	37982.4	49663.7	46743.3	64609	24484.8	107786	107786	76166.6	1331.18	998.753	916.481	1579.83	1206.56	1579.83	1077.39	1292.01	3534.06	1870.82	3969.8	7162.64	5882.16	5671.53
Mmu-Let-7-P2c2_5p	1517.31	1077.39	1297.35	3296.09	2809.23	2367.91	2631.91	2776.29	3969.8	1517.31	7162.64	7708.16	5089.48	123.355	94.88	77.5315	67.6967	90.8659	94.88	81.2756	92.8991	157.88	106.734	133.792	225.679	289.186	216.219
Mmu-Let-7-P2c3_5p	11713	12448.8	12080.9	21658.9	11713	10172.3	14058.3	14400.6	24484.8	10172.3	64609	64609	40968.8	11.9099	8.68677	8.48484	10.1549	9.8091	25.4189	12.2554	11.9099	42.2732	22.9643	46.1889	81.2756	108.89	78.7847
Mmu-Mir-1-P2_3p	35.903	62.5396	49.2213	98.4472	424.927	147.052	267.526	234.488	56.395	92.8991	173.117	133.792	114.051	392.292	225.679	105.487	273.774	249.308	6.13445	6.25963	7.65621	12.5365	8.14669	12.0839	11.1994	7.96046	10.4146
Mmu-Mir-10-P1b-v1_5p	3.80926	3.80926	3.80926	3.80926	3.80926	3.80926	3.80926	3.80926	3.80926	3.80926	3.80926	3.80926	3.80926	5.11711	7.01927	6.13445	4.48742	5.68956	6.88437	12.7036	15.9867	28.6762	16.0627	4.8234	5.21104	4.89343	4.97596
Mmu-Mir-10-P1c-v1_5p	3.80926	3.80926	3.80926	3.80926	3.80926	3.80926	3.80926	3.80926	3.80926	3.80926	3.80926	3.80926	3.80926	4.51707	6.54471	5.74104	4.30594	5.27719	7.51215	11.4162	13.9333	31.9948	16.2141	4.85987	5.01517	5.24842	5.04115
Mmu-Mir-10-P2b_5p	24484.8	27337.2	25911	37982.4	32070	49663.7	32070	37946.5	14058.3	32070	16779.4	14058.3	19241.5	37982.4	107786	361783	49663.7	139304	27337.2	107786	107786	64609	76879.7	24484.8	64609	32070	40388
Mmu-Mir-10-P2c_5p	3.80926	3.80926	3.80926	3.80926	3.80926	3.80926	3.80926	3.80926	3.80926	3.80926	3.80926	3.80926	3.80926	6.25963	6.62944	6.71004	4.31536	5.97862	5.79374	6.71004	9.48716	6.3659	7.08921	4.1278	4.98137	4.48742	4.5322
Mmu-Mir-10-P2d_5p	3.80926	3.80926	3.80926	3.80926	3.80926	3.80926	3.80926	3.80926	3.80926	3.80926	3.80926	3.80926	3.80926	4.98137	5.51752	5.32758	4.66242	5.12222	4.67913	5.44385	5.99032	5.05927	5.29314	4.69893	5.05927	4.625	4.7944
Mmu-Mir-10-P3b_5p	361783	361783	361783	361783	361783	361783	361783	361783	361783	361783	361783	361783	361783	16779.4	9003.44	12448.8	19269.8	14375.3	21658.9	15367.1	16779.4	7162.64	15242	21658.9	5204.38	4280.67	10381.3
Mmu-Mir-101-P1-v1_3p	3.8808	3.8808	3.8808	3.8808	3.8808	3.8808	3.8808	3.8808	3.8808	3.8808	3.8808	3.8808	3.8808	86.6217	77.5315	67.6967	16.5522	62.1005	295.282	168.766	125.87	273.774	215.923	186.657	283.015	383.931	284.535
Mmu-Mir-101-P2-v1_3p	3.89065	3.89065	3.89065	3.89065	3.89065	3.89065	3.89065	3.89065	3.89065	3.89065	3.89065	3.89065	3.89065	6.71004	5.11711	6.3659	4.67913	5.71804	7.01927	5.24842	5.27349	8.38438	6.48139	13.1874	16.376	38.1123	22.5586
Mmu-Mir-1198_5p	234.725	352.365	293.545	764.465	1144.96	945.128	733.354	896.976	495.353	916.481	733.354	1021.14	791.581	147.052	203.53	191.966	209.479	188.007	197.966	238.808	313.937	161.761	228.118	343.898	245.36	212.493	267.25
Mmu-Mir-122_5p	671.587	23.1411	347.364	130.325	133.792	151.742	130.325	136.546	108.89	20.6253	86.6217	137.034	88.2926	4.45346	4.51707	5.39077	5.39077	4.93802	5.24842	4.625	6.0839	9.08885	6.26154	5.32758	6.62944	7.85185	6.60296
Mmu-Mir-1247_5p	81.2756	70.1942	75.7349	28.6762	35.903	31.1098	59.5889	38.8195	34.8725	21.2384	42.2732	61.9568	40.0852	7.96046	7.65621	5.51752	38.1123	14.8116	7.85185	6.62944	6.54471	67.6967	22.1807	12.7036	43.6013	39.7275	32.0108
Mmu-Mir-1249_3p	108.89	157.88	133.385	859.584	916.481	1678.99	1292.01	1186.77	1144.96	5882.16	2809.23	3129.16	3241.38	251.971	306.902	383.931	451.673	348.619	733.354	964.954	1123.69	3296.09	1529.52	1839.92	11713	8190.68	7247.87
Mmu-Mir-1251_5p	3.92001	3.92001	3.92001	3.92001	3.92001	3.92001	3.92001	3.92001	3.92001	3.92001	3.92001	3.92001	3.92001	313.937	114.035	91.1591	352.365	217.874	383.931	123.355	161.761	165.618	208.666	165.618	143.106	77.5315	128.752
Mmu-Mir-126-P2-v2_5p	37982.4	37982.4	37982.4	5204.38	4520.8	3798.03	5499.93	4755.79	19269.8	6331.69	12448.8	12448.8	12624.8	10172.3	19269.8	16779.4	10172.3	14098.4	12448.8	21658.9	21658.9	24484.8	20062.8	15367.1	24484.8	37982.4	25944.8
Mmu-Mir-126-P2-v3_3p	173.117	179.261	176.189	157.88	88.7757	98.4472	88.7757	108.47	295.282	52.9682	121.28	108.89	144.605	165.618	67.6967	88.7757	100.618	105.677	186.657	63.5753	62.5396	715.112	256.971	105.487	360.649	557.803	341.313
Mmu-Mir-127_3p	506.687	424.927	465.807	828.471	889.076	998.753	1021.14	934.36	733.354	1749.69	796.649	945.128	1056.2	361783	361783	107786	361783	298284	361783	361783	361783	361783	361783	361783	361783	361783	361783
Mmu-Mir-129-P1_3p	21.2384	20.6253	20.9319	54.745	81.2756	43.6013	51.447	57.7672	57.777	295.282	147.052	20.6253	130.184	186.657	147.052	273.774	139.281	186.691	828.471	1579.83	1457.17	370.409	1058.97	1292.01	588.315	625.585	835.303
Mmu-Mir-1298_5p	3.92986	3.92986	3.92986	3.92986	3.92986	3.92986	3.92986	3.92986	3.92986	3.92986	3.92986	3.92986	3.92986	1380.85	2367.91	2921.5	828.471	1874.68	3129.16	2809.23	1839.92	4520.8	3074.78	1517.31	1292.01	1517.31	1442.21
Mmu-Mir-130-P1c_3p	2921.5	1246.21	2083.85	1021.14	1051.84	964.954	1051.84	1022.44	1077.39	537.599	748.94	647.434	752.84	222.267	137.034	130.325	225.679	178.826	217.233	157.88	151.742	464.866	247.93	130.325	230.016	222.267	194.202
Mmu-Mir-130-P2a_3p	3.97413	3.97413	3.97413	3.97413	3.97413	3.97413	3.97413	3.97413	3.97413	3.97413	3.97413	3.97413	3.97413	4.8234	4.79574	5.21104	4.33452	4.79117	4.66242	4.58457	4.31536	5.44385	4.75155	4.43129	4.43129	4.02704	4.29654
Mmu-Mir-130-P2b_3p	4.02704	4.02704	4.02704	4.02704	4.02704	4.02704	4.02704	4.02704	4.02704	4.02704	4.02704	4.02704	4.02704	5.44385	4.58457	5.44385	4.51707	4.99733	5.44385	4.55494	4.45346	6.25963	5.17797	4.92907	4.17638	4.92907	4.67817
Mmu-Mir-130-P4a_3p	1195.97	671.587	933.778	569.504	557.803	569.504	569.504	566.579	92.8991	161.761	59.5889	70.1942	96.1109	51.447	44.102	42.2732	84.7794	55.6504	27.8544	16.5522	27.8544	230.016	75.5692	7.85185	64.5384	57.777	43.3891
Mmu-Mir-1306_5p	1246.21	1195.97	1221.09	3129.16	3969.8	6331.69	3798.03	4307.17	1331.18	4951.9	1983.82	2921.5	2797.1	15.3738	42.2732	34.8725	28.6762	30.2989	9.58327	35.903	51.447	31.1098	32.0108	42.2732	42.2732	35.903	40.1498
Mmu-Mir-132-P1_3p	48.6489	74.9482	61.7986	133.792	165.618	121.28	217.233	159.481	343.898	300.037	225.679	320.947	297.64	203.53	267.526	283.015	360.649	278.68	688.337	569.504	671.587	1292.01	805.359	3129.16	3534.06	3296.09	3319.77
Mmu-Mir-132-P2_3p	4.08195	4.08195	4.08195	4.08195	4.08195	4.08195	4.08195	4.08195	4.08195	4.08195	4.08195	4.08195	4.08195	12.0839	10.1549	9.08885	21.2384	13.1415	54.745	23.898	39.7275	71.8835	47.5635	260.478	238.808	186.657	228.648
Mmu-Mir-132-P2_5p	4.1278	4.1278	4.1278	4.1278	4.1278	4.1278	4.1278	4.1278	4.1278	4.1278	4.1278	4.1278	4.1278	12.2554	14.8361	11.9099	13.4386	13.11	59.5889	82.2466	114.035	133.792	97.4157	203.53	403.382	403.382	336.765
Mmu-Mir-134_5p	610.656	688.337	649.497	964.954	859.584	733.354	889.076	861.742	267.526	403.382	889.076	688.337	562.08	1906.55	1983.82	1839.92	1749.69	1869.99	1983.82	2225.56	2367.91	2225.56	2200.71	1457.17	2809.23	2809.23	2358.55
Mmu-Mir-135-P4_5p	42.2732	38.1123	40.1927	43.6013	20.6253	20.6253	20.6253	26.3693	59.5889	22.1533	88.7757	91.1591	65.4193	3.80926	3.80926	3.80926	3.80926	3.80926	3.80926	3.80926	3.80926	3.80926	3.80926	3.80926	3.80926	3.80926	3.80926
Mmu-Mir-136-v1_3p	209.479	238.808	224.144	77.5315	21.2384	31.9948	46.1889	44.2384	217.233	222.267	123.355	71.8835	158.685	3296.09	2631.91	2809.23	1906.55	2660.95	8190.68	5499.93	4280.67	15367.1	8334.59	3534.06	10172.3	11713	8473.12
Mmu-Mir-136-v1_5p	4.17638	4.17638	4.17638	4.17638	4.17638	4.17638	4.17638	4.17638	4.17638	4.17638	4.17638	4.17638	4.17638	14.152	8.26679	10.379	7.65621	10.1135	98.4472	13.9333	14.8361	59.5889	46.7014	15.7362	35.903	59.5889	37.076
Mmu-Mir-137-P1-v1_3p	4.19598	4.19598	4.19598	4.19598	4.19598	4.19598	4.19598	4.19598	4.19598	4.19598	4.19598	4.19598	4.19598	117.183	165.618	173.117	102.94	139.715	238.808	313.937	360.649	86.6217	250.004	86.6217	57.777	44.102	62.8336
Mmu-Mir-137-P1-v2_3p	4.234	4.234	4.234	4.234	4.234	4.234	4.234	4.234	4.234	4.234	4.234	4.234	4.234	12.9584	15.7362	27.2459	11.4162	16.8392	28.6762	44.102	59.5889	21.2384	38.4014	8.26679	8.38438	6.03747	7.56288
Mmu-Mir-139_5p	764.465	1051.84	908.153	889.076	796.649	748.94	828.471	815.784	671.587	1195.97	828.471	1123.69	954.93	151.742	186.657	151.742	212.493	175.659	191.966	230.016	329.577	569.504	330.266	451.673	764.465	748.94	655.026
Mmu-Mir-140-P1-v2_3p	464.866	464.866	464.866	392.292	495.353	289.186	451.673	407.126	1292.01	1123.69	688.337	889.076	998.279	7708.16	14058.3	14058.3	6782.34	10651.8	1123.69	1292.01	1195.97	1021.14	1158.2	1051.84	945.128	998.753	998.574
Mmu-Mir-142-P1-v1_5p	4.24722	4.24722	4.24722	4.24722	4.24722	4.24722	4.24722	4.24722	4.24722	4.24722	4.24722	4.24722	4.24722	73.1848	35.903	29.9035	23.1411	40.5331	88.7757	11.9099	10.4964	10.6146	30.4492	61.9568	14.152	13.4386	29.8491
Mmu-Mir-142-P1-v3_3p	4.30594	4.30594	4.30594	4.30594	4.30594	4.30594	4.30594	4.30594	4.30594	4.30594	4.30594	4.30594	4.30594	8.48484	7.15267	9.48716	5.32758	7.61306	9.08885	5.11711	6.03747	7.65621	6.97491	7.15267	10.379	9.58327	9.03832
Mmu-Mir-142-P1-v4_5p	295.282	217.233	256.258	66.4595	63.5753	81.2756	46.9823	64.5732	413.392	306.902	70.1942	73.1848	215.918	212.493	117.183	114.035	197.966	160.419	251.971	105.487	100.618	64.5384	130.653	173.117	74.9482	71.8835	106.65
Mmu-Mir-143_3p	2367.91	1983.82	2175.86	1839.92	998.753	647.434	748.94	1058.76	7162.64	2631.91	5499.93	4280.67	4893.79	24484.8	24484.8	19269.8	27337.2	23894.1	32070	24484.8	27337.2	32070	28990.5	32070	49663.7	64609	48780.9
Mmu-Mir-144-v1_3p	4.31536	4.31536	4.31536	4.31536	4.31536	4.31536	4.31536	4.31536	4.31536	4.31536	4.31536	4.31536	4.31536	13.7234	6.83494	6.83494	7.85185	8.81127	8.38438	6.83494	5.51752	63.5753	21.078	11.1994	71.8835	74.9482	52.6771
Mmu-Mir-144-v2_5p	110.933	114.035	112.484	20.6253	42.2732	21.2384	27.2459	27.8457	61.9568	23.1411	27.2459	21.2384	33.3955	33.2899	11.6523	12.9584	14.8361	18.1842	15.5444	7.43964	5.79374	9.48716	9.56624	13.7234	12.0839	14.3671	13.3915
Mmu-Mir-145_5p	2225.56	1906.55	2066.06	5499.93	5204.38	5882.16	6782.34	5842.21	11713	15367.1	6782.34	6331.69	10048.5	225.679	108.89	251.971	157.88	186.105	161.761	203.53	251.971	20.6253	159.472	610.656	15.5444	14.8361	213.679
Mmu-Mir-146-P1_5p	889.076	945.128	917.102	1144.96	748.94	482.429	647.434	755.94	2921.5	828.471	2921.5	1579.83	2062.82	3969.8	7162.64	6331.69	3798.03	5315.54	10172.3	14058.3	14058.3	1331.18	9905.02	9003.44	1021.14	1051.84	3692.14
Mmu-Mir-146-P4_5p	225.679	173.117	199.398	137.034	161.761	22.1533	157.88	119.707	859.584	251.971	1051.84	748.94	728.084	62.5396	130.325	137.034	48.6489	94.6367	173.117	392.292	464.866	23.1411	263.354	557.803	73.1848	66.4595	232.483
Mmu-Mir-148-P1_3p	230.016	230.016	230.016	67.6967	48.6489	67.6967	61.9568	61.4997	289.186	125.87	238.808	245.36	224.806	130.325	98.4472	73.1848	74.9482	94.2262	74.9482	29.586	34.8725	15.3738	38.6952	33.2899	12.2554	11.1994	18.9149
Mmu-Mir-148-P3_3p	27.2459	43.6013	35.4236	44.102	56.395	59.5889	21.2384	45.3311	165.618	94.88	133.792	51.447	111.434	102.94	320.947	267.526	105.487	199.225	34.8725	100.618	105.487	73.1848	78.5405	15.9867	45.0204	63.5753	41.5275
Mmu-Mir-148-P4_3p	73.1848	84.7794	78.9821	81.2756	31.1098	44.102	114.035	67.6307	117.183	114.035	49.723	92.8991	93.4601	8.26679	12.2554	16.376	7.32865	11.0567	8.26679	13.4386	15.3738	9.58327	11.6656	12.9584	10.4964	7.43964	10.2981
Mmu-Mir-149_5p	9003.44	6782.34	7892.89	16779.4	14058.3	12448.8	12448.8	13933.8	6782.34	19269.8	8190.68	7162.64	10351.4	1579.83	1144.96	1331.18	3534.06	1897.51	2367.91	1906.55	2106.51	1749.69	2032.66	1906.55	1517.31	1021.14	1481.67
Mmu-Mir-15-P1a_5p	4.33452	4.33452	4.33452	4.33452	4.33452	4.33452	4.33452	4.33452	4.33452	4.33452	4.33452	4.33452	4.33452	451.673	313.937	343.898	283.015	348.131	413.392	329.577	267.526	964.954	493.862	383.931	964.954	1292.01	880.298
Mmu-Mir-15-P1b_5p	647.434	2225.56	1436.5	1331.18	1195.97	1246.21	1077.39	1212.69	306.902	588.315	464.866	424.927	446.253	688.337	360.649	451.673	859.584	590.061	523.424	260.478	230.016	7708.16	2180.52	392.292	1906.55	2106.51	1468.45
Mmu-Mir-15-P1c-v1_3p	1021.14	859.584	940.361	403.382	289.186	383.931	437.64	378.535	147.052	81.2756	108.89	52.9682	97.5463	337.493	230.016	230.016	413.392	302.729	77.5315	67.6967	73.1848	8.97065	56.8459	70.1942	5.24842	6.0839	27.1755
Mmu-Mir-15-P1c-v1_5p	12448.8	11713	12080.9	3534.06	1517.31	1457.17	1749.69	2064.56	1457.17	337.493	1144.96	1051.84	997.866	1077.39	569.504	764.465	437.64	712.249	495.353	337.493	222.267	437.64	373.188	222.267	306.902	370.409	299.859
Mmu-Mir-15-P1c-v2_3p	4.38389	4.38389	4.38389	4.38389	4.38389	4.38389	4.38389	4.38389	4.38389	4.38389	4.38389	4.38389	4.38389	9.08885	7.51215	7.43964	9.73305	8.44342	6.03747	4.43129	6.62944	4.51707	5.40382	5.39077	3.8808	3.8808	4.38412
Mmu-Mir-15-P1c-v3_3p	4.38877	4.38877	4.38877	4.38877	4.38877	4.38877	4.38877	4.38877	4.38877	4.38877	4.38877	4.38877	4.38877	1195.97	748.94	610.656	1021.14	894.176	329.577	151.742	157.88	52.9682	173.042	143.106	27.8544	15.7362	62.2322
Mmu-Mir-15-P1d_5p	31.9948	45.0204	38.5076	209.479	64.5384	33.2899	151.742	114.762	424.927	451.673	186.657	482.429	386.422	125.87	63.5753	81.2756	137.034	101.939	234.725	139.281	133.792	733.354	310.288	748.94	1839.92	1839.92	1476.26
Mmu-Mir-15-P2b_5p	133.792	392.292	263.042	329.577	383.931	234.725	337.493	321.432	300.037	225.679	715.112	796.649	509.369	733.354	796.649	964.954	610.656	776.403	715.112	688.337	569.504	3129.16	1275.53	588.315	1195.97	1579.83	1121.37
Mmu-Mir-15-P2c_5p	245.36	203.53	224.445	38.1123	49.723	70.1942	36.9014	48.7327	20.6253	23.898	20.6253	54.745	29.9734	56.395	74.9482	66.4595	43.6013	60.351	7.96046	10.8968	8.78769	16.5522	11.0493	4.98137	8.68677	8.38438	7.35084
Mmu-Mir-15-P2d_5p	49.723	49.723	49.723	29.586	36.9014	23.1411	62.5396	38.042	209.479	165.618	245.36	139.281	189.934	39.7275	45.0204	46.9823	45.0204	44.1877	82.2466	73.1848	110.933	123.355	97.43	137.034	191.966	260.478	196.493
Mmu-Mir-150_5p	437.64	715.112	576.376	2500.26	3534.06	4520.8	3969.8	3631.23	21658.9	49663.7	10172.3	10172.3	22916.8	88.7757	86.6217	92.8991	154.955	105.813	245.36	343.898	260.478	337.493	296.807	1380.85	1457.17	1331.18	1389.73
Mmu-Mir-153-P1_3p	186.657	225.679	206.168	38.7049	22.1533	23.898	38.1123	30.7171	21.2384	24.5476	21.2384	74.9482	35.4932	1051.84	437.64	733.354	370.409	648.311	1906.55	647.434	537.599	537.599	907.296	424.927	343.898	313.937	360.921
Mmu-Mir-154-P1_3p	4.43129	4.43129	4.43129	4.43129	4.43129	4.43129	4.43129	4.43129	4.43129	4.43129	4.43129	4.43129	4.43129	12.5365	29.586	29.586	11.1994	20.727	12.9584	29.9035	24.5476	23.898	22.8268	5.99032	8.97065	8.48484	7.81527
Mmu-Mir-154-P1_5p	88.7757	98.4472	93.6114	82.2466	168.766	71.8835	179.261	125.539	94.88	191.966	161.761	56.395	126.251	168.766	151.742	225.679	179.261	181.362	289.186	320.947	306.902	482.429	349.866	295.282	482.429	537.599	438.437
Mmu-Mir-154-P10_5p	1678.99	1517.31	1598.15	3798.03	3129.16	3129.16	3296.09	3338.11	6331.69	4280.67	15367.1	16779.4	10689.7	1021.14	1331.18	998.753	1331.18	1170.56	1749.69	1839.92	2631.91	998.753	1805.07	1749.69	2225.56	1906.55	1960.6
Mmu-Mir-154-P12_3p	161.761	234.725	198.243	197.966	154.955	306.902	154.955	203.695	86.6217	273.774	251.971	209.479	205.461	32070	32070	32070	37982.4	33548.1	107786	49663.7	49663.7	27337.2	58612.7	49663.7	32070	27337.2	36357
Mmu-Mir-154-P13_3p	1839.92	3296.09	2568	234.725	437.64	523.424	392.292	397.02	715.112	343.898	283.015	212.493	388.629	610.656	916.481	828.471	945.128	825.184	647.434	715.112	688.337	1839.92	972.7	688.337	1749.69	1380.85	1272.96
Mmu-Mir-154-P13_5p	151.742	222.267	187.004	21.2384	82.2466	61.9568	27.8544	48.324	35.903	54.745	71.8835	143.106	76.4094	21658.9	15367.1	10172.3	16779.4	15994.4	24484.8	12448.8	10172.3	107786	38723	10172.3	107786	107786	75248.2
Mmu-Mir-154-P14_5p	4.45346	4.45346	4.45346	4.45346	4.45346	4.45346	4.45346	4.45346	4.45346	4.45346	4.45346	4.45346	4.45346	91.1591	64.5384	59.5889	92.8991	77.0464	179.261	147.052	179.261	110.933	154.127	482.429	413.392	451.673	449.165
Mmu-Mir-154-P15_5p	29.586	52.9682	41.2771	186.657	343.898	320.947	222.267	268.442	451.673	715.112	523.424	588.315	569.631	44.102	15.0705	23.1411	81.2756	40.8973	114.035	74.9482	88.7757	70.1942	86.9884	256.241	133.792	105.487	165.173
Mmu-Mir-154-P17_3p	337.493	413.392	375.443	273.774	225.679	329.577	313.937	285.742	121.28	179.261	91.1591	62.5396	113.56	715.112	506.687	413.392	1246.21	720.35	1839.92	945.128	964.954	3969.8	1929.95	1331.18	3296.09	3129.16	2585.48
Mmu-Mir-154-P18_3p	329.577	329.577	329.577	39.7275	84.7794	62.5396	94.88	70.4816	36.9014	25.4189	51.447	22.1533	33.9801	31.1098	22.1533	25.4189	34.8725	28.3886	9.32049	14.152	15.7362	4.79574	11.0011	7.26477	3.89065	4.43129	5.19557
Mmu-Mir-154-P19_3p	523.424	796.649	660.036	121.28	51.447	197.966	133.792	126.121	173.117	130.325	267.526	110.933	170.475	506.687	1292.01	1292.01	557.803	912.127	610.656	1051.84	859.584	114.035	659.029	306.902	110.933	81.2756	166.37
Mmu-Mir-154-P2-v1_3p	4.48742	4.48742	4.48742	4.48742	4.48742	4.48742	4.48742	4.48742	4.48742	4.48742	4.48742	4.48742	4.48742	98.4472	73.1848	52.9682	31.1098	63.9275	16.376	21.2384	22.1533	15.9867	18.9386	16.376	14.589	14.589	15.1847
Mmu-Mir-154-P2-v2_3p	4.51707	4.51707	4.51707	4.51707	4.51707	4.51707	4.51707	4.51707	4.51707	4.51707	4.51707	4.51707	4.51707	61.9568	20.6253	48.6489	13.7234	36.2386	15.7362	11.5252	10.1549	38.1123	18.8822	15.0705	44.102	31.9948	30.3891
Mmu-Mir-154-P2-v2_5p	370.409	451.673	411.041	222.267	212.493	343.898	320.947	274.901	222.267	168.766	203.53	114.035	177.15	70.1942	157.88	209.479	165.618	150.793	67.6967	102.94	81.2756	251.971	125.971	36.9014	123.355	143.106	101.121
Mmu-Mir-154-P20-v1_3p	4.55494	4.55494	4.55494	4.55494	4.55494	4.55494	4.55494	4.55494	4.55494	4.55494	4.55494	4.55494	4.55494	92.8991	143.106	139.281	63.5753	109.715	151.742	283.015	352.365	82.2466	217.342	209.479	173.117	154.955	179.184
Mmu-Mir-154-P21_5p	165.618	186.657	176.138	251.971	197.966	256.241	230.016	234.048	123.355	39.7275	191.966	147.052	125.525	21.2384	12.7036	11.1994	23.898	17.2598	13.7234	24.5476	15.5444	5.51752	14.8332	23.898	5.90011	4.66242	11.4868
Mmu-Mir-154-P22_3p	260.478	320.947	290.713	300.037	320.947	283.015	234.725	284.681	154.955	209.479	256.241	151.742	193.104	256.241	238.808	212.493	256.241	240.945	212.493	222.267	256.241	15.7362	176.684	234.725	24.5476	15.0705	91.4477
Mmu-Mir-154-P26_3p	4.58457	4.58457	4.58457	4.58457	4.58457	4.58457	4.58457	4.58457	4.58457	4.58457	4.58457	4.58457	4.58457	796.649	625.585	1144.96	523.424	772.653	1380.85	1457.17	1749.69	688.337	1319.01	2809.23	2631.91	1749.69	2396.94
Mmu-Mir-154-P29-v1_3p	61.9568	61.9568	61.9568	29.9035	23.1411	45.0204	100.618	49.6706	22.1533	42.2732	27.8544	23.1411	28.8555	10.379	56.395	56.395	12.2554	33.8561	8.68677	27.2459	12.9584	10.1549	14.7615	5.68187	6.71004	6.88437	6.42543
Mmu-Mir-154-P29-v1_5p	4.625	4.625	4.625	4.625	4.625	4.625	4.625	4.625	4.625	4.625	4.625	4.625	4.625	5.14894	3.8808	4.33452	6.0839	4.86204	4.98137	5.14894	4.66242	11.9099	6.67565	4.17638	7.43964	11.4162	7.6774
Mmu-Mir-154-P30_3p	4.66242	4.66242	4.66242	4.66242	4.66242	4.66242	4.66242	4.66242	4.66242	4.66242	4.66242	4.66242	4.66242	25.4189	12.0839	14.589	15.5444	16.909	70.1942	27.8544	36.9014	139.281	68.5576	63.5753	260.478	267.526	197.193
Mmu-Mir-154-P34_3p	267.526	168.766	218.146	123.355	98.4472	105.487	74.9482	100.559	125.87	413.392	179.261	77.5315	199.014	3798.03	2921.5	3129.16	4520.8	3592.37	7162.64	4951.9	5204.38	2500.26	4954.8	7162.64	3129.16	2921.5	4404.43
Mmu-Mir-154-P36_3p	2631.91	3129.16	2880.54	1579.83	1906.55	2106.51	2106.51	1924.85	329.577	764.465	495.353	437.64	506.758	4520.8	3969.8	3798.03	4951.9	4310.13	4520.8	4520.8	5882.16	3798.03	4680.45	4951.9	3798.03	3534.06	4094.66
Mmu-Mir-154-P36_5p	117.183	154.955	136.069	173.117	222.267	173.117	186.657	188.79	238.808	352.365	306.902	337.493	308.892	13.4386	1051.84	1246.21	10.8968	580.596	35.903	2500.26	2500.26	105.487	1285.48	56.395	179.261	110.933	115.53
Mmu-Mir-154-P3a-v2_3p	137.034	123.355	130.195	238.808	217.233	238.808	238.808	233.414	77.5315	133.792	43.6013	34.8725	72.4494	100.618	52.9682	39.7275	161.761	88.7687	209.479	121.28	165.618	179.261	168.91	238.808	256.241	238.808	244.619
Mmu-Mir-154-P4-o1_5p	4.67913	4.67913	4.67913	4.67913	4.67913	4.67913	4.67913	4.67913	4.67913	4.67913	4.67913	4.67913	4.67913	139.281	100.618	186.657	49.723	119.07	230.016	306.902	273.774	4.38389	203.769	289.186	4.45346	4.98137	99.5404
Mmu-Mir-154-P5_3p	482.429	588.315	535.372	46.9823	66.4595	73.1848	38.7049	56.3329	98.4472	102.94	92.8991	23.898	79.5461	260.478	370.409	337.493	251.971	305.088	300.037	360.649	238.808	98.4472	249.485	154.955	154.955	137.034	148.981
Mmu-Mir-154-P5_5p	251.971	256.241	254.106	283.015	203.53	222.267	343.898	263.177	320.947	230.016	337.493	352.365	310.205	437.64	197.966	154.955	482.429	318.247	1077.39	295.282	343.898	1457.17	793.435	537.599	1123.69	1144.96	935.416
Mmu-Mir-154-P6_3p	4.69893	4.69893	4.69893	4.69893	4.69893	4.69893	4.69893	4.69893	4.69893	4.69893	4.69893	4.69893	4.69893	12.7036	7.96046	13.7234	6.83494	10.3056	11.1994	9.32049	6.3659	5.68187	8.14191	5.51752	4.48742	5.27349	5.09281
Mmu-Mir-154-P6_5p	4.74946	4.74946	4.74946	4.74946	4.74946	4.74946	4.74946	4.74946	4.74946	4.74946	4.74946	4.74946	4.74946	45.0204	51.447	31.1098	39.7275	41.8262	31.9948	62.5396	84.7794	14.589	48.4757	100.618	63.5753	45.0204	69.7378
Mmu-Mir-154-P7_5p	1579.83	1457.17	1518.5	1195.97	588.315	495.353	537.599	704.309	1839.92	733.354	2631.91	1983.82	1797.25	1246.21	1517.31	1051.84	1144.96	1240.08	1457.17	1123.69	1331.18	1246.21	1289.56	1021.14	2367.91	2631.91	2006.99
Mmu-Mir-154-P8_3p	84.7794	121.28	103.03	22.1533	31.9948	52.9682	28.6762	33.9481	25.4189	43.6013	73.1848	24.5476	41.6882	1123.69	1021.14	945.128	916.481	1001.61	1331.18	1021.14	998.753	4280.67	1907.93	1579.83	6782.34	6782.34	5048.17
Mmu-Mir-154-P9_3p	57.777	44.102	50.9395	31.1098	38.1123	24.5476	39.7275	33.3743	27.2459	44.102	22.1533	35.903	32.351	14058.3	8190.68	7162.64	7162.64	9143.56	15367.1	9003.44	7708.16	1678.99	8439.42	2225.56	506.687	464.866	1065.7
Mmu-Mir-155_5p	22.1533	27.2459	24.6996	56.395	43.6013	34.8725	63.5753	49.611	66.4595	27.2459	28.6762	154.955	69.3341	13.9333	13.7234	20.6253	12.7036	15.2464	12.5365	14.589	11.4162	51.447	22.4971	35.903	49.723	51.447	45.691
Mmu-Mir-17-P1a_5p	191.966	125.87	158.918	70.1942	143.106	54.745	117.183	96.307	48.6489	56.395	44.102	36.9014	46.5118	5.61283	6.3659	6.25963	5.74104	5.99485	5.39077	5.32758	4.85987	5.99032	5.39214	5.21104	6.3659	6.25963	5.94552
Mmu-Mir-17-P1d_5p	74.9482	105.487	90.2177	31.9948	71.8835	74.9482	48.6489	56.8689	42.2732	27.8544	29.586	94.88	48.6484	569.504	828.471	859.584	495.353	688.228	403.382	495.353	370.409	557.803	456.737	110.933	197.966	230.016	179.638
Mmu-Mir-17-P2a_5p	70.1942	94.88	82.5371	33.2899	23.898	25.4189	22.1533	26.19	23.1411	28.6762	29.9035	25.4189	26.7849	64.5384	92.8991	143.106	38.7049	84.8121	31.1098	98.4472	91.1591	130.325	87.7602	8.97065	20.6253	38.7049	22.767
Mmu-Mir-17-P2c_5p	4.79574	4.79574	4.79574	4.79574	4.79574	4.79574	4.79574	4.79574	4.79574	4.79574	4.79574	4.79574	4.79574	6.54471	9.32049	13.9333	5.99032	8.94721	5.05927	10.6146	10.6146	12.0839	9.5931	3.97413	4.69893	4.38389	4.35232
Mmu-Mir-17-P4a_5p	945.128	1579.83	1262.48	495.353	295.282	295.282	245.36	332.819	179.261	45.0204	94.88	186.657	126.455	1144.96	1195.97	1457.17	671.587	1117.42	764.465	828.471	588.315	451.673	658.231	245.36	273.774	300.037	273.057
Mmu-Mir-17-P4c_5p	91.1591	46.1889	68.674	48.6489	33.2899	35.903	64.5384	45.5951	43.6013	29.586	33.2899	98.4472	51.2311	5.27349	6.03747	7.01927	5.21104	5.88532	4.234	4.38389	4.92907	4.38877	4.48393	3.8808	4.19598	3.89065	3.98915
Mmu-Mir-17-P4d_5p	32070	21658.9	26864.5	9003.44	6331.69	6782.34	7708.16	7456.41	3798.03	2367.91	3534.06	3534.06	3308.52	4280.67	3798.03	3969.8	4280.67	4082.29	3296.09	2921.5	2809.23	16779.4	6451.55	2367.91	9003.44	14058.3	8476.55
Mmu-Mir-181-P1c_5p	1123.69	1021.14	1072.42	1246.21	1021.14	671.587	1195.97	1033.73	360.649	671.587	329.577	360.649	430.615	49663.7	21658.9	24484.8	15367.1	27793.6	49663.7	32070	32070	37982.4	37946.5	19269.8	21658.9	21658.9	20862.5
Mmu-Mir-181-P2c_5p	4.8234	4.8234	4.8234	4.8234	4.8234	4.8234	4.8234	4.8234	4.8234	4.8234	4.8234	4.8234	4.8234	24.5476	12.9584	15.7362	15.0705	17.0782	66.4595	70.1942	74.9482	168.766	95.092	48.6489	125.87	121.28	98.5995
Mmu-Mir-184_3p	23.1411	31.9948	27.5679	110.933	147.052	161.761	161.761	145.377	828.471	506.687	217.233	260.478	453.217	46.1889	49.723	23.898	56.395	44.0512	29.9035	59.5889	82.2466	100.618	68.0891	51.447	86.6217	92.8991	76.9893
Mmu-Mir-185_5p	383.931	300.037	341.984	313.937	273.774	352.365	197.966	284.51	748.94	437.64	859.584	964.954	752.779	42.2732	29.9035	46.1889	29.9035	37.0672	100.618	52.9682	66.4595	25.4189	61.366	168.766	77.5315	82.2466	109.515
Mmu-Mir-186_5p	1983.82	1123.69	1553.76	625.585	306.902	537.599	495.353	491.36	506.687	383.931	360.649	267.526	379.698	5499.93	5882.16	7708.16	2921.5	5502.94	6331.69	10172.3	9003.44	424.927	6483.09	6782.34	217.233	209.479	2403.02
Mmu-Mir-187_3p	29.9035	31.1098	30.5067	108.89	86.6217	82.2466	105.487	95.8113	110.933	137.034	102.94	217.233	142.035	48.6489	36.9014	33.2899	94.88	53.4301	110.933	84.7794	117.183	173.117	121.503	179.261	337.493	283.015	266.59
Mmu-Mir-188-P1_5p	143.106	151.742	147.424	34.8725	44.102	56.395	66.4595	50.4573	27.8544	29.9035	23.1411	27.2459	27.0362	133.792	82.2466	82.2466	121.28	104.891	102.94	110.933	94.88	796.649	276.351	52.9682	370.409	392.292	271.89
Mmu-Mir-188-P2_5p	3129.16	2367.91	2748.54	1380.85	964.954	1021.14	1246.21	1153.29	688.337	424.927	916.481	859.584	722.332	2106.51	2225.56	2106.51	1839.92	2069.62	1292.01	1678.99	1678.99	10172.3	3705.57	1246.21	5882.16	6331.69	4486.69
Mmu-Mir-19-P1a_3p	56.395	56.395	56.395	23.1411	24.5476	27.2459	23.1411	24.5189	23.898	31.1098	23.898	27.8544	26.69	3.80926	3.80926	3.80926	3.80926	3.80926	3.80926	3.80926	3.80926	3.80926	3.80926	3.80926	3.80926	3.80926	3.80926
Mmu-Mir-190-P1_5p	125.87	102.94	114.405	84.7794	34.8725	27.8544	42.2732	47.4449	191.966	57.777	165.618	100.618	128.995	36.9014	28.6762	45.0204	15.7362	31.5836	73.1848	46.1889	28.6762	9.73305	39.4458	57.777	13.4386	23.1411	31.4522
Mmu-Mir-190-P3_5p	4.85987	4.85987	4.85987	4.85987	4.85987	4.85987	4.85987	4.85987	4.85987	4.85987	4.85987	4.85987	4.85987	9.97784	12.5365	14.152	10.379	11.7613	10.379	12.5365	13.4386	6.62944	10.7459	10.4964	5.99032	7.65621	8.04764
Mmu-Mir-191_5p	27337.2	24484.8	25911	27337.2	24484.8	24484.8	24484.8	25197.9	49663.7	27337.2	21658.9	19269.8	29482.4	64609	49663.7	49663.7	64609	57136.3	64609	64609	64609	5882.16	49927.3	107786	7708.16	4951.9	40148.8
Mmu-Mir-1912_3p	4.89343	4.89343	4.89343	4.89343	4.89343	4.89343	4.89343	4.89343	4.89343	4.89343	4.89343	4.89343	4.89343	9.32049	9.08885	21.2384	5.44385	11.2729	12.7036	14.3671	10.379	91.1591	32.1522	7.43964	10.6146	14.152	10.7354
Mmu-Mir-192-P1_5p	4.92907	4.92907	4.92907	4.92907	4.92907	4.92907	4.92907	4.92907	4.92907	4.92907	4.92907	4.92907	4.92907	6.13445	5.61283	4.89343	6.13445	5.69379	7.15267	5.61283	4.38389	7.43964	6.14726	7.65621	9.97784	15.5444	11.0595
Mmu-Mir-192-P2_5p	413.392	306.902	360.147	114.035	73.1848	46.1889	108.89	85.5747	370.409	98.4472	151.742	191.966	203.141	2631.91	2809.23	2500.26	2500.26	2610.42	3969.8	2631.91	1983.82	5204.38	3447.48	2500.26	4951.9	5204.38	4218.85
Mmu-Mir-193-P1a_3p	34.8725	57.777	46.3248	320.947	523.424	186.657	300.037	332.766	313.937	1144.96	537.599	495.353	622.961	283.015	945.128	1021.14	715.112	741.098	537.599	1331.18	1021.14	77.5315	741.862	352.365	46.1889	23.898	140.817
Mmu-Mir-193-P1b_3p	4.98137	4.98137	4.98137	4.98137	4.98137	4.98137	4.98137	4.98137	4.98137	4.98137	4.98137	4.98137	4.98137	15.5444	7.85185	7.26477	14.152	11.2033	14.589	7.32865	7.01927	5.11711	8.5135	6.94438	4.51707	4.67913	5.38019
Mmu-Mir-193-P2b_3p	23.898	63.5753	43.7366	230.016	245.36	360.649	251.971	271.999	523.424	370.409	137.034	222.267	313.283	84.7794	81.2756	84.7794	73.1848	81.0048	71.8835	94.88	108.89	4.8234	70.1191	81.2756	5.27349	4.51707	30.3554
Mmu-Mir-1930_5p	5.01517	5.01517	5.01517	5.01517	5.01517	5.01517	5.01517	5.01517	5.01517	5.01517	5.01517	5.01517	5.01517	4.92907	4.625	5.27349	5.51752	5.08627	4.45346	4.74946	4.48742	7.51215	5.30062	4.45346	5.61283	5.61283	5.22637
Mmu-Mir-1933_3p	5.05927	5.05927	5.05927	5.05927	5.05927	5.05927	5.05927	5.05927	5.05927	5.05927	5.05927	5.05927	5.05927	11.4162	8.48484	8.68677	12.5365	10.2811	11.4162	7.51215	9.32049	84.7794	28.257	24.5476	114.035	117.183	85.2553
Mmu-Mir-1943_5p	5.11711	5.11711	5.11711	5.11711	5.11711	5.11711	5.11711	5.11711	5.11711	5.11711	5.11711	5.11711	5.11711	8.97065	13.4386	12.7036	8.26679	10.8449	9.97784	28.6762	14.3671	6.03747	14.7647	16.5522	11.4162	8.68677	12.2184
Mmu-Mir-1947_5p	5.14894	5.14894	5.14894	5.14894	5.14894	5.14894	5.14894	5.14894	5.14894	5.14894	5.14894	5.14894	5.14894	35.903	27.8544	12.2554	71.8835	36.9741	27.2459	13.1874	27.2459	225.679	73.3395	77.5315	295.282	256.241	209.685
Mmu-Mir-1948_3p	5.21104	5.21104	5.21104	5.21104	5.21104	5.21104	5.21104	5.21104	5.21104	5.21104	5.21104	5.21104	5.21104	5.99032	4.67913	4.55494	7.96046	5.79621	5.21104	5.51752	4.79574	13.1874	7.17792	10.6146	21.2384	28.6762	20.1764
Mmu-Mir-1955_5p	5.24842	5.24842	5.24842	5.24842	5.24842	5.24842	5.24842	5.24842	5.24842	5.24842	5.24842	5.24842	5.24842	4.33452	4.8234	4.45346	4.58457	4.54899	4.79574	4.33452	5.01517	6.83494	5.24509	4.48742	5.11711	4.8234	4.80931
Mmu-Mir-1960_5p	5.27349	5.27349	5.27349	5.27349	5.27349	5.27349	5.27349	5.27349	5.27349	5.27349	5.27349	5.27349	5.27349	4.58457	4.69893	4.02704	4.69893	4.50237	4.30594	4.19598	4.19598	5.14894	4.46171	7.96046	9.08885	8.78769	8.61233
Mmu-Mir-1964_3p	38.1123	66.4595	52.2859	45.0204	105.487	123.355	91.1591	91.2555	49.723	197.966	168.766	81.2756	124.433	5.90011	5.32758	5.11711	7.26477	5.90239	5.51752	5.39077	5.05927	3.8808	4.96209	9.97784	3.92001	3.92001	5.93929
Mmu-Mir-203-v1_3p	588.315	495.353	541.834	151.742	179.261	245.36	168.766	186.282	352.365	82.2466	343.898	197.966	244.119	464.866	343.898	222.267	191.966	305.749	133.792	71.8835	77.5315	35.903	79.7775	54.745	22.1533	33.2899	36.7294
Mmu-Mir-204-P2_5p	197.966	191.966	194.966	413.392	610.656	1144.96	964.954	783.489	1195.97	2921.5	588.315	413.392	1279.79	4.234	5.14894	4.74946	4.43129	4.64092	4.58457	4.85987	4.67913	5.21104	4.83365	5.44385	7.51215	7.15267	6.70289
Mmu-Mir-205-P4_5p	212.493	161.761	187.127	733.354	647.434	796.649	671.587	712.256	337.493	748.94	273.774	370.409	432.654	1839.92	1457.17	588.315	688.337	1143.44	8.48484	9.73305	25.4189	5.61283	12.3124	6.25963	5.14894	5.68187	5.69681
Mmu-Mir-208-P1_3p	5.32758	5.32758	5.32758	5.32758	5.32758	5.32758	5.32758	5.32758	5.32758	5.32758	5.32758	5.32758	5.32758	59.5889	24.5476	14.8361	24.5476	30.8801	5.90011	5.79374	4.51707	4.55494	5.19146	6.62944	4.30594	5.32758	5.42099
Mmu-Mir-21_5p	2809.23	4951.9	3880.56	647.434	482.429	424.927	482.429	509.305	2367.91	610.656	1292.01	1195.97	1366.64	4951.9	4951.9	5499.93	2631.91	4508.91	5499.93	6331.69	4520.8	11713	7016.36	3296.09	6331.69	10172.3	6600.03
Mmu-Mir-210_3p	748.94	506.687	627.813	1051.84	1839.92	1195.97	1678.99	1441.68	383.931	523.424	289.186	506.687	425.807	916.481	764.465	671.587	733.354	771.472	671.587	588.315	610.656	1077.39	736.986	320.947	647.434	796.649	588.343
Mmu-Mir-214-v2_3p	6331.69	6331.69	6331.69	5882.16	7708.16	5499.93	8190.68	6820.23	1579.83	1839.92	1331.18	1331.18	1520.53	964.954	964.954	748.94	1678.99	1089.46	11.9099	15.5444	31.1098	256.241	78.7012	12.2554	66.4595	73.1848	50.6332
Mmu-Mir-216-P2a_5p	5.39077	5.39077	5.39077	5.39077	5.39077	5.39077	5.39077	5.39077	5.39077	5.39077	5.39077	5.39077	5.39077	31.9948	23.1411	28.6762	27.2459	27.7645	42.2732	39.7275	35.903	6.43345	31.0843	11.4162	4.74946	5.01517	7.06026
Mmu-Mir-216-P2b_5p	5.44385	5.44385	5.44385	5.44385	5.44385	5.44385	5.44385	5.44385	5.44385	5.44385	5.44385	5.44385	5.44385	105.487	133.792	179.261	82.2466	125.197	137.034	179.261	217.233	88.7757	155.576	59.5889	48.6489	43.6013	50.613
Mmu-Mir-217-v1_5p	5.51752	5.51752	5.51752	5.51752	5.51752	5.51752	5.51752	5.51752	5.51752	5.51752	5.51752	5.51752	5.51752	11.6523	31.1098	14.3671	14.589	17.9296	11.5252	15.7362	23.898	44.102	23.8154	6.83494	23.898	21.2384	17.3238
Mmu-Mir-217-v2_5p	5.61283	5.61283	5.61283	5.61283	5.61283	5.61283	5.61283	5.61283	5.61283	5.61283	5.61283	5.61283	5.61283	230.016	283.015	238.808	203.53	238.842	260.478	217.233	191.966	383.931	263.402	114.035	212.493	197.966	174.832
Mmu-Mir-219-P2_3p	5.68187	5.68187	5.68187	5.68187	5.68187	5.68187	5.68187	5.68187	5.68187	5.68187	5.68187	5.68187	5.68187	495.353	537.599	523.424	764.465	580.21	424.927	506.687	495.353	212.493	409.865	12448.8	4280.67	4520.8	7083.42
Mmu-Mir-219-P2-as_3p	5.74104	5.74104	5.74104	5.74104	5.74104	5.74104	5.74104	5.74104	5.74104	5.74104	5.74104	5.74104	5.74104	4.38389	4.45346	4.1278	4.02704	4.24805	4.17638	4.234	3.8808	3.89065	4.04546	4.19598	3.92986	4.55494	4.22693
Mmu-Mir-219-P3_3p	5.79374	5.79374	5.79374	5.79374	5.79374	5.79374	5.79374	5.79374	5.79374	5.79374	5.79374	5.79374	5.79374	27.2459	31.9948	24.5476	44.102	31.9726	14.152	20.6253	16.376	33.2899	21.1108	9.32049	9.73305	10.379	9.81086
Mmu-Mir-22-P1b_3p	313.937	267.526	290.732	343.898	230.016	225.679	203.53	250.781	4520.8	2106.51	2106.51	2106.51	2710.08	27337.2	11713	15367.1	21658.9	19019	37982.4	19269.8	24484.8	21658.9	25849	64609	37982.4	49663.7	50751.7
Mmu-Mir-221-P1a_3p	222.267	343.898	283.082	451.673	715.112	889.076	588.315	661.044	625.585	796.649	671.587	671.587	691.352	173.117	102.94	117.183	173.117	141.589	306.902	251.971	300.037	43.6013	225.628	413.392	121.28	84.7794	206.484
Mmu-Mir-221-P2a_3p	157.88	165.618	161.749	337.493	234.725	212.493	306.902	272.903	437.64	139.281	260.478	283.015	280.103	289.186	273.774	352.365	289.186	301.128	451.673	424.927	451.673	137.034	366.327	569.504	289.186	225.679	361.456
Mmu-Mir-223_3p	1292.01	1292.01	1292.01	295.282	464.866	437.64	413.392	402.795	1380.85	1246.21	998.753	764.465	1097.57	14.589	16.5522	16.5522	36.9014	21.1487	38.7049	8.68677	7.51215	12.7036	16.9019	11.5252	7.01927	10.1549	9.56647
Mmu-Mir-224_5p	203.53	360.649	282.09	360.649	413.392	260.478	506.687	385.301	88.7757	59.5889	74.9482	63.5753	71.722	22.1533	13.1874	15.3738	22.1533	18.2169	6.83494	6.3659	7.32865	5.32758	6.46426	5.24842	6.83494	5.05927	5.71421
Mmu-Mir-23-P2_3p	2500.26	2500.26	2500.26	1749.69	2367.91	2225.56	2225.56	2142.18	9003.44	6782.34	5882.16	4520.8	6547.19	4.66242	4.30594	4.625	4.17638	4.44244	4.1278	4.30594	4.38877	5.24842	4.51773	6.3659	7.65621	9.73305	7.91839
Mmu-Mir-23-P3_3p	66.4595	91.1591	78.8093	212.493	251.971	125.87	256.241	211.644	647.434	329.577	413.392	383.931	443.584	3.80926	3.80926	3.80926	3.80926	3.80926	3.80926	3.80926	3.80926	3.80926	3.80926	3.80926	3.80926	3.80926	3.80926
Mmu-Mir-26-P2_5p	179.261	295.282	237.271	86.6217	130.325	84.7794	77.5315	94.8143	482.429	105.487	569.504	464.866	405.572	245.36	234.725	165.618	62.5396	177.061	203.53	137.034	130.325	36.9014	126.947	92.8991	52.9682	54.745	66.8708
Mmu-Mir-27-P2_3p	5.90011	5.90011	5.90011	5.90011	5.90011	5.90011	5.90011	5.90011	5.90011	5.90011	5.90011	5.90011	5.90011	6.03747	6.13445	4.98137	4.625	5.44458	5.14894	4.66242	4.58457	4.234	4.65748	6.0839	9.48716	7.26477	7.61194
Mmu-Mir-28-P1_3p	3296.09	3534.06	3415.08	2367.91	2106.51	2631.91	3129.16	2558.87	2809.23	1678.99	1749.69	2631.91	2217.45	267.526	295.282	320.947	222.267	276.505	147.052	225.679	289.186	92.8991	188.704	123.355	61.9568	56.395	80.569
Mmu-Mir-28-P1_5p	1051.84	828.471	940.156	610.656	569.504	451.673	464.866	524.175	916.481	557.803	610.656	557.803	660.686	360.649	557.803	482.429	424.927	456.452	225.679	482.429	506.687	320.947	383.935	197.966	267.526	295.282	253.591
Mmu-Mir-28-P2_3p	10172.3	10172.3	10172.3	7162.64	9003.44	9003.44	9003.44	8543.24	5499.93	5499.93	5204.38	5204.38	5352.16	6782.34	10172.3	8190.68	12448.8	9398.53	6782.34	11713	12448.8	4951.9	8974.01	27337.2	14058.3	12448.8	17948.1
Mmu-Mir-28-P2_5p	1144.96	1331.18	1238.07	1678.99	1246.21	1331.18	1380.85	1409.31	2631.91	1579.83	1579.83	1517.31	1827.22	3534.06	3534.06	3534.06	5882.16	4121.09	4280.67	3798.03	5499.93	14058.3	6909.23	16779.4	27337.2	24484.8	22867.1
Mmu-Mir-28-P3_5p	3969.8	2921.5	3445.65	1292.01	945.128	1051.84	998.753	1071.93	537.599	212.493	764.465	610.656	531.303	424.927	383.931	360.649	383.931	388.36	464.866	256.241	234.725	260.478	304.078	300.037	329.577	329.577	319.73
Mmu-Mir-29-P2b_3p	392.292	370.409	381.35	61.9568	25.4189	108.89	23.898	55.0408	1678.99	1077.39	392.292	289.186	859.463	3.8808	3.89065	3.8808	3.92001	3.89306	3.92001	3.8808	3.89065	3.92001	3.90287	5.01517	5.32758	5.99032	5.44436
Mmu-Mir-29-P2d_3p	5.99032	5.99032	5.99032	5.99032	5.99032	5.99032	5.99032	5.99032	5.99032	5.99032	5.99032	5.99032	5.99032	3.92001	3.92001	3.89065	3.8808	3.90287	3.92986	3.89065	4.234	3.92986	3.99609	4.89343	5.68187	4.85987	5.14506
Mmu-Mir-296_5p	2106.51	1678.99	1892.75	6782.34	7162.64	5204.38	7162.64	6578	945.128	3969.8	2367.91	2225.56	2377.1	671.587	1906.55	1983.82	1292.01	1463.49	748.94	1749.69	1517.31	186.657	1050.65	796.649	165.618	139.281	367.182
Mmu-Mir-298_5p	8190.68	5882.16	7036.42	4951.9	5499.93	7708.16	4951.9	5777.97	964.954	945.128	1906.55	1839.92	1414.14	12448.8	4280.67	4951.9	8190.68	7468.01	11713	5882.16	6331.69	8190.68	8029.38	11713	3969.8	3969.8	6550.87
Mmu-Mir-30-P1a_5p	6.03747	6.03747	6.03747	6.03747	6.03747	6.03747	6.03747	6.03747	6.03747	6.03747	6.03747	6.03747	6.03747	11.1994	8.38438	8.26679	12.0839	9.98361	21.2384	15.3738	14.589	10.379	15.3951	39.7275	10.1549	8.97065	19.6177
Mmu-Mir-30-P1b_5p	6.0839	6.0839	6.0839	6.0839	6.0839	6.0839	6.0839	6.0839	6.0839	6.0839	6.0839	6.0839	6.0839	9.73305	11.4162	11.5252	8.38438	10.2647	24.5476	22.1533	31.9948	24.5476	25.8108	31.9948	59.5889	70.1942	53.926
Mmu-Mir-30-P1d_3p	21658.9	19269.8	20464.3	19269.8	15367.1	11713	16779.4	15782.3	37982.4	21658.9	27337.2	37982.4	31240.2	2809.23	3296.09	3296.09	2367.91	2942.33	3534.06	3534.06	3296.09	945.128	2827.34	2921.5	1077.39	1123.69	1707.53
Mmu-Mir-30-P1d_5p	6.13445	6.13445	6.13445	6.13445	6.13445	6.13445	6.13445	6.13445	6.13445	6.13445	6.13445	6.13445	6.13445	8.68677	6.94438	7.85185	5.01517	7.12454	13.9333	9.48716	8.97065	7.26477	9.91398	8.48484	12.5365	13.7234	11.5816
Mmu-Mir-30-P2a_5p	1457.17	1380.85	1419.01	537.599	300.037	764.465	523.424	531.381	5204.38	1983.82	1195.97	998.753	2345.73	2367.91	1678.99	1906.55	2106.51	2014.99	2921.5	1517.31	1246.21	2367.91	2013.23	1678.99	1678.99	1457.17	1605.05
Mmu-Mir-30-P2b_3p	168.766	86.6217	127.694	370.409	451.673	588.315	424.927	458.831	1123.69	964.954	945.128	1144.96	1044.68	137.034	123.355	147.052	125.87	133.328	168.766	191.966	209.479	125.87	174.02	212.493	151.742	133.792	166.009
Mmu-Mir-3057_5p	27.8544	27.8544	27.8544	88.7757	117.183	110.933	121.28	109.543	51.447	108.89	45.0204	38.1123	60.8673	23.898	14.152	11.6523	42.2732	22.9939	46.1889	11.1994	12.5365	15.5444	21.3673	121.28	38.7049	31.1098	63.6982
Mmu-Mir-3059_5p	6.25963	6.25963	6.25963	6.25963	6.25963	6.25963	6.25963	6.25963	6.25963	6.25963	6.25963	6.25963	6.25963	352.365	245.36	245.36	230.016	268.275	998.753	625.585	625.585	392.292	660.554	889.076	859.584	523.424	757.361
Mmu-Mir-3060_3p	62.5396	64.5384	63.539	91.1591	67.6967	63.5753	123.355	86.4466	114.035	46.1889	34.8725	38.7049	58.4504	5.74104	5.05927	5.01517	6.94438	5.68996	6.62944	4.45346	4.98137	6.88437	5.73716	6.88437	7.15267	5.79374	6.61026
Mmu-Mir-3061_3p	6.3659	6.3659	6.3659	6.3659	6.3659	6.3659	6.3659	6.3659	6.3659	6.3659	6.3659	6.3659	6.3659	13.1874	10.379	10.4964	11.5252	11.397	56.395	36.9014	38.1123	62.5396	48.4871	94.88	100.618	130.325	108.607
Mmu-Mir-3061_5p	6.43345	6.43345	6.43345	6.43345	6.43345	6.43345	6.43345	6.43345	6.43345	6.43345	6.43345	6.43345	6.43345	8.38438	7.26477	7.15267	13.9333	9.18379	14.8361	10.379	12.0839	94.88	33.0448	84.7794	168.766	147.052	133.532
Mmu-Mir-3066_5p	6.54471	6.54471	6.54471	6.54471	6.54471	6.54471	6.54471	6.54471	6.54471	6.54471	6.54471	6.54471	6.54471	6.83494	6.43345	7.65621	6.43345	6.83951	7.26477	6.88437	5.90011	6.54471	6.64849	5.79374	6.03747	6.54471	6.12531
Mmu-Mir-3068_5p	6.62944	6.62944	6.62944	6.62944	6.62944	6.62944	6.62944	6.62944	6.62944	6.62944	6.62944	6.62944	6.62944	7.65621	10.8968	9.58327	6.03747	8.54344	12.0839	16.376	29.586	4.98137	15.7568	31.1098	7.85185	7.32865	15.4301
Mmu-Mir-3072_3p	38.7049	39.7275	39.2162	161.761	267.526	100.618	173.117	175.755	67.6967	234.725	130.325	82.2466	128.748	16.376	38.1123	27.8544	51.447	33.4474	23.898	46.9823	70.1942	4.85987	36.4836	66.4595	5.39077	4.69893	25.5164
Mmu-Mir-3075_5p	6.71004	6.71004	6.71004	6.71004	6.71004	6.71004	6.71004	6.71004	6.71004	6.71004	6.71004	6.71004	6.71004	4.55494	4.19598	4.48742	4.45346	4.42295	4.69893	4.24722	4.33452	4.43129	4.42799	4.30594	6.25963	4.74946	5.10501
Mmu-Mir-3080_3p	6.83494	6.83494	6.83494	6.83494	6.83494	6.83494	6.83494	6.83494	6.83494	6.83494	6.83494	6.83494	6.83494	4.48742	4.31536	4.8234	4.89343	4.6299	4.48742	4.08195	4.69893	4.45346	4.43044	4.625	4.55494	4.38877	4.5229
Mmu-Mir-3080_5p	6.88437	6.88437	6.88437	6.88437	6.88437	6.88437	6.88437	6.88437	6.88437	6.88437	6.88437	6.88437	6.88437	4.625	3.97413	4.17638	5.11711	4.47316	4.24722	4.1278	4.55494	4.08195	4.25298	4.31536	4.31536	4.08195	4.23756
Mmu-Mir-3081_3p	6.94438	6.94438	6.94438	6.94438	6.94438	6.94438	6.94438	6.94438	6.94438	6.94438	6.94438	6.94438	6.94438	27.8544	14.3671	15.0705	12.9584	17.5626	20.6253	11.6523	11.1994	57.777	25.3135	8.68677	25.4189	27.2459	20.4505
Mmu-Mir-3085_3p	7.01927	7.01927	7.01927	7.01927	7.01927	7.01927	7.01927	7.01927	7.01927	7.01927	7.01927	7.01927	7.01927	7.43964	5.27349	5.79374	9.97784	7.12118	15.0705	7.85185	8.38438	7.85185	9.78963	46.9823	23.1411	12.9584	27.6939
Mmu-Mir-3086_5p	7.15267	7.15267	7.15267	7.15267	7.15267	7.15267	7.15267	7.15267	7.15267	7.15267	7.15267	7.15267	7.15267	7.15267	5.39077	6.43345	7.01927	6.49904	6.54471	8.26679	7.15267	11.6523	8.40411	28.6762	39.7275	48.6489	39.0175
Mmu-Mir-3093_3p	7.26477	7.26477	7.26477	7.26477	7.26477	7.26477	7.26477	7.26477	7.26477	7.26477	7.26477	7.26477	7.26477	5.21104	4.89343	5.05927	6.88437	5.51203	6.43345	8.97065	11.5252	11.1994	9.53218	13.9333	29.9035	36.9014	26.9127
Mmu-Mir-3095_3p	28.6762	28.6762	28.6762	42.2732	57.777	77.5315	71.8835	62.3663	38.1123	31.9948	35.903	84.7794	47.6973	3.80926	3.80926	3.80926	3.80926	3.80926	3.80926	3.80926	3.80926	3.80926	3.80926	3.80926	3.80926	3.80926	3.80926
Mmu-Mir-3098_5p	7.32865	7.32865	7.32865	7.32865	7.32865	7.32865	7.32865	7.32865	7.32865	7.32865	7.32865	7.32865	7.32865	4.79574	4.234	4.08195	4.92907	4.51019	4.8234	4.48742	4.24722	7.15267	5.17768	4.33452	6.88437	5.11711	5.44533
Mmu-Mir-3099_3p	283.015	197.966	240.491	557.803	764.465	1123.69	859.584	826.386	52.9682	117.183	46.1889	117.183	83.3807	370.409	482.429	437.64	748.94	509.854	557.803	859.584	889.076	523.424	707.472	313.937	495.353	352.365	387.218
Mmu-Mir-31_5p	5499.93	5204.38	5352.16	8190.68	6782.34	4280.67	5204.38	6114.52	10172.3	8190.68	11713	11713	10447.2	482.429	329.577	256.241	464.866	383.278	360.649	245.36	245.36	1123.69	493.765	230.016	715.112	859.584	601.571
Mmu-Mir-32_5p	46.1889	24.5476	35.3683	23.898	27.2459	36.9014	29.586	29.4078	70.1942	33.2899	77.5315	28.6762	52.4229	9.58327	9.48716	9.97784	9.48716	9.63386	13.1874	7.96046	7.43964	14.8361	10.8559	9.08885	13.1874	13.9333	12.0699
Mmu-Mir-320_3p	300.037	251.971	276.004	916.481	1077.39	1292.01	1331.18	1154.26	392.292	859.584	964.954	733.354	737.546	625.585	671.587	688.337	1077.39	765.724	945.128	748.94	796.649	647.434	784.538	859.584	733.354	733.354	775.431
Mmu-Mir-324_5p	1380.85	1144.96	1262.9	1077.39	1292.01	916.481	945.128	1057.75	764.465	1380.85	1457.17	1292.01	1223.62	383.931	464.866	625.585	313.937	447.08	625.585	916.481	828.471	916.481	821.754	945.128	2500.26	2225.56	1890.32
Mmu-Mir-325_5p	7.43964	7.43964	7.43964	7.43964	7.43964	7.43964	7.43964	7.43964	7.43964	7.43964	7.43964	7.43964	7.43964	15.9867	25.4189	49.723	20.6253	27.9385	43.6013	48.6489	64.5384	197.966	88.6887	82.2466	203.53	217.233	167.67
Mmu-Mir-326_3p	64.5384	71.8835	68.211	139.281	186.657	203.53	273.774	200.81	157.88	360.649	352.365	251.971	280.716	7.51215	7.32865	8.78769	11.6523	8.82019	12.2554	9.97784	12.7036	61.9568	24.2234	49.723	105.487	94.88	83.3634
Mmu-Mir-328_3p	4520.8	3969.8	4245.3	15367.1	21658.9	16779.4	21658.9	18866.1	16779.4	64609	32070	32070	36382.1	15.0705	43.6013	22.1533	86.6217	41.8617	48.6489	49.723	86.6217	143.106	82.0249	523.424	828.471	688.337	680.077
Mmu-Mir-33-P3_5p	7.51215	7.51215	7.51215	7.51215	7.51215	7.51215	7.51215	7.51215	7.51215	7.51215	7.51215	7.51215	7.51215	14.3671	9.97784	7.96046	8.68677	10.248	29.586	10.4964	6.83494	102.94	37.4644	14.3671	91.1591	125.87	77.1321
Mmu-Mir-330-v2_3p	59.5889	51.447	55.5179	143.106	121.28	267.526	143.106	168.754	71.8835	238.808	295.282	300.037	226.503	7.85185	8.97065	10.6146	13.1874	10.1561	10.1549	14.8361	14.152	9.97784	12.2802	157.88	67.6967	61.9568	95.8444
Mmu-Mir-331_3p	625.585	610.656	618.121	1517.31	1579.83	1077.39	1123.69	1324.56	464.866	1292.01	1021.14	1077.39	963.85	1517.31	889.076	1077.39	2809.23	1573.25	1678.99	1246.21	1144.96	1517.31	1396.87	1983.82	1380.85	889.076	1417.91
Mmu-Mir-335_5p	16779.4	14058.3	15418.8	464.866	392.292	392.292	764.465	503.479	998.753	289.186	222.267	121.28	407.872	945.128	610.656	889.076	796.649	810.377	916.481	413.392	295.282	859.584	621.185	64.5384	108.89	151.742	108.39
Mmu-Mir-337_5p	82.2466	73.1848	77.7157	57.777	157.88	86.6217	52.9682	88.8117	137.034	46.9823	209.479	64.5384	114.508	647.434	588.315	506.687	964.954	676.847	588.315	889.076	916.481	764.465	789.584	998.753	1331.18	1077.39	1135.77
Mmu-Mir-337-as_3p	7.65621	7.65621	7.65621	7.65621	7.65621	7.65621	7.65621	7.65621	7.65621	7.65621	7.65621	7.65621	7.65621	4.17638	4.24722	4.38389	5.24842	4.51398	4.38389	4.31536	5.21104	7.32865	5.30974	7.32865	33.2899	16.376	18.9982
Mmu-Mir-337-as_5p	7.85185	7.85185	7.85185	7.85185	7.85185	7.85185	7.85185	7.85185	7.85185	7.85185	7.85185	7.85185	7.85185	4.85987	4.55494	4.19598	4.19598	4.4517	5.32758	5.99032	5.32758	4.17638	5.20547	4.66242	4.33452	4.1278	4.37491
Mmu-Mir-339_5p	77.5315	117.183	97.3572	482.429	360.649	557.803	403.382	451.066	130.325	313.937	370.409	343.898	289.642	71.8835	54.745	51.447	114.035	73.0277	91.1591	31.9948	42.2732	56.395	55.4555	91.1591	70.1942	64.5384	75.2973
Mmu-Mir-34-P1_5p	256.241	245.36	250.8	289.186	352.365	230.016	283.015	288.645	2106.51	3129.16	3296.09	2500.26	2758.01	81.2756	173.117	197.966	61.9568	128.579	320.947	764.465	748.94	147.052	495.351	4280.67	2106.51	2367.91	2918.36
Mmu-Mir-34-P2b_5p	7.96046	7.96046	7.96046	7.96046	7.96046	7.96046	7.96046	7.96046	7.96046	7.96046	7.96046	7.96046	7.96046	5.24842	4.48742	4.66242	4.38389	4.69554	6.0839	4.38877	4.625	22.1533	9.31274	5.05927	9.58327	12.2554	8.96599
Mmu-Mir-34-P3a_5p	8.26679	8.26679	8.26679	8.26679	8.26679	8.26679	8.26679	8.26679	8.26679	8.26679	8.26679	8.26679	8.26679	2500.26	1579.83	1749.69	306.902	1534.17	123.355	117.183	71.8835	313.937	156.59	12.5365	13.7234	25.4189	17.2262
Mmu-Mir-34-P3c_5p	8.38438	8.38438	8.38438	8.38438	8.38438	8.38438	8.38438	8.38438	8.38438	8.38438	8.38438	8.38438	8.38438	2225.56	2500.26	1678.99	569.504	1743.58	506.687	523.424	383.931	2631.91	1011.49	74.9482	320.947	343.898	246.598
Mmu-Mir-340_5p	147.052	337.493	242.272	59.5889	59.5889	130.325	67.6967	79.2998	100.618	84.7794	139.281	39.7275	91.1012	5204.38	5499.93	4280.67	3296.09	4570.27	7708.16	5204.38	3798.03	889.076	4399.91	2106.51	796.649	715.112	1206.09
Mmu-Mir-342_3p	64609	64609	64609	107786	107786	107786	107786	107786	27337.2	37982.4	24484.8	21658.9	27865.8	3129.16	5204.38	5882.16	5204.38	4855.02	3798.03	7708.16	8190.68	403.382	5025.06	3798.03	251.971	173.117	1407.71
Mmu-Mir-345_3p	352.365	260.478	306.421	217.233	238.808	165.618	125.87	186.882	245.36	61.9568	110.933	165.618	145.967	234.725	222.267	295.282	168.766	230.26	139.281	289.186	337.493	46.1889	203.037	108.89	15.9867	22.1533	49.0099
Mmu-Mir-346_5p	139.281	143.106	141.193	796.649	1123.69	715.112	916.481	887.984	161.761	688.337	320.947	256.241	356.822	29.586	88.7757	94.88	133.792	86.7585	108.89	273.774	283.015	45.0204	177.675	273.774	117.183	67.6967	152.884
Mmu-Mir-350_3p	1077.39	889.076	983.231	203.53	151.742	133.792	209.479	174.636	234.725	143.106	98.4472	168.766	161.261	121.28	105.487	110.933	88.7757	106.619	121.28	125.87	121.28	34.8725	100.825	67.6967	27.2459	20.6253	38.5226
Mmu-Mir-351_5p	6782.34	9003.44	7892.89	7708.16	8190.68	8190.68	5882.16	7492.92	1021.14	3534.06	1246.21	1380.85	1795.56	19269.8	7708.16	9003.44	14058.3	12509.9	5204.38	3296.09	3129.16	1195.97	3206.4	5882.16	998.753	964.954	2615.29
Mmu-Mir-361-v1_5p	688.337	998.753	843.545	715.112	506.687	610.656	557.803	597.565	796.649	625.585	482.429	569.504	618.542	828.471	1077.39	1195.97	1195.97	1074.45	859.584	998.753	1051.84	49.723	739.975	1144.96	54.745	46.1889	415.296
Mmu-Mir-361-v2_3p	121.28	88.7757	105.028	256.241	283.015	300.037	289.186	282.12	283.015	482.429	451.673	313.937	382.764	29.9035	11.1994	15.5444	35.903	23.1376	49.723	23.1411	29.9035	8.26679	27.7586	88.7757	12.7036	12.5365	38.0052
Mmu-Mir-362-P1_3p	343.898	212.493	278.195	24.5476	27.8544	46.9823	54.745	38.5323	73.1848	86.6217	61.9568	42.2732	66.0091	11.5252	9.58327	11.4162	9.58327	10.527	10.4964	7.26477	8.26679	12.2554	9.57084	9.48716	10.8968	11.5252	10.6364
Mmu-Mir-362-P1_5p	45.0204	59.5889	52.3047	49.723	45.0204	114.035	29.9035	59.6705	28.6762	62.5396	24.5476	29.586	36.3374	23.1411	34.8725	57.777	14.3671	32.5395	13.4386	38.1123	16.5522	29.586	24.4223	14.8361	13.9333	15.3738	14.7144
Mmu-Mir-362-P3_3p	217.233	289.186	253.21	748.94	733.354	370.409	383.931	559.159	251.971	392.292	313.937	451.673	352.468	295.282	1246.21	1380.85	300.037	805.594	157.88	1195.97	1380.85	108.89	710.897	329.577	147.052	86.6217	187.75
Mmu-Mir-362-P4_3p	98.4472	147.052	122.749	191.966	337.493	154.955	137.034	205.362	62.5396	88.7757	81.2756	173.117	101.427	49.723	48.6489	38.7049	64.5384	50.4038	44.102	42.2732	20.6253	38.7049	36.4264	38.1123	34.8725	29.586	34.1903
Mmu-Mir-370_3p	154.955	133.792	144.374	245.36	209.479	209.479	191.966	214.071	44.102	63.5753	52.9682	29.9035	47.6373	764.465	424.927	370.409	1457.17	754.244	1517.31	671.587	764.465	748.94	925.576	715.112	352.365	245.36	437.612
Mmu-Mir-374-P2_5p	5882.16	8190.68	7036.42	998.753	1380.85	1839.92	1144.96	1341.12	3296.09	889.076	647.434	625.585	1364.55	54.745	91.1591	86.6217	70.1942	75.68	61.9568	56.395	67.6967	11.4162	49.3661	15.5444	6.94438	6.62944	9.70608
Mmu-Mir-375_3p	8.48484	8.48484	8.48484	8.48484	8.48484	8.48484	8.48484	8.48484	8.48484	8.48484	8.48484	8.48484	8.48484	748.94	859.584	557.803	1123.69	822.505	352.365	451.673	557.803	360.649	430.623	647.434	2921.5	9003.44	4190.79
Mmu-Mir-376-P1_3p	46.9823	35.903	41.4426	25.4189	38.7049	28.6762	24.5476	29.3369	24.5476	34.8725	25.4189	43.6013	32.1101	63.5753	21.2384	54.745	27.8544	41.8533	154.955	66.4595	52.9682	48.6489	80.7579	27.2459	46.9823	29.9035	34.7106
Mmu-Mir-376-P2_3p	289.186	108.89	199.038	35.903	28.6762	38.1123	31.1098	33.4503	38.7049	35.903	62.5396	44.102	45.3124	300.037	217.233	125.87	320.947	241.022	222.267	173.117	137.034	267.526	199.986	62.5396	94.88	88.7757	82.0651
Mmu-Mir-376-P4_3p	964.954	647.434	806.194	71.8835	46.1889	48.6489	98.4472	66.2921	225.679	147.052	154.955	57.777	146.366	67.6967	61.9568	74.9482	57.777	65.5947	105.487	54.745	54.745	12.9584	56.9839	10.379	5.44385	6.3659	7.39626
Mmu-Mir-378_3p	828.471	537.599	683.035	1906.55	2225.56	1579.83	1983.82	1923.94	2225.56	3296.09	1678.99	1457.17	2164.45	6331.69	4520.8	4520.8	5499.93	5218.31	5882.16	4280.67	4951.9	6782.34	5474.27	4520.8	4520.8	5499.93	4847.18
Mmu-Mir-383-v2_5p	36.9014	33.2899	35.0956	260.478	313.937	413.392	295.282	320.772	39.7275	64.5384	31.1098	123.355	64.6828	16.5522	46.1889	71.8835	329.577	116.05	165.618	143.106	186.657	495.353	247.684	161.761	186.657	168.766	172.395
Mmu-Mir-384_3p	3798.03	2809.23	3303.63	100.618	108.89	251.971	225.679	171.789	889.076	283.015	300.037	295.282	441.853	197.966	191.966	161.761	234.725	196.605	370.409	209.479	168.766	66.4595	203.778	139.281	56.395	46.9823	80.8859
Mmu-Mir-384_5p	537.599	557.803	547.701	165.618	91.1591	64.5384	147.052	117.092	588.315	256.241	506.687	392.292	435.883	413.392	352.365	403.382	260.478	357.404	1051.84	610.656	715.112	506.687	721.074	764.465	464.866	588.315	605.882
Mmu-Mir-423_5p	4951.9	4520.8	4736.35	10172.3	10172.3	15367.1	10172.3	11471	5882.16	12448.8	7708.16	8190.68	8557.45	329.577	212.493	217.233	392.292	287.899	283.015	197.966	203.53	121.28	201.448	495.353	161.761	157.88	271.665
Mmu-Mir-425_5p	796.649	964.954	880.801	588.315	403.382	625.585	715.112	583.099	557.803	647.434	424.927	403.382	508.387	523.424	523.424	424.927	625.585	524.34	392.292	403.382	482.429	828.471	526.643	733.354	1051.84	1246.21	1010.47
Mmu-Mir-430-P3_3p	8.68677	8.68677	8.68677	8.68677	8.68677	8.68677	8.68677	8.68677	8.68677	8.68677	8.68677	8.68677	8.68677	4.69893	5.44385	5.24842	4.8234	5.05365	3.97413	4.89343	5.11711	5.01517	4.74996	3.89065	3.97413	4.17638	4.01372
Mmu-Mir-430-P4_3p	8.78769	8.78769	8.78769	8.78769	8.78769	8.78769	8.78769	8.78769	8.78769	8.78769	8.78769	8.78769	8.78769	10.1549	23.898	31.9948	11.9099	19.4894	8.78769	12.0839	9.58327	8.48484	9.73492	4.51707	4.58457	4.79574	4.63246
Mmu-Mir-430-P5b_3p	8.97065	8.97065	8.97065	8.97065	8.97065	8.97065	8.97065	8.97065	8.97065	8.97065	8.97065	8.97065	8.97065	4.38877	4.38389	4.85987	4.234	4.46663	4.19598	4.79574	4.30594	3.97413	4.31795	3.92001	4.02704	3.92986	3.95897
Mmu-Mir-430-P6_3p	9.08885	9.08885	9.08885	9.08885	9.08885	9.08885	9.08885	9.08885	9.08885	9.08885	9.08885	9.08885	9.08885	5.05927	5.99032	4.79574	5.14894	5.24857	4.92907	4.17638	4.1278	4.24722	4.37012	4.38389	4.08195	4.19598	4.22061
Mmu-Mir-430-P7c_3p	92.8991	110.933	101.916	102.94	70.1942	49.723	31.9948	63.7131	45.0204	48.6489	54.745	45.0204	48.3587	4.1278	4.38877	4.234	4.98137	4.43298	4.02704	3.97413	3.92001	4.66242	4.1459	4.234	4.625	3.97413	4.27771
Mmu-Mir-431_3p	9.32049	9.32049	9.32049	9.32049	9.32049	9.32049	9.32049	9.32049	9.32049	9.32049	9.32049	9.32049	9.32049	20.6253	33.2899	13.4386	31.9948	24.8371	51.447	45.0204	46.1889	15.0705	39.4317	73.1848	51.447	27.8544	50.8287
Mmu-Mir-431_5p	71.8835	81.2756	76.5795	73.1848	61.9568	137.034	49.723	80.4746	29.586	66.4595	46.9823	66.4595	52.3718	2921.5	3129.16	2631.91	3969.8	3163.09	1195.97	1380.85	1579.83	6331.69	2622.08	625.585	1983.82	1983.82	1531.07
Mmu-Mir-433_3p	130.325	100.618	115.471	671.587	688.337	688.337	688.337	684.15	403.382	2225.56	1077.39	916.481	1155.7	859.584	1123.69	1123.69	2225.56	1333.13	2106.51	2367.91	2921.5	1380.85	2194.19	7708.16	5499.93	3798.03	5668.71
Mmu-Mir-448_3p	9.48716	9.48716	9.48716	9.48716	9.48716	9.48716	9.48716	9.48716	9.48716	9.48716	9.48716	9.48716	9.48716	8.78769	14.589	12.0839	8.78769	11.0621	33.2899	13.7234	15.0705	203.53	66.4034	15.3738	98.4472	100.618	71.4795
Mmu-Mir-450-P3_3p	403.382	437.64	420.511	267.526	191.966	179.261	102.94	185.423	139.281	67.6967	197.966	86.6217	122.891	7.32865	8.78769	6.88437	9.32049	8.0803	5.01517	5.21104	5.24842	13.4386	7.2283	4.67913	8.78769	11.9099	8.4589
Mmu-Mir-451_5p	9.58327	9.58327	9.58327	9.58327	9.58327	9.58327	9.58327	9.58327	9.58327	9.58327	9.58327	9.58327	9.58327	46.9823	59.5889	63.5753	54.745	56.2229	86.6217	57.777	38.7049	191.966	93.7673	147.052	300.037	306.902	251.33
Mmu-Mir-452-v1_5p	31.1098	42.2732	36.6915	105.487	52.9682	88.7757	33.2899	70.1303	29.9035	36.9014	56.395	31.1098	38.5774	6.3659	5.79374	5.61283	5.79374	5.89155	5.27349	5.27349	4.43129	4.74946	4.93194	4.02704	4.234	4.234	4.16501
Mmu-Mir-455_5p	63.5753	29.586	46.5807	46.1889	54.745	29.586	43.6013	43.5303	197.966	70.1942	57.777	102.94	107.219	557.803	688.337	537.599	295.282	519.755	57.777	51.447	46.9823	209.479	91.4214	25.4189	139.281	165.618	110.106
Mmu-Mir-459_3p	9.73305	9.73305	9.73305	9.73305	9.73305	9.73305	9.73305	9.73305	9.73305	9.73305	9.73305	9.73305	9.73305	4.08195	4.08195	3.97413	3.92986	4.01697	4.31536	3.92001	4.02704	4.02704	4.07236	4.74946	4.85987	6.94438	5.5179
Mmu-Mir-459_5p	51.447	38.7049	45.0759	27.2459	29.586	29.9035	34.8725	30.402	203.53	38.1123	31.9948	59.5889	83.3065	5.32758	4.43129	4.67913	5.27349	4.92787	5.61283	4.92907	5.39077	4.30594	5.05965	6.71004	4.89343	5.14894	5.58413
Mmu-Mir-483_3p	7708.16	7162.64	7435.4	12448.8	19269.8	27337.2	19269.8	19581.4	1246.21	7708.16	3129.16	4951.9	4258.86	161.761	451.673	464.866	588.315	416.654	52.9682	86.6217	61.9568	245.36	111.727	20.6253	92.8991	91.1591	68.2278
Mmu-Mir-483_5p	320.947	283.015	301.981	688.337	671.587	1380.85	625.585	841.589	81.2756	320.947	82.2466	230.016	178.621	34.8725	38.7049	15.9867	117.183	51.6868	9.73305	8.38438	11.6523	39.7275	17.3743	9.58327	15.0705	15.9867	13.5468
Mmu-Mir-486_5p	451.673	482.429	467.051	1123.69	1749.69	1517.31	1579.83	1492.63	610.656	3798.03	1123.69	1906.55	1859.73	15367.1	27337.2	27337.2	24484.8	23631.6	14058.3	37982.4	37982.4	12448.8	25618	37982.4	19269.8	15367.1	24206.4
Mmu-Mir-488_3p	9.97784	9.97784	9.97784	9.97784	9.97784	9.97784	9.97784	9.97784	9.97784	9.97784	9.97784	9.97784	9.97784	1292.01	1380.85	1517.31	647.434	1209.4	2500.26	2106.51	1906.55	329.577	1710.73	1077.39	234.725	203.53	505.214
Mmu-Mir-489_3p	10.1549	10.1549	10.1549	10.1549	10.1549	10.1549	10.1549	10.1549	10.1549	10.1549	10.1549	10.1549	10.1549	7.26477	6.71004	6.94438	6.71004	6.90731	11.6523	9.08885	8.48484	16.376	11.4005	6.43345	15.7362	13.1874	11.7857
Mmu-Mir-490_3p	10.379	10.379	10.379	10.379	10.379	10.379	10.379	10.379	10.379	10.379	10.379	10.379	10.379	110.933	121.28	133.792	108.89	118.724	337.493	437.64	424.927	283.015	370.769	360.649	313.937	251.971	308.852
Mmu-Mir-491_5p	24.5476	23.898	24.2228	62.5396	100.618	51.447	81.2756	73.9699	63.5753	173.117	157.88	46.1889	110.19	4.19598	4.74946	4.58457	4.74946	4.56987	4.38877	4.98137	5.14894	4.67913	4.79955	10.8968	11.6523	9.32049	10.6232
Mmu-Mir-493_3p	10.4964	10.4964	10.4964	10.4964	10.4964	10.4964	10.4964	10.4964	10.4964	10.4964	10.4964	10.4964	10.4964	52.9682	11.9099	12.5365	29.586	26.7502	7.32865	6.43345	7.85185	14.3671	8.99527	7.01927	16.5522	11.6523	11.7413
Mmu-Mir-493_5p	10.6146	10.6146	10.6146	10.6146	10.6146	10.6146	10.6146	10.6146	10.6146	10.6146	10.6146	10.6146	10.6146	82.2466	71.8835	64.5384	66.4595	71.282	36.9014	38.7049	57.777	9.32049	35.676	29.586	11.9099	10.6146	17.3702
Mmu-Mir-499_5p	10.8968	10.8968	10.8968	10.8968	10.8968	10.8968	10.8968	10.8968	10.8968	10.8968	10.8968	10.8968	10.8968	10.4964	9.73305	7.32865	7.51215	8.76756	5.68187	5.90011	5.44385	4.89343	5.47981	14.152	7.96046	8.26679	10.1264
Mmu-Mir-504-v1_5p	11.1994	11.1994	11.1994	11.1994	11.1994	11.1994	11.1994	11.1994	11.1994	11.1994	11.1994	11.1994	11.1994	4.24722	5.68187	5.68187	5.90011	5.37777	4.55494	6.54471	6.88437	4.48742	5.61786	4.24722	4.66242	4.24722	4.38562
Mmu-Mir-505-v1_5p	100.618	77.5315	89.0745	179.261	173.117	273.774	165.618	197.942	102.94	110.933	114.035	157.88	121.447	6.0839	5.74104	6.54471	8.97065	6.83508	6.94438	6.94438	7.26477	7.01927	7.0432	11.9099	6.43345	6.13445	8.15927
Mmu-Mir-506-P15d_5p	11.4162	11.4162	11.4162	11.4162	11.4162	11.4162	11.4162	11.4162	11.4162	11.4162	11.4162	11.4162	11.4162	3.97413	4.02704	4.38877	4.08195	4.11797	4.43129	5.01517	4.74946	4.31536	4.62782	5.74104	4.79574	5.39077	5.30918
Mmu-Mir-506-P16_5p	11.5252	11.5252	11.5252	11.5252	11.5252	11.5252	11.5252	11.5252	11.5252	11.5252	11.5252	11.5252	11.5252	5.39077	5.24842	5.14894	5.61283	5.35024	5.99032	8.78769	10.8968	6.71004	8.09622	43.6013	31.9948	24.5476	33.3812
Mmu-Mir-506-P18_3p	11.6523	11.6523	11.6523	11.6523	11.6523	11.6523	11.6523	11.6523	11.6523	11.6523	11.6523	11.6523	11.6523	3.89065	5.01517	4.24722	3.89065	4.26092	3.89065	7.65621	7.96046	6.0839	6.39781	4.55494	14.8361	12.7036	10.6982
Mmu-Mir-506-P22_3p	11.9099	11.9099	11.9099	11.9099	11.9099	11.9099	11.9099	11.9099	11.9099	11.9099	11.9099	11.9099	11.9099	6.88437	7.43964	7.51215	8.48484	7.58025	14.3671	33.2899	48.6489	29.9035	31.5524	102.94	130.325	98.4472	110.571
Mmu-Mir-506-P23_5p	12.0839	12.0839	12.0839	12.0839	12.0839	12.0839	12.0839	12.0839	12.0839	12.0839	12.0839	12.0839	12.0839	3.92986	3.92986	3.92001	3.97413	3.93846	4.33452	4.02704	3.97413	4.33452	4.16755	5.11711	6.0839	5.74104	5.64735
Mmu-Mir-506-P25_3p	12.2554	12.2554	12.2554	12.2554	12.2554	12.2554	12.2554	12.2554	12.2554	12.2554	12.2554	12.2554	12.2554	4.02704	4.1278	4.43129	4.1278	4.17849	4.74946	4.67913	5.61283	4.58457	4.90649	5.61283	7.26477	6.71004	6.52921
Mmu-Mir-511_3p	12.5365	12.5365	12.5365	12.5365	12.5365	12.5365	12.5365	12.5365	12.5365	12.5365	12.5365	12.5365	12.5365	5.79374	6.88437	5.99032	7.43964	6.52702	8.97065	10.1549	6.94438	11.5252	9.3988	6.03747	9.32049	9.48716	8.28171
Mmu-Mir-540_3p	67.6967	46.9823	57.3395	63.5753	102.94	139.281	70.1942	93.9976	46.1889	100.618	36.9014	46.9823	57.6725	889.076	300.037	289.186	1051.84	632.535	482.429	186.657	212.493	671.587	388.292	267.526	383.931	337.493	329.65
Mmu-Mir-541_5p	238.808	209.479	224.144	352.365	537.599	313.937	360.649	391.138	256.241	260.478	437.64	234.725	297.271	7162.64	6331.69	5204.38	6331.69	6257.6	9003.44	6782.34	7162.64	19269.8	10554.6	6331.69	8190.68	7162.64	7228.34
Mmu-Mir-542_3p	495.353	523.424	509.388	92.8991	74.9482	143.106	56.395	91.8371	46.9823	49.723	63.5753	31.9948	48.0688	306.902	289.186	260.478	143.106	249.918	81.2756	88.7757	49.723	74.9482	73.6806	14.589	38.1123	49.723	34.1414
Mmu-Mir-544_5p	12.7036	12.7036	12.7036	12.7036	12.7036	12.7036	12.7036	12.7036	12.7036	12.7036	12.7036	12.7036	12.7036	5.51752	5.21104	5.90011	6.25963	5.72208	9.48716	9.58327	9.73305	4.19598	8.24987	6.54471	4.1278	4.30594	4.99282
Mmu-Mir-551-P2_3p	12.9584	12.9584	12.9584	12.9584	12.9584	12.9584	12.9584	12.9584	12.9584	12.9584	12.9584	12.9584	12.9584	6.62944	6.25963	6.62944	6.54471	6.51581	10.8968	6.0839	8.68677	7.96046	8.40699	13.4386	11.5252	9.97784	11.6472
Mmu-Mir-5626_3p	13.1874	13.1874	13.1874	13.1874	13.1874	13.1874	13.1874	13.1874	13.1874	13.1874	13.1874	13.1874	13.1874	4.30594	4.17638	3.92986	4.24722	4.16485	4.08195	4.51707	4.17638	6.13445	4.72746	4.58457	5.74104	5.90011	5.40857
Mmu-Mir-574_3p	7162.64	7708.16	7435.4	24484.8	37982.4	32070	37982.4	33129.9	107786	107786	37982.4	49663.7	75804.6	114.035	154.955	102.94	245.36	154.323	38.1123	61.9568	102.94	222.267	106.319	98.4472	222.267	273.774	198.163
Mmu-Mir-582-v1_5p	43.6013	36.9014	40.2513	27.8544	29.9035	38.7049	25.4189	30.4704	31.1098	71.8835	38.1123	33.2899	43.5989	14.8361	15.5444	13.1874	16.376	14.986	62.5396	25.4189	33.2899	27.2459	37.1236	29.9035	31.1098	16.5522	25.8552
Mmu-Mir-582-v2_3p	13.4386	13.4386	13.4386	13.4386	13.4386	13.4386	13.4386	13.4386	13.4386	13.4386	13.4386	13.4386	13.4386	154.955	139.281	98.4472	130.325	130.752	273.774	165.618	139.281	154.955	183.407	125.87	157.88	123.355	135.702
Mmu-Mir-592_5p	13.7234	13.7234	13.7234	13.7234	13.7234	13.7234	13.7234	13.7234	13.7234	13.7234	13.7234	13.7234	13.7234	191.966	168.766	168.766	147.052	169.137	437.64	464.866	437.64	610.656	487.701	191.966	451.673	610.656	418.098
Mmu-Mir-598_3p	114.035	130.325	122.18	74.9482	62.5396	91.1591	73.1848	75.458	82.2466	91.1591	64.5384	125.87	90.9535	108.89	161.761	121.28	123.355	128.821	267.526	234.725	225.679	1579.83	576.94	283.015	1579.83	1678.99	1180.61
Mmu-Mir-615_3p	13.9333	13.9333	13.9333	13.9333	13.9333	13.9333	13.9333	13.9333	13.9333	13.9333	13.9333	13.9333	13.9333	9.48716	15.3738	8.97065	46.9823	20.2035	16.5522	12.9584	21.2384	14.152	16.2253	38.7049	6.54471	5.51752	16.9224
Mmu-Mir-652_3p	52.9682	54.745	53.8566	147.052	92.8991	102.94	82.2466	106.284	91.1591	217.233	66.4595	48.6489	105.875	209.479	209.479	108.89	403.382	232.808	130.325	130.325	147.052	352.365	190.016	217.233	537.599	506.687	420.506
Mmu-Mir-653_5p	14.152	14.152	14.152	14.152	14.152	14.152	14.152	14.152	14.152	14.152	14.152	14.152	14.152	66.4595	46.9823	70.1942	46.1889	57.4562	125.87	77.5315	63.5753	10.8968	69.4684	21.2384	7.32865	6.83494	11.8007
Mmu-Mir-666_5p	20.6253	21.2384	20.9319	36.9014	46.9823	39.7275	44.102	41.9283	54.745	151.742	100.618	88.7757	98.9701	1983.82	1749.69	1579.83	1983.82	1824.29	2809.23	3129.16	3534.06	2809.23	3070.42	8190.68	12448.8	7708.16	9449.21
Mmu-Mir-667_3p	557.803	569.504	563.654	2106.51	2500.26	2500.26	2921.5	2507.14	1517.31	9003.44	3969.8	3969.8	4615.09	179.261	179.261	203.53	537.599	274.913	256.241	267.526	392.292	306.902	305.74	916.481	625.585	482.429	674.832
Mmu-Mir-670_3p	14.3671	14.3671	14.3671	14.3671	14.3671	14.3671	14.3671	14.3671	14.3671	14.3671	14.3671	14.3671	14.3671	57.777	62.5396	100.618	10.6146	57.8872	143.106	212.493	154.955	117.183	156.934	71.8835	88.7757	102.94	87.8665
Mmu-Mir-671_5p	102.94	82.2466	92.5934	125.87	94.88	92.8991	57.777	92.8566	186.657	73.1848	125.87	238.808	156.13	38.1123	27.2459	44.102	15.9867	31.3617	39.7275	31.1098	23.1411	4.625	24.6509	44.102	4.24722	4.45346	17.6009
Mmu-Mir-6715_5p	54.745	34.8725	44.8088	117.183	123.355	157.88	110.933	127.338	31.9948	154.955	38.7049	67.6967	73.3378	4.43129	11.5252	8.38438	4.55494	7.22396	3.8808	3.92986	4.08195	4.92907	4.20542	3.92986	4.38389	4.58457	4.29944
Mmu-Mir-672_5p	273.774	383.931	328.852	523.424	828.471	859.584	796.649	752.032	230.016	203.53	230.016	715.112	344.668	273.774	256.241	313.937	337.493	295.361	313.937	352.365	413.392	2106.51	796.551	151.742	889.076	945.128	661.982
Mmu-Mir-673_5p	360.649	273.774	317.211	437.64	625.585	464.866	610.656	534.687	84.7794	267.526	234.725	225.679	203.177	1678.99	1839.92	2225.56	1517.31	1815.44	569.504	733.354	733.354	1906.55	985.691	464.866	671.587	647.434	594.629
Mmu-Mir-674_5p	5204.38	4280.67	4742.52	4520.8	3798.03	2809.23	2367.91	3373.99	1983.82	1051.84	2500.26	3296.09	2208	74.9482	84.7794	62.5396	151.742	93.5023	64.5384	64.5384	98.4472	295.282	130.701	117.183	392.292	320.947	276.807
Mmu-Mir-675_3p	14.589	14.589	14.589	14.589	14.589	14.589	14.589	14.589	14.589	14.589	14.589	14.589	14.589	10.8968	15.9867	10.1549	15.3738	13.1031	4.89343	5.05927	5.68187	5.74104	5.3439	4.38877	4.67913	4.31536	4.46109
Mmu-Mir-676_3p	916.481	916.481	916.481	2809.23	2921.5	3534.06	2809.23	3018.51	2500.26	2809.23	2225.56	2809.23	2586.07	588.315	413.392	392.292	998.753	598.188	889.076	557.803	647.434	1983.82	1019.53	671.587	1144.96	1195.97	1004.17
Mmu-Mir-700_3p	306.902	313.937	310.42	506.687	256.241	506.687	212.493	370.527	143.106	495.353	383.931	329.577	337.992	28.6762	70.1942	35.903	77.5315	53.0762	63.5753	114.035	143.106	234.725	138.86	225.679	424.927	413.392	354.666
Mmu-Mir-700_5p	33.2899	22.1533	27.7216	168.766	125.87	94.88	92.8991	120.604	105.487	245.36	84.7794	105.487	135.278	38.7049	110.933	123.355	59.5889	83.1456	117.183	370.409	403.382	217.233	277.052	337.493	610.656	569.504	505.885
Mmu-Mir-701_5p	14.8361	14.8361	14.8361	14.8361	14.8361	14.8361	14.8361	14.8361	14.8361	14.8361	14.8361	14.8361	14.8361	4.74946	4.92907	4.30594	4.85987	4.71108	5.11711	5.74104	6.43345	6.94438	6.05899	4.79574	5.79374	7.51215	6.03387
Mmu-Mir-744_5p	3534.06	1839.92	2686.99	4280.67	5882.16	4951.9	3534.06	4662.2	4280.67	7162.64	4951.9	5499.93	5473.78	1749.69	2106.51	2367.91	3129.16	2338.32	2225.56	1983.82	2225.56	9003.44	3859.59	5499.93	15367.1	16779.4	12548.8
Mmu-Mir-760_3p	39.7275	48.6489	44.1882	225.679	329.577	403.382	260.478	304.779	74.9482	186.657	67.6967	203.53	133.208	6.94438	10.6146	9.32049	25.4189	13.0746	15.3738	15.0705	45.0204	5.90011	20.3412	45.0204	12.9584	9.08885	22.3559
Mmu-Mir-770_3p	44.102	25.4189	34.7605	306.902	370.409	217.233	370.409	316.238	168.766	464.866	403.382	523.424	390.11	15.7362	16.376	10.8968	98.4472	35.3641	84.7794	133.792	173.117	413.392	201.27	251.971	1246.21	916.481	804.887
Mmu-Mir-8-P1a_3p	1749.69	5499.93	3624.81	1983.82	1678.99	1749.69	1906.55	1829.76	1749.69	998.753	1517.31	1246.21	1377.99	537.599	733.354	569.504	506.687	586.786	15.9867	154.955	44.102	151.742	91.6964	22.1533	82.2466	234.725	113.042
Mmu-Mir-8-P1b_3p	998.753	2631.91	1815.33	2631.91	2631.91	2921.5	2500.26	2671.4	1906.55	1457.17	1380.85	1678.99	1605.89	217.233	392.292	300.037	238.808	287.092	5.74104	34.8725	9.97784	8.78769	14.8448	10.1549	14.3671	52.9682	25.8301
Mmu-Mir-8-P2a_3p	86.6217	139.281	112.951	51.447	137.034	66.4595	45.0204	74.9902	212.493	38.7049	143.106	273.774	167.019	157.88	260.478	234.725	91.1591	186.061	10.6146	108.89	12.2554	46.9823	44.6855	8.38438	36.9014	114.035	53.107
Mmu-Mir-8-P2b_3p	123.355	137.034	130.195	52.9682	39.7275	42.2732	35.903	42.718	64.5384	74.9482	39.7275	49.723	57.2343	43.6013	39.7275	38.1123	10.4964	32.9844	4.625	7.01927	3.92986	4.69893	5.06827	4.08195	6.13445	10.8968	7.03774
Mmu-Mir-8-P3a_3p	15367.1	32070	23718.6	6331.69	4280.67	3296.09	4280.67	4547.28	7708.16	2500.26	6331.69	6782.34	5830.61	343.898	403.382	306.902	267.526	330.427	23.1411	161.761	13.7234	54.745	63.3427	23.1411	84.7794	191.966	99.962
Mmu-Mir-872_5p	859.584	625.585	742.585	424.927	110.933	117.183	352.365	251.352	569.504	121.28	625.585	537.599	463.492	1457.17	715.112	796.649	1380.85	1087.45	1144.96	383.931	320.947	1144.96	748.697	403.382	523.424	671.587	532.798
Mmu-Mir-873-v1_5p	15.0705	15.0705	15.0705	15.0705	15.0705	15.0705	15.0705	15.0705	15.0705	15.0705	15.0705	15.0705	15.0705	403.382	495.353	495.353	343.898	434.496	1246.21	1144.96	1077.39	289.186	939.434	1195.97	557.803	495.353	749.709
Mmu-Mir-873-v2_5p	15.3738	15.3738	15.3738	15.3738	15.3738	15.3738	15.3738	15.3738	15.3738	15.3738	15.3738	15.3738	15.3738	4.89343	4.33452	4.51707	4.38877	4.53345	6.25963	4.69893	5.74104	4.1278	5.20685	5.27349	4.38877	4.33452	4.66559
Mmu-Mir-874_3p	105.487	92.8991	99.1931	154.955	114.035	168.766	139.281	144.259	133.792	157.88	105.487	179.261	144.105	143.106	251.971	329.577	186.657	227.828	343.898	796.649	945.128	343.898	607.393	828.471	569.504	424.927	607.634
Mmu-Mir-877_5p	424.927	403.382	414.155	945.128	1331.18	1983.82	1457.17	1429.32	273.774	1021.14	557.803	828.471	670.296	77.5315	66.4595	61.9568	217.233	105.795	92.8991	92.8991	123.355	238.808	136.99	370.409	437.64	360.649	389.566
Mmu-Mir-879_5p	15.5444	15.5444	15.5444	15.5444	15.5444	15.5444	15.5444	15.5444	15.5444	15.5444	15.5444	15.5444	15.5444	320.947	125.87	157.88	52.9682	164.416	1021.14	300.037	197.966	27.8544	386.749	437.64	62.5396	62.5396	187.573
Mmu-Mir-92-P1a_3p	15.7362	15.7362	15.7362	15.7362	15.7362	15.7362	15.7362	15.7362	15.7362	15.7362	15.7362	15.7362	15.7362	5.01517	4.85987	4.69893	5.68187	5.06396	4.51707	4.8234	4.89343	5.79374	5.00691	5.14894	4.8234	5.44385	5.13873
Mmu-Mir-92-P1c_3p	15.9867	15.9867	15.9867	15.9867	15.9867	15.9867	15.9867	15.9867	15.9867	15.9867	15.9867	15.9867	15.9867	10.6146	10.4964	9.73305	9.08885	9.98323	7.65621	8.48484	9.08885	13.7234	9.73832	5.90011	8.26679	10.4964	8.22109
Mmu-Mir-92-P1d_3p	1906.55	1749.69	1828.12	11713	16779.4	19269.8	15367.1	15782.3	1051.84	4520.8	1839.92	1749.69	2290.56	9003.44	6782.34	6782.34	32070	13659.5	16779.4	8190.68	11713	2921.5	9901.14	14058.3	916.481	764.465	5246.41
Mmu-Mir-92-P2c_3p	16.376	16.376	16.376	16.376	16.376	16.376	16.376	16.376	16.376	16.376	16.376	16.376	16.376	94.88	57.777	36.9014	110.933	75.123	46.9823	15.9867	13.1874	300.037	94.0483	8.78769	15.3738	42.2732	22.1449
Mmu-Mir-92-P2d_3p	107786	107786	107786	32070	27337.2	21658.9	27337.2	27100.8	15367.1	11713	14058.3	15367.1	14126.4	8190.68	12448.8	11713	9003.44	10339	4951.9	7162.64	6782.34	49663.7	17140.1	2631.91	16779.4	19269.8	12893.7
Mmu-Mir-935-v2_3p	25.4189	29.9035	27.6612	94.88	139.281	191.966	84.7794	127.726	33.2899	77.5315	48.6489	130.325	72.4488	4.31536	4.66242	4.92907	5.05927	4.74153	4.85987	5.68187	4.8234	5.27349	5.15966	9.73305	8.48484	7.01927	8.41239
Mmu-Mir-95-P2_3p	715.112	764.465	739.788	383.931	260.478	337.493	329.577	327.87	260.478	123.355	212.493	306.902	225.807	998.753	647.434	715.112	889.076	812.594	796.649	537.599	523.424	588.315	611.497	964.954	688.337	828.471	827.254
Mmu-Mir-95-P4_3p	16.5522	16.5522	16.5522	16.5522	16.5522	16.5522	16.5522	16.5522	16.5522	16.5522	16.5522	16.5522	16.5522	7.01927	13.9333	43.6013	7.15267	17.9266	22.1533	43.6013	43.6013	5.39077	28.6867	27.8544	5.51752	5.21104	12.861
Mmu-Mir-96-P1_5p	94.88	67.6967	81.2884	64.5384	77.5315	57.777	86.6217	71.6172	151.742	51.447	117.183	161.761	120.533	238.808	337.493	647.434	33.2899	314.256	45.0204	91.1591	56.395	8.68677	50.3153	6.13445	4.92907	6.43345	5.83232
Mmu-Mir-96-P2_5p	4280.67	3798.03	4039.35	2225.56	1983.82	1906.55	1839.92	1988.96	4951.9	1331.18	4280.67	2367.91	3232.91	107786	64609	64609	107786	86197.6	19269.8	27337.2	19269.8	5499.93	17844.2	5204.38	748.94	2500.26	2817.86
Mmu-Mir-96-P3-v1_5p	49663.7	49663.7	49663.7	64609	64609	64609	64609	64609	32070	16779.4	49663.7	27337.2	31462.6	11713	37982.4	37982.4	11713	24847.7	2631.91	16779.4	15367.1	1051.84	8957.56	1123.69	209.479	437.64	590.271
Mmu-Mir-96-P3-v2_5p	19269.8	16779.4	18024.6	14058.3	12448.8	14058.3	11713	13069.6	8190.68	5204.38	9003.44	9003.44	7850.48	5882.16	16779.4	21658.9	7708.16	13007.1	964.954	3969.8	3969.8	625.585	2382.53	506.687	102.94	179.261	262.963

## Sheet: Source
Shared and organ-specific gene-expression programs during the development of the cochlea and the superior olivary complex
Mor Bordeynik-Cohena,†, Michal Sperberb,†, Lena Ebbersc, Naama Messika‑Goldb, Constanze Krohsc, Tal Koffler-Brilla, Yael Noya, Ran Elkonb, Hans Gerd Nothwangc and Karen B. Avrahama
aLaboratory of Neural and Sensory Genomics, Department of Human Molecular Genetics & Biochemistry, Faculty of Medicine and Sagol School of Neuroscience, Tel Aviv University, Tel Aviv, 6997801, Israel; bDepartment of Human Molecular Genetics & Biochemistry, Faculty of Medicine, Tel Aviv University, Tel Aviv, 6997801, Israel; cNeurogenetics group and Cluster of Excellence Hearing4All, School of Med…
