# Supplementary material for: Shared and organ-specific gene-expression programs during the development of the cochlea and the superior olivary complex
Source: RNA Biol. 2023 Aug 21;20(1):629–40. doi: 10.1080/15476286.2023.2247628 (PMC10443965; doi:10.1080/15476286.2023.2247628)
Supplement: Supplemental Material [file KRNB_A_2247628_SM4867.zip › KRNB_2022_0218_Table_S7.xls]

## Sheet: Cochlea
miR	coch_E16h_1	coch_E16_2	coch_E16_average	coch_P0_1	coch_P0_2	coch_P0_3	coch_P0_4	coch_P0_average	coch_P16_1	coch_P16_2	coch_P16_3	coch_P16_4	coch_P16_average	coch_P0_log2FC	coch_P0_padj	coch_P0_DE_full_sep_FC_1.5_FDR_5%	coch_P16_log2FC	coch_P16_padj	coch_P16_DE_full_sep_FC_1.5_FDR_5%
Mmu-Mir-154-P5_3p	545.043	658.167	601.605	50.7519	71.4654	80.3687	39.7349	60.5802	112.014	115.236	105.272	20.4971	88.2548	-3.75288	3.16182e-11	down_full_sep	-3.02034	1.44335e-08	down_full_sep
Mmu-Mir-376-P4_3p	1052.04	720.552	886.295	80.3687	49.9152	53.2537	112.014	73.8879	245.049	162.468	170.709	63.9319	160.54	-3.95854	3.58413e-11	down_full_sep	-2.53106	3.75596e-06	down_full_sep
Mmu-Mir-350_3p	1188.93	986.962	1087.94	223.156	168.023	149.429	229.069	192.419	252.906	157.289	112.014	188.021	177.557	-2.71691	1.03849e-09	down_full_sep	-2.80856	7.53464e-10	down_full_sep
Mmu-Mir-384_3p	3859.59	3051.48	3455.53	113.06	123.821	270.773	245.049	188.176	986.962	310.064	332.244	326.965	489.059	-3.94105	1.86943e-09	down_full_sep	-2.35966	0.000242372	down_full_sep
Mmu-Mir-542_3p	553.768	589.654	571.711	105.272	83.0703	157.289	63.4415	102.268	50.7519	54.6203	70.975	31.0486	51.8489	-3.00354	1.86943e-09	down_full_sep	-3.86874	7.45205e-11	down_full_sep
Mmu-Mir-335_5p	17543.1	15611	16577	524.272	435.103	435.103	835.407	557.472	1085.02	317.799	240.399	138.13	445.338	-4.40446	2.17695e-09	down_full_sep	-4.6094	2.79916e-10	down_full_sep
Mmu-Mir-362-P1_3p	381.957	231.476	306.716	21.0797	26.042	50.7519	61.1388	39.7531	80.859	98.4119	69.9498	45.9608	73.7954	-3.8224	3.04019e-08	down_full_sep	-2.41362	6.09518e-05	down_full_sep
Mmu-Mir-154-P19_3p	589.654	885.497	737.576	138.13	54.6203	218.326	149.429	140.127	192.301	145.068	288.03	125.638	187.759	-2.7463	3.51723e-07	down_full_sep	-2.11693	6.60303e-05	down_full_sep
Mmu-Mir-153-P1_3p	204.237	245.049	224.643	39.7349	17.8606	19.424	38.1165	28.784	15.7146	20.4971	15.7146	83.0703	33.7491	-3.75052	1.3768e-06	down_full_sep	-3.19583	2.67772e-05	down_full_sep
Mmu-Mir-154-P18_3p	368.352	368.352	368.352	40.3175	96.059	70.2412	107.789	78.6018	38.1165	21.0797	56.6546	17.8606	33.4278	-2.61175	2.33742e-06	down_full_sep	-3.55125	1.12784e-07	down_full_sep
Mmu-Mir-21_5p	3051.48	5206.31	4128.89	720.552	545.043	473.404	545.043	571.01	2666.95	677.809	1444.47	1316.83	1526.51	-2.41809	2.33742e-06	down_full_sep	-0.843085	0.109999	no_change
Mmu-Mir-384_5p	603.702	617.79	610.746	183.658	102.942	71.4654	162.468	130.133	658.167	276.146	569.93	435.103	484.837	-2.4992	3.32393e-06	down_full_sep	-0.388854	0.484992	no_change
Mmu-Mir-223_3p	1418.02	1418.02	1418.02	326.965	524.272	489.135	460.829	450.3	1488.9	1380.12	1085.02	835.407	1197.36	-1.80706	4.23093e-06	down_full_sep	-0.170806	0.682678	no_change
Mmu-Mir-376-P2_3p	317.799	123.821	220.81	36.7791	26.8787	39.7349	29.7765	33.2923	40.3175	36.7791	70.2412	47.8884	48.8066	-3.83643	5.04666e-06	down_full_sep	-2.57905	0.00057068	down_full_sep
Mmu-Mir-15-P2c_5p	264.131	223.156	243.643	41.4175	56.6546	80.859	41.4175	55.0872	17.8606	25.4594	17.8606	63.4415	31.1555	-2.73919	6.49638e-06	down_full_sep	-3.73081	1.88464e-06	down_full_sep
Mmu-Mir-148-P1_3p	248.702	248.702	248.702	74.9619	53.2537	74.9619	69.9498	68.2818	317.799	140.303	257.383	264.131	244.904	-2.20379	2.47206e-05	down_full_sep	-0.167143	0.733209	no_change
Mmu-Mir-136-v1_3p	229.069	257.383	243.226	85.9663	16.4963	31.0486	49.9152	45.8566	236.147	240.399	138.713	80.3687	173.907	-2.81527	2.92351e-05	down_full_sep	-0.5794	0.356436	no_change
Mmu-Mir-154-P13_3p	2050.53	3440.52	2745.53	252.906	489.135	589.654	435.103	441.7	797.77	375.468	310.064	231.476	428.695	-2.37436	0.000105202	down_full_sep	-2.09626	0.000554736	down_full_sep
Mmu-Mir-17-P4a_5p	1036.14	1736.87	1386.51	553.768	326.965	326.965	264.131	367.957	197.22	48.6701	107.789	204.237	139.479	-1.95625	0.000155759	down_full_sep	-3.39581	5.17702e-10	down_full_sep
Mmu-Mir-8-P2b_3p	138.713	152.668	145.691	58.8455	41.4175	45.9608	36.7791	45.7508	71.4654	83.0703	41.4175	54.6203	62.6434	-2.4409	0.000191735	down_full_sep	-1.71146	0.00690846	down_full_sep
Mmu-Mir-154-P13_5p	168.023	240.399	204.211	16.4963	92.84	69.9498	26.042	51.332	36.7791	61.1388	80.3687	152.668	82.7387	-2.5895	0.000199024	down_full_sep	-1.74936	0.00982906	down_full_sep
Mmu-Mir-144-v2_5p	125.638	128.809	127.224	15.7146	45.9608	16.4963	25.4594	25.9078	66.5615	19.424	25.4594	16.4963	31.9853	-2.83037	0.000274686	down_full_sep	-2.02853	0.00654136	down_full_sep
Mmu-Mir-15-P1c-v1_3p	1115.7	966.78	1041.24	445.717	317.799	425.538	489.135	419.547	162.468	92.0033	123.821	61.1388	109.858	-1.43547	0.000307772	down_full_sep	-3.36018	1.8933e-13	down_full_sep
Mmu-Mir-126-P2-v2_5p	35947.4	35947.4	35947.4	5498.75	4725.52	3859.59	5735.88	4954.94	20486.5	6385.94	13280.1	13280.1	13358.2	-1.98306	0.000312163	down_full_sep	-0.319726	0.598975	no_change
Mmu-Mir-192-P2_5p	460.829	339.714	400.271	128.809	80.859	49.9152	123.821	95.851	407.626	107.789	168.023	208.87	223.077	-2.35915	0.000361437	down_full_sep	-0.924516	0.164248	no_change
Mmu-Mir-188-P1_5p	157.289	168.023	162.656	35.2636	47.8884	63.4415	73.8709	55.1161	26.042	27.9517	19.424	25.4594	24.7193	-2.20967	0.000385466	down_full_sep	-3.38786	6.184e-05	down_full_sep
Mmu-Mir-29-P2b_3p	435.103	407.626	421.365	69.9498	22.3572	123.821	20.4971	59.1562	1841.41	1188.93	435.103	317.799	945.809	-3.3363	0.000385466	down_full_sep	1.21747	0.182769	no_change
Mmu-Mir-95-P2_3p	797.77	835.407	816.589	425.538	280.917	375.468	368.352	362.569	280.917	138.713	231.476	339.714	247.705	-1.33847	0.000554688	down_full_sep	-1.8559	4.47268e-06	down_full_sep
Mmu-Mir-340_5p	162.468	375.468	268.968	66.5615	66.5615	145.068	74.9619	88.2883	113.06	96.059	153.747	41.4175	101.071	-2.13066	0.000574985	down_full_sep	-1.65154	0.00835485	down_full_sep
Mmu-Mir-186_5p	2181.06	1229.82	1705.44	694.191	339.714	603.702	553.768	547.844	569.93	425.538	400.381	288.03	420.97	-1.60177	0.000584733	down_full_sep	-1.82189	0.000111801	down_full_sep
Mmu-Mir-17-P2a_5p	78.3897	107.789	93.0896	32.4152	20.4971	22.3572	17.8606	23.2825	19.424	26.8787	27.9517	22.3572	24.1529	-3.04462	0.00083781	down_full_sep	-2.52709	0.00610629	down_full_sep
Mmu-Mir-15-P1c-v1_5p	13280.1	12325.9	12803	3649.79	1674.04	1607.91	1929.4	2215.29	1607.91	392.017	1248.66	1152.9	1100.37	-1.81476	0.0012602	down_full_sep	-2.7702	6.71359e-07	down_full_sep
Mmu-Mir-17-P4d_5p	32229.1	21945.2	27087.2	8792.2	6385.94	6705.17	7510.57	7348.47	3859.59	2666.95	3649.79	3649.79	3456.53	-1.15917	0.00149805	down_full_sep	-2.35472	4.92336e-11	down_full_sep
Mmu-Mir-154-P8_3p	96.059	138.13	117.095	17.8606	31.0486	58.8455	26.8787	33.6584	22.3572	47.8884	80.859	21.0797	43.0461	-2.46139	0.00174484	down_full_sep	-1.57384	0.0384137	down_full_sep
Mmu-Mir-203-v1_3p	658.167	553.768	605.967	168.023	197.22	264.131	188.021	204.349	392.017	92.84	381.957	218.326	271.285	-1.77026	0.00202042	down_full_sep	-1.22791	0.0355895	down_full_sep
Mmu-Mir-142-P1-v4_5p	326.965	236.147	281.556	73.8709	70.975	92.0033	50.7519	71.9003	460.829	339.714	78.3897	80.859	239.948	-2.34977	0.00204743	down_full_sep	-0.203849	0.781432	no_change
Mmu-Mir-28-P3_5p	4006.27	3132.74	3569.51	1418.02	1036.14	1152.9	1085.02	1173.02	603.702	231.476	835.407	677.809	587.098	-1.2304	0.00365224	down_full_sep	-2.17425	3.11123e-07	down_full_sep
Mmu-Mir-450-P3_3p	445.717	489.135	467.426	288.03	208.87	197.22	115.236	202.339	153.747	74.9619	218.326	98.4119	136.362	-1.44778	0.00549254	down_full_sep	-1.9767	0.000284735	down_full_sep
Mmu-Mir-19-P1a_3p	63.4415	63.9319	63.6867	19.424	21.0797	26.042	19.424	21.4924	20.4971	29.7765	20.4971	26.042	24.2031	-2.75052	0.00615855	down_full_sep	-2.23211	0.0265538	down_full_sep
Mmu-Mir-92-P2d_3p	74111.9	74111.9	74111.9	32229.1	29274.8	21945.2	29274.8	28181	16784.3	12325.9	15611	16784.3	15376.4	-0.989034	0.00677413	down_full_sep	-1.71013	1.55249e-06	down_full_sep
Mmu-Mir-190-P1_5p	140.303	115.236	127.769	96.059	35.2636	25.4594	45.9608	50.6857	208.87	63.9319	183.658	113.06	142.38	-1.93164	0.00813657	down_full_sep	0.00980452	0.986957	no_change
Mmu-Mir-28-P1_5p	1152.9	916.878	1034.89	677.809	631.544	506.033	524.272	584.915	1011	617.79	677.809	617.79	731.097	-1.03038	0.0104948	down_full_sep	-0.585685	0.162456	no_change
Mmu-Mir-872_5p	966.78	694.191	830.485	473.404	125.638	132.384	392.017	280.861	631.544	138.13	694.191	603.702	516.892	-1.77265	0.0118534	down_full_sep	-0.786362	0.287022	no_change
Mmu-Mir-26-P2_5p	197.22	326.965	262.093	98.4119	145.068	96.059	85.9663	106.376	545.043	118.597	631.544	524.272	454.864	-1.57624	0.0120708	down_full_sep	0.687566	0.271739	no_change
Mmu-Mir-8-P3a_3p	16784.3	32229.1	24506.7	6385.94	4399.7	3440.52	4399.7	4656.47	7510.57	2821.58	6385.94	6705.17	5855.82	-1.30125	0.0133781	down_full_sep	-1.00214	0.0613434	no_change
Mmu-Mir-188-P2_5p	3305.45	2666.95	2986.2	1488.9	1052.04	1115.7	1380.12	1259.19	762.117	473.404	1011	966.78	803.324	-0.866946	0.0145468	down_full_sep	-1.33314	0.000176526	down_full_sep
Mmu-Mir-374-P2_5p	6127.78	8030.96	7079.37	1085.02	1488.9	2050.53	1248.66	1468.28	3440.52	986.962	720.552	694.191	1460.56	-1.65472	0.018543	down_full_sep	-1.57094	0.0264233	down_full_sep
Mmu-Mir-130-P4a_3p	1316.83	745.407	1031.12	631.544	617.79	631.544	631.544	628.106	105.272	180.275	66.5615	78.3897	107.625	-0.83941	0.0302234	down_full_sep	-3.33007	1.28294e-13	down_full_sep
Mmu-Mir-598_3p	128.809	145.068	136.939	83.0703	70.2412	102.942	80.859	84.2782	92.84	102.942	71.4654	140.303	101.888	-1.09421	0.0354687	down_full_sep	-0.751166	0.165254	no_change
Mmu-Mir-154-P34_3p	288.03	188.021	238.025	138.713	112.014	118.597	83.0703	113.099	140.303	460.829	192.301	85.9663	219.85	-1.35813	0.0356608	down_full_sep	-0.272753	0.683209	no_change
Mmu-Mir-1247_5p	92.0033	78.3897	85.1965	26.8787	36.7791	29.7765	66.5615	39.999	35.2636	16.4963	45.9608	69.9498	41.9176	-1.43953	0.0388341	down_full_sep	-1.0408	0.154176	no_change
Mmu-Mir-30-P2a_5p	1607.91	1488.9	1548.4	603.702	332.244	835.407	589.654	590.252	5498.75	2181.06	1316.83	1085.02	2520.42	-1.43377	0.0388341	down_full_sep	0.859894	0.227362	no_change
Mmu-Mir-10-P3b_5p	399044	399044	399044	399044	399044	399044	399044	399044	399044	399044	399044	399044	399044	2.43305	2.42277e-06	no_change	2.65684	1.59519e-07	no_change
Mmu-Mir-744_5p	3649.79	2050.53	2850.16	4399.7	6127.78	5206.31	3649.79	4845.9	4399.7	6986.28	5206.31	5735.88	5582.04	1.59339	0.000111396	no_change	1.58267	9.78871e-05	up_full_sep
Mmu-Mir-214-v2_3p	6385.94	6385.94	6385.94	6127.78	7510.57	5735.88	8030.96	6851.3	1736.87	2050.53	1418.02	1444.47	1662.47	0.934627	0.000426322	no_change	-1.23636	4.30248e-06	down_full_sep
Mmu-Mir-8-P1b_3p	1085.02	2932.43	2008.73	2932.43	2932.43	3132.74	2821.58	2954.8	2099.48	1607.91	1488.9	1841.41	1759.42	1.25087	0.000858694	no_change	0.364288	0.373439	no_change
Mmu-Mir-31_5p	5735.88	5498.75	5617.32	8030.96	6705.17	4399.7	5498.75	6158.65	10281.9	8030.96	12325.9	12325.9	10741.1	1.01848	0.00148481	no_change	1.82616	4.8714e-09	up_full_sep
Mmu-Mir-28-P2_3p	10281.9	10281.9	10281.9	6986.28	8792.2	8792.2	8792.2	8340.72	5735.88	5735.88	5498.75	5498.75	5617.32	0.690567	0.00829536	no_change	0.178568	0.530588	no_change
Mmu-Mir-345_3p	392.017	280.917	336.467	236.147	257.383	183.658	140.303	204.373	264.131	69.9498	125.638	183.658	160.844	-1.05637	0.0508448	no_change	-1.2761	0.0218912	down_full_sep
Mmu-Mir-331_3p	694.191	677.809	686	1674.04	1736.87	1188.93	1229.82	1457.41	524.272	1418.02	1115.7	1188.93	1061.73	0.848002	0.0530953	no_change	0.626798	0.164248	no_change
Mmu-Mir-15-P1d_5p	31.0486	48.6701	39.8594	229.069	73.8709	35.2636	170.709	127.228	473.404	506.033	208.87	545.043	433.338	1.41825	0.0535348	no_change	3.39434	7.02098e-07	up_full_sep
Mmu-Mir-130-P1c_3p	3132.74	1380.12	2256.43	1115.7	1152.9	1052.04	1152.9	1118.38	1188.93	603.702	821.186	720.552	833.592	-0.767262	0.0559013	no_change	-1.07474	0.00717337	down_full_sep
Mmu-Mir-672_5p	297.141	425.538	361.34	589.654	916.878	966.78	885.497	839.702	248.702	223.156	248.702	797.77	379.582	0.973488	0.0567445	no_change	-0.179568	0.742662	no_change
Mmu-Mir-127_3p	569.93	473.404	521.667	916.878	986.962	1085.02	1115.7	1026.14	808.622	1929.4	885.497	1036.14	1164.91	0.794242	0.0580834	no_change	1.12346	0.00668957	up_full_sep
Mmu-Mir-351_5p	6705.17	8792.2	7748.69	7510.57	8030.96	8030.96	6127.78	7425.07	1115.7	3649.79	1380.12	1488.9	1908.63	0.902416	0.0586475	no_change	-1.17856	0.0130623	down_full_sep
Mmu-Mir-154-P7_5p	1736.87	1607.91	1672.39	1316.83	658.167	553.768	603.702	783.117	2050.53	808.622	2932.43	2181.06	1993.16	-1.09786	0.0612591	no_change	0.538106	0.380757	no_change
Mmu-Mir-155_5p	17.8606	25.4594	21.66	63.4415	47.8884	32.4152	70.2412	53.4966	73.8709	22.3572	26.8787	162.468	71.3938	1.54318	0.0641256	no_change	2.06897	0.012307	no_change
Mmu-Mir-459_5p	56.6546	40.3175	48.486	25.4594	27.9517	27.9517	35.2636	29.1566	223.156	39.7349	31.0486	66.5615	90.1251	-2.02487	0.0641256	no_change	0.765702	0.420125	no_change
Mmu-Mir-582-v1_5p	47.8884	38.1165	43.0025	26.042	27.9517	40.3175	22.3572	29.1671	29.7765	80.3687	39.7349	32.4152	45.5738	-1.75501	0.0641256	no_change	-0.392085	0.660484	no_change
Mmu-Mir-154-P2-v2_5p	407.626	506.033	456.83	240.399	231.476	381.957	358.683	303.129	240.399	183.658	223.156	128.809	194.005	-0.76849	0.0649581	no_change	-1.3368	0.00225755	down_full_sep
Mmu-Mir-430-P7c_3p	105.272	125.638	115.455	115.236	78.3897	54.6203	31.0486	69.8236	48.6701	53.2537	61.1388	48.6701	52.9332	-1.15209	0.0681318	no_change	-1.45626	0.0375154	down_full_sep
Mmu-Mir-154-P9_3p	63.9319	47.8884	55.9102	27.9517	38.1165	20.4971	40.3175	31.7207	25.4594	47.8884	16.4963	36.7791	31.6558	-1.42095	0.0697856	no_change	-1.24487	0.14872	no_change
Mmu-Let-7-P2c3_5p	12325.9	13280.1	12803	21945.2	12325.9	10281.9	15611	15041	25590.7	10281.9	50385.4	50385.4	34160.9	1.04371	0.0712559	no_change	2.52508	6.69935e-06	no_change
Mmu-Mir-361-v1_5p	762.117	1085.02	923.571	797.77	569.93	677.809	617.79	665.825	885.497	694.191	545.043	631.544	689.069	-0.712873	0.0881635	no_change	-0.492239	0.260397	no_change
Mmu-Mir-17-P1d_5p	83.0703	118.597	100.834	31.0486	80.3687	83.0703	53.2537	61.9353	45.9608	26.042	27.9517	107.789	51.936	-1.14626	0.0973005	no_change	-1.26183	0.0932278	no_change
Mmu-Mir-425_5p	885.497	1052.04	968.768	658.167	445.717	694.191	797.77	648.961	617.79	720.552	473.404	445.717	564.366	-0.730882	0.0973005	no_change	-0.890179	0.0462576	down_full_sep
Mmu-Mir-3095_3p	26.8787	26.8787	26.8787	45.9608	63.9319	85.9663	80.3687	69.0569	39.7349	31.0486	36.7791	96.059	50.9054	1.15942	0.0993716	no_change	0.790671	0.331067	no_change
Mmu-Mir-376-P1_3p	50.7519	36.7791	43.7655	22.3572	40.3175	26.8787	21.0797	27.6583	21.0797	35.2636	22.3572	47.8884	31.6472	-1.54476	0.0993716	no_change	-1.26952	0.208231	no_change
Mmu-Mir-17-P4c_5p	102.942	49.9152	76.4288	53.2537	32.4152	36.7791	71.4654	48.4784	47.8884	27.9517	32.4152	112.014	55.0674	-1.17964	0.105612	no_change	-0.75258	0.331584	no_change
Mmu-Mir-126-P2-v3_3p	192.301	197.22	194.761	174.42	100.881	112.014	100.881	122.049	326.965	58.8455	138.13	123.821	161.94	-1.04804	0.106232	no_change	-0.314545	0.65593	no_change
Mmu-Mir-191_5p	29274.8	25590.7	27432.7	29274.8	25590.7	25590.7	25590.7	26511.7	43921.7	29274.8	21945.2	20486.5	28907.1	0.747779	0.115691	no_change	1.17471	0.012307	no_change
Mmu-Mir-28-P1_3p	3440.52	3649.79	3545.16	2666.95	2386.27	2932.43	3305.45	2822.77	3051.48	1841.41	1929.4	2932.43	2438.68	0.604229	0.11762	no_change	0.12648	0.751469	no_change
Mmu-Mir-135-P4_5p	45.9608	39.7349	42.8478	47.8884	15.7146	15.7146	15.7146	23.758	63.9319	17.8606	100.881	102.942	71.404	-1.32063	0.12314	no_change	0.762337	0.296381	no_change
Mmu-Mir-17-P1a_5p	208.87	140.303	174.587	78.3897	157.289	61.1388	132.384	107.3	53.2537	63.4415	47.8884	38.1165	50.675	-0.858701	0.127153	no_change	-1.977	0.00237835	down_full_sep
Mmu-Mir-122_5p	745.407	19.424	382.416	145.068	149.429	162.468	145.068	150.508	123.821	15.7146	98.4119	149.429	96.844	-1.55483	0.13807	no_change	-2.15177	0.0446868	no_change
Mmu-Mir-15-P2d_5p	54.6203	54.6203	54.6203	29.7765	39.7349	21.0797	70.975	40.3915	229.069	188.021	276.146	168.023	215.315	-0.982885	0.154535	no_change	1.82119	0.00059644	up_full_sep
Mmu-Mir-298_5p	8030.96	6127.78	7079.37	5206.31	5735.88	7510.57	5206.31	5914.77	1052.04	1036.14	2099.48	2050.53	1559.55	0.636784	0.156766	no_change	-1.37329	0.00185086	down_full_sep
Mmu-Mir-541_5p	257.383	229.069	243.226	392.017	603.702	350.587	400.381	436.672	276.146	280.917	489.135	252.906	324.776	0.61367	0.158658	no_change	0.190324	0.686013	no_change
Mmu-Mir-154-P17_3p	375.468	460.829	418.148	297.141	245.049	368.352	350.587	315.282	138.13	197.22	102.942	70.2412	127.134	-0.572299	0.161198	no_change	-1.93178	2.16602e-05	down_full_sep
Mmu-Mir-96-P3-v2_5p	20486.5	17543.1	19014.8	15611	13280.1	15611	12325.9	14207	8030.96	5498.75	8792.2	8792.2	7778.53	0.479453	0.17079	no_change	-0.227886	0.539158	no_change
Mmu-Mir-23-P2_3p	2821.58	2821.58	2821.58	1929.4	2666.95	2545.25	2545.25	2421.71	8792.2	6705.17	6127.78	4725.52	6587.67	0.546205	0.196338	no_change	2.03755	3.76894e-07	up_full_sep
Mmu-Mir-30-P1d_3p	21945.2	20486.5	21215.9	20486.5	16784.3	12325.9	17543.1	16785	35947.4	21945.2	29274.8	35947.4	30778.7	0.423057	0.196338	no_change	1.67354	7.43964e-08	no_change
Mmu-Mir-146-P4_5p	245.049	192.301	218.675	152.668	180.275	17.8606	174.42	131.306	966.78	270.773	1152.9	821.186	802.909	-0.860827	0.235758	no_change	1.8328	0.00668957	up_full_sep
Mmu-Mir-154-P3a-v2_3p	152.668	138.713	145.691	257.383	236.147	252.906	257.383	250.955	85.9663	149.429	47.8884	35.2636	79.6368	0.536998	0.235758	no_change	-1.10718	0.0384125	no_change
Mmu-Mir-324_5p	1488.9	1248.66	1368.78	1188.93	1418.02	1011	1036.14	1163.52	835.407	1488.9	1607.91	1418.02	1337.56	-0.408308	0.235758	no_change	0.15515	0.671432	no_change
Mmu-Mir-32_5p	49.9152	21.0797	35.4975	20.4971	25.4594	38.1165	27.9517	28.0062	78.3897	32.4152	85.9663	26.8787	55.9125	-1.18598	0.235758	no_change	0.649152	0.479371	no_change
Mmu-Mir-673_5p	400.381	297.141	348.761	489.135	694.191	524.272	677.809	596.352	96.059	288.03	252.906	245.049	220.511	0.516121	0.242524	no_change	-1.0467	0.0264233	down_full_sep
Mmu-Mir-143_3p	2666.95	2181.06	2424	2050.53	1085.02	720.552	821.186	1169.32	6986.28	2932.43	5735.88	4399.7	5013.57	-0.677195	0.243911	no_change	1.62813	0.00366658	up_full_sep
Mmu-Mir-8-P2a_3p	98.4119	153.747	126.079	56.6546	152.668	73.8709	48.6701	82.9659	231.476	40.3175	157.289	297.141	181.556	-0.86522	0.263439	no_change	0.329291	0.678778	no_change
Mmu-Mir-652_3p	58.8455	61.1388	59.9922	162.468	105.272	115.236	92.84	118.954	102.942	236.147	73.8709	53.2537	116.554	0.681901	0.275666	no_change	0.758969	0.247024	no_change
Mmu-Let-7-P2b3_5p	808.622	821.186	814.904	1607.91	1607.91	916.878	1674.04	1451.69	3305.45	631.544	3859.59	3859.59	2914.04	0.6936	0.293525	no_change	1.94759	0.00199644	no_change
Mmu-Mir-185_5p	425.538	332.244	378.891	350.587	297.141	392.017	218.326	314.518	821.186	489.135	966.78	1052.04	832.285	-0.460753	0.302938	no_change	1.12122	0.00728848	up_full_sep
Mmu-Mir-140-P1-v2_3p	524.272	524.272	524.272	435.103	553.768	317.799	506.033	453.176	1418.02	1229.82	762.117	986.962	1099.23	-0.430896	0.332791	no_change	1.04864	0.012307	up_full_sep
Mmu-Mir-96-P1_5p	107.789	74.9619	91.3756	71.4654	85.9663	63.9319	98.4119	79.9439	168.023	56.6546	132.384	180.275	134.334	-0.577138	0.332791	no_change	0.273296	0.65593	no_change
Mmu-Mir-362-P4_3p	112.014	162.468	137.241	208.87	375.468	170.709	152.668	226.929	70.2412	100.881	92.0033	192.301	113.857	0.498998	0.358859	no_change	-0.663769	0.277708	no_change
Mmu-Mir-154-P29-v1_3p	69.9498	69.9498	69.9498	27.9517	19.424	48.6701	113.06	52.2765	16.4963	45.9608	26.042	19.424	26.9808	-0.75972	0.362627	no_change	-1.73479	0.0754418	no_change
Mmu-Mir-221-P2a_3p	174.42	183.658	179.039	375.468	248.702	231.476	339.714	298.84	489.135	153.747	280.917	310.064	308.466	0.503242	0.378578	no_change	0.675323	0.244322	no_change
Mmu-Mir-22-P1b_3p	350.587	288.03	319.309	381.957	252.906	245.049	223.156	275.767	4725.52	2386.27	2386.27	2386.27	2971.08	-0.39721	0.385134	no_change	3.167	1.44135e-15	up_full_sep
Mmu-Mir-148-P4_3p	80.859	96.059	88.459	92.0033	29.7765	47.8884	128.809	74.6194	132.384	128.809	54.6203	105.272	105.271	-0.584838	0.392508	no_change	0.0407727	0.95001	no_change
Mmu-Mir-1964_3p	39.7349	73.8709	56.8029	48.6701	118.597	138.713	102.942	102.231	54.6203	218.326	188.021	92.0033	138.243	0.561237	0.418689	no_change	1.09845	0.10844	no_change
Mmu-Mir-96-P3-v1_5p	43921.7	43921.7	43921.7	50385.4	50385.4	50385.4	50385.4	50385.4	32229.1	17543.1	43921.7	29274.8	30742.2	0.279756	0.433495	no_change	0.247804	0.49842	no_change
Mmu-Mir-146-P1_5p	986.962	1036.14	1011.55	1248.66	821.186	545.043	720.552	833.86	3132.74	916.878	3132.74	1736.87	2229.81	-0.452725	0.440264	no_change	1.24409	0.0263301	no_change
Mmu-Mir-8-P1a_3p	1929.4	5735.88	3832.64	2181.06	1841.41	1929.4	2099.48	2012.84	1929.4	1115.7	1674.04	1380.12	1524.81	-0.323253	0.449878	no_change	-0.641353	0.133318	no_change
Mmu-Mir-452-v1_5p	29.7765	45.9608	37.8686	118.597	58.8455	100.881	32.4152	77.6847	27.9517	38.1165	63.4415	29.7765	39.8215	0.569714	0.462252	no_change	-0.42555	0.65593	no_change
Mmu-Mir-431_5p	80.3687	92.0033	86.186	80.859	69.9498	152.668	54.6203	89.5243	27.9517	73.8709	50.7519	73.8709	56.6114	-0.44874	0.478858	no_change	-1.04628	0.14177	no_change
Mmu-Mir-540_3p	74.9619	50.7519	62.8569	70.975	115.236	153.747	78.3897	104.587	49.9152	113.06	38.1165	50.7519	62.961	0.418197	0.48979	no_change	-0.386377	0.597046	no_change
Mmu-Mir-455_5p	70.975	27.9517	49.4633	49.9152	61.1388	27.9517	47.8884	46.7235	218.326	78.3897	63.9319	115.236	118.971	-0.568887	0.503247	no_change	1.31038	0.0810298	no_change
Mmu-Mir-671_5p	115.236	92.84	104.038	140.303	107.789	105.272	63.9319	104.324	204.237	80.859	140.303	257.383	170.696	-0.3808	0.512873	no_change	0.408543	0.491518	no_change
Mmu-Mir-139_5p	835.407	1152.9	994.153	986.962	885.497	821.186	916.878	902.631	745.407	1316.83	916.878	1229.82	1052.23	-0.241459	0.527665	no_change	0.180378	0.65593	no_change
Mmu-Mir-154-P36_5p	132.384	170.709	151.547	192.301	240.399	192.301	204.237	207.309	257.383	381.957	339.714	375.468	338.63	0.258078	0.541635	no_change	1.0793	0.00635398	up_full_sep
Mmu-Mir-154-P22_3p	280.917	358.683	319.8	332.244	358.683	310.064	252.906	313.474	170.709	229.069	270.773	157.289	206.96	-0.243052	0.558747	no_change	-0.831187	0.0536337	no_change
Mmu-Mir-224_5p	223.156	400.381	311.768	400.381	460.829	280.917	569.93	428.014	100.881	66.5615	83.0703	70.975	80.372	0.283415	0.564839	no_change	-2.10322	0.00014435	down_full_sep
Mmu-Mir-134_5p	677.809	762.117	719.963	1052.04	966.78	808.622	986.962	953.6	288.03	445.717	986.962	762.117	620.707	0.244821	0.588203	no_change	-0.360459	0.451756	no_change
Mmu-Mir-154-P5_5p	270.773	276.146	273.459	310.064	223.156	240.399	375.468	287.272	358.683	245.049	375.468	392.017	342.804	-0.222954	0.588203	no_change	0.129344	0.75262	no_change
Mmu-Mir-674_5p	5498.75	4399.7	4949.23	4725.52	3859.59	3051.48	2666.95	3575.88	2181.06	1152.9	2821.58	3440.52	2399.02	0.265291	0.588203	no_change	-0.386033	0.453947	no_change
Mmu-Mir-154-P12_3p	180.275	252.906	216.59	218.326	170.709	339.714	168.023	224.193	98.4119	297.141	264.131	229.069	222.188	-0.269661	0.597584	no_change	-0.336122	0.539158	no_change
Mmu-Mir-370_3p	170.709	149.429	160.069	264.131	229.069	229.069	208.87	232.785	47.8884	70.975	58.8455	27.9517	51.4152	0.226994	0.615423	no_change	-2.03208	0.000560286	down_full_sep
Mmu-Mir-3060_3p	70.2412	71.4654	70.8533	102.942	74.9619	70.975	138.713	96.898	128.809	49.9152	35.2636	40.3175	63.5764	0.284515	0.650921	no_change	-0.248325	0.728962	no_change
Mmu-Mir-181-P1c_5p	1229.82	1115.7	1172.76	1380.12	1115.7	745.407	1316.83	1139.51	400.381	745.407	368.352	400.381	478.63	-0.188416	0.652933	no_change	-1.33563	0.00133163	down_full_sep
Mmu-Mir-154-P1_5p	100.881	112.014	106.448	92.84	188.021	78.3897	197.22	139.118	107.789	208.87	180.275	58.8455	138.945	0.256737	0.666519	no_change	0.2071	0.742662	no_change
Mmu-Mir-874_3p	118.597	105.272	111.934	170.709	128.809	188.021	153.747	160.321	149.429	174.42	118.597	197.22	159.916	0.188361	0.669818	no_change	0.096553	0.838322	no_change
Mmu-Mir-362-P1_5p	48.6701	66.5615	57.6158	54.6203	48.6701	128.809	27.9517	65.0129	26.8787	70.2412	21.0797	27.9517	36.5378	-0.257071	0.734457	no_change	-1.2822	0.157885	no_change
Mmu-Mir-15-P1b_5p	720.552	2545.25	1632.9	1444.47	1316.83	1380.12	1188.93	1332.59	339.714	658.167	524.272	473.404	498.889	-0.135332	0.769872	no_change	-1.45028	0.00136157	down_full_sep
Mmu-Mir-96-P2_5p	4399.7	3859.59	4129.65	2545.25	2181.06	2099.48	2050.53	2219.08	5206.31	1444.47	4399.7	2666.95	3429.36	-0.138965	0.769872	no_change	0.457383	0.349721	no_change
Mmu-Mir-154-P36_3p	2932.43	3305.45	3118.94	1736.87	2099.48	2386.27	2386.27	2152.22	368.352	835.407	553.768	489.135	561.665	0.0962397	0.830641	no_change	-1.99281	2.63523e-06	down_full_sep
Mmu-Mir-34-P1_5p	276.146	264.131	270.139	317.799	392.017	248.702	310.064	317.145	2386.27	3305.45	3440.52	2821.58	2988.46	-0.0644815	0.880372	no_change	3.50762	1.27173e-24	up_full_sep
Mmu-Mir-154-P21_5p	183.658	204.237	193.947	270.773	218.326	276.146	248.702	253.487	138.713	41.4175	204.237	153.747	134.528	0.0704719	0.883005	no_change	-0.78429	0.119583	no_change
Mmu-Mir-15-P2b_5p	149.429	435.103	292.266	368.352	425.538	257.383	381.957	358.307	332.244	248.702	797.77	885.497	566.053	0.070441	0.91423	no_change	0.761636	0.215711	no_change
Mmu-Mir-148-P3_3p	25.4594	47.8884	36.6739	47.8884	63.4415	66.5615	16.4963	48.5969	183.658	105.272	149.429	56.6546	123.753	-0.0614817	0.937471	no_change	1.61505	0.0193327	up_full_sep
Mmu-Mir-337_5p	92.84	80.859	86.8495	63.9319	174.42	98.4119	58.8455	98.9023	152.668	50.7519	229.069	71.4654	125.989	0.0590947	0.937471	no_change	0.501765	0.49842	no_change
Mmu-Mir-28-P2_5p	1248.66	1444.47	1346.57	1841.41	1380.12	1444.47	1488.9	1538.72	2932.43	1736.87	1736.87	1674.04	2020.05	0.0135286	0.96601	no_change	0.720366	0.0181981	up_full_sep
Mmu-Mir-700_3p	339.714	350.587	345.15	569.93	276.146	569.93	231.476	411.871	157.289	553.768	425.538	368.352	376.237	-0.00582353	0.990973	no_change	-0.0572664	0.921708	no_change
Mmu-Let-7-P2b2_5p	631.544	808.622	720.083	4006.27	5206.31	6986.28	6385.94	5646.2	13280.1	15611	20486.5	25590.7	18742.1	3.19073	1.38725e-14	up_full_sep	4.99371	8.07762e-37	up_full_sep
Mmu-Mir-676_3p	1011	1011	1011	3051.48	3132.74	3649.79	3051.48	3221.37	2821.58	3051.48	2545.25	3051.48	2867.45	1.94861	6.29855e-11	up_full_sep	1.54303	1.67184e-07	up_full_sep
Mmu-Mir-383-v2_5p	38.1165	32.4152	35.2658	280.917	350.587	460.829	326.965	354.824	41.4175	71.4654	29.7765	138.713	70.3431	3.24555	2.364e-10	up_full_sep	0.599459	0.380757	no_change
Mmu-Mir-92-P1d_3p	2099.48	1929.4	2014.44	12325.9	17543.1	20486.5	16784.3	16785	1152.9	4725.52	2050.53	1929.4	2464.59	3.53967	4.31809e-10	up_full_sep	0.840586	0.160306	no_change
Mmu-Mir-328_3p	4725.52	4006.27	4365.9	16784.3	21945.2	17543.1	21945.2	19554.5	17543.1	50385.4	32229.1	32229.1	33096.7	2.87878	8.10674e-10	up_full_sep	4.15877	3.86331e-20	up_full_sep
Mmu-Mir-574_3p	6986.28	7510.57	7248.43	25590.7	35947.4	32229.1	35947.4	32428.6	74111.9	74111.9	35947.4	43921.7	57023.2	2.8488	8.10674e-10	up_full_sep	4.21561	6.10506e-21	up_full_sep
Mmu-Mir-770_3p	47.8884	22.3572	35.1228	339.714	407.626	236.147	407.626	347.778	188.021	524.272	445.717	589.654	436.916	3.43029	6.63251e-09	up_full_sep	3.83003	5.17418e-11	up_full_sep
Mmu-Mir-154-P15_5p	27.9517	58.8455	43.3986	204.237	381.957	358.683	240.399	296.319	506.033	797.77	589.654	658.167	637.906	2.55222	1.90621e-07	up_full_sep	3.81854	1.82536e-16	up_full_sep
Mmu-Mir-423_5p	5206.31	4725.52	4965.91	10281.9	10281.9	16784.3	10281.9	11907.5	6127.78	13280.1	7510.57	8030.96	8737.36	2.18656	2.0869e-07	up_full_sep	1.68523	5.59156e-05	up_full_sep
Mmu-Mir-760_3p	41.4175	53.2537	47.3356	245.049	368.352	445.717	280.917	335.009	83.0703	204.237	74.9619	223.156	146.356	2.61693	2.0869e-07	up_full_sep	1.24878	0.0264233	up_full_sep
Mmu-Mir-1249_3p	123.821	174.42	149.12	966.78	1011	1841.41	1418.02	1309.3	1248.66	6127.78	3051.48	3305.45	3433.34	3.07271	6.73971e-07	up_full_sep	4.82596	4.46278e-16	up_full_sep
Mmu-Let-7-P2c1_5p	15611	16784.3	16197.7	43921.7	43921.7	35947.4	43921.7	41928.1	50385.4	25590.7	74111.9	74111.9	56050	1.82639	1.22071e-06	up_full_sep	2.72623	5.64392e-14	up_full_sep
Mmu-Mir-320_3p	332.244	270.773	301.508	1011	1188.93	1418.02	1444.47	1265.61	435.103	966.78	1052.04	808.622	815.636	1.84665	2.3187e-06	up_full_sep	1.3179	0.000807401	up_full_sep
Mmu-Mir-346_5p	153.747	157.289	155.518	885.497	1229.82	797.77	1011	981.02	180.275	762.117	358.683	276.146	394.305	2.48668	4.23093e-06	up_full_sep	1.11425	0.0501826	no_change
Mmu-Mir-296_5p	2386.27	1841.41	2113.84	6705.17	6986.28	5498.75	6986.28	6544.12	1036.14	4006.27	2666.95	2545.25	2563.65	2.20016	7.25174e-06	up_full_sep	0.78276	0.130701	no_change
Mmu-Mir-433_3p	145.068	113.06	129.064	745.407	762.117	762.117	762.117	757.939	445.717	2545.25	1188.93	1011	1297.72	2.34139	2.11061e-05	up_full_sep	3.15681	3.22856e-09	up_full_sep
Mmu-Mir-150_5p	489.135	797.77	643.453	2821.58	3649.79	4725.52	4006.27	3800.79	21945.2	43921.7	10281.9	10281.9	21607.7	2.80236	2.80012e-05	up_full_sep	5.62063	1.60626e-18	up_full_sep
Mmu-Mir-205-P4_5p	231.476	180.275	205.875	808.622	720.552	885.497	745.407	790.02	375.468	821.186	297.141	407.626	475.355	1.84318	3.37787e-05	up_full_sep	1.13632	0.0130623	up_full_sep
Mmu-Mir-339_5p	85.9663	132.384	109.175	545.043	400.381	617.79	445.717	502.233	145.068	350.587	407.626	381.957	321.31	1.97922	4.32337e-05	up_full_sep	1.3771	0.00610629	up_full_sep
Mmu-Mir-667_3p	617.79	631.544	624.667	2386.27	2821.58	2821.58	3132.74	2790.54	1674.04	8792.2	4006.27	4006.27	4619.7	2.41804	4.59988e-05	up_full_sep	3.01341	1.99575e-07	up_full_sep
Mmu-Mir-145_5p	2545.25	2099.48	2322.36	5735.88	5498.75	6127.78	6705.17	6016.9	12325.9	16784.3	6705.17	6385.94	10550.3	2.04037	4.82175e-05	up_full_sep	2.84274	5.5136e-09	up_full_sep
Mmu-Mir-193-P1a_3p	35.2636	63.4415	49.3526	358.683	589.654	204.237	332.244	371.204	350.587	1248.66	603.702	553.768	689.179	2.69338	4.88265e-05	up_full_sep	3.78593	3.60343e-09	up_full_sep
Mmu-Mir-378_3p	916.878	603.702	760.29	2099.48	2545.25	1736.87	2181.06	2140.67	2545.25	3440.52	1841.41	1607.91	2358.77	1.55946	8.71245e-05	up_full_sep	1.71034	1.16862e-05	up_full_sep
Mmu-Mir-3057_5p	26.042	26.042	26.042	100.881	132.384	125.638	138.13	124.258	56.6546	123.821	48.6701	39.7349	67.22	2.26839	0.000117678	up_full_sep	1.3028	0.0536692	no_change
Mmu-Mir-30-P2b_3p	188.021	98.4119	143.216	407.626	506.033	658.167	473.404	511.308	1229.82	1052.04	1036.14	1248.66	1141.66	1.4911	0.00015412	up_full_sep	2.89894	5.07869e-15	up_full_sep
Mmu-Mir-483_3p	7510.57	6986.28	7248.43	13280.1	20486.5	29274.8	20486.5	20882	1380.12	7510.57	3305.45	5206.31	4350.61	2.32887	0.00017556	up_full_sep	0.077711	0.906964	no_change
Mmu-Mir-149_5p	8792.2	6705.17	7748.69	17543.1	15611	13280.1	13280.1	14928.6	6705.17	20486.5	8030.96	6986.28	10552.2	1.92787	0.000178664	up_full_sep	1.52509	0.00290358	no_change
Mmu-Mir-1198_5p	252.906	392.017	322.461	835.407	1248.66	1036.14	808.622	982.207	553.768	1011	808.622	1115.7	872.271	1.48725	0.000217398	up_full_sep	1.44937	0.000297765	up_full_sep
Mmu-Mir-184_3p	19.424	31.0486	25.2363	125.638	162.468	180.275	180.275	162.164	916.878	569.93	236.147	280.917	500.968	2.75701	0.000218302	up_full_sep	4.61233	7.45205e-11	up_full_sep
Mmu-Mir-935-v2_3p	22.3572	27.9517	25.1545	107.789	153.747	208.87	96.059	141.616	32.4152	85.9663	53.2537	145.068	79.1758	2.3603	0.000268051	up_full_sep	1.2816	0.0858578	no_change
Mmu-Mir-700_5p	32.4152	17.8606	25.1379	188.021	140.303	107.789	105.272	135.346	118.597	264.131	96.059	118.597	149.346	2.57233	0.000275886	up_full_sep	2.76143	9.78871e-05	up_full_sep
Mmu-Mir-193-P2b_3p	20.4971	70.2412	45.3691	248.702	264.131	400.381	270.773	295.997	589.654	407.626	152.668	240.399	347.587	2.5697	0.000307772	up_full_sep	3.00984	1.91269e-05	up_full_sep
Mmu-Mir-1306_5p	1380.12	1316.83	1348.47	3305.45	4006.27	6385.94	3859.59	4389.31	1444.47	5206.31	2181.06	3132.74	2991.15	2.01266	0.000338736	up_full_sep	1.38723	0.0144938	up_full_sep
Mmu-Mir-3072_3p	40.3175	41.4175	40.8675	180.275	288.03	113.06	192.301	193.417	74.9619	252.906	145.068	92.84	141.444	2.06692	0.000385466	up_full_sep	1.64878	0.00712223	up_full_sep
Mmu-Mir-3099_3p	310.064	218.326	264.195	617.79	835.407	1229.82	966.78	912.448	58.8455	132.384	49.9152	132.384	93.3822	1.49483	0.000480853	up_full_sep	-1.90532	0.000297765	down_full_sep
Mmu-Mir-129-P1_3p	16.4963	15.7146	16.1054	61.1388	92.0033	47.8884	56.6546	64.4213	63.4415	326.965	162.468	15.7146	142.147	4.06004	0.00083781	up_full_sep	5.53415	2.61239e-06	no_change
Mmu-Mir-187_3p	27.9517	29.7765	28.8641	123.821	98.4119	92.84	118.597	108.417	125.638	152.668	115.236	236.147	157.422	1.78152	0.00124459	up_full_sep	2.27884	2.98244e-05	up_full_sep
Mmu-Let-7-P1b_5p	1444.47	2386.27	1915.37	3132.74	3440.52	4006.27	4725.52	3826.26	3649.79	2099.48	4725.52	6127.78	4150.64	1.44994	0.00191648	up_full_sep	1.49305	0.00134586	no_change
Mmu-Mir-1-P2_3p	36.7791	70.975	53.8771	112.014	473.404	168.023	288.03	260.368	69.9498	112.014	197.22	170.709	137.473	2.04798	0.0024004	up_full_sep	1.07356	0.14872	no_change
Mmu-Mir-877_5p	473.404	445.717	459.561	1036.14	1444.47	2181.06	1607.91	1567.4	297.141	1085.02	617.79	916.878	729.208	1.62434	0.00318948	up_full_sep	0.552211	0.356158	no_change
Mmu-Mir-491_5p	21.0797	20.4971	20.7884	70.2412	113.06	56.6546	92.0033	82.9898	70.975	192.301	174.42	49.9152	121.903	2.17941	0.00345681	up_full_sep	2.78002	0.00014435	up_full_sep
Mmu-Mir-154-P10_5p	1841.41	1674.04	1757.72	3859.59	3305.45	3305.45	3440.52	3477.75	6385.94	4399.7	16784.3	17543.1	11278.3	1.44263	0.00365224	up_full_sep	2.85643	3.22856e-09	up_full_sep
Mmu-Mir-326_3p	71.4654	80.3687	75.917	153.747	204.237	223.156	297.141	219.57	174.42	400.381	392.017	270.773	309.398	1.38612	0.00722779	up_full_sep	1.93731	0.000125249	up_full_sep
Mmu-Mir-666_5p	15.7146	16.4963	16.1054	38.1165	50.7519	41.4175	47.8884	44.5436	61.1388	168.023	113.06	100.881	110.776	3.09405	0.00739828	up_full_sep	4.88988	4.47268e-06	up_full_sep
Mmu-Mir-486_5p	506.033	545.043	525.538	1229.82	1929.4	1674.04	1736.87	1642.53	677.809	3859.59	1229.82	2099.48	1966.67	1.59731	0.00775884	up_full_sep	2.03058	0.00057068	up_full_sep
Mmu-Let-7-P2c2_5p	1674.04	1188.93	1431.48	3440.52	3051.48	2666.95	2932.43	3022.84	4006.27	1674.04	6986.28	7510.57	5044.29	1.49154	0.00829536	up_full_sep	2.08693	0.000169228	no_change
Mmu-Mir-221-P1a_3p	240.399	381.957	311.178	506.033	797.77	986.962	658.167	737.233	694.191	885.497	745.407	745.407	767.626	1.04398	0.00945039	up_full_sep	1.26707	0.00152725	up_full_sep
Mmu-Mir-6715_5p	61.1388	35.2636	48.2012	132.384	138.713	174.42	125.638	142.789	31.0486	170.709	40.3175	74.9619	79.2593	1.5272	0.0104345	up_full_sep	0.497578	0.493746	no_change
Mmu-Mir-210_3p	821.186	569.93	695.558	1152.9	2050.53	1316.83	1841.41	1590.42	425.538	589.654	317.799	569.93	475.73	1.07362	0.0112049	up_full_sep	-0.634885	0.164234	no_change
Mmu-Mir-330-v2_3p	66.5615	56.6546	61.6081	157.289	138.13	288.03	157.289	185.185	80.3687	257.383	326.965	332.244	249.24	1.45256	0.0113607	up_full_sep	1.94347	0.000583667	up_full_sep
Mmu-Mir-132-P1_3p	53.2537	83.0703	68.162	149.429	183.658	138.13	236.147	176.841	381.957	332.244	245.049	358.683	329.483	1.20591	0.0134413	up_full_sep	2.23969	1.55249e-06	up_full_sep
Mmu-Mir-204-P2_5p	218.326	208.87	213.598	460.829	677.809	1248.66	1052.04	859.834	1316.83	3132.74	658.167	460.829	1392.14	1.79274	0.0162555	up_full_sep	2.60279	0.000378738	up_full_sep
Mmu-Mir-361-v2_3p	138.13	100.881	119.506	276.146	310.064	332.244	317.799	309.063	310.064	545.043	506.033	350.587	427.932	1.02382	0.0164208	up_full_sep	1.68124	5.59156e-05	up_full_sep
Mmu-Mir-10-P2b_5p	25590.7	29274.8	27432.7	35947.4	32229.1	43921.7	32229.1	36081.8	15611	32229.1	17543.1	15611	20248.5	1.11725	0.0176067	up_full_sep	0.672417	0.165254	no_change
Mmu-Mir-483_5p	358.683	310.064	334.373	762.117	745.407	1488.9	694.191	922.653	92.0033	358.683	92.84	248.702	198.057	1.27743	0.0317607	up_full_sep	-1.08005	0.092823	no_change
Mmu-Mir-342_3p	50385.4	50385.4	50385.4	74111.9	74111.9	74111.9	74111.9	74111.9	29274.8	35947.4	25590.7	21945.2	28189.5	0.899458	0.0349884	up_full_sep	-0.0514594	0.906964	no_change
Mmu-Mir-23-P3_3p	73.8709	102.942	88.4067	231.476	270.773	140.303	276.146	229.675	720.552	368.352	460.829	425.538	493.818	1.1412	0.0414936	up_full_sep	2.48483	2.61239e-06	up_full_sep
Mmu-Mir-362-P3_3p	236.147	317.799	276.973	821.186	808.622	407.626	425.538	615.743	270.773	435.103	350.587	506.033	390.624	0.930676	0.0449208	up_full_sep	0.332359	0.514699	no_change
Mmu-Mir-505-v1_5p	113.06	85.9663	99.5133	197.22	192.301	297.141	183.658	217.58	115.236	125.638	128.809	174.42	136.026	0.879159	0.0449208	up_full_sep	0.145858	0.766045	no_change

## Sheet: SOC
miR	SOC_E16h_1	SOC_E16_2	SOC_E16_3	SOC_E16_4	SOC_E16_average	SOC_P0_1	SOC_P0_2	SOC_P0_3	SOC_P0_4	SOC_P0_average	SOC_P16_1	SOC_P16_2	SOC_P16_3	SOC_P16_average	SOC_P0_log2FC	SOC_P0_padj	SOC_P0_DE_full_sep_FC_1.5_FDR_5%	SOC_P16_log2FC	SOC_P16_padj	SOC_P16_DE_full_sep_FC_1.5_FDR_5%
Mmu-Mir-140-P1-v2_3p	7894.05	12659.4	12659.4	6858.05	10017.7	1028.15	1178.54	1087.1	936.025	1057.46	960.846	863.172	921.145	915.054	-3.44588	7.32354e-53	down_full_sep	-3.5323	1.73606e-47	down_full_sep
Mmu-Mir-154-P2-v1_3p	86.1966	66.2708	47.6704	32.345	58.1207	24.1277	25.5645	26.0713	23.3845	24.787	24.1277	20.716	20.716	21.8532	-1.31539	0.000558346	down_full_sep	-1.83015	1.56537e-06	down_full_sep
Mmu-Mir-15-P1c-v1_3p	303.252	213.212	213.212	370.61	275.071	69.9291	61.1493	66.2708	9.99014	51.8348	62.8045	2.88405	4.47907	23.3892	-2.3488	0.0284504	down_full_sep	-3.53218	0.000414521	down_full_sep
Mmu-Mir-15-P1c-v2_3p	10.2158	7.20572	7.06729	11.4456	8.98361	4.39043	1.32409	5.52056	1.48784	3.18073	3.15581	0.291949	0.273143	1.2403	-1.7005	0.0313145	down_full_sep	-3.3752	3.34447e-05	down_full_sep
Mmu-Mir-15-P1c-v3_3p	1087.1	683.879	550.109	936.025	814.28	294.602	137.066	142.972	47.6704	155.578	130.33	29.5224	22.9063	60.9194	-2.35669	0.00285604	down_full_sep	-3.49279	5.5121e-06	down_full_sep
Mmu-Mir-15-P2c_5p	50.0371	67.6281	59.7784	39.7401	54.2959	8.06159	13.6674	9.64084	24.4641	13.9585	2.37423	9.44817	8.8709	6.89777	-2.24369	1.5585e-06	down_full_sep	-3.59694	3.30925e-13	down_full_sep
Mmu-Mir-17-P4c_5p	2.93192	4.39043	6.26478	2.8127	4.09996	0.947427	1.23359	2.27439	1.2429	1.42457	0.273143	0.87486	0.291949	0.479984	-1.70874	0.00349922	down_full_sep	-4.09419	8.98945e-06	down_full_sep
Mmu-Mir-1-P2_3p	353.693	208.249	93.6575	258.654	228.563	4.57558	4.81455	7.48075	16.7976	8.41712	15.9336	14.245	8.06159	12.7467	-4.8979	2.84352e-28	down_full_sep	-4.63406	1.40684e-21	down_full_sep
Mmu-Mir-203-v1_3p	411.254	309.585	205.959	176.752	275.887	119.689	64.232	69.9291	35.135	72.2463	48.9789	26.0713	34.11	36.3867	-1.97839	0.000165537	down_full_sep	-2.97408	9.33173e-09	down_full_sep
Mmu-Mir-205-P4_5p	1650.08	1321.39	525.3	621.834	1029.65	9.06268	11.4456	28.22	3.57974	13.077	4.81455	2.69413	3.71155	3.74008	-6.07319	4.83538e-20	down_full_sep	-8.3274	1.06024e-29	down_full_sep
Mmu-Mir-208-P1_3p	53.3009	27.7171	21.1879	27.7171	32.4808	4.12819	3.92511	1.48784	1.56014	2.77532	5.52056	1.08477	3.03518	3.2135	-3.64106	4.70745e-09	down_full_sep	-3.9874	2.89166e-09	down_full_sep
Mmu-Mir-214-v2_3p	886.58	886.58	683.879	1532.79	997.457	15.6014	22.5401	32.345	238.345	77.2079	16.2611	59.7784	66.2708	47.4367	-3.53835	9.5215e-05	down_full_sep	-4.38843	1.17206e-06	down_full_sep
Mmu-Mir-224_5p	26.0713	18.0403	22.2143	26.0713	23.0993	5.91286	5.01742	6.8554	3.03518	5.20521	2.88405	5.91286	2.52295	3.77329	-2.33678	1.07496e-08	down_full_sep	-3.45799	1.50909e-13	down_full_sep
Mmu-Mir-351_5p	18180.3	7894.05	9202.98	12659.4	11984.2	4941.29	3167.62	2971.62	1087.1	3041.91	5663.89	921.145	886.58	2490.54	-2.23333	0.00109535	down_full_sep	-2.57903	0.000124089	down_full_sep
Mmu-Mir-452-v1_5p	5.01742	3.92511	3.57974	3.92511	4.11185	2.93192	2.93192	1.32409	1.93149	2.27986	0.55233	0.947427	0.947427	0.815728	-0.957953	0.0499007	down_full_sep	-3.51845	2.2465e-06	down_full_sep
Mmu-Mir-455_5p	503.728	621.834	477.953	266.72	467.559	52.23	46.7564	43.5936	191.839	83.6047	28.22	126.245	149.354	101.273	-2.37118	0.00111581	down_full_sep	-2.12849	0.00335203	down_full_sep
Mmu-Mir-499_5p	12.9029	11.4456	6.8554	7.20572	9.60241	3.71155	4.12819	3.25715	2.20635	3.32581	19.8818	8.06159	8.64639	12.1966	-1.65524	0.00311242	down_full_sep	-0.251911	0.685286	no_change
Mmu-Mir-542_3p	277.327	263.41	242.103	130.33	228.292	71.5919	77.8454	45.3121	67.6281	65.5944	20.716	36.6677	45.3121	34.2319	-1.73628	4.81452e-05	down_full_sep	-2.99717	1.75374e-12	down_full_sep
Mmu-Mir-675_3p	13.6674	23.3845	12.251	22.2143	17.8793	2.20635	2.52295	3.71155	3.82451	3.06634	1.2429	1.79723	1.10277	1.38097	-2.89358	1.38816e-13	down_full_sep	-4.87132	1.18443e-16	down_full_sep
Mmu-Mir-8-P1a_3p	477.953	665.534	513.573	449.615	526.669	23.3845	140.759	40.6961	137.066	85.4763	26.0713	72.6857	218.383	105.713	-2.59032	0.00109535	down_full_sep	-2.1431	0.00671376	down_full_sep
Mmu-Mir-8-P1b_3p	200.212	353.693	271.005	222.111	261.755	3.82451	34.5447	11.913	9.64084	14.9808	12.251	20.2925	47.6704	26.738	-4.09276	4.70745e-09	down_full_sep	-3.65864	4.92517e-07	down_full_sep
Mmu-Mir-8-P2b_3p	39.7401	38.2227	36.6677	12.9029	31.8833	1.6939	6.26478	0.366803	1.83503	2.54013	0.657162	4.57558	13.6674	6.30003	-3.87775	0.000322141	down_full_sep	-2.95961	0.00632369	no_change
Mmu-Mir-8-P3a_3p	309.585	365.226	277.327	249.097	300.309	26.5364	145.064	19.0635	48.9789	59.9107	26.5364	74.5961	176.752	92.6281	-2.3614	0.00348649	down_full_sep	-1.44532	0.0812229	no_change
Mmu-Mir-96-P2_5p	138459	77580.7	77580.7	138459	108020	18180.3	25601.1	18180.3	5290.14	16813	4941.29	683.879	2210.47	2611.88	-3.0055	3.60421e-07	down_full_sep	-5.50496	1.23685e-20	down_full_sep
Mmu-Mir-96-P3-v2_5p	5663.89	16099.3	21416.6	7894.05	12768.5	886.58	3939.93	3939.93	563.73	2332.54	449.615	91.8486	163.079	234.848	-2.74638	0.000484272	down_full_sep	-6.0553	1.13494e-15	down_full_sep
Mmu-Let-7-P1b_5p	5.14638	4.12819	4.39043	5.52056	4.79639	5.01742	4.57558	4.57558	19.4643	8.40823	7.20572	30.3315	15.9336	17.8236	0.536879	0.490623	no_change	1.37621	0.0194836	up_full_sep
Mmu-Let-7-P2b3_5p	3.71155	4.47907	4.47907	5.01742	4.42178	7.06729	6.51944	5.67442	12.9029	8.04101	15.1096	31.0934	34.5447	26.9159	0.597607	0.249161	no_change	2.11762	1.75295e-07	up_full_sep
Mmu-Let-7-P2c1_5p	1229.3	921.145	831.316	1438.44	1105.05	1438.44	976.89	1178.54	3431.87	1756.43	3939.93	7328.76	5663.89	5644.19	0.687776	0.228648	no_change	2.49632	5.47839e-08	up_full_sep
Mmu-Let-7-P2c2_5p	109.497	83.2245	69.9291	61.1493	80.95	83.2245	71.5919	81.7296	142.972	94.8796	119.689	208.249	263.41	197.116	0.122452	0.87293	no_change	1.40042	0.00146171	up_full_sep
Mmu-Let-7-P2c3_5p	15.6014	9.44817	9.06268	12.251	11.5908	28.22	16.2611	15.6014	38.9554	24.7595	42.8388	71.5919	95.4093	69.9467	0.843642	0.0971809	no_change	2.44714	2.78447e-08	up_full_sep
Mmu-Mir-101-P2-v1_3p	5.67442	2.63336	5.01742	1.76533	3.77263	6.26478	2.88405	2.93192	8.8709	5.23791	18.0403	24.1277	36.6677	26.2785	0.217138	0.831655	no_change	2.14954	0.000372603	up_full_sep
Mmu-Mir-10-P1b-v1_5p	2.63336	6.26478	4.57558	1.43124	3.72624	6.00724	17.1166	23.3845	30.3315	19.21	2.07265	2.8127	2.20635	2.3639	2.07166	0.00136684	no_change	-1.30413	0.0727789	no_change
Mmu-Mir-10-P2b_5p	39862.7	138459	328260	54918.9	140375	25601.1	138459	138459	77580.7	95024.8	23500.9	77580.7	31953.1	44344.9	0.0163853	0.99268	no_change	-2.13876	0.018736	no_change
Mmu-Mir-10-P2c_5p	4.81455	5.52056	5.67442	1.10277	4.27807	3.92511	5.67442	10.9762	5.01742	6.39829	0.744698	2.37423	1.43124	1.51672	0.275242	0.788186	no_change	-2.30222	0.0018623	no_change
Mmu-Mir-10-P2d_5p	2.37423	3.39778	3.03518	1.79723	2.65111	1.79723	3.25715	4.30041	2.52295	2.96944	1.83503	2.52295	1.6939	2.01729	-0.0831859	0.911339	no_change	-0.949346	0.115401	no_change
Mmu-Mir-10-P3b_5p	16099.3	9202.98	11704.1	18180.3	13796.7	21416.6	14092.4	16099.3	7328.76	14734.3	21416.6	4941.29	4176.02	10178	-0.290761	0.792978	no_change	-0.239772	0.768663	no_change
Mmu-Mir-1198_5p	133.158	185.851	176.752	191.839	171.9	179.616	222.111	280.88	145.064	206.918	309.585	228.49	195.405	244.493	0.215639	0.6557	no_change	0.738884	0.037193	up_full_sep
Mmu-Mir-122_5p	1.36641	1.48784	3.15581	3.15581	2.29147	2.88405	1.6939	4.47907	10.2158	4.8182	3.03518	5.52056	7.85424	5.46999	0.946109	0.216543	no_change	0.755685	0.273108	no_change
Mmu-Mir-1247_5p	8.06159	7.48075	3.39778	36.6677	13.9019	7.85424	5.52056	5.3588	61.1493	19.9707	17.1166	39.7401	38.2227	31.6931	0.258279	NA	no_change	0.681265	NA	no_change
Mmu-Mir-1251_5p	280.88	100.701	80.5239	316.61	194.679	346.422	109.497	145.064	149.354	187.584	149.354	130.33	69.9291	116.538	-0.11532	0.898232	no_change	-0.580271	0.368258	no_change
Mmu-Mir-126-P2-v2_5p	10081.4	18180.3	16099.3	10081.4	13610.6	11704.1	21416.6	21416.6	23500.9	19509.5	14092.4	23500.9	39862.7	25818.6	0.102215	0.873919	no_change	0.472398	0.2477	no_change
Mmu-Mir-126-P2-v3_3p	149.354	61.1493	77.8454	89.3898	94.4347	170.827	56.9029	55.5922	640.562	230.971	93.6575	324.828	503.728	307.404	1.41137	0.176061	no_change	1.89905	0.0377492	no_change
Mmu-Mir-127_3p	328260	328260	138459	328260	280809	328260	328260	328260	328260	328260	328260	328260	328260	328260	0.0203741	0.984171	no_change	1.22284	0.000614214	no_change
Mmu-Mir-1298_5p	1283.77	2098.25	2732.04	748.784	1715.71	2971.62	2591.52	1650.08	4338.55	2887.94	1376.15	1178.54	1376.15	1310.28	0.656766	0.28923	no_change	-0.0871026	0.892224	no_change
Mmu-Mir-1306_5p	22.2143	38.9554	34.5447	30.3315	31.5115	11.1597	35.135	46.7564	32.345	31.349	38.9554	38.9554	35.135	37.682	-0.155841	0.847782	no_change	-0.137356	0.818442	no_change
Mmu-Mir-130-P1c_3p	205.959	122.935	117.03	208.249	163.543	200.212	142.972	137.066	411.254	222.876	117.03	213.212	205.959	178.733	0.41536	0.571442	no_change	0.251523	0.685286	no_change
Mmu-Mir-130-P2a_3p	2.07265	2.01985	2.8127	1.13934	2.01113	1.76533	1.6167	1.10277	3.25715	1.93548	1.32409	1.32409	0.55233	1.06684	-0.355976	0.616626	no_change	-1.38141	0.0357319	no_change
Mmu-Mir-130-P2b_3p	3.25715	1.6167	3.25715	1.48784	2.40471	3.25715	1.56014	1.36641	4.81455	2.74956	2.27439	0.837438	2.27439	1.7954	-0.0938315	0.911339	no_change	-1.01791	0.128252	no_change
Mmu-Mir-130-P4a_3p	46.7564	40.6961	38.9554	74.5961	50.251	29.5224	24.4641	29.5224	213.212	74.1801	7.85424	58.296	52.23	39.4601	0.567581	NA	no_change	-0.622989	NA	no_change
Mmu-Mir-134_5p	1732.85	1806.27	1650.08	1587.84	1694.26	1806.27	1937.01	2098.25	1937.01	1944.64	1321.39	2591.52	2591.52	2168.14	0.265412	0.511936	no_change	0.514488	0.100569	no_change
Mmu-Mir-136-v1_5p	19.8818	8.64639	12.6788	7.48075	12.1719	86.1966	19.4643	21.1879	53.3009	45.0374	22.9063	35.135	53.3009	37.1141	1.57857	0.0135068	no_change	1.13132	0.072741	no_change
Mmu-Mir-137-P1-v1_3p	103.463	149.354	155.819	91.8486	125.121	222.111	280.88	324.828	75.9764	225.949	75.9764	52.23	40.6961	56.3008	0.637428	0.359891	no_change	-1.39125	0.0108041	down_full_sep
Mmu-Mir-137-P1-v2_3p	17.603	22.9063	28.8902	14.6589	21.0146	30.3315	40.6961	53.3009	25.5645	37.4732	8.64639	8.8709	4.39043	7.30257	0.531934	0.399128	no_change	-2.33799	3.52763e-06	down_full_sep
Mmu-Mir-139_5p	137.066	170.827	137.066	195.405	160.091	176.752	213.212	294.602	513.573	299.535	402.636	700.602	683.879	595.706	0.898369	0.135087	no_change	2.08183	6.70673e-05	up_full_sep
Mmu-Mir-142-P1-v1_5p	66.2708	35.135	31.6994	26.5364	39.9104	77.8454	15.6014	12.9029	13.1287	29.8696	54.7442	19.8818	18.5198	31.0486	-0.634813	NA	no_change	-0.656202	NA	no_change
Mmu-Mir-142-P1-v3_3p	9.06268	6.51944	10.9762	3.03518	7.39837	10.2158	2.63336	4.39043	7.48075	6.18008	6.51944	12.6788	11.1597	10.1193	-0.598933	0.452029	no_change	-0.28959	0.674165	no_change
Mmu-Mir-142-P1-v4_5p	195.405	103.463	100.701	179.616	144.796	235.076	93.6575	89.3898	58.296	119.105	155.819	67.6281	64.232	95.8931	-0.545071	0.481398	no_change	-0.501214	0.429807	no_change
Mmu-Mir-143_3p	23500.9	23500.9	18180.3	25601.1	22695.8	31953.1	23500.9	25601.1	31953.1	28252	31953.1	54918.9	77580.7	54817.6	-0.0385054	0.929375	no_change	0.785085	0.014282	up_full_sep
Mmu-Mir-144-v1_3p	19.0635	5.91286	5.91286	7.85424	9.68587	8.8709	5.91286	3.39778	56.9029	18.7711	14.245	64.232	67.6281	48.7017	0.74123	0.55357	no_change	2.1191	0.0247453	no_change
Mmu-Mir-144-v2_5p	34.11	15.1096	17.603	21.1879	22.0027	22.5401	7.06729	3.92511	10.9762	11.1272	19.0635	15.9336	20.2925	18.4299	-1.22216	0.0492542	no_change	-0.88187	0.147377	no_change
Mmu-Mir-145_5p	208.249	95.4093	235.076	142.972	170.427	145.064	185.851	235.076	25.1043	147.774	550.109	22.5401	21.1879	197.946	-0.232527	0.885898	no_change	0.132403	0.916377	no_change
Mmu-Mir-146-P1_5p	3939.93	7328.76	6287.59	3745.23	5325.38	10081.4	12659.4	12659.4	1229.3	9157.36	9202.98	936.025	960.846	3699.95	0.73306	0.513216	no_change	-0.831939	0.34871	no_change
Mmu-Mir-146-P4_5p	55.5922	117.03	122.935	44.5026	85.0149	155.819	353.693	411.254	26.5364	236.826	503.728	66.2708	59.7784	209.926	1.14543	0.34613	no_change	1.02299	0.302085	no_change
Mmu-Mir-148-P1_3p	117.03	86.1966	66.2708	67.6281	84.2813	67.6281	31.0934	34.5447	22.2143	38.8701	34.11	16.2611	14.245	21.5387	-1.22265	0.0382127	no_change	-2.29283	3.15899e-05	down_full_sep
Mmu-Mir-148-P3_3p	91.8486	286.909	249.097	93.6575	180.378	34.5447	89.3898	93.6575	66.2708	70.9657	23.3845	41.7391	56.9029	40.6755	-1.4273	0.0210785	no_change	-2.37336	4.38264e-05	down_full_sep
Mmu-Mir-148-P4_3p	8.64639	16.2611	24.1277	6.8554	13.9726	8.64639	18.5198	22.2143	11.1597	15.1351	17.603	12.9029	7.06729	12.5244	-0.0874874	0.919425	no_change	-0.949131	0.170997	no_change
Mmu-Mir-149_5p	1438.44	1051.63	1229.3	3431.87	1787.81	2098.25	1732.85	1854.12	1587.84	1818.27	1732.85	1376.15	936.025	1348.34	0.14963	0.857364	no_change	0.0752457	0.902072	no_change
Mmu-Mir-153-P1_3p	960.846	391.19	665.534	336.879	588.612	1732.85	581.501	477.953	477.953	817.563	381.208	309.585	280.88	323.891	0.473206	0.482513	no_change	-0.657956	0.225177	no_change
Mmu-Mir-154-P10_5p	936.025	1229.3	921.145	1229.3	1078.94	1587.84	1650.08	2361.12	921.145	1630.05	1587.84	1937.01	1732.85	1752.56	0.74409	0.0286749	no_change	1.11789	0.000424262	up_full_sep
Mmu-Mir-154-P12_3p	31953.1	31953.1	31953.1	39862.7	33930.5	138459	54918.9	54918.9	25601.1	68474.4	54918.9	31953.1	25601.1	37491	0.553183	0.331659	no_change	0.103987	0.848753	no_change
Mmu-Mir-154-P13_3p	550.109	831.316	748.784	863.172	748.345	581.501	640.562	621.834	1650.08	873.495	621.834	1587.84	1283.77	1164.48	0.368772	0.616626	no_change	0.83781	0.146508	no_change
Mmu-Mir-154-P13_5p	21416.6	14092.4	10081.4	16099.3	15422.4	23500.9	11704.1	10081.4	138459	45936.3	10081.4	138459	138459	95666.3	0.819328	NA	no_change	1.09997	NA	no_change
Mmu-Mir-154-P1_3p	16.7976	31.0934	31.0934	14.245	23.3073	17.603	31.6994	27.7171	27.0064	26.0065	4.30041	9.99014	9.06268	7.78441	-0.103323	0.879354	no_change	-2.19297	2.49977e-06	down_full_sep
Mmu-Mir-154-P15_5p	40.6961	21.6352	26.5364	71.5919	40.1149	100.701	67.6281	77.8454	62.8045	77.2448	238.345	119.689	93.6575	150.564	0.679947	0.256281	no_change	1.83727	0.000127768	up_full_sep
Mmu-Mir-154-P17_3p	640.562	449.615	370.61	1125.53	646.58	1650.08	863.172	886.58	3939.93	1834.94	1229.3	3167.62	2971.62	2456.18	1.44723	0.020535	no_change	2.17993	0.000186851	up_full_sep
Mmu-Mir-154-P18_3p	32.345	26.0713	28.22	34.5447	30.2952	10.658	19.8818	22.9063	2.01985	13.8665	6.73346	0.273143	1.32409	2.7769	-1.18313	0.28923	no_change	-4.0252	1.02954e-05	down_full_sep
Mmu-Mir-154-P19_3p	449.615	1178.54	1178.54	503.728	827.608	550.109	960.846	762.858	100.701	593.629	277.327	97.6602	71.5919	148.86	-0.330544	0.775809	no_change	-2.1878	0.00328326	down_full_sep
Mmu-Mir-154-P20-v1_3p	81.7296	130.33	126.245	56.9029	98.8017	137.066	258.654	316.61	72.6857	196.254	191.839	155.819	140.759	162.806	0.748023	0.258136	no_change	0.70523	0.218926	no_change
Mmu-Mir-154-P21_5p	25.5645	17.1166	14.245	27.0064	20.9831	19.0635	27.7171	22.5401	3.39778	18.1796	27.0064	4.12819	1.76533	10.9666	-0.401412	0.78841	no_change	-1.43507	0.151544	no_change
Mmu-Mir-154-P22_3p	238.345	222.111	195.405	238.345	223.552	195.405	205.959	238.345	22.9063	165.654	218.383	27.7171	21.6352	89.2453	-0.568359	NA	no_change	-1.29189	NA	no_change
Mmu-Mir-154-P26_3p	716.54	563.73	1051.63	463.653	698.888	1283.77	1321.39	1587.84	621.834	1203.71	2591.52	2361.12	1587.84	2180.16	0.948083	0.0206462	no_change	1.95759	2.48836e-07	up_full_sep
Mmu-Mir-154-P29-v1_3p	12.6788	50.0371	50.0371	16.2611	32.2535	9.44817	28.8902	17.603	12.251	17.0481	3.71155	5.67442	6.00724	5.13107	-1.07836	0.132795	no_change	-3.24445	4.29678e-07	down_full_sep
Mmu-Mir-154-P29-v1_5p	2.69413	0.273143	1.13934	4.47907	2.14642	2.37423	2.69413	1.76533	15.6014	5.60878	0.837438	7.06729	14.6589	7.52119	1.11842	0.420665	no_change	1.3386	0.234103	no_change
Mmu-Mir-154-P2-v2_3p	54.7442	25.1043	44.5026	19.0635	35.8537	22.9063	14.8671	12.251	36.6677	21.673	21.6352	40.6961	32.8785	31.7366	-0.932965	0.132463	no_change	-0.740613	0.197145	no_change
Mmu-Mir-154-P2-v2_5p	62.8045	142.972	191.839	149.354	136.743	61.1493	91.8486	71.5919	235.076	114.917	35.8261	109.497	130.33	91.8843	-0.258014	0.812997	no_change	-0.52396	0.478238	no_change
Mmu-Mir-154-P30_3p	28.22	15.9336	20.716	22.5401	21.8524	62.8045	29.5224	35.8261	126.245	63.5994	56.9029	242.103	249.097	182.701	1.29134	0.0726823	no_change	3.00318	2.25867e-06	up_full_sep
Mmu-Mir-154-P34_3p	3745.23	2732.04	2971.62	4338.55	3446.86	7328.76	4724.88	4941.29	2210.47	4801.35	7328.76	2971.62	2732.04	4344.14	0.245803	0.693638	no_change	0.191015	0.707496	no_change
Mmu-Mir-154-P36_3p	4338.55	3939.93	3745.23	4724.88	4187.15	4338.55	4338.55	5663.89	3745.23	4521.56	4724.88	3745.23	3431.87	3967.32	-0.0958307	0.826267	no_change	0.00342174	0.99267	no_change
Mmu-Mir-154-P36_5p	18.5198	960.846	1125.53	13.6674	529.641	35.135	2210.47	2210.47	93.6575	1137.43	50.0371	163.079	97.6602	103.592	1.2131	0.587331	no_change	-1.94745	0.266518	no_change
Mmu-Mir-154-P3a-v2_3p	89.3898	47.6704	38.2227	145.064	80.0867	191.839	106.064	149.354	163.079	152.584	222.111	238.345	222.111	227.522	0.840625	0.0962176	no_change	1.6829	0.000151905	up_full_sep
Mmu-Mir-154-P4-o1_5p	126.245	89.3898	170.827	45.3121	107.943	213.212	277.327	252.747	1.23359	186.13	263.41	1.36641	2.37423	89.0502	0.604356	0.831655	no_change	-0.247286	0.9065	no_change
Mmu-Mir-154-P5_3p	242.103	336.879	303.252	235.076	279.328	271.005	324.828	222.111	86.1966	226.035	140.759	140.759	122.935	134.818	-0.415621	0.482513	no_change	-0.885489	0.053995	no_change
Mmu-Mir-154-P5_5p	391.19	179.616	140.759	425.916	284.37	976.89	266.72	309.585	1321.39	718.647	477.953	1028.15	1051.63	852.577	1.34553	0.0941999	no_change	1.80852	0.0117056	up_full_sep
Mmu-Mir-154-P6_3p	17.1166	8.06159	19.0635	5.91286	12.5386	14.245	10.658	5.01742	3.71155	8.40799	3.39778	1.43124	2.93192	2.58698	-0.898265	0.294692	no_change	-2.93234	5.68869e-05	down_full_sep
Mmu-Mir-154-P6_5p	41.7391	46.7564	32.345	38.2227	39.7658	32.8785	55.5922	74.5961	20.716	45.9457	89.3898	56.9029	41.7391	62.6772	-0.0141183	0.989466	no_change	0.373564	0.537284	no_change
Mmu-Mir-154-P7_5p	1125.53	1376.15	960.846	1051.63	1128.54	1321.39	1028.15	1229.3	1125.53	1176.09	936.025	2098.25	2361.12	1798.47	0.336341	0.481398	no_change	0.98535	0.00603818	no_change
Mmu-Mir-154-P8_3p	1028.15	936.025	863.172	831.316	914.666	1229.3	936.025	921.145	4176.02	1815.62	1438.44	6858.05	6858.05	5051.51	1.03042	0.133378	no_change	2.65223	6.6242e-06	up_full_sep
Mmu-Mir-154-P9_3p	12659.4	8342.64	7328.76	7328.76	8914.89	14092.4	9202.98	7894.05	1532.79	8180.54	1937.01	449.615	411.254	932.626	-0.498357	0.627204	no_change	-3.09712	3.59783e-05	down_full_sep
Mmu-Mir-155_5p	19.4643	19.0635	25.1043	17.1166	20.1872	16.7976	20.716	14.6589	46.7564	24.7322	35.135	45.3121	46.7564	42.4012	0.0211781	0.984171	no_change	0.531107	0.264909	no_change
Mmu-Mir-15-P1a_5p	402.636	280.88	309.585	252.747	311.462	370.61	294.602	249.097	886.58	450.222	346.422	886.58	1178.54	803.849	0.659774	0.436694	no_change	1.58914	0.0129826	no_change
Mmu-Mir-15-P1b_5p	621.834	324.828	402.636	762.858	528.039	463.653	242.103	213.212	7894.05	2203.25	353.693	1732.85	1854.12	1313.55	1.77671	0.135087	no_change	1.43114	0.197145	no_change
Mmu-Mir-15-P1c-v1_5p	976.89	513.573	700.602	391.19	645.564	442.663	303.252	205.959	391.19	335.766	205.959	277.327	336.879	273.388	-0.842358	0.083329	no_change	-0.982218	0.0264963	down_full_sep
Mmu-Mir-15-P1d_5p	112.853	56.9029	71.5919	122.935	91.0707	218.383	126.245	119.689	665.534	282.463	683.879	1650.08	1650.08	1328.02	1.7361	0.0161172	no_change	3.98401	2.34211e-09	up_full_sep
Mmu-Mir-15-P2b_5p	665.534	716.54	886.58	550.109	704.691	640.562	621.834	513.573	2971.62	1186.9	525.3	1087.1	1438.44	1016.95	0.796764	0.340416	no_change	0.87093	0.204729	no_change
Mmu-Mir-17-P1a_5p	3.57974	5.01742	4.81455	3.82451	4.30906	3.15581	3.03518	2.14228	4.30041	3.15842	2.8127	5.01742	4.81455	4.21489	-0.708614	0.113831	no_change	-0.846141	0.053995	no_change
Mmu-Mir-17-P1d_5p	513.573	748.784	762.858	442.663	616.969	365.226	442.663	336.879	503.728	412.124	97.6602	179.616	213.212	163.496	-0.506291	0.353803	no_change	-1.60897	0.000116751	down_full_sep
Mmu-Mir-17-P2a_5p	58.296	81.7296	130.33	37.2696	76.9062	32.345	86.1966	80.5239	117.03	79.0238	9.99014	25.1043	37.2696	24.1214	-0.153616	0.879354	no_change	-2.1724	0.000899159	no_change
Mmu-Mir-17-P2c_5p	5.3588	10.658	19.4643	4.30041	9.94539	2.52295	13.1287	13.1287	15.9336	11.1785	0.451317	1.83503	1.23359	1.17331	-0.275774	0.826267	no_change	-4.15658	2.33707e-06	down_full_sep
Mmu-Mir-17-P4a_5p	1051.63	1087.1	1321.39	605.034	1016.29	700.602	748.784	525.3	402.636	594.33	228.49	252.747	271.005	250.747	-0.605498	0.0941999	no_change	-1.6674	1.18271e-07	down_full_sep
Mmu-Mir-17-P4d_5p	4176.02	3745.23	3939.93	4176.02	4009.3	3167.62	2732.04	2591.52	16099.3	6147.63	2098.25	9202.98	12659.4	7986.87	0.228509	0.831655	no_change	0.748132	0.28554	no_change
Mmu-Mir-181-P1c_5p	54918.9	21416.6	23500.9	14092.4	28482.2	54918.9	31953.1	31953.1	39862.7	39671.9	18180.3	21416.6	21416.6	20337.8	0.325168	0.429926	no_change	-0.243525	0.476983	no_change
Mmu-Mir-184_3p	42.8388	45.3121	27.0064	50.0371	41.2986	31.6994	53.3009	72.6857	89.3898	61.769	46.7564	75.9764	81.7296	68.1541	0.310857	0.594796	no_change	0.606952	0.188432	no_change
Mmu-Mir-185_5p	38.9554	31.6994	42.8388	31.6994	36.2982	89.3898	47.6704	59.7784	28.22	56.2646	151.401	69.9291	72.6857	98.0051	0.303424	0.684661	no_change	1.41492	0.00861264	up_full_sep
Mmu-Mir-186_5p	5290.14	5663.89	7894.05	2732.04	5395.03	6287.59	10081.4	9202.98	381.208	6488.29	6858.05	200.212	191.839	2416.7	-0.0112343	0.993817	no_change	-1.38352	0.237821	no_change
Mmu-Mir-187_3p	44.5026	35.8261	34.11	83.2245	49.4158	97.6602	74.5961	103.463	155.819	107.885	163.079	303.252	258.654	241.662	0.982692	0.032361	no_change	2.3786	1.36657e-08	up_full_sep
Mmu-Mir-188-P1_5p	119.689	72.6857	72.6857	106.064	92.7812	91.8486	97.6602	83.2245	716.54	247.318	47.6704	336.879	353.693	246.081	1.57338	0.132795	no_change	1.5788	0.0983154	no_change
Mmu-Mir-188-P2_5p	1854.12	1937.01	1854.12	1650.08	1823.83	1178.54	1532.79	1532.79	10081.4	3581.37	1125.53	5663.89	6287.59	4359	0.734167	0.440889	no_change	1.41503	0.0539968	no_change
Mmu-Mir-190-P1_5p	35.8261	30.3315	41.7391	22.9063	32.7007	66.2708	42.8388	30.3315	11.4456	37.7217	52.23	18.5198	26.5364	32.4288	0.0295166	0.984964	no_change	-0.292759	0.706643	no_change
Mmu-Mir-190-P3_5p	11.913	16.7976	19.8818	12.6788	15.3178	12.6788	16.7976	18.5198	5.52056	13.3792	12.9029	4.30041	7.48075	8.22802	-0.518321	0.517549	no_change	-1.69668	0.00590134	no_change
Mmu-Mir-1912_3p	10.658	10.2158	25.5645	3.25715	12.4239	17.1166	20.2925	12.6788	80.5239	32.653	7.06729	13.1287	19.8818	13.3593	1.07038	0.28923	no_change	-0.590606	0.514914	no_change
Mmu-Mir-191_5p	77580.7	54918.9	54918.9	77580.7	66249.8	77580.7	77580.7	77580.7	5663.89	59601.5	138459	7894.05	4724.88	50359.2	-0.190402	0.906447	no_change	-0.647884	0.595125	no_change
Mmu-Mir-192-P1_5p	4.57558	3.57974	2.20635	4.57558	3.73431	6.51944	3.57974	1.23359	7.06729	4.60002	7.48075	11.913	22.5401	13.9779	0.138443	0.879354	no_change	1.36121	0.0247453	up_full_sep
Mmu-Mir-192-P2_5p	2361.12	2591.52	2210.47	2210.47	2343.4	3939.93	2361.12	1806.27	4941.29	3262.15	2210.47	4724.88	4941.29	3958.88	0.154217	0.808932	no_change	0.842639	0.0313575	no_change
Mmu-Mir-1930_5p	2.27439	1.6939	2.93192	3.39778	2.5745	1.36641	1.93149	1.43124	7.20572	2.98371	1.36641	3.57974	3.57974	2.84196	-0.152192	0.873919	no_change	-0.510774	0.456583	no_change
Mmu-Mir-1933_3p	14.6589	9.06268	9.44817	16.7976	12.4918	14.6589	7.20572	10.658	74.5961	26.7797	27.7171	100.701	103.463	77.2937	0.731181	0.494827	no_change	2.4432	0.00233302	up_full_sep
Mmu-Mir-193-P1a_3p	258.654	863.172	936.025	640.562	674.603	477.953	1229.3	936.025	69.9291	678.302	316.61	42.8388	27.0064	128.818	0.251978	0.875996	no_change	-2.12105	0.0408193	no_change
Mmu-Mir-193-P1b_3p	22.5401	7.85424	6.73346	19.8818	14.2524	20.716	6.8554	6.26478	2.63336	9.11739	6.1218	1.48784	1.79723	3.13562	-0.788821	0.474385	no_change	-2.67552	0.00156773	down_full_sep
Mmu-Mir-193-P2b_3p	74.5961	71.5919	74.5961	66.2708	71.7637	64.232	83.2245	95.4093	2.07265	61.2346	71.5919	2.93192	1.48784	25.3372	-0.451332	NA	no_change	-1.70402	NA	no_change
Mmu-Mir-1943_5p	9.99014	18.5198	17.1166	8.64639	13.5682	11.913	30.3315	20.2925	4.39043	16.7318	24.4641	14.6589	9.44817	16.1904	0.025414	0.989254	no_change	-0.408607	0.612253	no_change
Mmu-Mir-1947_5p	35.135	29.5224	16.2611	64.232	36.2876	28.8902	18.0403	28.8902	208.249	71.0174	69.9291	266.72	238.345	191.665	0.892122	0.440889	no_change	2.373	0.00656132	up_full_sep
Mmu-Mir-1948_3p	4.30041	1.79723	1.56014	8.06159	3.92984	2.8127	3.39778	2.01985	18.0403	6.56766	13.1287	25.5645	30.3315	23.0082	0.506476	0.623541	no_change	2.20488	0.003633	up_full_sep
Mmu-Mir-1955_5p	1.13934	2.07265	1.36641	1.6167	1.54877	2.01985	1.13934	2.43875	5.91286	2.8777	1.43124	2.63336	2.07265	2.04575	0.597294	0.359891	no_change	-0.0854955	0.902072	no_change
Mmu-Mir-1960_5p	1.6167	1.83503	0.55233	1.83503	1.45977	1.08477	0.87486	0.87486	2.69413	1.38216	8.06159	10.2158	9.64084	9.30607	-0.507855	0.462739	no_change	2.13717	1.40603e-06	up_full_sep
Mmu-Mir-1964_3p	4.12819	3.03518	2.63336	6.73346	4.13255	3.39778	3.15581	2.52295	0.273143	2.33742	11.913	0.347997	0.347997	4.20298	-0.77976	0.580905	no_change	-0.617664	0.599736	no_change
Mmu-Mir-204-P2_5p	0.947427	2.69413	1.93149	1.32409	1.72428	1.6167	2.14228	1.79723	2.8127	2.09223	3.25715	7.20572	6.51944	5.66077	0.0959764	0.905448	no_change	1.17513	0.026017	up_full_sep
Mmu-Mir-210_3p	831.316	700.602	605.034	665.534	700.621	605.034	525.3	550.109	976.89	664.333	286.909	581.501	716.54	528.317	0.166186	0.831655	no_change	-0.00171194	0.996921	no_change
Mmu-Mir-21_5p	4724.88	4724.88	5290.14	2361.12	4275.25	5290.14	6287.59	4338.55	11166.1	6770.6	3167.62	6287.59	10081.4	6512.19	0.267238	0.67419	no_change	0.518618	0.290207	no_change
Mmu-Mir-216-P2a_5p	32.8785	26.5364	30.3315	28.8902	29.6592	38.9554	38.2227	35.135	5.14638	29.3649	14.6589	1.93149	2.43875	6.34303	-0.216323	0.873919	no_change	-2.92685	0.000484069	down_full_sep
Mmu-Mir-216-P2b_5p	93.6575	119.689	163.079	72.6857	112.278	122.935	163.079	200.212	77.8454	141.018	53.3009	44.5026	39.7401	45.8479	0.182537	0.810648	no_change	-1.50347	0.00111388	down_full_sep
Mmu-Mir-217-v1_5p	15.1096	32.345	20.2925	20.716	22.1158	14.8671	22.9063	27.0064	40.6961	26.3689	5.91286	27.0064	25.5645	19.4946	0.0865456	0.915144	no_change	-0.770358	0.204473	no_change
Mmu-Mir-217-v2_5p	213.212	258.654	222.111	185.851	219.957	242.103	200.212	176.752	346.422	241.372	100.701	195.405	179.616	158.574	0.248133	0.701164	no_change	-0.228655	0.66605	no_change
Mmu-Mir-219-P2_3p	442.663	477.953	463.653	700.602	521.218	381.208	449.615	442.663	195.405	367.223	11704.1	4176.02	4338.55	6739.55	-0.527667	0.28923	no_change	3.80695	1.80213e-23	up_full_sep
Mmu-Mir-219-P2-as_3p	1.23359	1.36641	0.744698	0.55233	0.974255	0.837438	0.947427	0.273143	0.291949	0.587489	0.87486	0.366803	1.56014	0.933934	-1.17213	0.134008	no_change	-0.770437	0.320945	no_change
Mmu-Mir-219-P3_3p	28.8902	32.8785	27.7171	40.6961	32.5455	19.8818	25.1043	24.1277	34.11	25.8059	10.658	11.4456	12.6788	11.5942	-0.469009	0.180843	no_change	-2.22686	1.66699e-12	down_full_sep
Mmu-Mir-221-P1a_3p	155.819	91.8486	103.463	155.819	126.737	277.327	235.076	271.005	39.7401	205.787	370.61	106.064	74.5961	183.757	0.548928	0.55357	no_change	0.506772	0.512545	no_change
Mmu-Mir-221-P2a_3p	263.41	252.747	316.61	263.41	274.044	402.636	381.208	402.636	122.935	327.354	513.573	263.41	208.249	328.411	0.149709	0.831655	no_change	0.312494	0.523664	no_change
Mmu-Mir-223_3p	20.716	24.4641	24.4641	35.8261	26.3676	37.2696	9.44817	7.20572	17.1166	17.76	14.8671	6.26478	12.251	11.1276	-0.956823	0.155432	no_change	-1.94007	0.00111388	down_full_sep
Mmu-Mir-22-P1b_3p	25601.1	11166.1	14092.4	21416.6	18069	39862.7	18180.3	23500.9	21416.6	25740.1	77580.7	39862.7	54918.9	57454.1	0.284031	0.670977	no_change	1.58052	0.00103672	up_full_sep
Mmu-Mir-23-P2_3p	1.76533	1.08477	1.6939	0.837438	1.34536	0.744698	1.08477	1.2429	2.88405	1.48911	5.01742	7.48075	11.4456	7.98127	-0.282632	0.736273	no_change	2.00493	8.62177e-05	up_full_sep
Mmu-Mir-26-P2_5p	228.49	218.383	149.354	55.5922	162.955	185.851	122.935	117.03	35.8261	115.411	81.7296	47.6704	48.9789	59.4596	-0.633874	0.419433	no_change	-1.66798	0.00525668	no_change
Mmu-Mir-27-P2_3p	4.39043	4.57558	2.37423	1.6939	3.25853	2.69413	1.76533	1.6167	0.947427	1.75589	4.47907	10.9762	6.73346	7.39624	-0.873585	0.174935	no_change	0.604305	0.290047	no_change
Mmu-Mir-28-P1_3p	249.097	266.72	286.909	205.959	252.171	133.158	208.249	263.41	81.7296	171.637	109.497	54.7442	50.0371	71.4262	-0.583126	0.364296	no_change	-1.91548	0.00012448	down_full_sep
Mmu-Mir-28-P1_5p	324.828	503.728	425.916	381.208	408.92	208.249	425.916	449.615	286.909	342.672	179.616	249.097	266.72	231.811	-0.271084	0.611353	no_change	-0.544327	0.188605	no_change
Mmu-Mir-28-P2_3p	6858.05	10081.4	8342.64	11704.1	9246.54	6858.05	11166.1	11704.1	4724.88	8613.28	25601.1	12659.4	11704.1	16654.9	-0.500034	0.535028	no_change	0.692021	0.276033	no_change
Mmu-Mir-28-P2_5p	3431.87	3431.87	3431.87	5663.89	3989.87	4176.02	3745.23	5290.14	12659.4	6467.69	16099.3	25601.1	23500.9	21733.8	0.240416	0.670977	no_change	2.51324	1.98863e-10	up_full_sep
Mmu-Mir-28-P3_5p	381.208	346.422	324.828	346.422	349.72	411.254	238.345	218.383	242.103	277.522	271.005	294.602	294.602	286.737	-0.326977	0.355841	no_change	-0.112802	0.715241	no_change
Mmu-Mir-296_5p	605.034	1732.85	1806.27	1178.54	1330.67	683.879	1587.84	1376.15	170.827	954.674	716.54	149.354	126.245	330.713	-0.371591	0.765181	no_change	-1.93501	0.0155812	no_change
Mmu-Mir-298_5p	11704.1	4176.02	4724.88	8342.64	7236.9	11166.1	5663.89	6287.59	8342.64	7865.06	11166.1	3939.93	3939.93	6348.66	-0.331851	0.670977	no_change	-0.38765	0.537328	no_change
Mmu-Mir-29-P2b_3p	0.273143	0.291949	0.273143	0.347997	0.296558	0.347997	0.273143	0.291949	0.347997	0.315271	2.43875	3.03518	4.30041	3.25811	0.715812	0.616626	no_change	4.15581	6.34653e-07	up_full_sep
Mmu-Mir-29-P2d_3p	0.347997	0.347997	0.291949	0.273143	0.315271	0.366803	0.291949	0.947427	0.366803	0.493245	2.20635	3.71155	2.14228	2.68673	1.08018	0.353803	no_change	3.38245	1.2142e-05	up_full_sep
Mmu-Mir-3057_5p	27.0064	19.8818	14.8671	38.9554	25.1777	42.8388	14.245	16.7976	22.5401	24.1054	106.064	37.2696	32.345	58.5596	-0.459557	0.575198	no_change	0.899875	0.15978	no_change
Mmu-Mir-3060_3p	3.82451	2.52295	2.43875	6.1218	3.727	5.52056	1.36641	2.37423	6.00724	3.81711	6.00724	6.51944	3.92511	5.48393	-0.144645	0.873919	no_change	0.0378088	0.951135	no_change
Mmu-Mir-3061_5p	8.8709	6.73346	6.51944	19.4643	10.397	21.1879	12.6788	15.9336	83.2245	33.2562	74.5961	151.401	133.158	119.718	1.42745	0.0658634	no_change	3.33646	1.32331e-06	up_full_sep
Mmu-Mir-3066_5p	5.91286	5.14638	7.48075	5.14638	5.92159	6.73346	6.00724	4.12819	5.3588	5.55692	3.92511	4.39043	5.3588	4.55811	-0.332133	0.55357	no_change	-0.979172	0.0314028	no_change
Mmu-Mir-3068_5p	7.48075	13.6674	11.1597	4.39043	9.17456	15.9336	24.1277	31.0934	2.37423	18.3822	32.345	7.85424	6.8554	15.6849	0.806217	0.504476	no_change	0.25927	0.816829	no_change
Mmu-Mir-3072_3p	24.1277	36.6677	29.5224	46.7564	34.2685	27.0064	43.5936	62.8045	2.14228	33.8867	59.7784	3.15581	1.83503	21.5897	-0.248474	0.887017	no_change	-0.895296	0.489116	no_change
Mmu-Mir-3075_5p	1.56014	0.87486	1.43124	1.36641	1.30816	1.83503	0.972674	1.13934	1.32409	1.31778	1.08477	4.81455	1.93149	2.61027	-0.114387	0.896229	no_change	0.331575	0.615642	no_change
Mmu-Mir-3080_3p	1.43124	1.10277	2.07265	2.20635	1.70325	1.43124	0.657162	1.83503	1.36641	1.32246	1.6939	1.56014	1.2429	1.49898	-0.506089	0.526638	no_change	-0.716273	0.302085	no_change
Mmu-Mir-3080_5p	1.6939	0.451317	0.837438	2.63336	1.404	0.972674	0.744698	1.56014	0.657162	0.983668	1.10277	1.10277	0.657162	0.954232	-0.550327	0.575816	no_change	-1.05155	0.23149	no_change
Mmu-Mir-3081_3p	29.5224	20.2925	21.6352	17.603	22.2633	25.1043	15.1096	14.245	52.23	26.6722	9.44817	28.22	28.8902	22.1861	-0.0787115	0.919425	no_change	-0.629882	0.298956	no_change
Mmu-Mir-3085_3p	7.06729	2.93192	3.92511	11.913	6.45932	21.6352	7.85424	8.8709	7.85424	11.5536	43.5936	26.5364	17.603	29.2443	0.559494	0.544287	no_change	1.84771	0.00638954	up_full_sep
Mmu-Mir-3086_5p	6.51944	3.15581	5.14638	6.26478	5.2716	5.3588	8.64639	6.51944	15.1096	8.90857	30.3315	38.2227	44.5026	37.6856	0.315372	0.55357	no_change	2.36644	2.04351e-10	up_full_sep
Mmu-Mir-3093_3p	2.8127	2.20635	2.52295	6.00724	3.38731	5.14638	9.99014	14.8671	14.245	11.0621	19.4643	31.6994	35.8261	28.9966	1.54192	0.00179703	no_change	2.74261	6.76965e-09	up_full_sep
Mmu-Mir-3098_5p	2.01985	0.947427	0.657162	2.27439	1.4747	2.07265	1.43124	0.972674	6.51944	2.749	1.13934	6.00724	2.63336	3.25998	0.565755	0.550105	no_change	0.430618	0.595125	no_change
Mmu-Mir-3099_3p	336.879	425.916	391.19	683.879	459.466	503.728	762.858	800.829	463.653	632.767	280.88	442.663	316.61	346.718	0.518742	0.28923	no_change	-0.09199	0.848753	no_change
Mmu-Mir-30-P1a_5p	14.245	8.8709	8.64639	15.9336	11.924	25.5645	22.2143	20.716	12.6788	20.2934	38.2227	12.251	9.99014	20.1546	0.486931	0.568976	no_change	0.287733	0.689179	no_change
Mmu-Mir-30-P1b_5p	11.4456	14.6589	15.1096	8.8709	12.5213	27.7171	26.0713	32.8785	27.7171	28.596	32.8785	53.3009	62.8045	49.6613	0.850899	0.060346	no_change	1.53675	0.000162547	up_full_sep
Mmu-Mir-30-P1d_3p	2591.52	3167.62	3167.62	2098.25	2756.25	3431.87	3431.87	3167.62	863.172	2723.63	2732.04	976.89	1028.15	1579.03	-0.0910966	0.906447	no_change	-0.621699	0.266518	no_change
Mmu-Mir-30-P1d_5p	9.44817	6.1218	7.85424	2.43875	6.46574	19.4643	10.9762	9.99014	6.73346	11.791	9.06268	16.7976	19.0635	14.9746	0.508191	0.55357	no_change	0.428634	0.543693	no_change
Mmu-Mir-30-P2a_5p	2098.25	1532.79	1732.85	1854.12	1804.5	2732.04	1376.15	1125.53	2098.25	1832.99	1532.79	1532.79	1321.39	1462.32	0.12182	0.812997	no_change	-0.00382862	0.99267	no_change
Mmu-Mir-30-P2b_3p	122.935	109.497	133.158	112.853	119.611	151.401	176.752	191.839	112.853	158.211	195.405	137.066	119.689	150.72	0.3277	0.473029	no_change	0.396856	0.269973	no_change
Mmu-Mir-31_5p	425.916	294.602	238.345	411.254	342.529	324.828	228.49	228.49	1028.15	452.489	213.212	640.562	762.858	538.877	0.630459	0.518647	no_change	1.01203	0.191624	no_change
Mmu-Mir-320_3p	563.73	605.034	621.834	976.89	691.872	863.172	683.879	716.54	581.501	711.273	762.858	665.534	665.534	697.975	0.177675	0.611353	no_change	0.44099	0.098531	no_change
Mmu-Mir-324_5p	346.422	411.254	563.73	280.88	400.572	563.73	831.316	748.784	831.316	743.786	863.172	2210.47	1937.01	1670.22	1.01877	0.0253292	no_change	2.15535	2.77483e-07	up_full_sep
Mmu-Mir-325_5p	23.3845	28.22	45.3121	25.1043	30.5052	39.7401	44.5026	58.296	179.616	80.5387	72.6857	185.851	200.212	152.916	1.14159	0.131087	no_change	2.27905	0.000471687	up_full_sep
Mmu-Mir-32_5p	11.1597	10.9762	11.913	10.9762	11.2563	18.0403	8.06159	7.06729	21.1879	13.5893	10.2158	18.0403	19.4643	15.9068	-0.108024	0.879354	no_change	-0.307351	0.548941	no_change
Mmu-Mir-326_3p	7.20572	6.8554	9.64084	15.1096	9.7029	16.2611	11.913	17.1166	54.7442	25.0087	45.3121	93.6575	83.2245	74.0647	0.940416	0.163333	no_change	2.72115	1.80367e-06	up_full_sep
Mmu-Mir-328_3p	21.6352	39.7401	26.0713	75.9764	40.8557	44.5026	45.3121	75.9764	130.33	74.0302	463.653	748.784	621.834	611.424	0.729253	0.318953	no_change	4.00273	4.17605e-13	up_full_sep
Mmu-Mir-330-v2_3p	7.85424	9.99014	13.1287	18.0403	12.2533	12.251	21.1879	19.8818	11.913	16.3084	142.972	61.1493	54.7442	86.2886	0.128726	0.885898	no_change	2.67048	3.87439e-06	up_full_sep
Mmu-Mir-331_3p	1376.15	800.829	976.89	2591.52	1436.35	1532.79	1125.53	1051.63	1376.15	1271.53	1806.27	1283.77	800.829	1296.96	-0.00521868	0.993817	no_change	0.37305	0.516861	no_change
Mmu-Mir-335_5p	863.172	550.109	800.829	716.54	732.663	831.316	370.61	266.72	762.858	557.876	58.296	95.4093	137.066	96.9236	-0.288455	0.681262	no_change	-2.697	5.34567e-08	down_full_sep
Mmu-Mir-337_5p	581.501	525.3	449.615	886.58	610.749	525.3	800.829	831.316	700.602	714.512	921.145	1229.3	976.89	1042.45	0.284916	0.55357	no_change	1.03334	0.0037781	up_full_sep
Mmu-Mir-337-as_3p	0.837438	0.972674	1.23359	2.88405	1.48194	1.23359	1.10277	2.8127	6.8554	3.00111	6.8554	34.11	24.1277	21.6977	0.740008	0.481398	no_change	3.50828	2.61611e-06	up_full_sep
Mmu-Mir-337-as_5p	2.14228	1.56014	0.87486	0.87486	1.36304	3.03518	4.30041	3.03518	0.837438	2.80205	1.76533	1.13934	0.744698	1.21645	0.920612	0.236888	no_change	-0.802643	0.303541	no_change
Mmu-Mir-339_5p	64.232	48.9789	46.7564	100.701	65.1672	80.5239	32.8785	38.9554	50.0371	50.5987	80.5239	62.8045	58.296	67.2081	-0.465111	0.363434	no_change	-0.167819	0.710966	no_change
Mmu-Mir-33-P3_5p	20.2925	11.913	8.06159	9.44817	12.4288	31.0934	12.9029	5.91286	91.8486	35.4394	20.2925	80.5239	112.853	71.2232	1.26751	0.24012	no_change	2.34634	0.00798196	no_change
Mmu-Mir-340_5p	4941.29	5290.14	4176.02	3167.62	4393.77	7894.05	4941.29	3745.23	800.829	4345.35	1854.12	716.54	640.562	1070.41	-0.289106	0.767489	no_change	-1.73354	0.00632369	down_full_sep
Mmu-Mir-342_3p	2971.62	4941.29	5663.89	4941.29	4629.52	3745.23	7894.05	8342.64	365.226	5086.79	3745.23	235.076	155.819	1378.71	-0.136753	0.919425	no_change	-1.73827	0.100569	no_change
Mmu-Mir-345_3p	218.383	205.959	266.72	151.401	210.616	126.245	263.41	303.252	42.8388	183.936	95.4093	23.3845	26.0713	48.2883	-0.226383	0.854644	no_change	-2.15079	0.00328326	down_full_sep
Mmu-Mir-346_5p	31.0934	77.8454	83.2245	119.689	77.9632	95.4093	252.747	258.654	41.7391	162.137	252.747	103.463	61.1493	139.12	0.884256	0.355841	no_change	0.814751	0.301402	no_change
Mmu-Mir-34-P1_5p	71.5919	155.819	179.616	54.7442	115.443	286.909	700.602	683.879	133.158	451.137	4176.02	1854.12	2098.25	2709.47	1.9376	0.00329293	no_change	4.63753	1.51708e-13	up_full_sep
Mmu-Mir-34-P2b_5p	2.88405	1.43124	1.76533	1.23359	1.82855	4.47907	1.2429	1.6939	26.0713	8.37178	2.52295	11.1597	16.2611	9.98123	1.79976	0.0727266	no_change	1.88905	0.0418778	no_change
Mmu-Mir-34-P3a_5p	2210.47	1438.44	1587.84	277.327	1378.52	109.497	103.463	64.232	280.88	139.518	16.7976	19.0635	28.22	21.3604	-3.21287	2.67337e-06	no_change	-6.32682	2.54099e-20	down_full_sep
Mmu-Mir-34-P3c_5p	1937.01	2210.47	1532.79	513.573	1548.46	449.615	463.653	346.422	2361.12	905.202	67.6281	286.909	309.585	221.374	-0.773355	0.481398	no_change	-2.56413	0.0015771	down_full_sep
Mmu-Mir-350_3p	106.064	93.6575	97.6602	77.8454	93.8068	106.064	112.853	106.064	34.5447	89.8816	61.1493	28.8902	25.1043	38.3813	-0.304158	0.693504	no_change	-1.58526	0.00433649	down_full_sep
Mmu-Mir-361-v1_5p	748.784	976.89	1087.1	1087.1	974.971	762.858	921.145	960.846	45.3121	672.54	1051.63	48.9789	42.8388	381.149	-0.338006	0.854876	no_change	-1.03634	0.380023	no_change
Mmu-Mir-361-v2_3p	31.6994	14.245	22.5401	35.135	25.9049	45.3121	26.5364	31.6994	8.64639	28.0486	77.8454	17.1166	16.7976	37.2532	-0.171577	0.879354	no_change	0.0690208	0.931816	no_change
Mmu-Mir-362-P1_3p	14.8671	11.1597	14.6589	11.1597	12.9613	12.9029	6.73346	8.64639	16.2611	11.136	10.9762	13.6674	14.8671	13.1702	-0.635953	0.141864	no_change	-0.752751	0.0599454	no_change
Mmu-Mir-362-P1_5p	26.5364	34.5447	52.23	20.2925	33.4009	18.5198	36.6677	24.4641	31.0934	27.6862	21.1879	19.4643	22.2143	20.9555	-0.407074	0.494827	no_change	-1.26796	0.00565554	no_change
Mmu-Mir-362-P3_3p	266.72	1125.53	1283.77	271.005	736.758	142.972	1087.1	1283.77	95.4093	652.315	294.602	133.158	75.9764	167.912	0.00120369	0.998795	no_change	-1.8797	0.0510243	no_change
Mmu-Mir-362-P4_3p	45.3121	44.5026	37.2696	58.296	46.3451	40.6961	38.9554	25.1043	37.2696	35.5064	36.6677	34.5447	31.0934	34.1019	-0.525619	0.125393	no_change	-0.810292	0.00781247	down_full_sep
Mmu-Mir-370_3p	700.602	381.208	336.879	1321.39	685.02	1376.15	605.034	700.602	683.879	841.416	640.562	316.61	228.49	395.221	0.331552	0.652099	no_change	-0.760846	0.175388	no_change
Mmu-Mir-374-P2_5p	48.9789	80.5239	75.9764	62.8045	67.0709	54.7442	50.0371	61.1493	14.6589	45.1474	22.5401	6.1218	5.52056	11.3941	-0.801456	0.359891	no_change	-3.01678	9.79523e-06	down_full_sep
Mmu-Mir-375_3p	683.879	762.858	503.728	1028.15	744.654	316.61	402.636	503.728	324.828	386.95	581.501	2732.04	9202.98	4172.17	-0.776708	0.389487	no_change	2.60736	0.000155977	no_change
Mmu-Mir-376-P1_3p	56.9029	25.5645	48.9789	29.5224	40.2422	140.759	59.7784	47.6704	44.5026	73.1776	28.8902	43.5936	31.6994	34.7277	0.628773	0.318953	no_change	-0.708575	0.184494	no_change
Mmu-Mir-376-P2_3p	271.005	200.212	112.853	286.909	217.745	205.959	155.819	122.935	249.097	183.452	55.5922	83.2245	77.8454	72.2207	-0.31561	0.55357	no_change	-1.54524	9.79203e-05	down_full_sep
Mmu-Mir-376-P4_3p	61.1493	54.7442	67.6281	52.23	58.9379	93.6575	48.9789	48.9789	17.603	52.3046	12.6788	3.25715	5.01742	6.98447	-0.382985	0.660438	no_change	-3.76746	2.89166e-09	down_full_sep
Mmu-Mir-378_3p	6287.59	4338.55	4338.55	5290.14	5063.71	5663.89	4176.02	4724.88	6858.05	5355.71	4338.55	4338.55	5290.14	4655.75	-0.195485	0.587331	no_change	-0.0740568	0.818919	no_change
Mmu-Mir-383-v2_5p	24.4641	42.8388	64.232	294.602	106.534	149.354	130.33	170.827	442.663	223.293	145.064	170.827	151.401	155.764	0.989576	NA	no_change	0.699403	NA	no_change
Mmu-Mir-384_3p	179.616	176.752	145.064	218.383	179.954	336.879	191.839	151.401	59.7784	184.974	126.245	50.0371	43.5936	73.2917	-0.0424044	0.981604	no_change	-1.28702	0.0585989	no_change
Mmu-Mir-423_5p	294.602	195.405	200.212	353.693	260.978	258.654	179.616	185.851	106.064	182.546	442.663	145.064	142.972	243.566	-0.480499	0.481398	no_change	-0.0750081	0.902072	no_change
Mmu-Mir-425_5p	463.653	463.653	381.208	563.73	468.061	353.693	365.226	425.916	748.784	473.405	665.534	960.846	1125.53	917.304	0.120647	0.873919	no_change	1.22337	0.00726777	up_full_sep
Mmu-Mir-430-P3_3p	1.83503	3.25715	2.88405	2.07265	2.51222	0.451317	2.20635	2.63336	2.43875	1.93245	0.291949	0.451317	0.837438	0.526901	-0.582301	0.514971	no_change	-3.39743	0.000667934	down_full_sep
Mmu-Mir-430-P4_3p	12.251	27.0064	32.8785	15.6014	21.9343	9.64084	15.9336	11.1597	9.06268	11.4492	1.48784	1.6167	2.01985	1.70813	-1.11233	0.0286749	no_change	-4.45164	1.13694e-14	down_full_sep
Mmu-Mir-430-P5b_3p	1.2429	1.23359	2.14228	0.947427	1.39155	0.87486	2.01985	1.08477	0.451317	1.1077	0.347997	0.55233	0.366803	0.422376	-0.485943	0.589921	no_change	-2.91531	0.00739434	down_full_sep
Mmu-Mir-430-P6_3p	2.52295	4.30041	2.01985	2.69413	2.88433	2.27439	0.837438	0.744698	0.972674	1.2073	1.23359	0.657162	0.87486	0.921869	-1.4508	0.0286749	no_change	-2.58958	0.00101711	down_full_sep
Mmu-Mir-430-P7c_3p	0.744698	1.2429	0.947427	2.37423	1.32731	0.55233	0.451317	0.347997	1.76533	0.779242	0.947427	1.6939	0.451317	1.03088	-1.37398	0.0956282	no_change	-1.15825	0.172493	no_change
Mmu-Mir-431_3p	25.1043	34.11	18.5198	32.8785	27.6532	46.7564	41.7391	42.8388	21.6352	38.2424	66.2708	46.7564	29.5224	47.5165	0.167234	0.831655	no_change	0.385237	0.468823	no_change
Mmu-Mir-431_5p	2732.04	2971.62	2361.12	3939.93	3001.18	1087.1	1283.77	1438.44	6287.59	2524.23	563.73	1806.27	1806.27	1392.09	-0.400207	0.667953	no_change	-1.02628	0.147377	no_change
Mmu-Mir-433_3p	762.858	1028.15	1028.15	1937.01	1189.04	1854.12	2098.25	2732.04	1283.77	1992.05	7894.05	5290.14	3745.23	5643.14	0.865334	0.0791023	no_change	2.36231	4.78363e-08	up_full_sep
Mmu-Mir-448_3p	9.64084	20.716	15.9336	9.64084	13.9828	34.11	19.0635	21.6352	185.851	65.165	22.2143	86.1966	89.3898	65.9336	2.00279	NA	no_change	1.97975	NA	no_change
Mmu-Mir-450-P3_3p	6.8554	9.64084	6.00724	10.658	8.29037	2.43875	2.8127	2.88405	18.5198	6.66384	1.79723	9.64084	15.6014	9.01316	-0.796582	0.440001	no_change	-0.613627	0.476749	no_change
Mmu-Mir-451_5p	43.5936	53.3009	56.9029	48.9789	50.6941	75.9764	52.23	37.2696	176.752	85.557	133.158	271.005	277.327	227.163	0.573966	0.415061	no_change	2.16494	3.83495e-05	up_full_sep
Mmu-Mir-459_3p	0.657162	0.657162	0.451317	0.366803	0.533111	1.10277	0.347997	0.55233	0.55233	0.638856	1.93149	2.14228	6.1218	3.39853	-0.0243044	0.989466	no_change	2.30934	0.00158412	up_full_sep
Mmu-Mir-459_5p	3.03518	1.32409	1.79723	2.93192	2.2721	3.57974	2.27439	3.15581	1.08477	2.52368	5.67442	2.20635	2.69413	3.52497	0.188903	0.854876	no_change	0.146313	0.851226	no_change
Mmu-Mir-483_3p	145.064	402.636	411.254	525.3	371.063	47.6704	75.9764	54.7442	228.49	101.72	25.1043	81.7296	80.5239	62.4526	-1.86343	0.0186922	no_change	-2.51896	0.000748797	down_full_sep
Mmu-Mir-483_5p	34.5447	37.2696	23.3845	103.463	49.6654	11.4456	8.8709	15.1096	38.2227	18.4122	11.1597	21.6352	23.3845	18.7265	-1.44304	0.0324186	no_change	-1.81806	0.00448776	no_change
Mmu-Mir-486_5p	14092.4	25601.1	25601.1	23500.9	22198.9	12659.4	39862.7	39862.7	11704.1	26022.2	39862.7	18180.3	14092.4	24045.1	-0.0172123	0.989466	no_change	-0.10135	0.902072	no_change
Mmu-Mir-488_3p	1178.54	1283.77	1376.15	581.501	1104.99	2210.47	1854.12	1732.85	294.602	1523.01	976.89	218.383	185.851	460.375	0.661493	0.481398	no_change	-0.862783	0.252945	no_change
Mmu-Mir-489_3p	6.73346	5.67442	6.1218	5.67442	6.05102	15.1096	10.2158	9.06268	24.1277	14.6289	5.14638	22.9063	18.0403	15.3643	0.874491	0.145279	no_change	0.746768	0.186515	no_change
Mmu-Mir-491_5p	0.87486	1.93149	1.6167	1.93149	1.58863	1.2429	2.37423	2.69413	1.79723	2.02712	13.6674	15.1096	10.658	13.145	0.322007	0.6557	no_change	2.51469	1.38601e-07	up_full_sep
Mmu-Mir-493_3p	47.6704	15.6014	16.7976	31.0934	27.7907	6.8554	5.14638	7.85424	20.2925	10.0371	6.26478	24.4641	15.1096	15.2795	-1.81704	0.0018519	no_change	-1.49799	0.0108041	no_change
Mmu-Mir-493_5p	72.6857	64.232	58.296	59.7784	63.748	35.8261	37.2696	52.23	10.658	33.996	31.0934	15.6014	13.1287	19.9412	-1.05996	0.125393	no_change	-2.10356	0.000487969	down_full_sep
Mmu-Mir-504-v1_5p	0.972674	3.71155	3.71155	4.12819	3.13099	1.56014	5.3588	6.00724	1.43124	3.58935	0.972674	1.76533	0.972674	1.23689	0.101218	0.919425	no_change	-2.32021	0.00848079	no_change
Mmu-Mir-505-v1_5p	4.47907	3.82451	5.3588	9.99014	5.91313	6.1218	6.1218	6.73346	6.26478	6.31046	15.6014	5.14638	4.57558	8.44113	-0.087178	0.915144	no_change	-0.137221	0.848753	no_change
Mmu-Mir-506-P15d_5p	0.451317	0.55233	1.2429	0.657162	0.725927	1.32409	2.43875	1.93149	1.10277	1.69927	3.82451	2.01985	3.15581	3.00006	1.28931	0.0971809	no_change	1.70817	0.0149326	up_full_sep
Mmu-Mir-506-P18_3p	0.291949	2.43875	0.972674	0.291949	0.998831	0.291949	7.48075	8.06159	4.47907	5.07834	1.56014	21.1879	17.1166	13.2882	2.21896	0.11661	no_change	3.27747	0.00800257	no_change
Mmu-Mir-506-P23_5p	0.366803	0.366803	0.347997	0.451317	0.38323	1.13934	0.55233	0.451317	1.13934	0.820581	2.63336	4.47907	3.82451	3.64565	1.39638	0.134008	no_change	3.36078	3.87439e-06	up_full_sep
Mmu-Mir-511_3p	3.92511	6.00724	4.30041	7.06729	5.32502	9.99014	12.251	6.1218	14.8671	10.8075	4.39043	10.658	10.9762	8.67488	0.676836	0.150542	no_change	0.0493112	0.921521	no_change
Mmu-Mir-540_3p	800.829	271.005	263.41	960.846	574.023	425.916	170.827	195.405	605.034	349.295	249.097	346.422	303.252	299.59	-0.525813	0.535028	no_change	-0.687911	0.301402	no_change
Mmu-Mir-541_5p	7328.76	6287.59	4941.29	6287.59	6211.31	9202.98	6858.05	7328.76	18180.3	10392.5	6287.59	8342.64	7328.76	7319.67	0.0227602	0.984171	no_change	-0.245861	0.599736	no_change
Mmu-Mir-544_5p	3.39778	2.8127	4.12819	4.81455	3.78831	10.9762	11.1597	11.4456	0.87486	8.61409	5.3588	0.744698	1.08477	2.39609	1.09669	0.359891	no_change	-1.27078	0.222882	no_change
Mmu-Mir-551-P2_3p	5.52056	4.81455	5.52056	5.3588	5.30362	13.6674	4.47907	9.44817	8.06159	8.91405	18.5198	14.8671	11.913	15.1	0.496812	0.375598	no_change	0.856004	0.0585989	no_change
Mmu-Mir-5626_3p	1.08477	0.837438	0.366803	0.972674	0.815422	0.657162	1.48784	0.837438	4.57558	1.8895	1.6167	3.82451	4.12819	3.1898	0.872777	0.350306	no_change	1.39571	0.0600161	no_change
Mmu-Mir-574_3p	100.701	140.759	91.8486	228.49	140.45	36.6677	54.7442	91.8486	205.959	97.3048	86.1966	205.959	252.747	181.634	-0.674952	0.470869	no_change	0.413892	0.595125	no_change
Mmu-Mir-582-v1_5p	21.1879	22.5401	18.0403	24.1277	21.474	55.5922	28.22	34.11	28.8902	36.7031	31.6994	32.345	24.4641	29.5028	0.399118	0.368996	no_change	-0.0537207	0.902072	no_change
Mmu-Mir-582-v2_3p	140.759	126.245	86.1966	117.03	117.557	252.747	149.354	126.245	140.759	167.276	112.853	142.972	109.497	121.774	0.403245	0.28923	no_change	0.0610425	0.873957	no_change
Mmu-Mir-615_3p	10.9762	22.2143	9.99014	43.5936	21.6936	24.4641	17.603	25.5645	19.8818	21.8784	37.2696	5.3588	3.39778	15.3421	-0.216822	0.875996	no_change	-0.942449	0.302267	no_change
Mmu-Mir-652_3p	191.839	191.839	95.4093	365.226	211.078	117.03	117.03	133.158	316.61	170.957	200.212	477.953	449.615	375.927	-0.184456	0.856662	no_change	1.02663	0.110842	no_change
Mmu-Mir-653_5p	59.7784	43.5936	62.8045	42.8388	52.2538	112.853	69.9291	56.9029	13.6674	63.3382	25.5645	6.8554	5.91286	12.7776	0.0387879	0.984171	no_change	-2.4687	0.00156773	down_full_sep
Mmu-Mir-667_3p	163.079	163.079	185.851	477.953	247.491	238.345	249.097	353.693	277.327	279.615	831.316	563.73	425.916	606.987	0.100202	0.898232	no_change	1.53879	0.00280121	no_change
Mmu-Mir-670_3p	52.23	55.5922	89.3898	13.1287	52.5852	130.33	195.405	140.759	103.463	142.489	64.232	77.8454	91.8486	77.9753	1.15446	0.0790234	no_change	0.318853	0.631424	no_change
Mmu-Mir-6715_5p	1.32409	14.8671	8.8709	1.56014	6.65555	0.273143	0.366803	0.657162	2.27439	0.892873	0.366803	1.23359	1.6167	1.07236	-3.93704	0.000608832	no_change	-3.77	0.00153288	no_change
Mmu-Mir-671_5p	36.6677	28.8902	40.6961	23.3845	32.4096	38.2227	32.345	26.5364	1.6939	24.6995	40.6961	0.972674	1.36641	14.3451	-0.559082	0.767489	no_change	-1.34687	0.301402	no_change
Mmu-Mir-672_5p	252.747	238.345	280.88	303.252	268.806	280.88	316.61	370.61	1854.12	705.556	137.066	800.829	863.172	600.356	1.40923	NA	no_change	1.44238	NA	no_change
Mmu-Mir-673_5p	1532.79	1650.08	1937.01	1376.15	1624.01	513.573	665.534	665.534	1732.85	894.371	411.254	605.034	581.501	532.596	-0.711209	0.256281	no_change	-1.25208	0.0146074	down_full_sep
Mmu-Mir-674_5p	67.6281	74.5961	55.5922	137.066	83.7205	58.296	58.296	86.1966	266.72	117.377	103.463	353.693	286.909	248.022	0.456347	0.623541	no_change	1.67534	0.0155812	no_change
Mmu-Mir-676_3p	525.3	370.61	353.693	921.145	542.687	800.829	503.728	581.501	1806.27	923.082	605.034	1051.63	1087.1	914.589	0.870431	0.225217	no_change	0.998714	0.105763	no_change
Mmu-Mir-700_3p	30.3315	62.8045	35.135	69.9291	49.55	56.9029	100.701	130.33	218.383	126.579	208.249	381.208	370.61	320.022	1.2463	0.0459928	no_change	2.79501	8.07754e-07	up_full_sep
Mmu-Mir-700_5p	37.2696	97.6602	109.497	53.3009	74.432	103.463	336.879	365.226	200.212	251.445	303.252	550.109	513.573	455.645	1.38431	0.0186922	no_change	2.6218	1.65333e-06	up_full_sep
Mmu-Mir-701_5p	1.93149	2.27439	1.08477	2.14228	1.85823	2.63336	3.82451	5.14638	6.1218	4.43152	2.01985	3.92511	7.20572	4.38356	1.04816	0.060346	no_change	0.737712	0.191624	no_change
Mmu-Mir-744_5p	1587.84	1854.12	2098.25	2971.62	2127.96	1937.01	1806.27	1937.01	9202.98	3720.82	5290.14	14092.4	16099.3	11827.3	0.556939	0.481398	no_change	2.23255	0.00012448	up_full_sep
Mmu-Mir-760_3p	6.1218	13.1287	10.658	28.22	14.5321	22.2143	21.6352	41.7391	4.12819	22.4292	41.7391	17.603	10.2158	23.186	0.398781	0.765181	no_change	0.292563	0.768663	no_change
Mmu-Mir-770_3p	22.9063	24.1277	13.6674	86.1966	36.7245	74.5961	119.689	155.819	370.61	180.179	235.076	1125.53	831.316	730.642	2.35059	0.00280571	no_change	4.43152	4.82195e-09	up_full_sep
Mmu-Mir-872_5p	1321.39	640.562	716.54	1283.77	990.567	1051.63	346.422	286.909	1051.63	684.147	365.226	463.653	605.034	477.971	-0.372772	0.663849	no_change	-0.666855	0.303541	no_change
Mmu-Mir-873-v1_5p	365.226	442.663	442.663	309.585	390.034	1125.53	1051.63	976.89	263.41	854.365	1087.1	503.728	442.663	677.832	1.17671	0.0360028	no_change	1.04615	0.0529137	no_change
Mmu-Mir-873-v2_5p	2.20635	1.13934	1.48784	1.2429	1.51911	4.81455	1.83503	3.82451	0.744698	2.8047	2.93192	1.2429	1.13934	1.77139	0.99242	0.28923	no_change	-0.384271	0.681435	no_change
Mmu-Mir-877_5p	69.9291	59.7784	54.7442	200.212	96.1659	81.7296	81.7296	109.497	222.111	123.767	336.879	391.19	324.828	350.966	0.22373	0.818805	no_change	1.96322	0.000899159	up_full_sep
Mmu-Mir-879_5p	286.909	112.853	142.972	47.6704	147.601	936.025	271.005	179.616	29.5224	354.042	391.19	55.5922	55.5922	167.458	1.00621	0.456049	no_change	0.10207	0.930394	no_change
Mmu-Mir-8-P2a_3p	142.972	242.103	218.383	80.5239	170.996	13.1287	95.4093	16.2611	43.5936	42.0981	8.8709	35.8261	100.701	48.4661	-1.99627	0.0365477	no_change	-1.73132	0.0597269	no_change
Mmu-Mir-92-P1a_3p	2.43875	2.14228	1.83503	3.71155	2.5319	1.48784	2.07265	2.20635	3.92511	2.42299	2.69413	2.07265	3.25715	2.67464	-0.310747	0.616626	no_change	-0.604865	0.264995	no_change
Mmu-Mir-92-P1c_3p	13.1287	12.9029	11.4456	10.2158	11.9232	7.48075	9.06268	10.2158	19.0635	11.4557	4.12819	8.64639	12.9029	8.55916	-0.475728	0.364296	no_change	-1.22892	0.00449687	no_change
Mmu-Mir-92-P1d_3p	9202.98	6858.05	6858.05	31953.1	13718	16099.3	8342.64	11166.1	2732.04	9585.03	12659.4	831.316	700.602	4730.43	-0.646977	0.611353	no_change	-1.60901	0.098531	no_change
Mmu-Mir-92-P2c_3p	83.2245	52.23	35.8261	97.6602	67.2352	43.5936	23.3845	18.0403	271.005	89.0058	9.64084	22.2143	38.9554	23.6035	0.416607	0.767489	no_change	-1.83772	0.0507772	no_change
Mmu-Mir-92-P2d_3p	8342.64	11704.1	11166.1	9202.98	10104	4724.88	7328.76	6858.05	54918.9	18457.7	2361.12	16099.3	18180.3	12213.6	0.209493	0.875996	no_change	-0.0796846	0.93115	no_change
Mmu-Mir-935-v2_3p	1.10277	1.76533	2.27439	2.52295	1.91636	2.14228	3.71155	2.07265	2.93192	2.7146	11.4456	9.06268	6.26478	8.92436	0.357956	0.587331	no_change	1.5812	0.000859653	up_full_sep
Mmu-Mir-95-P2_3p	921.145	581.501	640.562	800.829	736.009	716.54	477.953	463.653	525.3	545.862	886.58	621.834	748.784	752.399	-0.332889	0.375598	no_change	0.463751	0.133967	no_change
Mmu-Mir-95-P4_3p	6.26478	19.4643	39.7401	6.51944	17.9972	26.0713	39.7401	39.7401	3.15581	27.1768	29.5224	3.39778	2.8127	11.911	0.423697	0.812997	no_change	-0.977294	0.413253	no_change
Mmu-Mir-96-P1_5p	222.111	303.252	581.501	34.11	285.243	41.7391	80.5239	50.0371	9.44817	45.437	4.57558	2.27439	5.14638	3.99878	-2.6446	0.0018519	no_change	-6.41553	2.71275e-14	down_full_sep
Mmu-Mir-96-P3-v1_5p	11166.1	39862.7	39862.7	11166.1	25514.4	2361.12	16099.3	14092.4	960.846	8378.41	1028.15	191.839	391.19	537.06	-2.17228	0.0347591	no_change	-5.99473	1.48067e-10	down_full_sep
Mmu-Let-7-P2b2_5p	1.79723	2.37423	1.10277	2.01985	1.82352	5.67442	4.39043	4.81455	71.5919	21.6178	34.5447	122.935	145.064	100.848	3.43155	0.000370139	up_full_sep	5.67235	1.4091e-09	up_full_sep
Mmu-Mir-101-P1-v1_3p	75.9764	69.9291	61.1493	24.4641	57.8797	266.72	151.401	112.853	252.747	195.93	170.827	258.654	346.422	258.634	1.58585	0.00221334	up_full_sep	2.24692	8.88887e-06	up_full_sep
Mmu-Mir-10-P1c-v1_5p	1.48784	5.3588	3.82451	1.08477	2.93898	7.20572	14.6589	19.4643	32.8785	18.5519	2.14228	2.43875	2.88405	2.48836	2.42992	0.000322141	up_full_sep	-0.872826	0.266518	no_change
Mmu-Mir-1249_3p	235.076	277.327	346.422	402.636	315.365	665.534	886.58	1028.15	3167.62	1436.97	1650.08	11166.1	8342.64	7052.95	2.08287	0.000608832	up_full_sep	4.38658	8.02124e-14	up_full_sep
Mmu-Mir-129-P1_3p	170.827	133.158	252.747	126.245	170.744	748.784	1438.44	1321.39	336.879	961.373	1178.54	525.3	563.73	755.858	2.60828	3.63933e-07	up_full_sep	2.47489	2.78604e-06	up_full_sep
Mmu-Mir-132-P1_3p	185.851	249.097	258.654	324.828	254.608	621.834	513.573	605.034	1178.54	729.746	2971.62	3431.87	3167.62	3190.37	1.64824	0.000239757	up_full_sep	3.86124	2.43934e-19	up_full_sep
Mmu-Mir-132-P2_3p	15.9336	12.251	10.2158	25.5645	15.9912	48.9789	27.0064	38.2227	64.232	44.61	242.103	222.111	170.827	211.68	1.20043	0.00358193	up_full_sep	3.68023	2.62709e-21	up_full_sep
Mmu-Mir-132-P2_5p	16.2611	21.1879	15.6014	18.5198	17.8926	53.3009	72.6857	100.701	119.689	86.5943	185.851	365.226	365.226	305.435	1.91927	1.00618e-05	up_full_sep	4.01902	6.07261e-21	up_full_sep
Mmu-Mir-136-v1_3p	3167.62	2361.12	2591.52	1732.85	2463.27	8342.64	5290.14	4176.02	14092.4	7975.29	3431.87	10081.4	11166.1	8226.45	1.19971	0.0151952	up_full_sep	1.47217	0.00162604	up_full_sep
Mmu-Mir-150_5p	77.8454	75.9764	81.7296	140.759	94.0776	228.49	309.585	242.103	303.252	270.857	1283.77	1321.39	1229.3	1278.16	1.41294	4.99004e-06	up_full_sep	3.8806	1.75407e-37	up_full_sep
Mmu-Mir-154-P14_5p	80.5239	58.296	53.3009	81.7296	68.4626	163.079	133.158	163.079	97.6602	139.244	425.916	370.61	402.636	399.721	0.852929	0.00138862	up_full_sep	2.59953	1.04181e-24	up_full_sep
Mmu-Mir-154-P1_5p	151.401	137.066	208.249	163.079	164.949	263.41	286.909	277.327	425.916	313.391	266.72	425.916	477.953	390.197	1.00379	0.0150396	up_full_sep	1.52613	8.11968e-05	up_full_sep
Mmu-Mir-15-P2d_5p	38.2227	41.7391	43.5936	41.7391	41.3236	72.6857	66.2708	97.6602	109.497	86.5285	122.935	176.752	242.103	180.597	0.844437	0.0240239	up_full_sep	2.14757	3.12348e-10	up_full_sep
Mmu-Mir-181-P2c_5p	27.7171	17.603	22.9063	21.6352	22.4654	59.7784	62.8045	67.6281	151.401	85.4029	44.5026	112.853	106.064	87.8067	1.63725	0.00147354	up_full_sep	1.82071	0.000362092	up_full_sep
Mmu-Mir-3059_5p	316.61	228.49	228.49	213.212	246.7	921.145	563.73	563.73	353.693	600.575	800.829	762.858	463.653	675.78	1.30283	7.71432e-06	up_full_sep	1.72893	3.81111e-09	up_full_sep
Mmu-Mir-3061_3p	18.0403	12.6788	12.9029	14.8671	14.6223	50.0371	35.8261	36.6677	55.5922	44.5308	83.2245	89.3898	117.03	96.548	1.22553	1.10369e-05	up_full_sep	2.47686	1.36428e-19	up_full_sep
Mmu-Mir-384_5p	370.61	316.61	365.226	242.103	323.637	960.846	550.109	640.562	449.615	650.283	700.602	411.254	525.3	545.719	0.955643	0.000168396	up_full_sep	0.897581	0.0004237	up_full_sep
Mmu-Mir-490_3p	97.6602	106.064	119.689	95.4093	104.706	303.252	391.19	381.208	258.654	333.576	324.828	280.88	235.076	280.262	1.43116	2.66506e-08	up_full_sep	1.47916	2.78672e-08	up_full_sep
Mmu-Mir-506-P16_5p	3.15581	2.88405	2.69413	3.57974	3.07843	4.30041	9.64084	13.6674	5.67442	8.32076	39.7401	32.8785	27.7171	33.4452	1.27611	0.0175447	up_full_sep	3.19296	4.33394e-11	up_full_sep
Mmu-Mir-506-P22_3p	6.00724	7.06729	7.20572	9.06268	7.33573	20.2925	34.11	44.5026	31.6994	32.6511	91.8486	117.03	86.1966	98.3583	1.93088	2.88756e-08	up_full_sep	3.54492	4.25626e-24	up_full_sep
Mmu-Mir-506-P25_3p	0.55233	0.744698	1.32409	0.744698	0.841453	1.93149	1.79723	3.57974	1.6167	2.23129	3.57974	6.73346	5.67442	5.3292	1.53124	0.0135068	up_full_sep	2.27655	7.47429e-05	up_full_sep
Mmu-Mir-592_5p	176.752	151.401	151.401	133.158	153.178	391.19	411.254	391.19	550.109	435.936	176.752	402.636	550.109	376.499	1.52578	0.000608832	up_full_sep	1.56331	0.000424262	no_change
Mmu-Mir-598_3p	95.4093	145.064	106.064	109.497	114.009	249.097	218.383	208.249	1438.44	528.541	258.654	1438.44	1532.79	1076.63	2.23307	0.010129	up_full_sep	3.36241	4.38264e-05	up_full_sep
Mmu-Mir-666_5p	1806.27	1587.84	1438.44	1806.27	1659.7	2591.52	2971.62	3431.87	2591.52	2896.63	8342.64	11704.1	7894.05	9313.59	0.889857	0.0011176	up_full_sep	2.408	1.90421e-20	up_full_sep
Mmu-Mir-874_3p	130.33	235.076	294.602	170.827	207.709	309.585	716.54	863.172	309.585	549.72	748.784	513.573	381.208	547.855	1.47424	0.00506065	up_full_sep	1.51779	0.00335203	up_full_sep

## Sheet: Source
Shared and organ-specific gene-expression programs during the development of the cochlea and the superior olivary complex
Mor Bordeynik-Cohena,†, Michal Sperberb,†, Lena Ebbersc, Naama Messika‑Goldb, Constanze Krohsc, Tal Koffler-Brilla, Yael Noya, Ran Elkonb, Hans Gerd Nothwangc and Karen B. Avrahama
aLaboratory of Neural and Sensory Genomics, Department of Human Molecular Genetics & Biochemistry, Faculty of Medicine and Sagol School of Neuroscience, Tel Aviv University, Tel Aviv, 6997801, Israel; bDepartment of Human Molecular Genetics & Biochemistry, Faculty of Medicine, Tel Aviv University, Tel Aviv, 6997801, Israel; cNeurogenetics group and Cluster of Excellence Hearing4All, School of Med…
