# Supplementary material for: Shared and organ-specific gene-expression programs during the development of the cochlea and the superior olivary complex
Source: RNA Biol. 2023 Aug 21;20(1):629–40. doi: 10.1080/15476286.2023.2247628 (PMC10443965; doi:10.1080/15476286.2023.2247628)
Supplement: Supplemental Material [file KRNB_A_2247628_SM4867.zip › KRNB_2022_0218_Table_S8.xls]

## Sheet: Sheet1
miR	Enriched_gene_cluster	Hyper-geometric_p-vaule	Correlation
miR-29-3p	common_down_regulation_higher_expression_in_cochlea	8.37e-10	-0.91
let-7b-5p	common_down_regulation_higher_expression_in_cochlea	6.67e-05	-0.85
miR-20-5p	up_regulation_similar	0.00389	-0.96
miR-381-3p	up_regulation_higher_expression_in_cochlea_transient	0.00506	-0.52
miR-182-5p	up_regulation_similar	0.0129	-0.69
miR-96-5p	up_regulation_similar	0.0162	-0.62

## Sheet: Source
Shared and organ-specific gene-expression programs during the development of the cochlea and the superior olivary complex
Mor Bordeynik-Cohena,†, Michal Sperberb,†, Lena Ebbersc, Naama Messika‑Goldb, Constanze Krohsc, Tal Koffler-Brilla, Yael Noya, Ran Elkonb, Hans Gerd Nothwangc and Karen B. Avrahama
aLaboratory of Neural and Sensory Genomics, Department of Human Molecular Genetics & Biochemistry, Faculty of Medicine and Sagol School of Neuroscience, Tel Aviv University, Tel Aviv, 6997801, Israel; bDepartment of Human Molecular Genetics & Biochemistry, Faculty of Medicine, Tel Aviv University, Tel Aviv, 6997801, Israel; cNeurogenetics group and Cluster of Excellence Hearing4All, School of Med…
