# Supplementary material for: Shared and organ-specific gene-expression programs during the development of the cochlea and the superior olivary complex
Source: RNA Biol. 2023 Aug 21;20(1):629–40. doi: 10.1080/15476286.2023.2247628 (PMC10443965; doi:10.1080/15476286.2023.2247628)
Supplement: Supplemental Material [file KRNB_A_2247628_SM4867.zip › Table_S1.xls]

## Sheet: Cochlea
Sample	Number_of_reads	Number_of_uniquely_mapped_reads	uniquely_mapped_reads_percent			Shared and organ-specific gene-expression programs during the development of the cochlea and the superior olivary complex
Cochea_E16_1	53675672	49951540	0.931			Mor Bordeynik-Cohen, Michal Sperber, Lena Ebbers, Naama Messika‑Gold, Constanze Krohs, Tal Koffler-Brill, Yael Noy, Ran Elkon, Hans Gerd Nothwang and Karen B. Avraham
Cochea_E16_2	49082196	45145554	0.92
Cochea_E16_3	55901213	51691979	0.925
Cochea_P0_1	51985417	47519703	0.914
Cochea_P0_2	56792673	50922848	0.897
Cochea_P0_3	63554738	57153315	0.899
Cochea_P16_1	62460220	58396277	0.935
Cochea_P16_2	76939920	70523927	0.917
Cochea_P16_3	55925349	51311069	0.917

## Sheet: SOC
Sample	Number_of_reads	Number_of_uniquely_mapped_reads	uniquely_mapped_reads_percent				Shared and organ-specific gene-expression programs during the development of the cochlea and the superior olivary complex
SOC_E16_1	31281411	24119605	0.771				Mor Bordeynik-Cohen, Michal Sperber, Lena Ebbers, Naama Messika‑Gold, Constanze Krohs, Tal Koffler-Brill, Yael Noy, Ran Elkon, Hans Gerd Nothwang and Karen B. Avraham
SOC_E16_2	30256904	26149939	0.864
SOC_E16_3	31385555	26143173	0.833
SOC_E16_4	33172074	28399317	0.856
SOC_P0_1	30475928	23486951	0.771
SOC_P0_2	30345013	25652829	0.845
SOC_P0_3	30717211	26310018	0.857
SOC_P0_4	35226197	30712717	0.872
SOC_P16_1	33268374	27867873	0.838
SOC_P16_2	32632405	27466413	0.842
SOC_P16_3	38486764	32293367	0.839

## Sheet: Source
Shared and organ-specific gene-expression programs during the development of the cochlea and the superior olivary complex
Mor Bordeynik-Cohena,†, Michal Sperberb,†, Lena Ebbersc, Naama Messika‑Goldb, Constanze Krohsc, Tal Koffler-Brilla, Yael Noya, Ran Elkonb, Hans Gerd Nothwangc and Karen B. Avrahama
aLaboratory of Neural and Sensory Genomics, Department of Human Molecular Genetics & Biochemistry, Faculty of Medicine and Sagol School of Neuroscience, Tel Aviv University, Tel Aviv, 6997801, Israel; bDepartment of Human Molecular Genetics & Biochemistry, Faculty of Medicine, Tel Aviv University, Tel Aviv, 6997801, Israel; cNeurogenetics group and Cluster of Excellence Hearing4All, School of Med…
