# Supplementary material for: Shared and organ-specific gene-expression programs during the development of the cochlea and the superior olivary complex
Source: RNA Biol. 2023 Aug 21;20(1):629–40. doi: 10.1080/15476286.2023.2247628 (PMC10443965; doi:10.1080/15476286.2023.2247628)
Supplement: Supplemental Material [file KRNB_A_2247628_SM4867.zip › Table_S2.xls]

## Sheet: Sheet1
ensid	gene_symbol	coch_E16h_1	coch_E16_2	coch_E16_3	coch_E16_average	coch_P0_1	coch_P0_2	coch_P0_3	coch_P0_average	coch_P16_1	coch_P16_2	coch_P16_3	coch_P16_average	SOC_E16h_1	SOC_E16_2	SOC_E16_3	SOC_E16_4	SOC_E16_average	SOC_P0_1	SOC_P0_2	SOC_P0_3	SOC_P0_4	SOC_P0_average	SOC_P16_1	SOC_P16_2	SOC_P16_3	SOC_P16_average
ENSMUSG00000000001	Gnai3	188.889	159.94	184.374	177.734	165.481	114.327	120.637	133.482	137.55	134.932	102.348	124.944	282.777	247.683	220.774	348.34	274.894	192.634	172.203	168.043	272.538	201.355	114.134	103.278	96.8767	104.763
ENSMUSG00000000028	Cdc45	14.4657	14.4657	15.4297	14.787	3.9235	5.4785	4.83026	4.74409	2.02555	4.1302	7.09911	4.41829	17.2176	11.6583	13.4008	14.2267	14.1259	5.22885	5.65082	4.32912	10.4662	6.41875	5.39839	4.41494	4.96814	4.92716
ENSMUSG00000000031	H19	946.929	1346.65	751.735	1015.11	929.783	1068.44	946.929	981.719	7.47366	10.0787	7.21811	8.25682	2258.04	2258.04	2258.04	1930.12	2176.06	245.376	219.326	185.764	141.421	197.972	4.45674	3.8929	8.48937	5.613
ENSMUSG00000000037	Scml2	10.1386	9.48141	12.6664	10.7622	10.7555	6.6629	7.61385	8.3441	0.646458	1.12095	0.422001	0.729803	8.45772	8.08734	5.95184	11.1002	8.39927	4.56516	6.08931	5.99681	9.5207	6.54299	1.65759	1.92748	0.0405182	1.20853
ENSMUSG00000000056	Narf	114.575	106.145	107.369	109.363	75.5012	68.4011	68.0459	70.6494	119.333	122.536	101.713	114.528	170.121	137.191	154.791	150.186	153.072	101.404	90.9456	89.8719	111.837	98.5147	134.301	128.023	130.504	130.943
ENSMUSG00000000058	Cav2	3.05121	3.18825	3.84073	3.36006	3.74171	3.63714	3.98718	3.78867	45.8108	43.8142	52.6617	47.4289	18.1402	17.1454	10.8998	24.6281	17.7034	26.0248	26.8436	31.5102	40.3538	31.1831	53.5332	47.1649	36.9462	45.8814
ENSMUSG00000000078	Klf6	50.3363	42.5259	52.376	48.4127	39.1656	31.8575	32.0424	34.3552	67.6779	71.3062	50.8907	63.2916	120.06	109.619	98.9899	147.921	119.148	112.991	107.998	116.694	165.535	125.805	85.2088	73.6398	63.5315	74.1267
ENSMUSG00000000085	Scmh1	51.8786	55.7049	48.9983	52.1939	55.5916	68.5046	70.702	64.9327	61.739	55.5068	81.1549	66.1336	12.6992	19.4936	17.4075	19.2684	17.2172	16.5434	18.2448	16.8503	16.0863	16.9312	13.014	14.4381	13.6314	13.6945
ENSMUSG00000000088	Cox5a	9.50071	17.0244	11.4732	12.6661	17.2676	22.8438	21.7007	20.604	23.413	25.3956	34.518	27.7755	94.6966	83.5645	102.977	114.134	98.843	137.125	126.082	128.221	125.125	129.138	176.541	170.891	172.821	173.418
ENSMUSG00000000093	Tbx2	98.6015	148.758	91.1045	112.821	163.075	193.794	203.223	186.697	124.848	136.56	176.084	145.831	17.5093	20.9949	21.3291	10.7937	17.6567	7.72896	10.1126	12.6581	5.04472	8.8861	2.73706	2.67114	5.94193	3.78338
ENSMUSG00000000094	Tbx4	0.308191	0.321203	0.378589	0.335994	0.485212	0.765705	0.785619	0.678845	0.204029	0.207524	0.265185	0.225579	0.0405182	0.0405182	0.0405182	0.0405182	0.0405182	0.0405182	0.0405182	0.0405182	0.0405182	0.0405182	0.0405182	0.0405182	0.0405182	0.0405182
ENSMUSG00000000120	Ngfr	38.3551	55.0316	43.1957	45.5275	32.7438	64.3757	62.0634	53.061	32.5519	46.8533	69.5766	49.6606	65.5073	67.5093	86.4881	39.2369	64.6854	70.4169	70.1309	88.907	34.2136	65.9171	7.88227	6.19622	13.0198	9.03275
ENSMUSG00000000125	Wnt3	3.4612	3.54734	3.69145	3.56666	1.65124	2.86619	2.7049	2.40744	0.33986	0.624059	0.642964	0.535628	7.32488	6.62286	6.1884	4.45286	6.14725	8.75197	9.08257	7.0794	4.92805	7.4605	15.4657	17.3356	20.2048	17.6687
ENSMUSG00000000126	Wnt9a	16.2233	16.9795	14.9143	16.039	22.651	24.7403	21.5693	22.9869	19.1039	24.1621	19.763	21.0097	5.74597	5.63851	6.7411	6.61688	6.18562	5.4252	3.51369	4.85822	3.69334	4.37262	2.39623	1.83008	3.24796	2.49142
ENSMUSG00000000127	Fer	67.3678	50.1853	58.5901	58.7144	44.6633	32.3477	33.2432	36.7514	60.2243	49.9565	37.078	49.0863	48.6333	49.935	51.0593	65.907	53.8836	50.5916	45.8426	43.8766	64.3202	51.1577	42.3213	40.9331	36.2997	39.8514
ENSMUSG00000000131	Xpo6	155.105	166.755	158.801	160.22	168.946	180.905	179.764	176.538	145.353	152.111	161.14	152.868	92.1421	101.902	106.741	65.9149	91.675	94.6083	106.661	113.973	74.4998	97.4355	63.6964	65.3484	84.371	71.1386
ENSMUSG00000000134	Tfe3	31.1627	41.9217	33.9195	35.6679	36.3666	54.4874	47.0398	45.9646	34.615	30.4592	41.3257	35.4666	15.7378	14.9524	15.7181	11.5956	14.501	13.2978	17.9831	16.7904	11.2244	14.8239	14.5869	16.0065	16.4387	15.6774
ENSMUSG00000000142	Axin2	122.344	149.206	127.543	133.031	208.608	225.367	216.416	216.797	61.194	69.672	64.5814	65.1491	37.5053	42.5282	49.8401	21.4497	37.8308	33.5867	35.7978	31.7433	23.5125	31.1601	11.4713	10.3243	15.1605	12.3187
ENSMUSG00000000148	Brat1	25.5968	35.6079	27.1318	29.4455	23.3951	28.541	25.7839	25.9067	23.1995	25.679	31.3902	26.7562	25.103	22.9713	29.3559	20.3967	24.4567	35.933	30.5469	33.528	24.2404	31.0621	23.7788	24.0546	36.2591	28.0309
ENSMUSG00000000149	Gna12	68.242	93.6646	72.6066	78.1711	103.859	156.935	158.71	139.835	53.1726	70.2216	96.3804	73.2582	132.682	115.376	138.496	76.7158	115.817	110.915	103.535	100.718	75.8909	97.7647	145.353	146.735	225.139	172.409
ENSMUSG00000000154	Slc22a18	2.16365	3.90955	2.17369	2.74896	3.19035	5.13141	3.56519	3.96232	0.614516	1.09234	2.51008	1.40565	1.84493	1.11036	1.29218	0.0405182	1.072	1.49476	1.53106	1.56413	0.0405182	1.15761	0.0405182	0.0405182	0.0405182	0.0405182
ENSMUSG00000000157	Itgb2l	0.347419	0.174102	0.204029	0.24185	0.457355	0.427179	0.583347	0.489293	13.5872	19.4854	20.3648	17.8124	0.0405182	0.0405182	0.0405182	0.0405182	0.0405182	0.0405182	0.0405182	0.0405182	0.0405182	0.0405182	0.0405182	0.0405182	0.0405182	0.0405182
ENSMUSG00000000159	Igsf5	0.237396	0.233367	0.146276	0.20568	0.358292	0.464137	0.428783	0.417071	15.2168	17.3603	16.9591	16.512	0.0405182	0.0405182	0.0405182	1.11704	0.309649	0.0405182	0.0405182	0.0405182	1.28998	0.352884	1.98105	3.49533	2.33686	2.60441
ENSMUSG00000000167	Pih1d2	2.05202	1.3124	1.97312	1.77918	1.04962	1.19995	1.0305	1.09336	0.598492	0.453264	0.603763	0.551839	3.10987	2.73508	2.71504	2.93913	2.87478	2.17183	2.5636	1.56602	2.72524	2.25667	2.04283	2.27672	0.0405182	1.45335
ENSMUSG00000000168	Dlat	72.2361	61.9143	68.285	67.4785	49.7509	40.1659	38.3011	42.7393	153.893	137.397	94.463	128.584	106.057	95.5686	95.9118	116.956	103.623	184.887	178.672	197.347	167.566	182.118	261.64	253.905	242.623	252.723
ENSMUSG00000000171	Sdhd	45.446	50.7942	46.004	47.4147	56.1569	58.3514	55.0088	56.5057	55.7929	52.2244	46.7198	51.579	109.955	96.2267	101.873	106.265	103.58	140.217	128.289	130.673	107.132	126.578	114.963	114.327	129.655	119.648
ENSMUSG00000000184	Ccnd2	607.473	586.151	625.446	606.357	362.118	382.402	344.486	363.002	106.369	121.279	100.013	109.22	144.113	185.863	138.935	152.296	155.302	28.4492	32.9907	29.3229	50.6547	35.3544	14.1486	15.386	20.1361	16.5569
ENSMUSG00000000194	Gpr107	122.536	122.831	123.465	122.944	116.372	113.884	112.991	114.416	127.234	126.22	111.061	121.505	76.0305	75.9137	95.6062	72.385	79.9839	79.5954	81.9496	81.0996	68.6942	77.8347	62.1386	65.7197	67.6986	65.1856
ENSMUSG00000000197	Nalcn	119.272	106.661	111.369	112.434	111.421	103.626	104.95	106.666	116.332	112.947	111.09	113.456	96.9429	98.9579	87.4894	123.851	101.81	183.497	177.694	182.144	169.365	178.175	211.101	226.291	182.794	206.729
ENSMUSG00000000202	Btbd17	3.02946	4.36037	2.63079	3.34021	14.9524	21.2912	22.5534	19.599	5.93356	5.5515	6.31704	5.93403	10.3286	8.44159	11.4983	8.25873	9.63181	28.7534	22.3175	23.0586	13.7901	21.9799	18.5739	18.6098	34.0873	23.757
ENSMUSG00000000204	Slfn4	0.220951	0.15529	0.125953	0.167398	0.31746	0.107168	0.204029	0.209553	0.476166	0.639117	1.91423	1.00984	0.0405182	0.0405182	0.0405182	0.0405182	0.0405182	0.0405182	0.0405182	0.0405182	0.0405182	0.0405182	0.0405182	0.0405182	0.0405182	0.0405182
ENSMUSG00000000214	Th	0.451752	0.568564	0.64098	0.553765	0.376725	0.800402	1.73097	0.969365	1.64343	2.04648	2.40964	2.03318	9.21515	4.88875	6.2831	6.21621	6.6508	4.50488	4.87651	5.25822	2.59742	4.30925	6.09705	5.17735	5.54192	5.60544
ENSMUSG00000000216	Scnn1g	0.485212	0.546636	0.682078	0.571309	0.592951	0.629548	0.428783	0.550427	4.17404	5.15895	3.76487	4.36595	1.67681	1.01497	0.966974	0.0405182	0.924816	0.934132	0.969284	0.917879	0.0405182	0.715453	0.0405182	0.0405182	0.0405182	0.0405182
ENSMUSG00000000223	Drp2	31.2688	32.003	30.3934	31.2217	26.8616	29.4383	26.207	27.5023	491.315	459.569	437.785	462.89	35.4291	47.9196	51.3783	37.6901	43.1043	42.1601	41.0514	44.0275	42.4941	42.4333	36.72	33.4376	31.9093	34.0223
ENSMUSG00000000244	Tspan32	0.756282	0.741499	0.733726	0.743835	2.69315	3.60719	2.31655	2.87229	3.35996	3.65313	10.1948	5.73595	1.31685	1.33851	1.67446	0.0405182	1.09259	1.30698	0.997899	1.08683	0.0405182	0.858056	0.0405182	0.0405182	0.0405182	0.0405182
ENSMUSG00000000247	Lhx2	0.0405182	0.0405182	0.0405182	0.0405182	0.0405182	0.0405182	0.0405182	0.0405182	0.0405182	0.0405182	0.0405182	0.0405182	7.91388	10.4662	9.11229	8.83105	9.08086	11.0821	11.5093	10.9117	27.0854	15.1471	2.60119	2.27672	2.65573	2.51121
ENSMUSG00000000253	Gmpr	5.41265	6.18256	4.69558	5.43026	9.77629	10.9037	9.83651	10.1722	13.7523	13.7632	12.5588	13.3581	20.7633	12.3701	16.2233	15.9451	16.3254	25.1649	20.5525	23.9412	19.2684	22.2318	46.004	44.5804	51.1121	47.2322
ENSMUSG00000000263	Glra1	0.0405182	0.0405182	0.0405182	0.0405182	0.0405182	0.0405182	0.0405182	0.0405182	0.0405182	0.0405182	0.0405182	0.0405182	1.25439	2.89477	2.84693	1.75108	2.18679	7.57828	9.97226	13.4456	4.96814	8.99106	70.4393	81.0526	94.2379	81.9099
ENSMUSG00000000266	Mid2	23.3116	15.9767	21.9663	20.4182	24.6394	20.6311	23.3808	22.8838	33.4532	28.0264	33.1277	31.5358	27.6083	35.9713	24.9454	37.2829	31.452	40.3914	44.6838	46.6661	39.9482	42.9224	50.3673	54.4716	40.4859	48.4416
ENSMUSG00000000275	Trim25	26.5661	24.3908	24.9263	25.2944	39.3843	39.6505	38.8569	39.2972	36.1565	34.007	38.0347	36.0661	5.87763	6.43713	5.95399	6.26879	6.13438	5.47343	6.05139	6.83178	4.88467	5.81032	10.9365	8.75964	8.12783	9.27465
ENSMUSG00000000276	Dgke	38.5598	30.8523	35.6197	35.0106	78.844	61.9143	65.7459	68.8348	57.02	54.4189	40.4204	50.6198	60.4386	65.2998	65.1427	87.1494	69.5076	98.7448	92.0174	82.3676	113.219	96.5873	121.865	126.989	104.95	117.935
ENSMUSG00000000278	Scpep1	30.0514	30.0558	28.1708	29.426	35.1994	37.4886	34.6624	35.7835	40.9664	46.2831	48.9483	45.3993	32.0749	25.428	27.3901	27.9713	28.2161	24.8128	21.6316	20.8504	20.5097	21.9511	28.0046	28.541	32.5062	29.6839
ENSMUSG00000000282	Mnt	30.0768	43.803	41.0844	38.3214	69.4002	96.0539	97.7271	87.7271	33.5684	34.0193	46.208	37.9319	6.97488	12.1952	9.18531	6.0771	8.60813	8.3546	11.3473	10.8181	5.94015	9.11505	5.97219	8.81569	10.2144	8.33408
ENSMUSG00000000290	Itgb2	1.45682	1.3124	2.47339	1.74754	0.51152	1.06764	0.719036	0.766064	3.8712	3.68142	16.1569	7.90317	2.38251	1.80715	2.77515	1.26907	2.05847	2.37185	1.79648	2.52584	2.14379	2.20949	4.62121	4.57689	5.66207	4.95339
ENSMUSG00000000295	Hddc2	15.2992	14.6392	14.2815	14.74	22.0147	19.3478	21.0952	20.8192	3.93856	3.32642	3.84885	3.70461	20.6554	18.0883	21.4497	18.1049	19.5746	26.4084	24.2225	26.9521	23.3625	25.2364	16.9064	22.8314	19.0908	19.6095
ENSMUSG00000000296	Tpd52l1	7.99973	7.30392	7.32488	7.54284	12.2213	9.36588	11.3535	10.9802	8.06646	7.39027	8.75964	8.07212	15.6481	14.3082	13.1604	19.5911	15.6769	17.3909	13.7095	15.5785	17.7478	16.1067	14.5945	15.0975	12.9417	14.2112
ENSMUSG00000000301	Pemt	0.721082	1.52635	1.05824	1.10189	2.36011	2.63079	2.75629	2.5824	0.509413	0.7449	0.708252	0.654188	3.33474	2.33507	3.24618	2.65395	2.89249	4.44731	4.1248	3.56741	3.15012	3.82241	4.34884	4.02677	3.17255	3.84938
ENSMUSG00000000303	Cdh1	148.579	141.911	146.9	145.797	432.216	514.421	463.774	470.137	308.135	265.606	272.538	282.093	14.9706	18.4302	13.5736	11.5616	14.634	12.1656	6.94271	8.74806	7.93934	8.94893	7.16172	4.52305	10.3063	7.33035
ENSMUSG00000000305	Cdh4	133.013	159.222	137.788	143.341	195.125	242.387	274.665	237.393	10.1471	8.01336	12.6664	10.2756	66.4295	96.2649	95.2522	45.2953	75.8105	87.5116	109.364	102.438	58.9425	89.5639	15.5302	18.4633	20.3488	18.1141
ENSMUSG00000000308	Ckmt1	19.6266	17.03	25.1902	20.6156	9.78209	9.87519	11.2509	10.3027	141.421	193.253	118.394	151.022	52.5077	50.2726	62.8942	62.7285	57.1008	144.453	135.771	138.935	89.351	127.127	293.699	292.794	328.539	305.011
ENSMUSG00000000317	Bcl6b	7.16996	8.50571	9.57843	8.41803	5.51137	6.25885	3.96524	5.24515	0.81206	1.32825	1.64762	1.26265	4.70023	5.77548	5.78694	5.57804	5.46017	3.41859	4.27064	4.37869	7.06886	4.78419	2.6027	3.08958	3.24796	2.98008
ENSMUSG00000000320	Alox12	1.51618	1.52875	2.05755	1.70083	1.43219	2.35801	2.10362	1.96461	14.9363	20.116	22.1618	19.0714	1.63478	1.44888	2.11173	0.0405182	1.30898	1.25679	1.2483	1.08683	0.0405182	0.908107	0.0405182	0.0405182	0.0405182	0.0405182
ENSMUSG00000000325	Arvcf	100.564	129.409	102.12	110.698	128.462	160.952	162.514	150.643	57.2974	66.1931	67.4688	63.6531	145.703	126.391	167.838	80.599	130.133	150.869	144.4	136.221	85.3887	129.22	23.1052	24.231	44.5997	30.6453
ENSMUSG00000000326	Comt	29.571	33.2078	32.5262	31.7683	26.386	34.518	34.7289	31.8776	39.3083	39.6555	49.8401	42.9346	47.5459	43.3675	40.9223	33.549	41.3462	49.8401	41.2712	42.1737	44.4755	44.4401	49.1978	53.2739	63.4707	55.3141
ENSMUSG00000000339	Rtca	16.8172	15.2088	16.2636	16.0965	23.2117	22.1412	20.9391	22.0973	14.5849	11.4446	11.319	12.4495	53.4161	44.1644	50.9799	45.7934	48.5885	67.4144	60.1577	63.3677	59.6119	62.6379	64.5191	71.3483	59.9656	65.2777
ENSMUSG00000000340	Dbt	29.1594	21.1031	24.5714	24.9446	23.9189	21.6039	24.5788	23.3672	25.8427	21.1399	20.3666	22.4497	24.073	23.8713	21.1821	33.459	25.6463	32.6585	34.0777	33.7873	40.4405	35.241	51.299	54.0139	45.2536	50.1888
ENSMUSG00000000346	Dazap2	60.719	65.7601	55.0316	60.5036	120.688	122.239	123.948	122.292	100.751	77.0744	115.988	97.9379	34.8998	38.0347	32.0749	39.1539	36.0408	35.0043	43.4039	44.803	41.2903	41.1254	81.3601	80.981	72.4533	78.2648
ENSMUSG00000000355	Mcts1	22.6773	19.2384	24.1389	22.0182	17.3221	9.0964	9.98548	12.1347	19.1804	18.7126	16.5487	18.1472	40.8147	41.4048	36.6604	59.7939	44.6684	56.6228	49.3453	47.7421	71.3483	56.2646	63.9457	64.6932	45.2017	57.9468
ENSMUSG00000000359	Rem1	1.18386	2.21199	1.15956	1.51847	3.3883	3.81831	3.45265	3.55309	6.66112	8.26633	7.33659	7.42135	1.58309	1.38865	1.26541	0.0405182	1.06942	1.05637	1.30055	1.39712	0.0405182	0.94864	0.0405182	0.0405182	0.0405182	0.0405182
ENSMUSG00000000365	Rnf17	1.13259	0.590843	2.08797	1.27047	0.954894	0.481059	0.750389	0.72878	0.509413	1.12297	0.816192	0.816193	2.92319	3.1966	3.8224	6.27057	4.05319	3.8594	3.36847	1.78874	3.35443	3.09276	2.73706	2.27672	2.33899	2.45093
ENSMUSG00000000374	Trappc10	70.4028	74.2023	68.7461	71.1171	91.349	104.973	99.7804	98.7009	104.032	115.234	131.999	117.088	109.579	111.205	125.648	77.1221	105.889	149.131	149.48	155.636	127.27	145.379	131.839	135.595	186.113	151.182
ENSMUSG00000000378	Ccm2	39.246	42.878	38.187	40.1037	16.741	17.7007	18.2693	17.5703	29.2975	27.5958	34.4709	30.4547	45.626	33.9129	39.2056	32.9014	37.9115	37.3211	31.025	30.8438	29.7562	32.2365	30.2166	29.7686	32.8518	30.9456
ENSMUSG00000000384	Tbrg4	31.9489	38.8569	32.639	34.4816	34.518	42.934	41.6702	39.7074	21.7307	22.7685	30.8764	25.1252	15.5785	16.5885	16.2296	13.6278	15.5061	14.6992	16.3103	16.7927	13.6513	15.3634	16.3314	16.2127	21.7172	18.0871
ENSMUSG00000000385	Tmprss2	10.6559	8.81569	7.53799	9.00317	15.7324	16.0987	16.2072	16.0128	32.3477	30.0152	24.428	28.9303	2.06681	1.44888	1.56191	0.0405182	1.27953	0.934132	0.997899	0.91939	0.0405182	0.722985	0.0405182	0.0405182	0.0405182	0.0405182
ENSMUSG00000000386	Mx1	2.16585	2.4464	2.36633	2.32619	2.64976	1.85428	1.54039	2.01481	4.28249	0.442324	0.572411	1.76574	0.0405182	0.0405182	0.0405182	0.979836	0.275348	0.0405182	0.0405182	0.0405182	1.08683	0.302096	5.79715	2.40579	0.0405182	2.74782
ENSMUSG00000000392	Fap	19.3279	15.6986	18.1049	17.7105	36.3681	27.1684	29.0668	30.8678	74.3351	53.4995	62.0826	63.3058	19.9558	15.1527	11.7439	26.5747	18.3568	2.5636	1.84875	2.00913	3.69334	2.52871	2.94541	1.97729	2.5992	2.5073
ENSMUSG00000000399	Ndufa9	62.7452	45.6947	61.8139	56.7513	53.8949	35.6672	36.491	42.0177	101.619	94.5328	46.7309	80.961	85.7255	74.2214	89.8224	100.91	87.6699	111.623	100.847	101.765	105.657	104.973	175.926	179.624	173.472	176.341
ENSMUSG00000000402	Egfl6	13.9153	13.437	12.9956	13.4493	18.9488	15.7219	16.0863	16.919	23.2618	23.9542	16.3828	21.1996	28.6219	20.5584	19.2626	22.4164	22.7148	6.59677	5.85571	5.8735	6.59677	6.23069	17.3767	14.9647	12.6538	14.9984
ENSMUSG00000000409	Lck	3.42875	3.91133	2.84	3.39336	3.46695	3.643	5.19704	4.10233	0.386647	0.492709	0.58533	0.488229	6.7535	6.21851	7.00515	6.35166	6.5822	8.65078	9.3846	8.59264	8.68446	8.82812	1.48387	1.872	0.0405182	1.13213
ENSMUSG00000000416	Cttnbp2	55.2027	49.8726	49.6828	51.586	54.6721	57.02	58.9574	56.8832	56.6228	61.2256	59.3482	59.0655	22.8017	30.4116	24.1773	28.5004	26.4727	30.3934	31.058	32.7258	48.5558	35.6833	36.4149	33.6111	25.679	31.9017
ENSMUSG00000000420	Galnt1	130.734	108.954	133.987	124.558	125.163	79.5633	82.2876	95.6713	111.285	95.8323	83.3108	96.8093	136.288	135.014	122.057	176.181	142.385	96.2974	103.278	95.9407	121.1	104.154	178.672	173.311	143.704	165.229
ENSMUSG00000000435	Myf5	0.0405182	0.0405182	0.0405182	0.0405182	0.0405182	0.0405182	0.0405182	0.0405182	0.0405182	0.0405182	0.0405182	0.0405182	2.88099	1.57447	1.04348	2.13746	1.9091	0.0405182	0.929845	0.0405182	0.0405182	0.26285	0.0405182	0.843212	0.0405182	0.308083
ENSMUSG00000000439	Mkrn2	28.5004	26.1708	25.9233	26.8648	34.6288	34.0593	33.8448	34.1776	30.2362	31.025	27.163	29.4747	50.523	47.4302	47.2042	47.1547	48.078	63.9621	56.8567	55.6046	68.0027	61.1065	55.7049	54.3459	49.9988	53.3499
ENSMUSG00000000440	Pparg	0.330498	0.287361	0.343234	0.320364	0.178193	0.171963	0.134719	0.161625	0.711654	0.995589	1.80484	1.17069	2.38251	1.07584	1.22432	2.90869	1.89784	1.62214	1.06206	1.74266	1.44657	1.46836	1.9832	1.76377	2.55184	2.0996
ENSMUSG00000000441	Raf1	81.0996	77.1581	79.7645	79.3407	75.2612	75.3721	76.6778	75.7704	69.2737	67.9729	68.1795	68.4754	223.777	182.389	221.245	187.902	203.828	177.337	160.78	161.898	174.566	168.645	102.198	97.5388	116.694	105.477
ENSMUSG00000000486	2021-09-01	6.72135	5.98678	6.77358	6.4939	3.10753	3.53912	3.70572	3.45079	2.96112	3.27443	4.91086	3.71547	2.19724	2.47002	2.7169	1.9832	2.34184	1.74893	1.30253	1.20216	1.74893	1.50064	1.48576	1.00179	0.0405182	0.842688
ENSMUSG00000000489	Pdgfb	17.5665	24.3298	20.1845	20.6936	17.7399	23.2695	21.66	20.8898	8.56966	9.14894	11.6603	9.79296	13.8368	15.6179	15.5785	8.67537	13.4271	22.3234	23.0739	29.2772	14.9101	22.3961	10.7082	13.8067	16.5569	13.6906
ENSMUSG00000000530	Acvrl1	28.4492	33.2172	26.7447	29.4704	22.5339	26.6615	28.8768	26.0241	16.1319	16.3945	18.1702	16.8988	22.6896	18.647	21.8976	15.3807	19.6537	14.4018	15.6059	13.1986	10.8478	13.5135	19.0787	19.1804	22.438	20.2323
ENSMUSG00000000531	Grasp	14.1221	20.9734	15.6583	16.9179	17.893	22.9363	24.5852	21.8048	4.52891	3.24398	4.37869	4.05053	6.4991	7.27227	7.86204	4.78451	6.60448	5.22885	6.84428	5.50765	6.20586	5.94666	7.54364	6.19774	7.54773	7.09637
ENSMUSG00000000532	Acvr1b	83.9039	81.1549	79.0532	81.3707	56.1026	58.4421	56.1026	56.8825	71.3225	77.8954	64.2179	71.1453	108.547	116.888	124.541	80.3971	107.593	141.199	154.859	159.427	115.453	142.734	61.8901	65.566	78.4225	68.6262
ENSMUSG00000000538	Tom1l2	87.539	99.8012	86.7758	91.372	112.156	130.161	127.892	123.403	233.643	287.228	304.865	275.245	44.5107	60.6174	64.2761	37.6962	51.7751	64.3757	67.8961	72.6436	38.8707	60.9465	110.43	122.536	142.145	125.037
ENSMUSG00000000552	Zfp385a	27.655	44.8306	30.7678	34.4178	37.4209	71.849	65.566	58.2786	49.07	49.3078	103.955	67.4442	2.53779	5.3424	4.35823	2.62343	3.71546	4.27713	4.21054	6.31704	2.23901	4.26093	14.0154	12.5629	14.4056	13.6613
ENSMUSG00000000555	Itga5	45.604	65.4321	42.7049	51.247	42.9414	66.4972	60.1577	56.5321	19.8233	11.8265	20.5525	17.4008	12.7934	14.7234	14.183	11.0645	13.1911	3.65162	3.60343	3.8594	1.94263	3.26427	3.69533	4.64297	4.00644	4.11492
ENSMUSG00000000560	Gabra2	3.94291	2.56751	4.02314	3.51119	1.40109	1.2745	1.67992	1.45184	0.26169	0.129354	0.075189	0.155411	9.02397	13.4893	9.59848	13.4144	11.3815	18.4302	27.0604	25.7092	32.3178	25.8794	26.7447	25.679	19.6495	24.0244
ENSMUSG00000000561	Wdr77	37.1277	29.1139	41.6095	35.9504	33.4532	19.719	21.922	25.0314	28.2167	26.3035	17.3996	23.9733	38.2789	38.0411	37.1925	56.42	42.4831	42.4564	41.928	41.1932	55.7409	45.3296	49.4503	49.7327	38.3994	45.8608
ENSMUSG00000000563	Atp5f1	139.547	114.851	138.547	130.982	122.831	82.8958	85.8006	97.1758	168.043	162.109	112.412	147.521	373.701	314.828	336.122	424.234	362.221	432.216	378.603	357.368	418.462	396.662	525.903	511.25	484.211	507.121
ENSMUSG00000000567	Sox9	165.679	222.369	185.321	191.123	146.523	211.101	199.98	185.868	113.839	114.134	168.34	132.104	57.2819	69.6858	47.0718	62.0826	59.0305	10.5338	11.0583	10.7657	13.3786	11.4341	14.8217	15.7984	12.2561	14.292
ENSMUSG00000000568	Hnrnpd	267.266	218.283	298.722	261.424	185.557	135.192	146.453	155.734	124.272	109.619	87.5116	107.134	37.7585	78.5285	46.7753	80.981	61.0108	64.9219	63.9457	73.8037	89.7992	73.1176	62.6341	74.3956	53.6092	63.5463
ENSMUSG00000000579	Dynlt1c	6.46137	7.79822	5.55961	6.6064	3.9235	3.50476	3.05963	3.49596	2.69104	1.86998	2.04283	2.20128	6.75581	4.95073	6.81793	7.97224	6.62418	7.72896	7.46303	6.83178	6.59677	7.15514	2.34318	3.55727	3.17833	3.02626
ENSMUSG00000000581	C1d	34.3496	22.6591	31.6913	29.5667	31.1663	17.9047	21.3133	23.4614	24.3655	21.0267	14.47	19.9541	115.586	90.8876	83.6247	139.547	107.411	131.881	114.963	111.713	154.791	128.337	83.2787	78.8923	59.3352	73.8354
ENSMUSG00000000594	Gm2a	25.0086	31.213	24.3655	26.8624	79.4124	90.1957	87.7644	85.7908	95.9407	95.9862	130.406	107.444	28.409	25.5968	26.8236	27.7201	27.1374	51.8786	67.0046	71.5939	47.3016	59.4447	102.001	112.548	120.393	111.647
ENSMUSG00000000600	Krit1	92.4172	73.7459	87.71	84.6244	69.8848	45.9444	49.4871	55.1054	91.9356	85.4622	72.756	83.3846	54.4189	48.9625	43.619	71.9955	54.749	43.8644	41.5492	46.7198	60.6751	48.2021	56.1569	52.9179	43.839	50.9712
ENSMUSG00000000605	Clcn4	89.9771	73.7624	88.0654	83.9349	70.6799	56.0198	56.5746	61.0914	160.315	160.708	121.707	147.577	264.394	257.673	271.865	301.602	273.884	350.717	328.021	302.659	399.345	345.186	363.304	345.484	356.908	355.232
ENSMUSG00000000627	Sema4f	21.3226	23.3886	21.8592	22.1901	20.2526	22.9121	28.0264	23.7303	7.16172	9.94726	7.57828	8.22909	12.5321	15.0975	18.7574	11.4468	14.4584	25.679	24.3146	25.7908	15.0466	22.7077	18.5756	21.4677	26.9899	22.3444
ENSMUSG00000000628	Hk2	71.5388	60.7545	55.2579	62.5171	24.2818	27.3181	32.5386	28.0462	28.0191	33.7527	26.0861	29.2859	21.522	15.8768	15.129	11.7798	16.0769	7.39027	9.66619	8.7793	7.60991	8.36142	6.33656	5.69064	9.93354	7.32025
ENSMUSG00000000631	Myo18a	204.504	211.676	195.413	203.865	194.084	247.491	209.545	217.04	321.731	360.005	349.636	343.791	98.8688	137.457	155.105	55.8983	111.832	115.171	141.143	148.097	68.9423	118.338	68.5046	76.0025	175.926	106.811
ENSMUSG00000000632	Sez6	2.16745	3.37291	3.00362	2.84799	3.50686	11.9703	11.0098	8.82898	22.0006	23.2817	49.8907	31.7244	20.6175	43.0388	32.3222	18.4926	28.6178	48.5886	63.3836	68.455	46.3453	56.6931	25.1341	28.9162	30.6352	28.2285
ENSMUSG00000000673	Haao	0.274614	0.268928	0.2598	0.26778	0.885412	1.60546	1.59604	1.36231	0.550038	0.537087	0.678324	0.588483	0.0405182	0.0405182	0.0405182	0.0405182	0.0405182	0.0405182	0.0405182	0.0405182	0.0405182	0.0405182	0.0405182	0.0405182	0.0405182	0.0405182
ENSMUSG00000000682	Cd52	0.420017	0.432785	0.412214	0.421672	0.159288	0.313841	0.283711	0.25228	0.459245	0.413725	2.71053	1.1945	2.02555	1.66407	1.81848	1.30055	1.70216	1.40349	1.57678	1.95529	2.29649	1.80801	3.643	3.62213	2.26854	3.17789
ENSMUSG00000000686	Abhd15	0.6539	0.506011	0.570427	0.576779	0.685697	0.579852	0.496204	0.587251	2.55373	1.48188	1.5582	1.8646	2.38251	2.4164	2.64176	1.60761	2.26207	2.12218	2.97351	2.98927	1.83798	2.48073	5.24958	5.23088	5.25822	5.24622
ENSMUSG00000000693	Loxl3	40.6324	40.5593	35.5525	38.9148	34.3343	42.7627	36.7357	37.9442	16.9005	18.899	14.0909	16.6302	67.8157	42.8074	54.9326	35.4689	50.2562	15.7402	9.97226	10.4995	9.13703	11.3373	8.04908	7.68233	9.3846	8.372
ENSMUSG00000000708	Kat2b	34.3151	29.4489	31.9132	31.8924	36.4635	33.2993	30.1433	33.302	148.821	121.014	130.209	133.348	30.717	26.6155	28.6219	40.9223	31.7192	35.4291	36.7019	30.0617	42.7991	36.2479	143.838	133.202	121.04	132.693
ENSMUSG00000000711	Rab5b	90.5857	84.7093	86.0449	87.1133	93.5912	83.9039	83.6015	87.0322	137.857	130.504	116.694	128.352	106.935	109.832	118.719	92.2911	106.944	126.878	139.547	142.961	111.205	130.148	138.68	133.735	139.875	137.43
ENSMUSG00000000724	Cryba1	1.13259	0.782503	0.83716	0.917418	0.434892	0.332274	0.246373	0.337846	1.51807	0.624059	0.691331	0.944487	0.0405182	0.0405182	0.0405182	0.0405182	0.0405182	0.0405182	0.0405182	0.0405182	0.0405182	0.0405182	0.0405182	0.0405182	0.0405182	0.0405182
ENSMUSG00000000731	Aire	1.3362	2.4464	0.605626	1.46274	2.08013	4.43602	4.57486	3.69701	0.0940004	0.153152	0.222934	0.156695	0.0405182	0.0405182	0.0405182	0.0405182	0.0405182	0.0405182	0.0405182	0.0405182	0.0405182	0.0405182	0.0405182	0.0405182	0.0405182	0.0405182
ENSMUSG00000000732	Icosl	3.53128	2.48381	3.06552	3.02687	6.73739	8.89593	9.61343	8.41559	11.0821	11.4148	14.0946	12.1972	2.88099	2.16365	2.68681	2.44061	2.54302	2.67585	2.31254	3.2007	1.47257	2.41541	6.70526	4.68959	4.64095	5.34526
ENSMUSG00000000738	Spg7	62.2008	58.8806	56.9661	59.3492	40.6838	41.7794	45.2378	42.567	65.4321	67.7502	58.2412	63.8078	50.7071	41.4491	52.9789	37.7706	45.7264	70.6799	60.3639	62.4249	52.7657	61.5586	46.8277	54.3498	72.1381	57.7719
ENSMUSG00000000739	Sult5a1	1.68981	2.37398	1.20563	1.75647	2.87432	3.25188	3.02527	3.05049	21.3226	22.079	25.8593	23.087	3.22046	2.00913	3.14609	2.03708	2.60319	1.45128	1.2483	1.39712	1.25205	1.33718	0.964777	1.28472	0.0405182	0.763337
ENSMUSG00000000740	Rpl13	182.484	312.697	170.891	222.024	359.299	565.557	504.061	476.306	51.313	48.9803	125.748	75.3472	730.585	541.315	643.183	473.002	597.021	470.408	390.3	346.189	329.891	384.197	153.498	159.134	214.18	175.604
ENSMUSG00000000743	Chmp1a	52.0705	61.9928	55.6772	56.5802	74.7252	77.8202	77.3492	76.6316	56.5008	71.3932	65.566	64.4867	128.155	92.3803	112.818	96.3298	107.421	140.359	119	110.71	100.338	117.602	72.5303	76.3367	94.0928	80.9866
ENSMUSG00000000751	Rpa1	78.5189	74.0083	83.9039	78.8104	53.7745	50.3862	54.9326	53.0311	62.6341	59.315	63.7223	61.8904	88.6671	77.7172	88.6077	90.1957	86.2969	63.3049	58.5901	53.7245	62.944	59.6409	95.7405	91.6842	82.7509	90.0585
ENSMUSG00000000753	Serpinf1	45.7829	66.6684	44.431	52.2941	105.133	142.266	137.624	128.341	73.5796	68.7687	172.145	104.831	57.1733	50.9456	62.1173	35.1434	51.3449	14.02	13.1929	12.149	11.1104	12.6181	16.3333	18.3133	22.8074	19.1513
ENSMUSG00000000759	Tubgcp3	73.4635	74.0296	70.8623	72.7851	70.3868	70.0603	69.4404	69.9625	68.2561	67.1415	64.6734	66.6903	55.3199	43.1625	45.7383	57.4668	50.4219	42.966	40.2605	39.8972	49.3198	43.1109	43.2103	45.0913	48.1417	45.4811
ENSMUSG00000000766	Oprm1	0.0405182	0.0405182	0.0405182	0.0405182	0.0405182	0.0405182	0.0405182	0.0405182	0.0405182	0.0405182	0.0405182	0.0405182	1.89147	4.01307	2.01483	1.89812	2.45437	4.78451	6.09705	7.20441	5.8272	5.97829	12.149	13.0694	9.20078	11.4731
ENSMUSG00000000776	Polr3d	35.5068	35.6412	37.1379	36.0953	30.0354	28.637	27.3622	28.6782	17.3603	20.9208	12.0621	16.7811	37.9531	36.5735	37.9888	30.8003	35.8289	31.2795	31.5473	29.618	30.6646	30.7773	22.8798	19.5598	23.1777	21.8725
ENSMUSG00000000782	Tcf7	18.476	23.1535	21.5852	21.0716	39.0731	61.4422	55.9849	52.1667	29.8527	30.4788	28.9109	29.7475	2.84693	4.73642	5.20505	4.85822	4.41166	2.20985	3.37291	2.48602	2.14566	2.55361	2.21773	3.01925	3.24796	2.82831
ENSMUSG00000000787	Ddx3x	699.252	571.821	666.69	645.921	783.16	448.083	481.97	571.071	646.784	561.133	397.817	535.245	525.903	514.421	432.216	758.17	557.677	396.223	453.293	387.09	613.113	462.43	615.641	538.058	433.733	529.144
ENSMUSG00000000791	Il12rb1	0.0793735	0.15529	0.0605555	0.0984064	0.0885223	0.133114	0.071429	0.0976886	2.35623	3.18377	2.01112	2.51704	0.0405182	0.0405182	0.0405182	0.831423	0.238244	0.0405182	0.0405182	0.0405182	0.843212	0.241192	12.8014	12.2054	14.2652	13.0907
ENSMUSG00000000792	Slc5a5	0.420017	0.447843	0.682078	0.516646	1.17527	3.03917	1.16117	1.79187	3.01524	4.53042	6.95384	4.83317	1.25439	1.86043	2.11404	1.80484	1.75843	5.18189	4.95889	6.36894	3.44275	4.98812	6.10096	8.95979	9.16825	8.07633
ENSMUSG00000000794	Kcnn3	6.26278	5.92029	6.92167	6.36825	8.87564	8.66465	9.8081	9.11613	0.680214	0.624059	0.557597	0.620623	13.6866	16.0465	12.476	13.236	13.8613	17.9448	18.8895	25.1649	16.0886	19.522	17.3791	19.6031	20.0343	19.0055
ENSMUSG00000000804	Usp32	100.22	79.9564	94.7209	91.6323	95.0128	71.0425	72.0852	79.3802	181.49	157.631	154.665	164.595	89.5173	129.409	91.1661	157.631	116.931	144.317	149.802	156.053	176.541	156.678	288.029	299.716	196.413	261.386
ENSMUSG00000000805	Car4	0.100168	0.115168	0.109032	0.108123	0.0513917	0.062332	0.0405182	0.051414	0.598492	0.315353	0.367835	0.427227	0.898599	0.906682	0.995589	0.925339	0.931552	2.78549	3.45916	3.80625	2.39032	3.1103	11.2367	12.8673	11.5365	11.8801
ENSMUSG00000000811	Txnrd3	15.7219	14.7211	16.7601	15.7344	33.3524	30.8867	31.5102	31.9164	17.9592	16.3408	12.8537	15.7179	20.4612	18.6486	21.3752	18.3879	19.7182	29.133	27.9348	25.0086	30.2919	28.0921	16.1569	14.1792	14.2733	14.8698
ENSMUSG00000000823	Zfp512b	133.275	163.271	128.651	141.732	166.392	206.064	173.637	182.031	73.9059	71.7385	82.4368	76.0271	71.0992	98.2649	93.6926	65.7197	82.1941	79.6561	95.8685	90.9729	67.5235	83.5053	23.5205	22.4781	30.3516	25.45
ENSMUSG00000000826	Dnajc5	203.693	195.413	201.739	200.282	244.398	235.943	232.707	237.683	231.121	237.387	210.952	226.487	343.066	356.244	395.634	316.377	352.83	520.833	563.173	563.173	451.762	524.735	347.922	365.772	405.809	373.168
ENSMUSG00000000827	Tpd52l2	74.9672	71.6593	79.1671	75.2645	74.173	67.4144	63.7643	68.4506	72.5527	80.0025	60.6457	71.067	90.2271	69.1932	78.799	72.1641	77.5959	69.6537	64.0548	68.9748	68.9987	67.9205	89.3958	87.2682	76.1538	84.2726
ENSMUSG00000000838	Fmr1	130.038	91.0051	127.43	116.158	109.491	68.3392	69.0135	82.2814	90.9456	80.9022	60.2403	77.3627	83.5409	106.057	60.485	132.374	95.6142	79.4768	87.5929	85.7872	135.333	97.0476	88.7663	79.2312	59.2655	75.7543
ENSMUSG00000000861	Bcl11a	57.9052	54.3925	57.614	56.6372	25.0367	25.8427	28.5088	26.4627	13.6974	11.6169	21.1201	15.4781	22.1354	37.368	22.9713	27.3665	27.4603	30.576	28.1708	31.4523	65.859	39.0145	11.0438	13.9153	9.72579	11.5616
ENSMUSG00000000869	Il4	4.53912	4.20234	5.70125	4.81424	3.34043	1.3124	1.8525	2.16845	5.40871	4.23067	3.07613	4.2385	0.0405182	0.0405182	0.0405182	0.0405182	0.0405182	0.0405182	0.0405182	0.0405182	0.0405182	0.0405182	0.0405182	0.0405182	0.0405182	0.0405182
ENSMUSG00000000876	Pxmp4	11.0907	14.6134	12.4801	12.728	15.4297	16.8053	16.8503	16.3618	13.3558	13.2814	15.0242	13.8871	12.7974	12.5419	12.7375	12.9237	12.7501	15.1853	19.0171	17.5708	14.2776	16.5127	16.0987	15.9767	20.0942	17.3899
ENSMUSG00000000881	Dlg3	66.5506	58.5901	64.5191	63.2199	46.2243	39.6809	41.5134	42.4729	61.0676	59.7426	42.516	54.442	63.3238	60.011	64.6398	65.5466	63.3803	73.3264	77.3946	81.9744	82.2876	78.7457	65.2079	69.9788	57.7438	64.3102
ENSMUSG00000000884	Gnb1l	8.00414	8.67322	6.84428	7.84055	11.2836	13.0097	12.1769	12.1567	5.02705	4.54842	5.0366	4.87069	7.27997	6.43948	7.21811	7.90535	7.21073	8.71538	8.15206	7.36837	8.31904	8.13871	6.10318	4.8084	4.87035	5.26064
ENSMUSG00000000889	Dbh	0.0586923	0.0961388	0.125953	0.0935947	0.0513917	0.0732055	1.39025	0.504951	0.0492842	0.0698245	0.0457897	0.0549661	7.13978	4.81645	5.14122	3.07978	5.04431	4.78994	4.73411	5.73526	2.2986	4.38948	3.47108	4.99858	5.90575	4.7918
ENSMUSG00000000901	Mmp11	38.4754	55.2579	40.6324	44.7886	36.7921	50.834	49.9025	45.8429	12.6357	12.0966	16.609	13.7805	16.9735	18.8895	19.4326	11.6339	16.7324	4.72802	6.28974	5.55775	6.74539	5.83022	2.04283	1.55204	2.55373	2.04953
ENSMUSG00000000902	Smarcb1	93.6646	106.187	103.467	101.106	85.0828	102.939	99.024	95.682	49.6705	55.0528	61.8713	55.5315	139.547	102.168	139.058	73.4453	113.555	99.5324	94.983	84.3527	81.1549	90.0057	39.7713	41.5492	60.1213	47.1473
ENSMUSG00000000915	Hip1r	46.1455	51.1911	45.344	47.5602	76.3576	95.2318	83.7102	85.0998	106.783	113.678	104.909	108.457	66.9768	71.5388	80.3428	49.9683	67.2067	98.6015	103.069	100.506	72.7798	93.7391	98.3104	100.082	159.427	119.273
ENSMUSG00000000916	Nsun5	12.0526	14.1387	11.2206	12.4706	12.0218	14.9245	13.1688	13.3717	7.27997	11.1587	11.1415	9.86005	16.418	11.4657	13.7677	13.8449	13.874	15.6036	12.7253	13.7581	13.83	13.9793	10.075	10.1332	10.802	10.3367
ENSMUSG00000000934	Top1mt	15.504	12.0446	11.6744	13.0743	8.65673	7.77649	8.37296	8.26873	6.87435	7.04081	4.38055	6.09857	12.3982	12.3701	15.7219	12.6422	13.2831	19.045	15.2272	15.8505	14.4854	16.152	11.339	14.183	14.1926	13.2382
ENSMUSG00000000948	Gm38393	36.4287	20.2048	30.0972	28.9102	28.939	12.9237	14.9398	18.9341	58.5313	56.7632	28.3251	47.8732	64.6214	74.5219	23.6683	118.147	70.2396	121.142	122.691	133.515	189.56	141.727	110.71	103.098	69.4706	94.4262
ENSMUSG00000000957	Mmp14	286.526	379.283	324.189	330	328.539	393.694	398.75	373.661	156.668	144.658	159.576	153.634	130.673	143.593	155.161	107.132	134.14	50.523	58.288	55.6914	41.2295	51.433	16.5783	15.7123	24.2535	18.848
ENSMUSG00000000958	Slc7a7	7.63633	8.02738	8.69021	8.11797	5.51137	7.24776	6.23804	6.33239	4.97429	4.58288	4.91297	4.82338	4.70992	4.98712	3.9257	3.56359	4.29658	3.58544	3.30874	2.98927	3.03135	3.2287	2.53779	1.83008	2.33899	2.23562
ENSMUSG00000000959	Oxa1l	42.244	57.3822	43.2536	47.6266	58.8806	77.6309	75.5452	70.6856	32.7814	32.5062	48.7675	38.0184	40.5175	45.626	45.5304	33.8448	41.3797	43.5131	52.39	53.4632	36.8395	46.5514	36.5089	35.9633	43.2399	38.5707
ENSMUSG00000000976	Heatr6	40.9331	46.2504	43.4248	43.5361	38.8473	43.4248	46.2774	42.8498	28.1428	28.0665	38.6236	31.6109	34.7289	37.1607	37.3211	28.541	34.4379	26.7256	28.9963	32.0897	26.1456	28.4893	18.1402	17.4991	20.6827	18.774
ENSMUSG00000001016	Ilf2	171.574	148.097	165.823	161.831	121.484	86.7476	96.4363	101.556	63.3513	64.3202	47.1547	58.2754	246.398	191.954	237.191	208.805	221.087	174.684	153.073	141.143	197.188	166.522	107.586	99.5932	101.499	102.893
ENSMUSG00000001017	Chtop	220.774	199.652	227.526	215.984	213.63	154.665	160.869	176.388	160.01	162.873	126.824	149.903	298.364	252.018	243.508	294.967	272.214	261.14	234.488	223.476	275.887	248.748	178.288	162.873	181.609	174.257
ENSMUSG00000001018	Snapin	28.4577	29.2094	25.7751	27.814	38.5015	35.1873	37.4534	37.0474	35.3812	35.2446	41.5732	37.3996	47.7748	41.1237	42.1112	52.6773	45.9218	52.029	49.5243	47.8113	57.9982	51.8407	101.654	93.8088	78.8712	91.4447
ENSMUSG00000001021	S100a3	0.0586923	0.0405182	0.0831269	0.0607791	0.068313	0.062332	0.0405182	0.0570544	4.13608	4.92456	2.25111	3.77059	0.0405182	0.0405182	0.0405182	0.0405182	0.0405182	0.0405182	0.0405182	0.0405182	0.0405182	0.0405182	0.0405182	0.0405182	1.83008	0.637038
ENSMUSG00000001025	S100a6	0.453264	0.908821	0.362294	0.574793	0.804648	2.14743	1.79417	1.58208	6.48725	7.59012	11.7001	8.59249	11.5046	11.2078	10.9667	9.87519	10.8886	9.48798	9.51324	10.1148	9.56032	9.66909	17.3014	16.13	17.6344	17.0219
ENSMUSG00000001027	Scn4a	0.559643	0.741499	0.489214	0.596785	1.37091	2.72862	1.73097	1.9435	0.386647	0.341371	0.572411	0.433476	0.0405182	0.0405182	0.0405182	0.0405182	0.0405182	0.0405182	0.0405182	0.0405182	0.0405182	0.0405182	0.0405182	0.0405182	0.0405182	0.0405182
ENSMUSG00000001029	Icam2	2.62128	3.78838	2.76896	3.05954	1.82627	1.49653	2.34828	1.89036	1.31874	0.770805	2.01263	1.36739	8.05142	6.89528	7.2201	7.37686	7.38592	4.65106	5.43889	4.56077	4.82276	4.86837	6.22461	7.29172	6.80612	6.77415
ENSMUSG00000001034	Mapk7	40.8496	59.7684	48.6899	49.7693	42.7249	59.4953	59.1111	53.7771	12.9956	13.591	16.1569	14.2478	39.5382	38.1395	43.4356	25.3817	36.6237	26.6874	30.4986	29.6809	25.359	28.0565	8.08734	9.29889	15.1626	10.8496
ENSMUSG00000001036	Epn2	81.7506	89.5502	77.4594	82.9201	102.64	92.9567	95.5137	97.0368	114.375	120.688	115.498	116.853	74.5729	84.123	83.7812	81.2291	80.9266	101.073	94.3723	98.5366	98.8483	98.2076	121.484	119.086	135.72	125.43
ENSMUSG00000001039	B9d1	14.8564	14.8984	16.9795	15.5781	18.0883	15.9332	15.8541	16.6252	8.7793	11.3631	9.14088	9.76109	13.9032	12.6906	13.0419	10.9365	12.643	10.9896	9.63311	7.73332	8.37135	9.18184	6.95384	7.5825	7.07719	7.20451
ENSMUSG00000001052	Sec24b	82.3261	100.439	85.3887	89.3846	85.521	116.279	118.67	106.823	71.0992	66.275	95.4699	77.6147	22.2619	40.2433	28.7534	33.7632	31.2555	27.1083	28.7633	31.8897	31.2795	29.7602	35.9531	42.244	33.1277	37.1083
ENSMUSG00000001053	N4bp3	8.73503	11.7439	12.5261	11.0017	10.0843	13.879	11.2873	11.7502	11.7306	16.7283	14.6861	14.3817	31.4011	21.3424	29.8129	19.2723	25.4572	49.9025	40.1908	43.0619	25.3053	39.6151	17.4149	16.4698	21.0032	18.296
ENSMUSG00000001054	Rmnd5b	20.9754	25.9451	19.9047	22.2751	33.6881	40.213	36.4555	36.7855	15.0975	18.9751	23.925	19.3325	44.9431	34.6587	41.4205	36.5735	39.399	42.1737	37.6069	38.051	34.7957	38.1568	28.5004	26.1198	32.4089	29.0097
ENSMUSG00000001056	Nhp2	33.1579	27.8584	35.9953	32.3372	35.3947	33.2012	30.1743	32.9234	13.4549	14.409	8.19436	12.0194	28.5088	28.0534	30.5392	25.8636	28.2413	29.1393	26.971	25.556	22.9276	26.1485	13.9173	15.1012	16.3019	15.1068
ENSMUSG00000001062	Vps9d1	28.3721	42.244	34.2732	34.9631	45.0913	62.461	55.7268	54.4264	31.7433	37.1925	47.1165	38.6841	28.2876	29.7017	33.897	18.5443	27.6076	38.4435	46.505	46.9014	23.4352	38.8213	16.6445	16.7677	23.9412	19.1178
ENSMUSG00000001065	Zfp276	30.4238	38.5525	34.6521	34.5428	36.7357	46.9764	44.4577	42.7233	50.1955	59.1111	65.2079	58.1715	37.515	29.8048	35.2855	28.6635	32.8172	33.4376	31.2795	31.7609	27.2514	30.9323	41.3836	40.7064	59.4026	47.1642
ENSMUSG00000001076	C1ql4	0.0405182	0.0405182	0.0405182	0.0405182	0.0405182	0.0405182	0.0405182	0.0405182	0.0405182	0.0405182	0.0405182	0.0405182	5.0615	2.50174	4.71211	2.7455	3.75521	6.59677	6.75581	6.96661	2.97944	5.82466	1.10616	1.76377	2.33899	1.73631
ENSMUSG00000001082	Mfsd10	23.2618	34.5892	23.5205	27.1238	31.6692	45.2953	38.1767	38.3804	8.16386	9.15244	14.4955	10.6039	14.7273	16.1592	18.4969	9.66014	14.7609	14.9143	17.3122	16.6033	11.9101	15.185	3.96722	4.81228	9.43053	6.07001
ENSMUSG00000001089	Luzp1	111.944	101.713	109.284	107.647	109.225	107.586	108.63	108.481	194.239	197.074	195.72	195.678	55.7409	72.4533	68.4732	66.1626	65.7075	50.2441	55.2874	62.2261	51.8314	54.8972	252.896	262.612	218.719	244.742
ENSMUSG00000001098	Kctd10	31.9093	35.6515	32.9302	33.497	30.0972	42.27	43.1562	38.5078	26.8753	32.1784	33.5026	30.8521	77.5903	71.4181	77.4061	70.7187	74.2833	44.632	41.0233	40.8752	55.2027	45.4333	41.1138	38.2297	40.1265	39.8233
ENSMUSG00000001100	Poldip2	52.3211	66.9112	53.6395	57.6239	64.9423	74.4508	71.2363	70.2098	43.7969	46.4204	52.1644	47.4606	117.538	92.8276	116.213	90.913	104.373	110.43	107.809	103.129	90.16	102.882	98.3774	97.4022	110.394	102.058
ENSMUSG00000001105	Ift20	32.5441	31.1746	33.3696	32.3628	33.8583	32.2666	27.8061	31.3103	35.6295	38.1631	25.8636	33.2188	48.3806	41.4566	42.0912	48.8438	45.1931	49.2076	40.3316	39.5382	43.7127	43.1975	51.0593	53.656	46.2774	50.3309
ENSMUSG00000001119	Col6a1	78.6551	88.6077	64.7418	77.3349	73.3687	141.506	91.3776	102.084	22.7569	15.7599	20.4889	19.6686	322.58	224.927	259.413	128.221	233.785	62.5738	49.8153	54.7182	40.213	51.8301	13.3863	11.2387	33.7006	19.4419
ENSMUSG00000001120	Pcbp3	52.1265	61.5513	54.321	55.9996	36.9709	50.4297	52.1935	46.5314	65.2998	66.4653	72.1641	67.9764	24.7721	26.1522	31.582	14.2733	24.1949	31.8502	38.9994	38.2789	20.1306	32.3148	22.92	21.801	27.192	23.971
ENSMUSG00000001123	Lgals9	8.87564	7.87582	6.60447	7.78531	13.8198	16.0385	14.9459	14.9347	9.5026	6.40251	18.1105	11.3385	2.71924	4.38653	5.07931	2.90869	3.77344	4.79383	6.53399	6.34731	2.81511	5.12256	5.34811	4.64647	4.30651	4.76703
ENSMUSG00000001127	Araf	96.1569	108.115	91.9623	98.7449	115.124	120.238	112.777	116.046	143.388	159.325	148.67	150.461	177.265	148.207	166.465	181.012	168.237	249.579	232.958	223.911	223.911	232.59	223.317	224.603	203.046	216.989
ENSMUSG00000001128	Cfp	7.84425	10.6778	8.89194	9.13798	8.12783	11.8883	11.1475	10.3879	7.51364	8.13352	12.2776	9.30824	3.8826	4.41494	4.86857	3.4872	4.16333	3.47976	4.73411	4.2386	2.72862	3.79527	3.2806	2.5418	4.00644	3.27628
ENSMUSG00000001131	Timp1	2.25736	2.2946	2.05755	2.20317	2.73277	4.13419	3.80404	3.557	1.22007	0.614516	1.32294	1.05251	5.8137	5.02936	6.41099	5.30205	5.63902	1.84493	1.47835	1.48797	1.60015	1.60285	1.54426	1.35969	0.0405182	0.981491
ENSMUSG00000001134	Uxt	4.20234	3.37511	4.57111	4.04952	3.97541	3.38282	2.96703	3.44175	3.94291	3.5152	3.17833	3.54548	7.75155	5.84297	6.82168	7.62862	7.0112	8.02335	5.94964	5.6975	7.33283	6.75083	9.46645	9.40052	5.9438	8.27026
ENSMUSG00000001138	Cnnm3	35.9232	47.2564	36.5089	39.8962	57.7946	71.0888	72.7079	67.1971	51.4239	61.6273	72.1141	61.7217	19.0667	19.7737	18.7268	12.1448	17.428	23.2463	24.8564	27.9769	21.3226	24.3505	21.158	19.6153	25.6103	22.1279
ENSMUSG00000001143	Lman2l	82.4828	76.7623	86.4314	81.8922	76.9605	66.3888	69.8707	71.0734	74.5729	97.9538	73.8303	82.119	12.404	17.7669	19.8478	17.2318	16.8126	16.3252	15.5174	16.8523	14.3915	15.7716	10.6302	10.033	11.5653	10.7428
ENSMUSG00000001150	Mcm3ap	125.648	124.272	131.171	127.031	106.33	106.465	105.959	106.251	77.5442	81.7202	74.9545	78.073	73.3687	75.8298	81.4765	61.3058	72.9952	69.5766	66.3517	63.9457	56.474	64.087	42.4564	41.4282	52.4115	45.432
ENSMUSG00000001151	Pcnt	106.265	105.619	111.285	107.723	80.8343	90.8128	87.8772	86.5081	94.2379	103.349	93.6926	97.0933	44.4577	54.6884	51.0002	32.7359	45.7205	24.1499	29.952	27.4696	21.6316	25.8008	25.7328	24.8564	33.1336	27.9076
ENSMUSG00000001156	Mxd1	25.3118	26.2708	25.4384	25.6737	35.6197	35.8097	38.5648	36.6647	33.0565	34.6869	47.7952	38.5129	14.065	16.5927	13.744	15.5377	14.9849	10.5369	15.1732	13.8006	12.0663	12.8942	18.959	18.3835	19.6171	18.9865
ENSMUSG00000001157	Gmcl1	48.4907	40.367	49.4746	46.1107	28.1486	21.1458	25.1902	24.8282	37.368	33.0323	25.319	31.9064	29.6283	29.8449	24.9535	41.5492	31.494	26.1826	27.524	26.5345	39.3518	29.8982	39.4445	40.9743	30.1892	36.8693
ENSMUSG00000001158	Snrnp27	22.6896	18.3637	24.722	21.9251	19.3075	15.7284	15.6253	16.8871	18.6988	19.1317	13.3986	17.0764	32.0316	32.0211	33.382	34.4468	32.9704	29.2414	33.2078	30.9867	38.5015	32.9843	29.2872	29.6724	21.1323	26.6973
ENSMUSG00000001166	Oas1c	0.772851	1.08897	1.15956	1.00713	0.668775	0.977688	0.844817	0.830427	1.64762	1.40867	1.194	1.41676	1.58309	1.1127	1.56191	1.04962	1.32683	2.21199	2.13977	2.06681	2.68132	2.27497	4.76395	3.41237	3.36616	3.84749
ENSMUSG00000001173	Ocrl	86.4635	82.0047	79.0931	82.5204	102.559	92.3188	91.2086	95.362	105.056	85.8664	99.1359	96.6859	40.9223	59.1685	52.7497	57.3416	52.5455	60.0274	72.9368	72.2361	58.2575	65.8645	59.13	66.0938	51.7412	58.9883
ENSMUSG00000001175	Calm1	274.977	269.306	307.214	283.833	297.304	260.82	278.38	278.834	670.457	675.051	675.051	673.52	1827.6	1479.25	1451.61	2258.04	1754.13	2821.83	2351.93	2590.62	3413.95	2794.58	3413.95	3079.33	2143.36	2878.88
ENSMUSG00000001211	Agpat3	111.48	137.898	119.741	123.04	148.889	163.34	160.315	157.515	260.119	280.654	319.302	286.692	69.2587	69.9788	73.8037	50.7942	65.9589	113.678	127.486	134.301	87.71	115.794	176.649	206.232	269.755	217.545
ENSMUSG00000001227	Sema6b	21.922	29.2476	19.5969	23.5888	25.1732	33.8163	35.6515	31.547	40.0544	50.2855	52.5291	47.623	49.8487	46.7753	52.9297	29.7017	44.8138	81.5602	76.7381	79.3557	49.3897	71.7609	36.9865	40.978	60.011	45.9918
ENSMUSG00000001228	Uhrf1	102.12	110.43	120.457	111.002	29.9294	37.5905	43.8521	37.124	3.65502	8.30451	37.0479	16.3358	67.9586	45.7934	51.5475	36.5391	50.4597	10.4491	10.2699	9.67826	13.0301	10.8568	3.41237	2.40766	3.86522	3.22842
ENSMUSG00000001229	Dpp9	38.2014	55.9195	44.9431	46.3546	39.8078	66.3517	58.3148	54.8248	31.6195	41.6877	59.1872	44.1648	21.85	30.2362	29.473	15.6036	24.2907	17.5905	19.5457	23.8249	11.9378	18.2247	27.741	30.629	36.1282	31.4994
ENSMUSG00000001240	Ramp2	11.7164	15.239	12.2713	13.0756	13.05	19.8519	14.2267	15.7095	3.87271	3.78179	5.42718	4.36056	17.9178	20.2526	22.2383	15.4976	18.9766	14.8564	23.3416	19.7412	13.236	17.7938	16.9858	15.267	17.271	16.5079
ENSMUSG00000001247	Lsr	11.1911	15.0788	12.0704	12.7801	12.9621	17.016	17.8465	15.9415	10.1471	10.2756	10.4868	10.3032	14.9729	15.6583	16.6135	10.3343	14.3948	15.129	15.0591	14.8076	11.3096	14.0763	11.2972	10.1887	15.4657	12.3172
ENSMUSG00000001248	Gramd1a	97.1531	121.778	97.3693	105.433	63.5922	82.4137	83.1856	76.3972	53.5237	54.9159	64.4588	57.6328	165.158	124.002	167.757	92.6421	137.39	142.38	140.149	140.149	98.9899	130.417	34.4354	38.3191	66.008	46.2542
ENSMUSG00000001249	Hpn	17.0756	19.9851	15.1411	17.4006	30.1604	33.9129	37.2948	33.7894	8.47144	11.0098	9.87717	9.78614	2.32691	2.64765	3.44086	1.33226	2.43692	1.05637	1.2483	1.08683	1.12486	1.12909	2.04497	3.30082	3.12954	2.82511
ENSMUSG00000001260	Gabrg1	0.0405182	0.0405182	0.0405182	0.0405182	0.0405182	0.0405182	0.0405182	0.0405182	0.0405182	0.0405182	0.0405182	0.0405182	26.356	29.5882	22.4517	50.9609	32.3392	147.181	105.725	117.275	172.279	135.615	100.847	96.6351	67.7311	88.4044
ENSMUSG00000001270	Ckb	114.963	154.436	117.874	129.091	143.754	192.634	190.006	175.465	549.215	579.964	730.585	619.921	607.473	466.189	631.259	342.189	511.778	1227.82	946.929	985.877	568.113	932.186	1178.32	1133.41	1930.12	1413.95
ENSMUSG00000001280	Sp1	211.294	193.894	213.847	206.345	187.222	163.564	175.552	175.446	154.739	141.199	155.715	150.551	80.4671	99.024	76.6778	98.5049	88.6684	34.954	40.6324	38.2014	42.9512	39.1847	54.9033	49.7509	48.57	51.0747
ENSMUSG00000001281	Itgb7	1.55408	2.52958	2.33055	2.13807	8.1681	9.31065	10.0407	9.17314	2.04997	3.01524	4.15213	3.07245	2.1593	1.57447	2.42611	1.57217	1.93301	2.31494	1.47835	2.18876	1.375	1.83926	4.21253	4.34884	7.35484	5.3054
ENSMUSG00000001285	Myg1	21.4633	26.9521	23.681	24.0322	19.7872	19.2304	19.1642	19.394	18.5267	22.3978	18.2488	19.7245	29.6913	20.7429	27.192	25.9275	25.8884	28.1984	23.451	21.0114	24.0247	24.1714	24.6583	24.0626	24.5714	24.4308
ENSMUSG00000001288	Rarg	45.6431	71.3225	45.8844	54.2833	49.5153	71.3062	56.4368	59.0861	57.0409	61.6452	80.9334	66.5399	34.5892	38.6236	36.907	26.5808	34.1752	5.73526	4.88064	5.55961	4.45674	5.15806	3.81058	4.81228	4.70992	4.44426
ENSMUSG00000001289	Pfdn5	81.8952	66.4972	76.5928	74.9951	77.7701	79.3557	79.8302	78.9853	68.7461	70.5189	53.2879	64.1843	165.481	119.632	150.186	117.499	138.199	152.431	130.269	115.376	115.988	128.516	75.9398	76.1831	74.7429	75.6219
ENSMUSG00000001300	Efnb2	336.122	352.476	353.806	347.468	158.232	160.169	168.105	162.169	193.253	202.65	188.044	194.649	58.2693	55.1535	50.5412	55.5068	54.8677	23.2518	27.7143	25.9663	46.5211	30.8634	23.2117	24.9013	19.9944	22.7025
ENSMUSG00000001305	Rrp15	34.4183	28.0046	31.0667	31.1632	35.0561	25.319	25.3053	28.5601	8.09343	9.15464	4.87233	7.37347	20.6872	20.0668	19.7476	20.1685	20.1675	17.3549	15.836	15.3961	17.9592	16.6366	8.14595	7.75155	7.93175	7.94308
ENSMUSG00000001313	Rnd2	46.9627	46.7895	45.8108	46.521	77.6889	80.555	81.3879	79.8772	156.935	180.11	126.649	154.565	32.639	24.0377	34.2302	25.428	29.0837	74.0526	77.1221	77.5064	55.3199	71.0003	118.497	125.491	166.465	136.818
ENSMUSG00000001323	Srr	16.2905	15.9451	14.4433	15.5596	14.0733	15.175	14.183	14.4771	16.7696	16.6837	20.4979	17.9837	24.7403	30.1668	25.0906	27.3728	26.8426	35.5854	38.6673	38.8923	40.838	38.4958	44.9942	41.3962	44.7174	43.7026
ENSMUSG00000001333	Sync	3.98165	3.06365	2.63319	3.22616	3.10753	5.16688	5.32853	4.53431	2.79076	3.27641	2.53978	2.86898	3.07613	3.1242	3.20986	3.04544	3.11391	3.21812	3.37511	4.00866	2.63742	3.30983	3.59574	2.67345	3.04329	3.10416
ENSMUSG00000001334	Fndc5	9.25484	9.71396	8.61732	9.19537	7.95803	11.8265	10.7398	10.1748	69.904	73.1987	72.505	71.8692	23.6208	22.2214	21.8133	22.6896	22.5863	48.9483	57.5422	55.2027	37.3085	49.7504	149.802	157.969	161.446	156.406
ENSMUSG00000001348	Acp5	0.161334	0.211439	0.181567	0.18478	0.25589	0.481059	0.428783	0.388577	9.79234	6.30495	21.5067	12.5347	2.57845	1.51194	1.96584	3.61138	2.4169	1.08273	1.06586	0.995589	0.843212	0.996847	1.24199	2.27672	0.0405182	1.18641
ENSMUSG00000001349	Cnn1	0.542722	0.719036	0.516765	0.592841	1.0965	0.765705	1.13055	0.997583	0.29289	0.389935	0.422001	0.368275	2.19724	1.1127	2.11801	1.24199	1.66748	2.31655	1.13668	1.56602	1.12673	1.53649	2.15493	1.41836	2.26854	1.94728
ENSMUSG00000001366	Fbxo9	22.4604	24.5212	25.0572	24.0129	24.9263	24.1773	24.4497	24.5178	54.8892	56.8038	60.8979	57.5303	76.6603	61.7009	68.285	67.2225	68.4672	130.406	105.262	105.301	105.883	111.713	171.845	165.481	189.56	175.629
ENSMUSG00000001376	Vps50	61.0044	46.2774	60.1735	55.8184	48.1759	30.3373	34.615	37.7094	59.2155	57.6422	38.9319	51.9299	103.913	89.0573	92.5616	157.069	110.65	120.637	94.5328	103.729	166.911	121.452	138.384	134.809	103.626	125.606
ENSMUSG00000001380	Hars	60.011	48.4524	62.2008	56.888	43.0388	36.166	34.0348	37.7466	54.5684	64.6528	37.7889	52.3367	115.656	101.432	118.877	106.33	110.574	143.023	126.932	120.688	127.316	129.49	131.251	126.769	114.851	124.29
ENSMUSG00000001383	Zmat2	61.1063	51.5828	62.9786	58.5559	50.9008	45.626	47.3982	47.975	49.7811	52.9682	34.1148	45.6213	44.1054	44.0076	50.6547	37.5291	44.0742	37.4757	43.6887	41.0414	47.7211	42.4817	55.4091	60.4305	51.7782	55.8726
ENSMUSG00000001403	Ube2c	11.9765	23.027	17.9988	17.6674	5.38877	10.3468	10.5369	8.75748	0.312065	0.770805	11.8965	4.32646	19.1129	21.5959	21.6061	10.6158	18.2327	5.32029	7.74342	5.50926	4.82276	5.84893	1.30253	1.66407	1.88357	1.61672
ENSMUSG00000001415	Smg5	85.3688	104.726	89.4564	93.1839	95.6822	121.535	120.294	112.504	97.3693	112.991	135.399	115.253	111.944	92.9567	114.262	75.3047	98.6167	96.7358	91.9356	82.7509	73.8303	86.3131	65.1042	65.1677	82.9568	71.0762
ENSMUSG00000001416	Cct3	249.095	214.065	246.398	236.519	170.24	141.793	141.856	151.296	115.824	127.163	89.2817	110.756	391.836	300.075	367.54	331.665	347.779	309.619	245.376	243.407	291.484	272.471	186.561	188.527	204.836	193.308
ENSMUSG00000001418	Glmp	34.2421	48.4147	33.9627	38.8732	56.8373	74.8196	78.6434	70.1001	71.3932	78.1265	137.857	95.7921	18.3835	14.8903	17.8733	13.0301	16.0443	13.2136	14.3754	13.1357	11.912	13.1592	21.5959	20.9391	25.0367	22.5239
ENSMUSG00000001419	Mef2d	67.4144	87.7395	69.7136	74.9558	88.6671	111.09	112.897	104.218	87.6359	97.4399	120.637	101.904	11.6701	20.5175	18.9113	15.283	16.5954	13.2177	19.6693	20.9734	12.1065	16.4917	23.7832	29.7329	36.7995	30.1052
ENSMUSG00000001420	Tmem79	1.79079	2.37597	2.08797	2.08491	2.32253	3.07613	3.14609	2.84825	31.5232	42.6394	41.8752	38.6793	2.8029	2.64976	2.77666	1.94692	2.54406	2.78549	1.62445	2.33507	1.56602	2.07776	2.21773	2.27672	1.93923	2.14456
ENSMUSG00000001424	Snd1	273.805	280.654	292.794	282.418	256.763	271.175	285.966	271.301	143.593	151.266	144.996	146.618	249.095	200.568	241.021	152.364	210.762	162.001	145.209	127.27	113.755	137.059	85.2366	89.6635	115.376	96.7587
ENSMUSG00000001435	Col18a1	586.151	744.199	586.151	638.833	883.536	875.443	1005.65	921.542	66.1626	68.914	61.7949	65.6239	175.411	160.495	191.264	87.1837	153.588	41.1138	34.6869	30.7584	23.6931	32.563	10.5469	11.3851	31.025	17.6523
ENSMUSG00000001436	Slc19a1	15.3045	21.879	16.055	17.7462	20.4612	27.1162	25.4852	24.3542	12.7308	11.7722	19.8133	14.7721	13.3198	14.3098	14.259	8.36539	12.5635	20.4749	15.267	17.0635	12.316	16.2803	15.271	14.1181	17.471	15.62
ENSMUSG00000001440	Kpnb1	509.295	454.419	530.292	498.002	257.363	239.74	236.396	244.5	209.102	196.074	189.243	198.14	380.343	401.182	402.681	364.567	387.193	273.444	288.494	284.8	287.542	283.57	245.911	255.37	267.744	256.342
ENSMUSG00000001441	Npepps	190.108	168.876	188.173	182.386	129.595	94.3056	104.82	109.574	268.726	297.304	221.245	262.425	89.5809	112.897	96.8122	129.655	107.236	115.701	101.052	111.369	136.56	116.171	139.997	135.277	115.41	130.228
ENSMUSG00000001445	Mrpl10	19.4402	27.2923	21.3971	22.7099	23.7192	26.5085	27.6165	25.948	18.7409	21.3011	25.9555	21.9992	31.7433	35.1064	33.7673	29.4656	32.5206	36.3288	37.6198	39.6809	29.4351	35.7661	43.9514	41.642	41.2394	42.2776
ENSMUSG00000001467	Cyp51	63.9621	51.8314	71.8263	62.5399	73.0398	62.2261	55.7761	63.6807	65.7197	71.6593	44.0275	60.4688	254.169	236.116	252.213	335.83	269.582	259.142	228.364	214.18	302.153	250.96	484.211	437.785	446.943	456.313
ENSMUSG00000001472	Tcf25	200.277	244.698	207.737	217.57	266.521	326.405	304.492	299.139	364.567	356.908	471.546	397.674	407.535	377.755	456.872	275.62	379.445	651.198	634.45	658.503	396.223	585.094	483.319	501.585	666.69	550.532
ENSMUSG00000001473	Tubb6	19.8478	24.4461	21.5959	21.9633	22.2537	34.7165	28.099	28.3564	8.69021	9.72945	7.97423	8.79796	51.2017	31.1375	32.9688	27.7688	35.7692	6.74539	6.41939	6.4991	7.25143	6.72883	4.62485	4.41494	5.6666	4.90213
ENSMUSG00000001482	Def8	58.0499	57.1588	56.5746	57.2611	64.6932	77.648	75.4119	72.5844	62.874	76.3822	72.7798	70.6787	34.0777	38.9481	43.3305	38.8473	38.8009	47.7952	51.1544	51.8998	38.1134	47.2407	56.0037	55.7135	64.2761	58.6644
ENSMUSG00000001493	Meox1	5.58431	6.02798	5.61551	5.7426	3.86931	3.28424	2.91676	3.35677	0.564821	0.507523	0.33986	0.470734	3.07764	3.2603	3.47976	3.13169	3.23735	1.84493	1.6556	1.39898	1.20962	1.52728	2.79694	4.58288	4.51259	3.96414
ENSMUSG00000001494	Sost	0.274614	0.193006	0.204029	0.223883	0.0405182	0.107168	0.136826	0.0948377	0.696509	0.692842	2.12417	1.17117	0.0405182	0.0405182	0.0405182	0.0405182	0.0405182	0.0405182	0.0405182	0.0405182	0.0405182	0.0405182	0.0405182	0.0405182	0.0405182	0.0405182
ENSMUSG00000001497	Pax9	0.0405182	0.0405182	0.0405182	0.0405182	0.0405182	0.0405182	0.0405182	0.0405182	0.0405182	0.0405182	0.0405182	0.0405182	2.42025	2.93113	3.03917	1.6096	2.50004	0.896257	0.0405182	0.91939	0.0405182	0.474171	0.0405182	0.0405182	0.0405182	0.0405182
ENSMUSG00000001504	Irx2	35.4689	44.7416	40.4046	40.205	34.2914	41.5492	39.7562	38.5323	44.632	47.7074	53.6395	48.6596	46.1978	53.3106	55.2748	27.5624	45.5864	63.3238	52.3026	47.8649	41.9393	51.3577	26.1456	24.3998	20.8061	23.7838
ENSMUSG00000001506	Col1a1	219.659	512.337	203.823	311.94	214.18	485.307	247.683	315.723	643.183	618.255	977.109	746.182	901.431	1284.61	1227.82	883.536	1074.35	100.532	76.8124	89.5809	38.3715	76.3243	39.0419	38.0347	88.3182	55.1316
ENSMUSG00000001507	Itga3	43.597	51.0593	44.2355	46.2973	52.6152	72.7328	71.6593	65.6691	89.09	102.53	115.453	102.358	19.7038	29.9876	29.6809	15.386	23.6896	36.9709	42.5419	44.8155	19.8794	36.0519	29.2167	30.8764	39.3021	33.1317
ENSMUSG00000001510	Dlx3	1.63244	2.95689	1.64343	2.07759	0.831423	2.59742	2.89477	2.10787	1.02341	0.694619	2.37597	1.36467	1.84493	2.57611	2.24522	2.28621	2.23812	0.0405182	0.0405182	0.959414	0.818081	0.464633	0.0405182	0.0405182	0.0405182	0.0405182
ENSMUSG00000001517	Foxm1	34.4607	45.2536	43.4356	41.05	19.8714	28.1486	29.2167	25.7456	1.83798	2.20985	10.4166	4.82148	6.93279	10.5036	7.99534	6.98219	8.10349	2.67585	5.44306	4.01307	3.57543	3.92685	1.74266	1.66407	2.60119	2.00264
ENSMUSG00000001518	Itfg2	30.0558	32.4492	33.3656	31.9569	45.5666	43.8644	45.01	44.8136	28.1847	31.8056	27.1684	29.0529	14.8646	12.9038	15.504	10.0148	13.3218	14.3454	14.424	15.1411	9.70962	13.405	11.204	11.0706	13.561	11.9452
ENSMUSG00000001520	Nrip2	7.22366	7.15323	6.77547	7.05078	7.12303	6.93678	8.6439	7.5679	5.45062	4.99083	4.50847	4.9833	2.71924	2.73508	2.92319	3.13169	2.8773	5.73526	4.27473	4.60535	3.60343	4.55469	16.741	19.2384	16.8746	17.618
ENSMUSG00000001521	Tulp3	92.1421	88.1436	89.9952	90.0936	105.86	107.132	102.314	105.102	105.987	111.797	94.2735	104.019	14.8217	18.4806	19.0171	18.3898	17.6773	9.67199	11.259	10.3243	11.9846	10.81	11.6427	11.8965	10.9748	11.5047
ENSMUSG00000001524	Gtf2h4	14.9524	16.3945	13.6651	15.004	7.12491	8.78321	7.34249	7.7502	6.12746	9.29889	8.29457	7.90697	12.3023	12.2034	12.1554	12.0487	12.1775	11.9807	10.8323	10.0295	11.5552	11.0994	11.8739	9.78831	12.6189	11.427
ENSMUSG00000001525	Tubb5	1417.76	1874.29	1514.86	1602.3	977.109	1227.82	1133.41	1112.78	221.587	223.138	367.174	270.633	2590.62	2590.62	2821.83	2351.93	2588.75	3079.33	2487.27	2821.83	2487.27	2718.92	422.564	451.762	554.645	476.323
ENSMUSG00000001542	Ell2	18.5963	16.0127	18.0726	17.5605	21.7236	20.5341	22.8259	21.6945	36.4287	32.1522	37.7384	35.4398	8.27445	10.8478	9.06579	12.8292	10.2543	7.09713	8.63219	8.89415	8.10297	8.18161	55.8088	45.8524	45.4648	49.042
ENSMUSG00000001552	Jup	59.5679	95.1661	64.4588	73.0643	86.8911	149.48	141.506	125.959	89.3203	82.8958	170.048	114.088	67.3783	74.7252	83.0531	23.8073	62.241	44.0076	46.363	49.2511	30.4732	42.5237	24.1215	23.7631	40.1383	29.341
ENSMUSG00000001555	Fkbp10	112.866	142.728	115.901	123.832	185.087	216.842	194.084	198.671	37.4757	32.7359	34.8736	35.0284	142.534	120.457	139.824	78.6551	120.367	24.6061	20.9414	18.7246	16.9159	20.297	9.47029	9.82254	15.7699	11.6876
ENSMUSG00000001558	Klhl10	1.27112	1.38634	1.28809	1.31518	1.34428	0.823508	0.735331	0.967706	1.5923	1.77086	2.43642	1.93319	1.49476	0.936438	2.01483	1.30253	1.43714	1.57217	1.30458	1.16338	2.2986	1.58468	1.30458	1.00179	0.0405182	0.782295
ENSMUSG00000001569	Nom1	54.5199	53.6259	58.8539	55.6666	63.2101	54.5684	51.3508	56.3764	51.2017	49.226	38.083	46.1702	23.9189	28.7357	30.6352	24.324	26.9034	25.8474	29.9023	28.3985	32.3222	29.1176	40.291	38.6065	36.732	38.5432
ENSMUSG00000001576	Ergic1	98.2649	118.017	97.6266	104.636	113.798	163.814	163.075	146.895	45.9353	44.7055	70.1097	53.5835	119.133	131.363	140.421	85.4109	119.082	101.955	117.823	112.866	77.1979	102.46	55.7135	53.2156	60.8309	56.5867
ENSMUSG00000001583	Tnk1	6.92574	6.54032	6.77749	6.74785	8.76581	9.53451	10.29	9.53011	4.20423	6.62659	5.07533	5.30205	1.67681	1.1127	1.04348	0.0405182	0.968375	0.934132	0.969284	0.887626	0.0405182	0.70789	0.0405182	0.0405182	0.0405182	0.0405182
ENSMUSG00000001588	Acap1	0.861449	1.77299	1.36354	1.33266	0.31746	0.49798	0.555613	0.457018	0.743389	1.32825	5.59618	2.55594	0.0405182	0.0405182	0.0405182	0.0405182	0.0405182	0.0405182	0.0405182	0.0405182	0.0405182	0.0405182	0.0405182	0.0405182	0.0405182	0.0405182
ENSMUSG00000001604	Tcea3	4.08388	5.68621	3.81831	4.52947	15.4554	20.9108	17.8049	18.057	5.24573	6.34172	6.24643	5.94463	5.64486	5.09074	5.54014	4.10771	5.09586	1.1577	1.30458	1.20216	1.33415	1.24965	1.17317	1.12297	1.72723	1.34112
ENSMUSG00000001627	Ifrd1	29.3342	22.2422	33.0726	28.2163	22.1412	11.5792	13.1986	15.6397	38.4314	32.039	23.5125	31.3276	36.3804	39.6653	40.9863	44.5335	40.3914	42.2284	40.271	36.8115	51.5617	42.7181	35.7254	32.1437	26.8526	31.5739
ENSMUSG00000001630	Stk38l	37.8698	31.348	37.2621	35.4933	37.0222	28.8947	29.6359	31.8509	58.3514	58.3329	40.3807	52.355	19.4267	18.4863	18.0226	27.6761	20.9029	17.8733	18.9751	19.7476	22.3539	19.7375	57.8314	54.4874	38.3191	50.2126
ENSMUSG00000001632	Brpf1	64.4411	68.4229	71.0656	67.9765	84.1462	88.091	89.2192	87.1521	52.4531	52.515	55.7929	53.587	37.7706	39.573	42.3336	21.4497	35.2817	29.8449	31.9489	30.7678	19.3977	27.9898	19.5793	21.5537	29.9734	23.7021
ENSMUSG00000001642	Akr1b3	18.5582	18.5739	18.9188	18.6836	18.9925	23.565	23.6541	22.0705	11.4207	13.0359	17.8789	14.1118	54.1385	38.2789	51.8786	54.3925	49.6721	48.1342	39.4229	36.8243	42.1332	41.6287	36.0543	34.0949	30.5469	33.5654
ENSMUSG00000001663	Gstt1	2.65395	3.25188	1.58309	2.49631	4.39015	7.11283	5.22885	5.57728	4.64647	6.34731	8.34892	6.44757	7.32905	5.7171	7.05317	6.98418	6.77087	9.622	7.97224	7.88996	8.32296	8.45179	5.68096	6.53399	6.70526	6.30673
ENSMUSG00000001665	Gstt3	4.65906	4.54842	4.84415	4.68388	5.86361	6.52312	5.61551	6.00075	11.7358	13.525	12.5038	12.5882	3.6178	3.00771	3.76058	2.93913	3.3313	1.78442	1.4345	1.2786	1.60015	1.52442	3.54111	3.79041	4.07207	3.8012
ENSMUSG00000001666	Ddt	0.436939	0.839298	0.430647	0.568961	1.0965	2.18494	2.07259	1.78468	0.386647	0.731863	0.726467	0.614992	1.58309	1.51194	2.77666	2.63079	2.12562	2.67585	2.31254	2.06681	1.83798	2.22329	5.15164	4.81414	4.00866	4.65815
ENSMUSG00000001672	Marveld3	10.2473	9.48372	8.69459	9.4752	9.60586	9.73588	12.7892	10.7103	22.0695	23.4049	20.4213	21.9652	2.1593	1.6119	1.41285	1.42051	1.65114	1.21818	1.30458	1.05398	1.16705	1.18595	1.30458	1.28472	0.0405182	0.876605
ENSMUSG00000001674	Ddx18	47.6739	36.072	48.8438	44.1965	34.2732	28.7534	28.9858	30.6708	21.3635	22.3071	15.5896	19.7534	20.6909	19.3176	20.1402	22.131	20.5699	13.2177	12.9117	12.0621	16.2864	13.6195	14.8821	15.6179	14.409	14.9697
ENSMUSG00000001687	Ubl3	68.7461	68.5569	72.1381	69.8137	88.367	85.2088	92.8276	88.8011	188.429	210.852	209.102	202.795	130.364	105.198	99.664	110.193	111.355	159.06	135.595	139.123	141.856	143.908	377.755	340.218	384.782	367.585
ENSMUSG00000001700	Gramd3	19.3316	19.4854	17.03	18.6157	27.9713	25.367	23.3116	25.55	20.9949	20.3285	20.2048	20.5094	15.0085	12.3737	13.1261	18.3958	14.726	16.407	14.9729	17.3014	16.655	16.3341	63.6396	63.5759	62.0436	63.0864
ENSMUSG00000001707	Eef1e1	17.2112	14.069	17.163	16.1477	8.5218	5.67468	6.1725	6.78966	7.99534	7.39027	3.96921	6.4516	58.5007	52.6617	46.1618	66.7385	56.0157	71.9436	60.378	61.3242	95.1661	72.203	36.6906	34.7069	25.0086	32.1354
ENSMUSG00000001729	Akt1	241.6	294.967	261.918	266.162	275.62	352.476	308.135	312.077	136.288	140.842	152.183	143.104	259.413	259.142	299.716	198.121	254.098	202.745	189.396	195.125	175.646	190.728	114.47	116.956	153.323	128.25
ENSMUSG00000001741	Il16	9.85467	11.5813	10.1312	10.5224	26.388	26.8351	25.0723	26.0985	105.42	89.8719	87.7644	94.3521	9.62649	7.11514	7.13122	6.92167	7.69863	4.22738	3.37511	4.0497	4.59143	4.06091	6.58867	6.66492	21.4713	11.575
ENSMUSG00000001750	Tcirg1	37.5727	47.2664	32.7814	39.2069	44.2833	53.6092	46.8533	48.2486	36.9314	41.0233	53.0393	43.6647	16.2339	12.6709	15.2572	12.1125	14.0686	13.0198	11.5472	13.3305	9.31065	11.802	17.1534	13.5796	19.0524	16.5951
ENSMUSG00000001751	Naglu	11.9807	17.893	14.1387	14.6708	17.8049	29.2167	25.0184	24.0133	18.4095	17.7478	30.7438	22.3004	18.7205	14.3121	19.2684	11.862	16.0407	18.9335	17.2221	14.9046	12.7694	15.9574	10.9827	9.45223	14.8744	11.7698
ENSMUSG00000001755	Coasy	30.8867	31.8897	27.741	30.1725	26.4294	30.1043	30.0707	28.8681	28.9674	32.9823	28.6534	30.201	28.3504	26.7447	30.2362	26.1602	27.8728	31.735	31.0353	33.545	26.4895	30.7012	39.1073	36.3138	41.928	39.1164
ENSMUSG00000001761	Smo	173.972	220.211	184.787	192.99	216.842	244.698	230.595	230.712	88.4163	99.024	99.8422	95.7608	148.579	112.59	146.523	86.2638	123.489	53.3738	48.1759	46.6773	34.9016	45.7822	28.5477	24.3146	42.0162	31.6262
ENSMUSG00000001763	Tspan33	4.89231	5.92249	4.72146	5.17875	6.64691	7.25143	9.04963	7.64932	1.54228	6.63053	21.7134	9.96206	6.84662	6.32359	8.17787	4.1096	6.36442	10.3947	10.6457	10.1993	7.71625	9.73899	8.23974	8.75964	11.2608	9.42006
ENSMUSG00000001767	Crnkl1	58.9574	47.1165	58.5007	54.8582	46.0709	34.0654	32.2397	37.4587	40.9743	38.7409	30.7784	36.8312	51.5475	51.7201	53.5519	71.459	57.0696	35.0122	36.044	33.34	54.3498	39.6865	48.1759	42.6137	31.2688	40.6861
ENSMUSG00000001768	Rin2	74.7252	67.3423	73.7025	71.9234	66.2096	70.339	67.7502	68.0996	92.7069	78.0481	81.2736	84.0095	53.6788	48.2313	46.004	48.1566	49.0177	25.3253	28.5088	26.7232	27.7722	27.0824	58.288	56.7773	51.6129	55.5594
ENSMUSG00000001773	Folh1	0.0405182	0.0773274	0.0605555	0.0594671	0.103787	0.133114	0.105392	0.114098	0.351085	0.548148	0.518748	0.47266	1.58487	1.97126	1.81848	2.48167	1.96407	14.6536	18.1299	19.9458	17.2176	17.4867	51.4082	52.6617	38.898	47.656
ENSMUSG00000001774	Chordc1	64.0753	47.8113	64.8184	58.9016	23.5205	15.175	14.9	17.8652	50.1276	61.0676	40.4258	50.5403	71.9436	84.3966	68.9277	130.101	88.8422	56.9864	57.2819	63.1165	98.3774	68.9406	128.221	103.991	74.9829	102.399
ENSMUSG00000001783	Rtcb	138.82	120.554	136.935	132.103	139.37	117.733	126.027	127.71	84.4916	95.7733	62.874	81.0463	199.256	154.665	202.65	176.649	183.305	165.535	154.916	136.004	154.665	152.78	141.911	150.725	139.31	143.982
ENSMUSG00000001785	Pwp1	31.6276	31.9584	33.883	32.4897	26.4316	27.7943	26.0877	26.7712	12.3263	11.9197	12.8578	12.368	68.1795	54.5199	66.0721	67.7898	64.1403	55.0219	51.4082	48.742	66.3888	55.3902	33.5741	33.3269	28.3413	31.7474
ENSMUSG00000001786	Fbxo7	37.3971	34.3071	37.9747	36.5596	55.932	49.36	51.5124	52.2681	56.0831	52.8429	51.287	53.4043	20.1845	18.4302	19.9702	22.9464	20.3828	24.747	26.1888	26.4019	22.5252	24.9657	51.4695	47.4302	50.4066	49.7688
ENSMUSG00000001794	Capns1	79.3726	107.968	82.7737	90.038	118.147	159.576	158.034	145.252	104.686	99.7804	181.49	128.652	89.7465	92.2911	110.989	84.3527	94.3449	105.86	96.7087	96.3298	67.0966	91.4987	100.79	84.3527	121.943	102.362
ENSMUSG00000001802	Lrp3	46.9388	62.1869	50.0846	53.0701	46.9236	74.9326	68.7687	63.5416	42.8929	51.4695	62.9144	52.4256	88.2714	85.2088	101.902	53.8258	82.3021	107.213	109.832	107.077	69.4002	98.3806	45.7752	48.1437	72.505	55.4746
ENSMUSG00000001815	Evx2	0.0405182	0.0405182	0.0405182	0.0405182	0.0405182	0.0405182	0.0405182	0.0405182	0.0405182	0.0405182	0.0405182	0.0405182	8.14181	11.0067	7.72896	7.42859	8.57651	9.67385	12.2978	11.9445	10.8895	11.2014	4.62485	8.05559	5.10279	5.92774
ENSMUSG00000001827	Folr1	0.0793735	0.0961388	0.146276	0.107263	0.280123	0.289137	0.231228	0.266829	0.41035	0.624059	0.503873	0.512761	2.38251	3.28888	4.87035	1.01931	2.89026	5.94015	5.003	2.99131	8.25427	5.54718	1.17527	1.12486	0.0405182	0.780218
ENSMUSG00000001829	Clpb	43.7694	42.1881	45.3834	43.7803	35.9953	41.3836	39.5865	38.9885	34.6748	34.2732	38.0911	35.6797	64.9423	61.1584	65.2458	34.0534	56.35	68.7348	66.1403	63.9621	49.7218	62.1398	36.9826	33.5867	50.1136	40.2277
ENSMUSG00000001833	2021-09-07	206.768	157.233	209.769	191.257	137.486	83.1613	90.0836	103.577	146.081	122.897	92.7616	120.58	354.394	328.539	258.977	491.315	358.306	321.731	310.07	314.37	509.295	363.867	914.454	851.469	658.503	808.142
ENSMUSG00000001844	Zdhhc4	20.3229	24.2641	20.0267	21.5379	31.9264	35.5771	34.0411	33.8482	20.8462	23.0103	25.0386	22.9651	14.778	15.0128	16.7677	14.1387	15.1743	17.8789	22.1563	18.0726	16.5783	18.6715	16.1569	18.7574	19.0324	17.9822
ENSMUSG00000001847	Rac1	147.181	162.001	158.138	155.773	166.839	167.914	176.358	170.371	116.694	113.973	137.457	122.708	237.856	237.571	220.323	224.791	230.135	210.413	230.044	236.396	263.493	235.086	291.484	281.807	293.354	288.882
ENSMUSG00000001855	Nup214	81.6237	86.7476	87.8568	85.4094	93.8088	119.385	112.386	108.526	71.6188	65.7197	91.2086	76.1823	16.456	29.7076	22.0233	19.3176	21.8761	17.3014	23.681	25.6636	14.9143	20.3901	26.7967	27.7688	28.0571	27.5409
ENSMUSG00000001864	Aif1l	97.0829	98.7892	99.4969	98.4563	158.416	152.364	149.206	153.329	378.262	281.509	297.726	319.165	60.6636	42.9882	51.7296	53.7058	52.2718	25.8593	19.7232	20.2885	29.9598	23.9577	20.5097	17.2067	18.819	18.8451
ENSMUSG00000001865	Cpa3	0.772851	0.908821	1.12673	0.936133	0.25589	0.629548	0.785619	0.557019	0.0662055	0.0586923	0.131338	0.0854119	8.55393	5.816	5.74816	3.6136	5.93292	1.1577	1.10417	1.02152	1.67049	1.23847	0.0405182	1.07155	0.0405182	0.384196
ENSMUSG00000001870	Ltbp1	122.993	126.496	124.385	124.625	154.665	174.364	171.495	166.841	64.6734	69.4404	66.6807	66.9315	90.5857	72.4747	70.5388	60.0274	73.4067	7.90535	7.00515	8.07472	8.75563	7.93521	15.568	13.7559	12.6581	13.994
ENSMUSG00000001891	Ugp2	54.9767	41.1054	51.7565	49.2795	59.0238	31.332	36.9462	42.434	59.7939	55.6772	46.2243	53.8984	121.232	115.824	104.522	171.845	128.356	108.482	98.6191	111.061	137.689	113.963	184.478	161.898	127.43	157.935
ENSMUSG00000001901	Kcnh6	10.4025	17.0417	10.5594	12.6679	19.2626	27.3222	27.7446	24.7765	0.26169	0.363806	0.422001	0.349165	2.32869	3.16018	3.27861	2.79495	2.89061	5.32029	5.80764	6.70526	2.59742	5.10765	2.6629	3.67127	3.6832	3.33912
ENSMUSG00000001909	Trmt1	56.4064	69.4706	59.7426	61.8732	74.9326	84.123	80.8085	79.9547	43.7694	51.0465	50.4066	48.4075	42.6021	36.3666	47.3508	33.4717	39.9478	48.2313	49.3078	50.6936	39.0621	46.8237	30.2501	30.8244	35.9953	32.3566
ENSMUSG00000001910	Nacc1	107.638	160.869	117.499	128.669	154.308	221.986	227.232	201.175	83.4848	80.1829	135.277	99.6483	64.43	71.0888	81.2291	33.7428	62.6227	59.4801	76.3974	71.505	40.4443	61.9567	52.4187	57.2626	75.7785	61.82
ENSMUSG00000001911	Nfix	132.078	193.253	155.161	160.164	421.087	583.417	498.63	501.044	392.842	393.694	527.275	437.937	41.7715	61.5169	51.0074	32.3178	46.6534	35.3189	35.0001	33.8852	46.3214	37.6314	21.7669	20.8236	38.5806	27.057
ENSMUSG00000001918	Slc1a5	11.7205	17.3712	12.1844	13.7587	16.4243	22.152	18.6023	19.0595	14.2064	16.9005	40.7905	23.9658	13.1929	9.49454	9.77629	6.51005	9.74345	7.32488	7.60991	7.83803	6.7535	7.38158	2.40006	3.67127	4.73971	3.60368
ENSMUSG00000001924	Uba1	411.385	470.408	460.75	447.514	343.066	402.681	427.12	390.955	273.444	271.49	353.806	299.58	479.552	552.698	586.151	333.242	487.911	493.908	522.876	515.664	368.987	475.359	215.928	231.889	302.153	249.99
ENSMUSG00000001930	Vwf	42.7249	52.2488	29.3559	41.4432	21.2912	36.0928	24.6394	27.3411	47.0718	48.5102	80.2119	58.598	26.4019	26.9014	27.5886	20.3549	25.3117	59.0358	58.7465	70.4028	30.667	54.713	30.4986	27.7326	60.9492	39.7268
ENSMUSG00000001942	Siae	21.3971	18.967	20.3003	20.2215	20.7308	17.1836	20.2565	19.3903	23.9449	24.1311	22.9121	23.6627	21.2912	17.9375	21.0872	26.8659	21.7954	22.352	23.2817	23.4049	26.0785	23.7793	43.7315	40.3435	32.6305	38.9018
ENSMUSG00000001943	Vsig2	2.73066	2.29649	2.05995	2.36237	2.43283	2.47721	1.54039	2.15014	2.1074	3.04695	2.51008	2.55481	1.1127	1.01716	1.18606	0.0405182	0.839109	1.08683	2.1419	1.52635	0.0405182	1.1989	0.0405182	0.0405182	1.88357	0.654869
ENSMUSG00000001946	Esam	18.4095	19.6837	22.2537	20.1157	14.167	16.5015	13.4549	14.7078	15.8294	14.7611	14.2854	14.9587	20.9498	19.4136	22.3757	17.1755	19.9787	23.1777	21.9579	22.8899	15.8234	20.9622	24.9013	25.2555	29.5256	26.5608
ENSMUSG00000001948	Spa17	1.22212	0.618701	1.28998	1.0436	0.530046	0.562931	0.49798	0.530319	0.550038	0.757793	0.455247	0.587693	3.11209	3.8311	3.8848	3.34898	3.54424	2.12218	3.4225	3.05121	3.72806	3.08099	2.6027	3.23065	2.75093	2.86143
ENSMUSG00000001962	Fam50a	35.478	31.9382	38.3191	35.2451	25.4384	24.8625	22.4495	24.2501	31.5492	31.3721	20.2067	27.7093	15.862	9.98548	11.8168	11.7876	12.363	9.7425	11.8265	11.0686	14.5945	11.808	12.316	14.006	10.9827	12.4349
ENSMUSG00000001964	Emd	18.9793	27.9008	20.8908	22.5903	23.5938	31.3543	30.6869	28.545	10.051	11.656	19.4013	13.7028	18.1863	18.0143	16.3987	15.1961	16.9488	15.4779	17.5928	16.6049	17.6246	16.825	15.9893	15.5397	13.2177	14.9156
ENSMUSG00000001983	Taco1	8.97807	8.16599	9.7966	8.98022	3.78028	3.1219	3.23623	3.37947	9.04272	8.3546	6.95829	8.11854	8.55597	7.30853	8.14975	8.43928	8.11338	8.3546	7.88227	9.68004	9.7482	8.91628	13.7717	17.0417	15.8081	15.5405
ENSMUSG00000001985	Grik3	1.49002	1.00837	2.44248	1.64696	1.57889	3.91133	2.78709	2.7591	12.3319	11.4207	11.4111	11.7212	24.428	53.0274	38.5848	19.9196	33.99	63.9799	69.223	68.9987	53.656	63.9644	24.5096	30.4036	37.3971	30.7701
ENSMUSG00000001986	Gria3	118.261	94.769	101.373	104.801	96.1569	78.0012	79.0012	84.3864	122.787	116.511	106.502	115.267	38.1134	52.0784	36.3666	64.1217	47.67	60.5737	56.8685	65.1193	80.8804	65.8605	135.466	146.081	107.077	129.541
ENSMUSG00000001988	Npas1	0.772851	0.618701	0.470185	0.620579	0.668775	0.857891	1.23607	0.920914	1.18181	0.561154	0.793463	0.845477	2.28255	3.01184	3.34263	2.65573	2.82319	8.81152	10.9547	13.3747	8.01918	10.29	4.81228	5.44306	8.77134	6.34223
ENSMUSG00000001995	Sipa1l2	79.9125	90.7284	78.4508	83.0306	70.2577	106.502	102.605	93.1216	97.5669	101.461	120.008	106.345	115.376	116.594	130.101	68.5369	107.652	113.884	119.687	118.017	83.6441	108.808	111.061	118.394	154.436	127.964
ENSMUSG00000001998	Ap4e1	47.6921	35.6618	44.444	42.5993	42.0162	30.2622	29.4065	33.895	41.8853	37.7585	34.7383	38.1274	28.5288	22.2844	23.3284	39.4721	28.4034	26.7332	25.1732	28.2762	37.9213	29.526	30.7048	24.5212	25.3417	26.8559
ENSMUSG00000001999	Blvra	12.0526	9.02841	11.7306	10.9372	11.3851	10.3023	8.87149	10.1863	18.1639	20.2885	14.0327	17.495	18.1507	10.802	12.3982	13.7462	13.7743	15.5215	15.392	12.4782	15.5785	14.7426	32.8132	33.7255	27.066	31.2016
ENSMUSG00000002006	Pdzd4	43.1957	48.5886	46.5529	46.1124	24.0309	28.1184	28.6534	26.9342	16.0127	18.4498	15.5896	16.684	284.8	218.55	287.791	179.462	242.651	337.937	268.726	239.344	250.369	274.094	60.4603	68.6942	71.0063	66.7203
ENSMUSG00000002007	Srpk3	4.54101	4.69558	4.12869	4.45509	13.1261	16.0406	15.5896	14.9188	10.4772	11.0121	9.53854	10.3426	8.951	3.66747	3.59375	6.07909	5.57283	1.89812	2.01918	2.38472	1.60015	1.97554	6.80612	6.10096	10.7555	7.88754
ENSMUSG00000002010	Idh3g	50.834	51.9287	48.123	50.2952	60.817	73.3264	66.6108	66.918	68.5569	69.3561	79.7225	72.5452	76.6778	68.8713	82.4368	65.8065	73.4481	96.3804	88.2427	92.6421	77.2242	88.6223	105.657	109.798	123.67	113.042
ENSMUSG00000002012	Pnck	17.9513	19.2403	15.392	17.5279	21.2954	25.556	26.7332	24.5282	2.61923	4.76912	3.69946	3.69594	41.5134	39.2369	43.8142	40.1383	41.1757	76.4789	70.9738	73.2864	50.4066	67.7864	43.0503	47.9112	52.4187	47.7934
ENSMUSG00000002014	Ssr4	34.5343	37.3833	34.027	35.3149	44.7174	42.1332	40.9223	42.591	38.4435	39.8016	35.3189	37.8547	67.8663	42.7049	58.288	61.4214	57.5701	61.0959	50.3862	50.5554	51.7412	53.4446	50.1955	52.7657	51.4745	51.4786
ENSMUSG00000002015	Bcap31	58.6205	55.3199	61.9564	58.6323	56.316	42.0666	43.5048	47.2958	92.3803	114.963	70.702	92.6817	69.5321	54.5841	57.8855	61.971	60.9931	59.6891	49.36	48.3297	58.3329	53.9279	89.7465	87.3252	83.9825	87.0181
ENSMUSG00000002017	Fam98a	41.4282	31.4322	38.8707	37.2437	29.518	21.8672	25.9083	25.7645	43.5048	44.2074	37.0556	41.5893	22.8377	23.4613	18.6098	31.3364	24.0613	19.0787	22.2777	22.5733	28.1332	23.0157	42.9512	47.5459	39.6505	43.3825
ENSMUSG00000002020	Ltbp2	16.8523	20.3229	18.4863	18.5538	73.6621	121.634	89.0573	94.7845	51.0074	77.7913	71.5228	66.7738	39.0543	33.8163	36.7684	21.1821	32.7053	1.6686	1.95964	2.06681	1.28998	1.74626	2.79694	2.09967	7.50547	4.13403
ENSMUSG00000002028	Kmt2a	287.228	321.256	307.82	305.435	223.911	283.272	273.444	260.209	284.8	286.526	360.005	310.444	41.3639	89.2192	55.5803	53.8831	60.0116	36.748	41.1805	46.6876	36.6223	40.3096	40.4046	44.7174	41.2495	42.1238
ENSMUSG00000002031	Ift46	47.9112	49.9231	48.4319	48.7554	61.9928	57.8217	57.2974	59.0373	39.3162	38.4215	36.6082	38.1153	48.9803	40.034	46.618	43.4356	44.767	44.0881	41.4407	39.6886	42.6238	41.9603	35.9076	37.7384	38.2297	37.2919
ENSMUSG00000002032	Tmem25	6.36894	6.82168	6.56008	6.58357	8.21823	12.6299	11.1002	10.6494	38.051	39.5382	60.908	46.1657	6.78792	5.52677	7.36082	4.98295	6.16461	18.3637	18.3297	19.1913	9.60775	16.3731	33.3269	31.3902	44.899	36.5387
ENSMUSG00000002043	Trappc6a	9.11434	13.7257	8.34892	10.3963	14.2733	20.4507	19.2522	17.9921	7.85362	9.02163	10.1693	9.01485	12.7413	9.6502	11.5517	7.48807	10.3578	10.3492	10.0689	8.38903	6.11709	8.73104	9.76779	9.29889	11.994	10.3536
ENSMUSG00000002052	Supt6	230.218	223.04	241.192	231.483	197.347	215.551	215.551	209.483	231.497	246.141	206.406	228.015	92.5923	117.126	121.707	71.4855	100.728	74.1409	95.4418	94.769	67.175	82.8817	75.0054	82.7198	105.01	87.5782
ENSMUSG00000002055	Spag5	42.2548	40.2274	46.9014	43.1278	14.7432	15.5841	16.479	15.6021	1.51985	2.21199	10.8039	4.84526	28.8876	22.7068	27.2514	23.2618	25.5269	16.659	21.2774	20.5964	19.0943	19.4068	25.0086	23.2618	25.1438	24.4714
ENSMUSG00000002058	Unc119	21.8133	30.7584	23.7532	25.4416	36.2049	43.6404	41.8247	40.5567	8.06886	9.40822	12.2873	9.92146	44.8639	41.9217	48.8116	37.2621	43.2148	58.5701	56.9304	50.5674	40.8496	51.7293	24.722	29.0997	25.6831	26.5016
ENSMUSG00000002059	Rab34	29.7766	41.335	30.2402	33.7839	48.57	53.7448	49.2373	50.5174	33.545	29.267	36.8831	33.2317	48.742	37.7869	44.5997	35.2593	41.597	31.3206	31.7267	33.0985	21.5351	29.4202	18.4633	16.9936	23.3362	19.5977
ENSMUSG00000002064	Sdf2	38.0714	31.5316	31.213	33.6053	35.5211	30.6086	31.8897	32.6731	42.5259	48.6432	30.3476	40.5056	63.8415	39.0317	50.7465	42.4941	49.0285	62.2773	48.5247	47.7019	44.431	50.7338	53.58	54.0658	54.1979	53.9479
ENSMUSG00000002068	Ccne1	8.92854	9.79045	9.70773	9.47557	6.0573	6.1884	6.59677	6.28082	2.11173	3.24618	6.31704	3.89165	17.3122	12.7458	12.0621	15.4454	14.3914	11.5616	11.1252	9.56891	10.0425	10.5746	16.2499	16.8266	14.1181	15.7316
ENSMUSG00000002083	Bbc3	4.23272	9.66619	6.08095	6.65995	6.41939	11.5347	10.0425	9.33221	1.06953	0.537087	1.77687	1.12783	14.5181	15.7045	16.0267	9.3581	13.9018	30.5814	27.8824	28.1887	17.754	26.1016	2.86818	2.73909	4.60314	3.40347
ENSMUSG00000002100	Mybpc3	0.237396	0.193006	0.239259	0.223221	0.068313	0.171963	0.138965	0.126414	0.81206	0.278015	0.33986	0.476645	0.0405182	0.0405182	0.0405182	0.896257	0.254453	0.0405182	0.0405182	0.0405182	1.28998	0.352884	3.1689	2.67345	11.7001	5.84749
ENSMUSG00000002102	Psmc3	135.399	130.982	143.243	136.541	132.899	125.125	121.707	126.577	120.554	127.063	99.4558	115.691	234.488	159.761	223.476	185.218	200.736	208.95	169.126	171.947	163.075	178.275	163.982	165.158	162.297	163.813
ENSMUSG00000002103	Acp2	55.5601	59.6582	51.6982	55.6388	55.4311	63.1265	64.9891	61.1823	48.6997	43.102	55.3199	49.0406	59.9833	63.3049	72.6436	70.5388	66.6176	69.2347	73.5796	72.3484	74.9326	72.5238	86.0174	84.903	75.6691	82.1965
ENSMUSG00000002104	Rapsn	0.524196	0.70051	0.516765	0.58049	1.68777	2.11979	1.88179	1.89645	2.51712	3.87271	2.67943	3.02309	5.42049	2.89628	2.77666	1.94692	3.26009	1.84493	1.43628	1.44468	1.16705	1.47324	1.65974	1.28472	1.88357	1.60934
ENSMUSG00000002105	Slc39a13	26.4663	33.8502	24.8018	28.3727	36.8395	47.1384	44.0692	42.6824	36.7684	36.1282	50.523	41.1399	23.1995	20.7197	24.5312	12.7435	20.2985	16.2945	16.8424	18.6264	12.4563	16.0549	16.0465	17.2112	22.3017	18.5198
ENSMUSG00000002107	Celf2	168.105	148.821	169.034	161.987	193.253	153.675	191.954	179.627	125.901	112.201	130.819	122.974	86.0449	130.94	81.5932	112.201	102.695	97.2166	105.382	107.779	188.633	124.752	67.981	71.7548	61.3403	67.0253
ENSMUSG00000002108	Nr1h3	2.01687	1.6662	1.82627	1.83645	0.787726	1.06953	1.73248	1.19658	8.69459	15.3506	12.4644	12.1698	3.11209	1.86043	2.84693	2.28621	2.52642	2.94342	2.91676	2.48842	1.49842	2.46176	3.34898	2.74149	5.13903	3.74316
ENSMUSG00000002109	Ddb2	10.6922	12.6379	10.2795	11.2032	9.49454	9.01272	8.23974	8.91567	10.9827	10.5369	10.7597	10.7598	10.3643	6.98847	8.59264	12.7817	9.6818	10.0255	7.7788	8.93441	10.6778	9.35411	7.61806	8.18641	8.07472	7.95973
ENSMUSG00000002111	Spi1	0.940374	1.94692	2.33055	1.73928	3.1924	5.22885	3.31913	3.91346	1.68181	1.65124	7.05317	3.46207	2.76478	2.73706	2.64176	2.09012	2.55843	3.90511	3.42875	3.34484	2.49031	3.29225	2.87023	2.5418	2.81689	2.74297
ENSMUSG00000002129	Sf3a1	151.964	144.996	165.158	154.04	143.023	155.584	154.224	150.944	78.8228	75.2612	77.836	77.3066	77.0066	85.5914	94.3723	55.1822	78.0381	56.728	74.4998	72.2053	48.019	62.863	37.0381	39.3518	43.7005	40.0301
ENSMUSG00000002147	Stat6	28.3863	26.7575	24.1773	26.4403	22.2619	25.5645	22.2619	23.3628	80.5054	78.6551	87.3513	82.1706	18.9751	17.2856	18.4156	17.4568	18.0333	10.6203	7.97423	9.7482	9.3152	9.41447	12.8712	13.0758	14.1948	13.3806
ENSMUSG00000002190	Clgn	6.46347	3.85259	4.84415	5.0534	1.54637	1.88535	2.67943	2.03705	21.6563	27.2435	13.348	20.7493	7.23223	10.4715	9.07012	14.46	10.3085	16.1211	20.0904	19.7932	22.956	19.7402	79.7645	74.3759	66.5317	73.5574
ENSMUSG00000002204	Napsa	0.989666	1.1882	1.05824	1.0787	0.393647	0.373106	0.283711	0.350154	1.15148	1.81468	3.43074	2.1323	0.0405182	0.0405182	0.0405182	0.0405182	0.0405182	0.0405182	0.0405182	0.0405182	0.0405182	0.0405182	0.0405182	0.0405182	0.0405182	0.0405182
ENSMUSG00000002205	Vrk3	26.1932	28.3018	24.7303	26.4084	23.4352	27.7623	27.7543	26.3173	22.8936	22.792	28.7061	24.7972	10.906	10.0908	12.0663	5.30427	9.59183	10.4557	9.27957	10.1993	6.91025	9.21121	10.5111	9.22699	14.2757	11.3379
ENSMUSG00000002210	Smg9	15.0827	22.7026	16.9795	18.2549	20.6909	29.6809	26.002	25.4579	15.836	18.5664	25.3253	19.9092	18.6816	16.6033	21.2371	11.1475	16.9174	25.1732	22.2214	21.6144	13.9068	20.729	16.7448	17.6626	22.8936	19.1003
ENSMUSG00000002221	Paxip1	50.4998	58.0961	53.9914	54.1958	49.2511	55.1218	57.8428	54.0719	39.1353	34.4709	50.4879	41.3647	29.4966	33.545	32.9823	22.3071	29.5828	29.1413	30.8683	31.6808	24.0925	28.9457	19.4326	21.7172	26.4294	22.5264
ENSMUSG00000002222	Rmnd5a	164.616	143.107	158.416	155.38	157.631	125.901	136.151	139.894	251.598	253.577	204.675	236.617	127.892	134.932	111.944	148.444	130.803	122.295	121.943	120.457	156.482	130.294	224.927	214.065	192.805	210.599
ENSMUSG00000002227	Mov10	44.4755	60.5521	47.7629	50.9302	42.2996	56.034	56.7894	51.7077	20.3568	20.8579	28.2084	23.141	22.4842	20.116	24.9072	13.6314	20.2847	5.63212	6.88859	6.83178	4.21054	5.89076	1.81128	2.09967	4.64297	2.85131
ENSMUSG00000002228	Ppm1j	0.721082	1.46266	0.516765	0.90017	1.00389	0.825656	1.29609	1.04188	3.48165	2.39032	2.90193	2.92463	1.89147	1.25909	1.67446	1.37091	1.54898	1.6686	1.6556	1.64762	1.56602	1.63446	4.35088	3.67338	4.25634	4.09353
ENSMUSG00000002233	Rhoc	49.7811	66.6807	55.7268	57.3962	53.7887	52.5855	56.1126	54.1623	40.7161	39.4958	44.0881	41.4333	43.9576	36.3681	38.0714	40.2217	39.6547	21.2774	19.5205	21.2595	17.505	19.8906	23.2161	21.6502	23.6683	22.8449
ENSMUSG00000002249	Tead3	55.0839	78.7354	57.8314	63.8835	69.4211	97.4022	90.4151	85.7461	28.5906	29.2728	33.2993	30.3876	7.19352	9.12854	9.47767	5.40682	7.80164	4.06047	5.0615	5.41486	2.55006	4.27172	2.09967	1.92959	2.95475	2.32801
ENSMUSG00000002250	Ppard	29.473	41.5134	30.4863	33.8242	31.2688	52.4381	53.7058	45.8042	25.5256	25.1281	35.5068	28.7202	3.78028	6.44758	4.53493	4.19665	4.73986	3.1689	3.84686	4.60535	1.29218	3.22832	4.21487	6.37437	8.26051	6.28325
ENSMUSG00000002257	Def6	9.12049	9.37221	9.79811	9.43027	12.6581	16.8891	14.9524	14.8332	13.4564	15.7355	15.271	14.821	6.22881	6.73739	6.77358	4.8403	6.14502	7.4391	8.42512	7.03497	6.06138	7.24014	5.56349	6.10318	6.52312	6.06326
ENSMUSG00000002265	Peg3	811.827	802.206	767.847	793.96	654.976	651.198	505.522	603.899	435.844	397.817	359.299	397.653	1161.75	1305.05	1096.89	1257.04	1205.18	615.641	678.573	780.155	463.774	634.536	789.48	868.065	835.927	831.157
ENSMUSG00000002266	Zim1	42.8074	42.3469	35.8435	40.3326	25.8245	31.4663	18.4633	25.2514	1.6159	1.48387	1.28269	1.46082	105.959	127.632	115.498	164.616	128.426	35.0202	46.9236	48.9358	28.4922	39.843	9.90764	12.498	7.54773	9.98447
ENSMUSG00000002274	Metrn	2.32457	2.21199	2.36784	2.30147	2.69501	3.56918	4.02677	3.43032	0.711654	0.639117	0.816192	0.722321	70.5388	53.2361	68.0459	43.2536	58.7686	72.385	63.7848	56.8198	36.0928	57.2706	83.2322	79.0235	140.024	100.76
ENSMUSG00000002279	Lmf1	28.4683	41.1707	29.6042	33.0811	40.1383	50.6547	49.3198	46.7043	25.1341	27.7722	35.6751	29.5271	15.9044	15.3724	17.328	12.8843	15.3723	16.2479	16.735	17.841	12.2138	15.7594	24.1902	26.5085	31.6413	27.4466
ENSMUSG00000002280	Narfl	13.0855	17.4948	13.5736	14.7179	18.8934	23.3456	21.801	21.3467	17.6819	18.0059	22.7332	19.4737	23.2859	16.3314	20.2669	16.609	19.1233	23.2117	19.522	20.6025	21.5067	21.2107	29.4016	27.3944	29.8781	28.8914
ENSMUSG00000002289	Angptl4	7.26997	10.7082	8.3974	8.79184	2.53779	3.74796	1.76757	2.68444	3.2603	2.09566	4.7141	3.35669	21.5332	20.5964	22.0733	18.709	20.728	37.6449	32.9481	32.003	24.9129	31.8772	7.09713	7.68233	9.3862	8.05522
ENSMUSG00000002297	Dbf4	35.7338	30.1328	36.3288	34.0651	21.5733	16.5927	17.4201	18.5287	3.14609	2.26489	6.80235	4.07111	25.534	25.4384	22.9827	27.6848	25.41	11.7645	14.6946	10.075	21.6684	14.5506	5.56819	4.88064	4.9724	5.14041
ENSMUSG00000002307	Daxx	25.1438	28.3313	24.931	26.1354	27.0526	34.2954	32.3352	31.2277	19.5793	18.3396	18.709	18.8759	39.7794	34.3779	44.444	24.9688	35.8925	30.5293	33.1336	31.1104	24.2498	29.7558	18.765	17.2558	21.6316	19.2175
ENSMUSG00000002308	Cd320	18.6686	23.3284	20.6175	20.8715	16.2072	16.1379	18.8246	17.0566	11.0178	10.2073	10.1993	10.4748	24.3998	16.1655	20.4847	19.4402	20.1226	22.5733	18.2051	19.1317	21.4398	20.3374	23.0545	22.651	24.8564	23.5206
ENSMUSG00000002319	Ipo4	89.3958	109.832	94.0289	97.7524	96.2974	133.139	123.51	117.649	50.0151	53.3738	63.3836	55.5908	101.461	91.4584	101.404	71.702	91.5063	121.943	105.987	107.586	83.3459	104.716	62.8942	69.4929	89.2192	73.8688
ENSMUSG00000002320	Tm9sf1	59.8765	52.4756	60.9898	57.7806	61.7823	58.7638	55.0998	58.5486	59.6891	64.7253	43.7415	56.052	34.6748	27.6848	32.7894	26.2573	30.3516	21.3833	22.8995	21.4497	23.6541	22.3467	25.6913	27.6083	31.9132	28.4043
ENSMUSG00000002324	Rec8	21.4256	20.9754	18.7828	20.3946	21.9786	22.8574	26.4792	23.7718	8.64041	15.5174	10.1207	11.4262	6.82806	8.17192	9.71182	8.57928	8.32277	11.604	12.4117	12.2618	9.656	11.4834	13.527	10.7657	14.5094	12.934
ENSMUSG00000002325	Irf9	19.6266	21.7134	21.4053	20.9151	36.3368	30.3435	26.4294	31.0365	34.5774	27.9348	32.2983	31.6035	13.2136	12.384	12.7413	12.6461	12.7463	18.2006	18.9793	16.7306	16.2479	17.5396	18.6854	14.4433	9.68004	14.2696
ENSMUSG00000002326	Gmpr2	37.2829	32.0621	34.7307	34.6919	24.6971	19.7232	18.7142	21.0448	23.584	23.1296	17.828	21.5139	14.9187	12.5901	12.404	14.1748	13.5219	11.4594	11.9285	12.4801	12.2213	12.0223	15.4935	17.6626	16.1447	16.4336
ENSMUSG00000002329	Mdp1	23.6931	22.9967	23.9664	23.5521	22.657	21.4179	19.9944	21.3564	20.138	20.6412	16.6135	19.1309	58.0682	46.4632	56.952	61.3481	55.7079	70.1662	64.6049	63.7044	66.6108	66.2716	56.728	56.728	52.1535	55.2032
ENSMUSG00000002332	Dhrs1	33.9832	36.6186	31.8041	34.1353	32.1784	33.8502	37.7706	34.5997	46.9928	52.5291	42.7991	47.4403	34.0193	32.3477	39.6284	28.6073	33.6507	41.5934	45.9444	45.6134	34.5519	41.9258	57.9898	59.1872	62.1689	59.782
ENSMUSG00000002341	Ncan	56.459	58.1342	62.6761	59.0898	22.504	38.3551	36.9048	32.588	12.6745	15.1171	11.3208	13.0375	347.396	446.943	469.174	190.639	363.538	795.575	901.431	929.783	359.299	746.522	146.081	173.109	339.538	219.576
ENSMUSG00000002342	Tmem161a	31.6413	41.0233	31.1375	34.6007	22.0954	29.9876	26.4316	26.1715	30.5233	32.2068	33.7106	32.1469	30.0858	23.877	23.0974	23.4822	25.1356	26.0766	23.2859	24.5409	22.4495	24.0883	23.9957	22.0006	27.8824	24.6262
ENSMUSG00000002343	Armc6	10.575	13.2835	11.6784	11.8456	7.79822	11.0159	8.97807	9.26408	8.3974	11.3223	11.3223	10.3474	59.536	47.2664	56.3762	49.8907	53.2673	76.8732	67.5935	69.314	61.2102	68.7477	28.8353	31.1934	37.1848	32.4045
ENSMUSG00000002345	Borcs8	25.3511	25.9233	24.0546	25.1097	20.5136	27.5924	26.2648	24.7902	26.5808	26.0861	26.0305	26.2325	23.1995	18.4361	22.9905	17.7189	20.5863	25.4981	20.2144	19.3694	20.7988	21.4702	24.5212	22.2279	22.8995	23.2162
ENSMUSG00000002346	Slc25a42	9.97226	11.9922	8.54182	10.1688	8.90584	13.8811	11.3556	11.3809	19.3736	23.2859	27.9081	23.5226	2.19955	3.8768	3.5452	2.84908	3.11765	4.4008	5.23949	6.6747	4.07207	5.09677	8.05142	6.86411	8.57482	7.83012
ENSMUSG00000002365	Snx9	39.6886	43.597	42.5099	41.9318	49.0266	48.5247	45.9252	47.8255	44.1501	42.7627	45.0389	43.9839	23.7832	23.9542	23.5714	22.9521	23.5652	13.348	14.2652	14.7151	11.5616	13.4725	24.4517	21.7236	22.0525	22.7426
ENSMUSG00000002372	Ranbp3	67.1183	86.6678	73.4134	75.7332	72.8267	91.4051	83.7812	82.671	46.1455	48.5886	62.1173	52.2838	121.142	90.2271	123.891	83.1856	104.611	114.761	94.0289	89.9952	74.8469	93.4081	55.9501	65.0331	71.9009	64.2947
ENSMUSG00000002379	Ndufa11	12.9742	21.511	11.5616	15.3489	29.9876	44.4811	38.3191	37.5959	17.016	18.2841	43.0084	26.1028	55.2748	39.5749	43.839	39.4445	44.5333	64.8272	55.7268	54.259	44.3778	54.7977	71.702	74.2858	77.7913	74.593
ENSMUSG00000002384	Bmp8b	4.00268	3.70997	3.81831	3.84365	2.43443	3.40836	4.40241	3.41507	1.27639	1.96895	2.27469	1.84001	0.0405182	0.0405182	0.0405182	0.0405182	0.0405182	0.0405182	0.0405182	0.0405182	0.0405182	0.0405182	0.0405182	0.0405182	0.0405182	0.0405182
ENSMUSG00000002393	Nr2f6	16.3501	35.3379	19.2723	23.6534	31.9886	43.2256	42.4024	39.2055	9.97415	14.3412	20.116	14.8104	65.6024	50.602	57.7762	44.6633	54.661	68.1407	49.9231	51.2557	35.0661	51.0964	31.4874	27.5461	39.6555	32.8963
ENSMUSG00000002395	Use1	64.7537	60.6457	60.414	61.9378	80.4369	80.2969	74.8841	78.5393	63.555	86.2362	52.1818	67.3244	79.6496	47.005	62.5034	46.4472	58.9013	71.2698	53.7245	51.7683	49.4503	56.5532	44.0275	45.1189	46.4204	45.1889
ENSMUSG00000002396	Ocel1	16.7563	18.1507	17.6044	17.5038	10.3386	11.2117	9.68369	10.4113	19.4196	20.8659	23.9664	21.4173	8.64625	9.98989	11.3096	8.54397	9.62242	16.9979	15.5215	17.1836	16.3828	16.5215	9.71594	11.3851	15.4915	12.1975
ENSMUSG00000002409	Dyrk1b	24.8669	46.1178	30.6773	33.8874	58.7015	93.5097	88.5037	80.2383	25.103	30.1382	60.3045	38.5152	8.53996	13.2136	11.1475	7.94711	10.212	6.83623	9.10082	8.89415	5.5615	7.59817	7.82355	8.00803	12.0779	9.30315
ENSMUSG00000002413	Braf	107.586	91.6327	101.527	100.249	134.809	108.728	116.789	120.109	141.581	131.773	131.628	134.994	50.8481	90.2547	58.8806	92.4172	73.1001	81.003	94.8654	101.373	94.5503	92.948	131.117	142.602	107.544	127.088
ENSMUSG00000002416	Ndufb2	16.077	12.0487	14.836	14.3206	9.7843	8.41856	8.87564	9.02617	18.709	17.5391	15.1527	17.1336	15.9573	15.2045	15.6683	26.2955	18.2814	18.709	18.1402	18.0745	23.2618	19.5464	34.0873	32.8518	24.3908	30.4433
ENSMUSG00000002428	Hltf	46.4204	36.9826	42.5712	41.9914	39.4302	26.7447	27.4322	31.2024	51.3623	48.7518	39.0888	46.4009	49.4503	42.9088	43.2742	73.2278	52.2153	28.8608	28.6742	27.2378	53.8634	34.659	60.817	51.9287	39.9113	50.8857
ENSMUSG00000002455	Prpf6	102.246	94.3265	94.9218	97.1647	59.7426	58.6654	51.1121	56.5067	80.1297	88.6077	72.3484	80.3619	65.2458	79.6496	97.679	54.8581	74.3581	50.602	64.8184	64.2379	41.7917	55.3625	49.8401	55.1535	58.2293	54.4076
ENSMUSG00000002458	Rgs19	12.9779	15.7045	13.7823	14.1549	11.0438	13.921	14.1869	13.0506	2.66091	3.10134	7.05762	4.27329	13.6179	14.9563	16.188	14.46	14.8056	14.703	18.4439	20.6047	16.8707	17.6556	7.30178	7.14509	6.90068	7.11585
ENSMUSG00000002459	Rgs20	0.594997	0.546636	0.489214	0.543616	0.241367	0.373106	0.231228	0.2819	0.41035	0.548148	0.472169	0.476889	2.57845	3.01184	2.71924	2.97566	2.8213	3.8594	4.03107	4.32912	4.36675	4.14658	5.40682	6.61688	4.42592	5.48321
ENSMUSG00000002475	Abhd3	1.30458	0.843212	1.83008	1.32596	2.87663	3.1242	2.96703	2.98929	21.3674	26.0305	18.8674	22.0884	3.74619	3.37291	3.72439	4.39443	3.80948	31.5399	32.0129	34.6017	28.2876	31.6105	132.628	127.738	118.343	126.236
ENSMUSG00000002477	Snrpd1	43.6606	34.6748	47.1165	41.8173	29.8191	21.801	23.0545	24.8915	11.7374	15.2168	9.8349	12.263	62.375	69.8437	75.1609	64.6734	68.0132	48.3999	63.2692	54.1566	71.702	59.3819	34.4468	33.5907	32.106	33.3812
ENSMUSG00000002486	Tchp	22.8259	25.3118	24.5714	24.2364	21.2595	24.9811	21.2667	22.5024	20.5818	22.0827	19.5343	20.7329	8.95598	10.5534	12.5483	9.05418	10.278	8.21823	10.8341	11.4027	6.29791	9.18822	5.08843	4.12869	6.62056	5.27923
ENSMUSG00000002489	Tiam1	99.664	100.125	97.2166	99.0018	92.0174	105.092	112.412	103.174	87.1837	72.385	76.0025	78.5238	71.0063	72.4887	69.8437	53.3738	66.6781	41.5134	47.5718	46.8017	49.1703	46.2643	51.8598	55.4563	67.5354	58.2838
ENSMUSG00000002496	Tsc2	101.17	139.37	115.336	118.625	117.334	176.437	174.064	155.945	85.8186	89.4564	139.744	105.006	74.7883	96.2974	100.983	50.9129	80.7453	81.9744	101.073	100.532	60.719	86.0747	57.4407	59.7426	75.6812	64.2882
ENSMUSG00000002504	Slc9a3r2	25.2691	33.3524	23.222	27.2812	34.2954	47.8784	38.9908	40.3882	42.3469	44.055	49.3735	45.2585	40.1573	34.0534	43.2803	24.231	35.4305	47.8113	41.642	42.8457	24.9152	39.3035	64.2868	65.1899	86.2902	71.9223
ENSMUSG00000002524	Puf60	137.624	140.751	141.856	140.077	131.363	145.632	142.454	139.816	125.685	123.67	119.687	123.014	256.242	181.698	237.856	154.436	207.558	217.876	185.863	172.047	148.532	181.079	128.259	131.839	171.05	143.716
ENSMUSG00000002546	Golga2	102.665	104.522	100.22	102.469	120.238	147.356	133.275	133.623	142.663	144.262	128.927	138.617	94.5033	85.3887	98.5625	54.8698	83.3311	88.4436	85.4622	90.3388	59.5545	80.9498	70.0603	74.4508	103.833	82.7813
ENSMUSG00000002550	Uck1	25.6989	27.9081	26.751	26.786	24.5312	29.3342	27.0604	26.9753	32.8132	31.0808	33.0565	32.3168	53.2739	44.899	59.5055	39.5865	49.3162	66.5773	60.011	56.6228	51.6254	58.7091	39.5382	39.6008	47.5592	42.2327
ENSMUSG00000002565	Scin	0.347419	0.380727	0.39551	0.374552	0.335986	0.228112	0.214934	0.259677	53.1338	42.3666	29.0308	41.5104	15.0128	13.05	13.1845	10.6203	12.9669	0.896257	0.900909	1.05637	0.973515	0.956764	0.870281	0.925339	0.0405182	0.612046
ENSMUSG00000002578	Ikzf4	16.361	17.4991	14.5945	16.1515	14.5778	21.6061	20.6944	18.9594	10.5338	12.6227	14.0385	12.3983	3.83684	7.85592	6.19	4.05807	5.48521	5.18189	8.31716	7.73518	5.45455	6.67219	1.98524	1.76596	2.4936	2.0816
ENSMUSG00000002580	Mien1	0.940374	2.63956	1.50812	1.69602	2.03493	3.21812	3.33832	2.86379	2.25301	2.58217	4.04313	2.95944	26.1602	21.1984	25.4384	26.7713	24.8921	33.9195	33.376	29.2815	33.9832	32.64	33.8448	34.8199	31.7267	33.4638
ENSMUSG00000002602	Axl	150.368	165.679	130.673	148.907	154.739	167.566	163.982	162.096	70.0185	70.1468	71.3698	70.5117	82.156	76.2303	79.6887	65.4321	75.8768	45.4298	49.6024	53.4797	34.0534	45.6413	53.2004	57.3416	68.6818	59.7413
ENSMUSG00000002603	Tgfb1	5.38666	8.1681	8.13769	7.23082	6.0573	13.6013	10.4715	10.0433	10.5369	9.19352	33.5907	17.7737	2.1593	4.63109	4.09991	3.8311	3.68035	1.9513	2.67345	2.63079	2.35434	2.40247	3.08595	2.03096	3.4047	2.84053
ENSMUSG00000002608	Ccdc97	45.3569	57.7438	52.3026	51.8011	47.7748	61.4071	58.4561	55.8793	47.5718	51.2115	55.7987	51.5273	9.2188	12.2354	10.5858	7.81916	9.96481	10.0255	10.3468	11.9061	7.45321	9.93288	9.4163	15.9809	14.6212	13.3395
ENSMUSG00000002617	Zfp40	26.207	17.2221	24.2081	22.5457	13.7095	7.77649	8.95598	10.1473	16.0182	12.1844	9.64219	12.6149	43.4457	42.0325	26.9459	72.8024	46.3066	42.244	40.0202	40.3807	76.2928	49.7344	34.7483	34.9858	22.3455	30.6932
ENSMUSG00000002625	Akap8l	67.6437	75.4542	63.6648	68.9209	64.0753	74.7429	76.441	71.7531	95.538	123.465	109.955	109.653	39.7347	40.5761	51.069	32.8051	41.0462	49.7327	49.8401	58.8072	38.5075	49.2219	26.7232	24.1621	34.3779	28.4211
ENSMUSG00000002633	Shh	0.436939	0.546636	0.808659	0.597411	0.0513917	0.122044	0.168297	0.113911	2.04997	1.1577	0.778588	1.32875	3.74619	3.12954	2.82069	4.84229	3.63468	3.00176	2.60913	2.99342	2.94102	2.88633	5.2983	4.72348	4.35417	4.79199
ENSMUSG00000002635	Pdcd2l	14.2517	16.5234	16.2701	15.6817	18.6925	16.4661	16.0886	17.0824	12.2392	14.2029	8.44695	11.6297	23.8713	16.1696	22.079	21.3133	20.8583	24.7812	21.3533	16.609	21.7134	21.1142	17.9333	20.4847	19.8714	19.4298
ENSMUSG00000002658	Gtf2f1	41.2712	39.7049	43.1446	41.3735	35.203	43.1446	38.3994	38.9157	35.4587	32.4745	26.9282	31.6205	45.3936	46.2959	57.3645	34.0949	45.7872	40.6487	45.8524	41.3836	37.8315	41.4291	42.4722	44.3616	46.6773	44.5037
ENSMUSG00000002660	Clpp	20.1685	23.6483	20.9573	21.5914	19.791	22.0445	19.9558	20.5971	14.6392	16.4387	18.2088	16.4289	44.803	32.3518	39.9797	31.1627	37.0743	42.7627	36.8243	33.3171	33.9545	36.7147	35.596	36.8831	40.4046	37.6279
ENSMUSG00000002661	Alkbh7	4.8403	5.52677	4.98712	5.11806	6.29185	6.49054	5.85931	6.2139	5.60429	7.69812	7.94132	7.08125	19.3383	13.7823	15.0021	14.4197	15.6356	26.9361	21.2792	21.6257	18.0226	21.9659	19.0042	18.3879	20.0963	19.1628
ENSMUSG00000002668	Dennd1c	8.69459	10.1734	11.2649	10.0443	9.26854	8.75563	8.43928	8.82115	5.49947	5.64637	6.31918	5.82167	4.3165	4.77143	5.37227	3.43499	4.4738	3.00176	2.80724	3.56918	2.14743	2.8814	1.30458	1.28623	0.0405182	0.877109
ENSMUSG00000002679	Med6	13.2602	10.2247	12.4858	11.9903	12.7033	11.8576	12.8975	12.4862	7.80392	6.63267	7.68233	7.37297	22.9062	17.5414	19.0787	27.7326	21.8147	17.3035	16.101	16.2636	22.1035	17.9429	20.7565	23.4928	16.2373	20.1622
ENSMUSG00000002688	Prkd1	33.0224	31.1483	32.7025	32.2911	39.2369	32.9823	37.9645	36.7279	48.7675	51.3939	43.5398	47.9004	13.744	13.83	13.0438	14.5615	13.7948	11.6427	12.4398	13.2027	15.3367	13.1555	19.3977	22.3715	21.1703	20.9798
ENSMUSG00000002699	Lcp2	3.03135	2.8572	3.88026	3.25627	1.96175	2.72862	1.16117	1.95051	1.88724	1.38216	5.42718	2.89886	2.53978	3.62213	3.14609	2.65751	2.99138	2.84239	4.16835	4.71782	2.55184	3.5701	3.08595	3.49879	3.93291	3.50588
ENSMUSG00000002718	Cse1l	95.9862	84.9314	98.8242	93.2473	59.6048	53.7245	56.1839	56.5044	46.1882	41.838	54.7837	47.6033	114.098	122.933	114.575	163.34	128.736	109.798	114.761	114.375	141.339	120.068	96.1167	95.7405	74.9545	88.9372
ENSMUSG00000002728	Naa20	34.9858	31.9001	35.7254	34.2038	40.1573	29.7562	31.4663	33.7933	37.2703	38.6571	31.5637	35.8304	44.2588	38.6357	41.628	53.8382	44.5902	58.1993	48.1112	49.8054	62.0634	54.5449	75.2397	73.0398	59.6119	69.2971
ENSMUSG00000002731	Prkra	36.3073	35.8435	35.179	35.7766	36.3461	34.5301	34.5598	35.1453	24.5599	23.1319	25.8676	24.5198	82.7948	72.9956	85.2615	88.7882	82.46	92.2911	79.0532	67.6986	88.0423	81.7713	40.6647	39.9938	35.2855	38.648
ENSMUSG00000002732	Fkbp7	9.68369	7.19352	7.44971	8.10898	12.9237	12.5377	12.2713	12.5775	7.33283	5.43889	4.00644	5.59272	19.1913	16.2479	13.7462	15.3367	16.1305	5.18189	4.32086	3.24398	5.60974	4.58912	4.50248	5.80294	5.29454	5.19998
ENSMUSG00000002733	Plekha3	19.5692	17.8449	20.8659	19.4267	25.4757	21.5332	23.0586	23.3558	34.7568	28.8097	31.8041	31.7902	27.2683	24.2818	21.0032	30.027	25.6451	25.546	24.231	24.7034	34.0593	27.1349	44.6422	41.6877	27.6709	38.0003
ENSMUSG00000002741	Ykt6	123.298	120.489	126.22	123.336	139.547	125.3	113.973	126.273	86.7237	88.4436	64.9711	80.0461	157.631	125.685	163.814	122.462	142.398	145.703	137.857	127.585	131.117	135.565	65.3678	71.3062	75.2014	70.6252
ENSMUSG00000002748	Baz1b	422.564	410.663	458.28	430.502	230.77	181.393	180.218	197.46	286.526	295.78	257.363	279.89	194.373	207.737	216.947	171.394	197.613	92.4648	102.479	106.33	102.075	100.837	98.1247	98.6595	105.86	100.881
ENSMUSG00000002763	Pex6	50.4566	72.3085	55.3846	59.3832	49.1703	59.2215	64.6049	57.6656	45.7829	60.737	64.6049	57.0416	50.1853	40.8147	48.8336	33.8107	43.4111	38.6357	32.4329	33.2357	26.5244	32.7072	23.5797	21.6563	37.3211	27.519
ENSMUSG00000002767	Mrpl2	21.4896	22.7468	20.0343	21.4236	33.0323	34.1246	30.9488	32.7019	16.2864	18.2909	14.3412	16.3061	34.262	22.0585	28.2401	25.2959	27.4641	35.7338	29.4656	29.6913	29.382	31.0682	35.6751	36.072	32.6305	34.7925
ENSMUSG00000002768	Mea1	24.7403	24.4077	25.6404	24.9295	21.8672	22.8651	22.0733	22.2685	20.1402	26.3392	17.0123	21.1639	76.9174	64.4588	76.2928	62.6341	70.0758	99.2906	96.7746	91.349	66.1207	88.3837	49.7509	50.8634	52.0023	50.8722
ENSMUSG00000002769	Gnmt	0.436939	0.674564	0.39551	0.502338	2.03493	4.17215	3.3787	3.19526	3.51929	4.00268	3.33832	3.6201	0.973515	1.01716	0.889822	0.979836	0.965084	2.21199	1.96175	1.74266	1.44888	1.84132	2.73909	2.03282	0.0405182	1.60414
ENSMUSG00000002771	Grin2d	6.68083	12.2873	7.4149	8.79434	15.0591	23.5003	19.0943	19.2179	2.92319	4.1302	6.44758	4.50032	7.46972	12.9621	10.973	5.30427	9.17728	20.6412	25.1776	28.3504	8.79145	20.7401	5.25192	8.71918	10.1012	8.0241
ENSMUSG00000002778	Kdelr1	44.6943	56.7103	48.049	49.8179	62.6761	83.7812	80.8638	75.7737	31.285	27.5806	44.3934	34.4197	58.8624	64.6398	62.0436	49.8487	58.8486	43.2645	51.7565	50.3673	39.5123	46.2252	29.6913	29.7017	32.4155	30.6028
ENSMUSG00000002781	Tmem143	8.66056	12.1735	9.32524	10.0531	4.94264	5.77726	7.34844	6.02278	11.912	14.3754	15.4392	13.9088	13.154	11.161	14.4197	9.62415	12.0897	19.6837	17.5984	19.4557	13.5796	17.5794	20.2885	18.8288	25.059	21.3921
ENSMUSG00000002797	Ggct	8.37135	6.63267	8.54397	7.84933	5.14778	2.68681	3.38104	3.73854	11.4713	9.04963	4.46254	8.32783	6.01285	5.77726	6.63487	8.36742	6.6981	9.7482	10.2756	11.7945	14.2815	11.525	28.1624	28.7447	24.4461	27.1177
ENSMUSG00000002799	Jag2	39.0155	46.8398	36.2476	40.701	53.4995	76.3822	81.2016	70.3611	26.7155	30.2166	35.7762	30.9028	55.3846	44.9084	48.9746	26.783	44.0127	63.7223	55.7576	64.2179	39.1656	55.7158	20.9108	20.7328	31.332	24.3252
ENSMUSG00000002803	Btbd6	16.4471	24.5254	18.1064	19.693	30.5392	42.5754	39.8972	37.6706	20.9294	24.5212	37.4757	27.6421	25.1965	25.845	29.7188	17.7244	24.6212	37.4811	41.3962	38.788	27.9348	36.4	24.324	21.8048	28.8894	25.006
ENSMUSG00000002804	Nudt14	12.121	15.4657	11.395	12.9939	13.1823	13.6513	14.5831	13.8056	7.26374	8.32447	7.97822	7.85548	10.5922	9.29346	11.2649	7.43057	9.64526	8.75563	7.25999	6.41939	7.06886	7.37597	8.19635	9.58636	7.75896	8.51389
ENSMUSG00000002808	Epdr1	11.4752	13.1357	12.4241	12.345	15.504	15.8927	14.9046	15.4338	46.4373	53.3423	52.4531	50.7443	24.6857	20.4689	23.1953	27.4363	23.9465	40.2605	37.807	40.6487	37.8572	39.1433	144.879	140.085	133.515	139.493
ENSMUSG00000002812	Flii	96.7087	106.935	103.031	102.225	68.5913	88.2427	83.3714	80.0684	128.155	124.726	148	133.627	101.341	90.4151	109.146	61.9143	90.704	94.828	86.963	87.2116	64.8948	83.4743	67.4421	70.8623	89.4233	75.9092
ENSMUSG00000002814	Top3a	31.8502	32.0749	32.7126	32.2125	30.1043	31.0667	30.7498	30.6402	18.2107	19.9316	15.2931	17.8118	18.7791	16.13	18.9432	14.0327	16.9713	12.2561	12.6227	11.1731	12.8895	12.2353	11.3426	9.45848	9.17672	9.99261
ENSMUSG00000002820	Atg4d	16.9858	20.0668	16.6033	17.8853	16.278	22.0043	18.012	18.7648	29.2305	34.7728	35.8556	33.2863	16.5015	15.62	16.8172	19.2769	17.0539	22.3539	21.6423	21.7494	18.0926	20.9596	33.2666	31.9001	41.8168	35.6612
ENSMUSG00000002825	Qtrt1	10.4926	15.7984	13.0438	13.1116	12.7555	19.1039	17.3428	16.4007	3.14609	6.07495	5.07533	4.76546	18.3879	13.2177	13.8006	14.5657	14.993	15.8768	11.5472	11.3311	12.9417	12.9242	5.63212	7.01624	7.31253	6.65363
ENSMUSG00000002831	Plin4	5.45455	6.02798	4.95073	5.47776	5.8137	8.46519	7.27997	7.18629	29.5647	21.6953	25.4558	25.5719	0.973515	0.9572	0.995589	0.925339	0.962911	2.05995	1.53106	2.38692	1.29218	1.81752	8.14975	7.95592	6.70892	7.60486
ENSMUSG00000002833	Hdgfrp2	79.5633	86.0664	84.8169	83.4822	75.5452	93.1507	83.4612	84.0524	55.5479	58.1831	50.5554	54.7621	74.7429	60.7545	77.9141	39.0155	63.1068	56.316	65.3931	59.5247	43.1957	56.1074	31.5637	34.1032	49.07	38.2456
ENSMUSG00000002835	Chaf1a	42.6137	41.6095	47.9289	44.0507	20.7988	24.9874	22.8017	22.8626	4.34123	5.15895	9.64568	6.38196	12.7033	18.1204	20.4612	9.3152	15.15	6.97052	9.34364	8.75197	5.3424	7.60213	3.23065	3.41237	5.13903	3.92735
ENSMUSG00000002844	Adprh	71.153	70.9307	82.0249	74.7029	56.9417	57.1906	58.512	57.5481	58.1993	67.8777	46.9928	57.6899	60.908	59.7268	65.9149	55.3336	60.4708	59.5679	65.7903	59.6417	46.2831	57.8208	52.4308	55.1822	64.8184	57.4771
ENSMUSG00000002845	Tmem39a	51.1121	50.6233	44.7479	48.8278	52.7497	48.2453	51.3623	50.7858	32.8715	31.0826	30.784	31.5794	32.8912	27.3447	24.8212	29.3342	28.5978	10.0976	7.78069	10.3286	11.0602	9.81677	11.1415	8.56626	9.20308	9.63695
ENSMUSG00000002846	Timmdc1	34.7289	29.9294	34.8736	33.1773	17.9735	13.5628	13.9659	15.1674	29.0893	36.3681	20.7848	28.7474	29.0893	25.5139	28.7357	27.6868	27.7564	30.0196	24.7303	24.3398	25.4852	26.1437	30.9567	30.0972	29.2199	30.0913
ENSMUSG00000002847	Pla1a	0.161334	0.211439	0.204029	0.192267	0.280123	0.49798	0.266789	0.348297	1.24599	1.05975	0.778588	1.02811	1.63478	1.04348	1.06586	1.05176	1.19897	2.94541	2.5636	3.90271	2.23901	2.91268	4.24246	3.36198	2.55524	3.38656
ENSMUSG00000002870	Mcm2	97.2913	105.133	108.511	103.645	42.7302	52.115	55.5068	50.1173	8.6439	13.0694	33.1336	18.2823	64.0401	56.7632	61.2102	48.4742	57.6219	20.2771	16.9493	13.6773	19.0324	17.484	5.79893	5.28654	7.67243	6.25263
ENSMUSG00000002871	Tpra1	22.8314	34.5343	23.6483	27.0047	29.6646	41.838	39.9381	37.1469	30.7308	35.9853	53.2156	39.9772	20.4172	19.2974	20.0386	17.3014	19.2636	18.0226	19.2304	19.1401	14.3937	17.6967	19.5343	19.5618	25.2274	21.4412
ENSMUSG00000002881	Nab1	24.1902	21.9038	25.552	23.882	25.8676	23.2759	22.6985	23.9473	45.8645	40.6122	35.6197	40.6988	52.4115	51.7683	51.091	62.1869	54.3644	60.0769	52.0023	49.4871	72.877	58.6108	74.3147	71.8027	59.6236	68.5803
ENSMUSG00000002885	Adgre5	19.045	23.6541	18.0434	20.2475	17.8071	23.5714	23.6622	21.6802	18.899	13.4144	28.2167	20.1767	21.9663	16.418	16.8784	18.9113	18.5435	11.2305	10.1833	10.0787	10.5469	10.5098	16.5862	18.1141	19.6189	18.1064
ENSMUSG00000002897	Il17ra	7.8698	8.91874	8.56003	8.44952	15.4657	24.324	22.7843	20.858	14.6841	14.4433	26.8436	18.657	7.91593	9.13703	9.60026	6.21851	8.21793	8.30085	8.91426	9.06155	6.30129	8.14449	15.9893	12.7478	18.5858	15.7743
ENSMUSG00000002900	Lamb1	868.065	851.469	824.737	848.09	914.454	914.454	883.536	904.148	424.848	423.492	352.476	400.272	226.442	184.478	201.439	165.759	194.529	58.0499	56.1126	47.9958	59.7426	55.4752	19.6648	21.2371	28.7705	23.2241
ENSMUSG00000002908	Kcnn1	3.89861	5.72904	4.38055	4.6694	7.07719	8.85736	8.57482	8.16979	5.75548	7.55538	7.48807	6.93298	15.3657	18.3396	17.7029	15.2864	16.6737	27.7688	26.2353	27.5806	22.8179	26.1007	19.0126	19.9129	23.7788	20.9014
ENSMUSG00000002910	Arrdc2	5.21935	5.09718	4.57111	4.96255	7.70263	10.9645	9.15244	9.2732	23.2695	28.4683	32.7591	28.1656	6.22881	5.67897	6.28544	5.73741	5.98266	7.5825	8.15427	6.31704	6.63874	7.17314	17.9375	19.8092	28.637	22.1279
ENSMUSG00000002930	Ppp1r17	0.12409	0.0961388	0.181567	0.133932	0.0405182	0.0438061	0.0405182	0.0416142	8.12783	8.82692	6.48145	7.81207	0.0405182	0.0405182	0.0405182	1.14959	0.317787	0.0405182	0.0405182	0.0405182	1.37866	0.375055	5.19903	4.72802	4.87233	4.93313
ENSMUSG00000002944	Cd36	3.12954	2.04497	3.64922	2.94124	1.0965	1.16705	0.445705	0.903082	2.1795	2.68284	6.80235	3.88823	24.5535	15.0189	14.7596	26.9163	20.3121	8.75964	7.61385	9.3985	9.3985	8.79262	4.69158	3.62213	3.08595	3.79989
ENSMUSG00000002948	Map2k7	37.8818	43.2399	40.1573	40.4264	47.3016	54.6721	53.8152	51.9296	47.0964	47.0553	47.9474	47.3664	15.7764	18.847	16.8853	11.2873	15.699	16.4495	18.1507	16.9028	11.4246	15.7319	21.5332	22.1898	22.4226	22.0486
ENSMUSG00000002949	Timm44	52.4115	54.4934	52.1415	53.0154	56.3901	56.2142	56.1954	56.2666	50.2181	55.6314	47.8113	51.2203	35.7156	36.3138	41.3004	35.6371	37.2417	41.5172	40.1265	44.3554	37.0962	40.7738	47.1384	49.9167	45.4809	47.512
ENSMUSG00000002957	Ap2a2	149.946	157.699	147.181	151.609	126.443	143.458	149.732	139.878	96.1167	109.716	124.848	110.227	322.149	290.143	328.021	229.85	292.541	369.792	355.608	358.834	278.507	340.685	167.382	191.708	222.809	193.966
ENSMUSG00000002963	Pnkp	19.6729	22.8482	19.3895	20.6369	19.3337	22.7468	20.3123	20.7976	24.8018	28.5709	30.6773	28.0167	23.2359	17.4224	21.9038	20.9391	20.8753	25.2852	21.9912	20.6654	17.5376	21.3699	23.8869	22.7108	28.7357	25.1111
ENSMUSG00000002968	Med25	57.3822	94.6966	67.9729	73.3506	82.6873	141.964	130.734	118.462	41.5233	45.5381	77.2985	54.7866	35.7254	53.7388	58.7465	20.3568	42.1419	35.5895	54.6304	54.5684	23.8476	42.159	15.0085	12.6906	23.877	17.192
ENSMUSG00000002980	Bcam	36.5391	49.7711	36.348	40.8861	65.4807	85.521	75.346	75.4492	400.243	451.762	496.942	449.649	41.4407	23.935	28.1184	15.8846	27.3447	43.4103	41.8752	43.0891	20.8024	37.2943	15.3657	16.4281	23.818	18.5373
ENSMUSG00000002981	Clptm1	53.5864	76.2624	67.5616	65.8034	83.9825	116.174	110.64	103.599	74.9326	73.9331	134.809	94.5582	158.416	135.661	174.064	96.3595	141.125	199.652	203.823	201.574	120.457	181.376	141.581	148.889	205.193	165.221
ENSMUSG00000002983	Relb	5.45633	6.72923	5.83853	6.00803	7.30178	9.81606	8.57928	8.56571	8.87149	9.73588	10.143	9.58346	7.0393	6.54032	7.05762	4.30144	6.23467	8.75964	7.52678	8.19238	4.54101	7.25495	5.15395	5.99884	8.07472	6.40917
ENSMUSG00000002984	Tomm40	39.5468	47.9474	45.5304	44.3416	47.4654	62.0984	55.4091	54.9909	31.6808	35.2167	36.166	34.3545	61.9421	46.4204	62.2862	25.1112	48.94	74.0083	65.1899	66.3351	40.5534	61.5217	33.7106	37.7491	60.135	43.8649
ENSMUSG00000002985	Apoe	183.613	211.952	166.312	187.292	349.019	453.293	334.304	378.872	817.797	937.218	824.737	859.917	296.49	205.193	284.444	166.392	238.13	1734.86	1479.25	1734.86	789.48	1434.61	1397.92	1397.92	1827.6	1541.15
ENSMUSG00000002996	Hbp1	163.17	131.553	154.224	149.649	162.69	114.806	125.125	134.207	139.824	117.499	106.881	121.401	96.979	79.7912	76.6965	95.4418	87.2271	41.4048	41.2131	41.335	51.5272	43.87	72.756	70.1097	53.1726	65.3461
ENSMUSG00000002997	Prkar2b	55.2108	43.4915	51.2115	49.9713	40.271	30.6149	33.459	34.7816	40.64	37.7055	37.8988	38.7481	219.326	244.945	207.549	288.784	240.151	285.444	294.732	273.169	422.564	318.977	83.6441	88.4436	64.8517	78.9798
ENSMUSG00000003031	Cdkn1b	134.301	135.277	141.031	136.87	163.814	128.399	135.771	142.661	280.876	260.119	250.125	263.707	97.7271	84.9597	68.1989	100.22	87.7764	60.1735	65.6024	53.0393	105.542	71.0894	68.0675	61.0044	57.6866	62.2529
ENSMUSG00000003032	Klf4	30.9682	44.5393	33.7428	36.4168	75.1002	130.406	104.382	103.296	26.5879	13.6215	24.5254	21.5782	15.5841	19.5969	17.3712	16.3059	17.2145	5.26411	6.46137	7.36837	5.61551	6.17734	10.1248	9.04963	7.25143	8.80863
ENSMUSG00000003033	Ap1m1	54.3925	65.2458	58.9425	59.5269	52.8831	68.4368	57.5893	59.6364	38.1311	38.127	48.7793	41.6792	57.3645	45.6871	61.1374	43.3305	51.8799	54.1385	60.2243	54.8065	45.2378	53.6018	30.796	35.0796	41.1237	35.6664
ENSMUSG00000003037	Rab8a	57.1733	62.5034	60.1915	59.9561	55.3972	54.9449	51.9683	54.1035	43.0891	38.5191	41.5834	41.0639	74.2214	66.5673	74.3759	66.7622	70.4817	59.8943	59.9656	56.7773	59.1685	58.9514	47.2042	43.7969	47.9624	46.3212
ENSMUSG00000003038	Hmgn2	176.649	189.396	214.065	193.37	167.838	170.048	164.916	167.601	30.2402	30.5673	45.9252	35.5776	221.068	208.805	214.682	166.685	202.81	98.0933	115.066	89.2192	116.332	104.678	50.5412	51.4082	56.728	52.8925
ENSMUSG00000003039	Fam32a	87.5726	74.8079	88.2714	83.5506	94.58	82.0249	84.7093	87.1048	72.4747	63.0108	53.6092	63.0316	107.968	91.7773	100.874	85.6125	96.558	100.983	97.0829	90.2547	99.8422	97.0406	80.981	74.0728	72.8024	75.9521
ENSMUSG00000003051	Elf3	2.32457	3.06365	2.88505	2.75776	1.57889	2.30872	2.45965	2.11575	4.85226	5.6058	3.52127	4.65978	2.1593	1.33851	1.14086	0.0405182	1.16979	0.975912	0.997899	1.02152	0.0405182	0.758963	0.0405182	0.0405182	0.0405182	0.0405182
ENSMUSG00000003062	Stard3nl	34.699	33.2888	38.4435	35.4771	25.7256	19.357	18.6098	21.2308	33.5741	35.2951	26.4199	31.763	59.0112	52.3026	59.8508	79.7424	62.7267	70.4393	62.5738	60.2243	72.5857	66.4558	72.6225	64.2015	68.4845	68.4362
ENSMUSG00000003068	Stk11	86.8491	94.1571	90.4924	90.4995	81.6543	97.1531	93.8941	90.9005	92.4459	112.692	103.666	102.935	43.5848	55.7664	57.2196	38.4435	48.7536	43.2742	51.5124	47.0718	39.6694	45.382	32.4492	27.2378	42.8227	34.1699
ENSMUSG00000003070	Efna2	12.2873	19.6153	14.6273	15.51	11.6232	15.2045	15.6294	14.1524	1.15148	1.65124	2.68132	1.82802	16.6445	23.6083	20.5341	14.8984	18.9213	15.8787	18.3297	16.6837	18.1967	17.2722	7.34844	6.20186	7.80392	7.11807
ENSMUSG00000003072	Atp5d	33.3524	63.3836	34.4607	43.7323	58.1342	115.234	103.666	92.3447	42.2645	44.5621	93.041	59.9558	91.038	85.8664	95.9862	47.3386	80.0573	105.45	117.577	121.815	61.8139	101.664	72.0196	71.8263	113.296	85.714
ENSMUSG00000003099	Ppp5c	48.0373	53.4055	52.3211	51.2546	48.3648	64.7969	62.3218	58.4945	48.9746	52.4381	63.0414	54.818	48.8116	47.1384	50.1045	48.2986	48.5883	57.673	56.5694	56.1373	56.2394	56.6548	73.481	71.0063	71.9548	72.1473
ENSMUSG00000003119	Cdk12	142.534	136.445	135.661	138.214	152.999	157.418	155.007	155.141	107.586	98.7892	123.465	109.947	48.5353	69.4002	64.4889	55.932	59.5891	35.739	47.8902	47.6152	40.8147	43.0148	37.3472	40.8045	41.9129	40.0215
ENSMUSG00000003123	Lipe	6.77358	9.83292	7.34844	7.98498	8.08734	12.568	11.4594	10.7049	8.87564	11.259	15.1587	11.7645	9.63311	8.08939	10.3749	5.95399	8.51285	11.6466	12.2978	12.1554	8.59652	11.1741	10.1734	10.4598	14.0154	11.5495
ENSMUSG00000003131	Pafah1b2	219.326	185.321	212.915	205.854	200.568	136.402	146.287	161.085	178.815	165.823	128.259	157.632	450.829	436.795	387.743	569.99	461.339	500.539	450.829	435.844	598.082	496.323	476.578	440.716	406.664	441.319
ENSMUSG00000003134	Tbc1d8	74.1258	77.4594	71.9436	74.5096	38.0575	44.5997	44.3934	42.3502	39.1417	44.0692	54.0786	45.7632	25.7612	26.5345	28.4276	20.6592	25.3456	24.722	23.29	23.3669	22.0043	23.3458	15.7984	14.2652	19.157	16.4068
ENSMUSG00000003135	Cnot11	28.1941	33.7952	32.8811	31.6235	35.352	40.827	39.0317	38.4035	23.027	21.1821	26.5541	23.5878	38.6236	34.007	36.546	31.7267	35.2258	31.8679	32.0211	30.3171	37.8698	33.019	24.0626	27.4109	26.3216	25.9317
ENSMUSG00000003153	Slc2a3	20.7132	17.9272	18.9432	19.1945	12.0847	10.6261	11.5552	11.422	36.3804	41.4791	39.5946	39.1514	93.852	77.4254	83.6441	85.4325	85.0885	178.288	165.243	182.905	137.457	165.973	139.547	146.453	169.126	151.709
ENSMUSG00000003154	Foxj2	26.5085	36.0828	29.1016	30.5643	36.4149	51.0465	49.5521	45.6712	37.6198	36.8395	47.3386	40.5993	11.1587	18.4439	14.6494	11.8704	14.0306	12.6023	17.6344	17.6884	11.8843	14.9523	12.3202	15.8927	15.0788	14.4306
ENSMUSG00000003161	Sri	49.8726	41.1805	47.9196	46.3242	48.4524	38.3897	40.46	42.434	57.5284	54.1162	54.3498	55.3314	60.719	49.7647	52.0909	65.1427	56.9293	53.0157	46.6876	48.57	58.6041	51.7193	81.1745	74.7252	75.3721	77.0906
ENSMUSG00000003166	Dgcr2	99.7	105.233	100.506	101.813	96.496	108.482	106.019	103.666	80.8085	86.6355	90.9456	86.1299	99.877	96.193	106.881	74.6842	94.4088	97.3369	96.2974	100.79	77.8719	93.0741	76.4566	86.6127	99.3503	87.4732
ENSMUSG00000003184	Irf3	31.7475	36.1811	32.8132	33.5806	27.2514	31.6988	26.6514	28.5339	33.3091	45.721	38.94	39.3233	36.9155	27.8866	33.6331	30.1151	32.1376	25.3277	19.3615	22.5252	19.8314	21.7615	22.4743	19.763	22.2422	21.4931
ENSMUSG00000003190	Bcl2l12	8.42512	11.4431	9.38807	9.7521	5.7234	7.52678	6.38584	6.54534	2.55524	2.21199	3.1521	2.63978	8.9166	8.93672	9.78209	7.51579	8.7878	4.6817	4.59143	3.24618	3.7923	4.0779	2.29041	2.45965	3.53912	2.76306
ENSMUSG00000003198	Zfp959	6.81793	5.0615	7.94711	6.60885	3.05963	2.27271	2.13111	2.48782	4.4492	3.92721	3.66747	4.01463	11.2972	9.37221	7.59012	17.548	11.4519	11.9846	9.10482	9.44032	17.0913	11.9053	11.2387	11.5732	8.01514	10.2757
ENSMUSG00000003199	Mpnd	56.0482	74.6842	61.3481	64.0268	50.9456	59.8073	61.6094	57.4541	35.179	40.4046	37.0842	37.5559	83.0531	71.7385	88.7045	62.2008	76.4242	88.5263	78.0481	73.0683	58.2693	74.478	54.6187	53.947	75.0746	61.2134
ENSMUSG00000003200	Sh3gl1	52.2244	69.2914	61.1063	60.874	59.9276	76.7863	74.7883	70.5007	42.7408	47.3172	54.4553	48.1711	62.9786	59.2821	65.3484	41.8168	57.3565	46.1784	39.1539	40.4687	31.6913	39.3731	27.4464	27.6125	40.7905	31.9498
ENSMUSG00000003206	Ebi3	0.0405182	0.0405182	0.0405182	0.0405182	0.0405182	0.0405182	0.0405182	0.0405182	0.0405182	0.0405182	0.0405182	0.0405182	1.80071	1.90851	2.16585	1.6119	1.87174	1.9513	2.31494	2.42833	1.94692	2.16037	1.54637	1.19817	0.0405182	0.928353
ENSMUSG00000003208	Ccdc94	7.57024	7.30623	7.0869	7.32112	11.0499	13.0555	11.9922	12.0325	4.13813	5.25973	5.8671	5.08832	8.60431	7.35484	9.43053	6.01678	7.85161	8.43143	8.84807	7.89545	7.29172	8.11667	6.05139	7.32905	7.50749	6.96265
ENSMUSG00000003226	Ranbp2	361.585	278.799	349.019	329.801	297.726	185.665	196.959	226.783	367.54	320.197	288.494	325.411	336.122	339.538	290.143	458.28	356.021	228.978	216.842	226.602	310.843	245.816	337.937	317.325	247.159	300.807
ENSMUSG00000003227	Edar	2.19291	2.81511	1.36515	2.12439	3.9257	4.43822	3.56741	3.97711	1.45477	1.78202	1.28472	1.50717	2.8029	1.6119	1.8742	2.09012	2.09478	1.08683	1.43814	1.02152	1.16705	1.17839	0.964777	0.925339	0.0405182	0.643545
ENSMUSG00000003228	Grk5	21.3011	19.1039	21.5175	20.6408	19.6495	15.8099	16.6837	17.381	26.6874	24.7584	21.5774	24.3411	10.3923	10.0908	11.4133	9.01272	10.2273	8.92649	10.7937	11.2433	10.8478	10.4528	12.4563	12.0487	11.3426	11.9492
ENSMUSG00000003233	Dvl3	76.3367	107.498	81.838	88.5577	84.7394	133.656	113.117	110.504	55.6198	57.3075	81.4958	64.8077	11.204	19.0667	14.0733	13.7236	14.5169	12.1674	13.0694	13.0419	9.4737	11.9381	17.8789	16.1319	18.4439	17.4849
ENSMUSG00000003234	Abcf3	63.548	55.6198	59.2821	59.4833	44.4987	43.2103	42.4327	43.3806	70.8957	80.7083	62.9641	71.5227	69.2737	57.8217	71.4855	61.5734	65.0386	69.0725	72.2547	69.0135	64.6932	68.7584	84.7093	84.7093	84.0067	84.4751
ENSMUSG00000003235	Eif2b5	50.2359	53.947	54.6721	52.9517	50.9799	56.9417	57.8217	55.2478	41.4104	40.271	43.8263	41.8359	116.789	98.8483	126.649	106.093	112.095	130.734	115.287	120.489	107.403	118.478	79.5633	79.1253	84.4916	81.0601
ENSMUSG00000003269	Cyth2	68.6233	66.1626	76.8932	70.5597	66.4972	73.6621	69.7428	69.9674	50.4745	50.3024	42.934	47.9036	121.318	100.013	125.801	75.7639	105.724	102.314	92.7069	85.8006	93.041	93.4657	62.9144	61.3242	78.0229	67.4205
ENSMUSG00000003271	Sult2b1	0.989666	1.26123	0.81017	1.02036	0.685697	0.650342	0.704222	0.680087	0.351085	0.224446	0.190868	0.255466	2.28255	2.69936	2.11979	2.29041	2.34803	4.22738	3.8929	3.66318	3.643	3.85662	2.6629	4.72802	4.2386	3.87651
ENSMUSG00000003273	Car11	14.3794	17.1015	13.6691	15.05	18.6988	25.0723	24.5346	22.7686	17.4848	22.8314	24.4909	21.6024	19.7872	22.3361	26.356	17.8888	21.592	40.4986	45.3213	38.5525	36.4555	40.207	18.819	20.8659	24.1311	21.272
ENSMUSG00000003279	Dlgap1	21.3594	20.1581	20.229	20.5822	30.1978	34.7957	34.6288	33.2075	64.8738	60.011	60.7545	61.8798	23.925	44.4192	35.2951	20.4424	31.0204	66.6684	85.3887	90.16	66.5773	77.1986	66.8871	74.8469	82.4368	74.7236
ENSMUSG00000003282	Plag1	58.1695	51.2756	49.5153	52.9868	60.0453	45.8426	57.4407	54.4429	42.9615	39.2108	35.6996	39.2906	31.4132	29.5099	25.9023	38.9319	31.4393	10.9961	9.55291	9.44391	11.0907	10.2709	9.32912	7.14923	6.7535	7.74395
ENSMUSG00000003283	Hck	0.861449	1.00837	1.36666	1.07883	1.14297	1.16705	0.644568	0.98486	0.940374	1.19201	3.24026	1.79088	6.33064	6.35784	7.72896	5.73741	6.53871	14.02	11.9644	12.8938	8.75964	11.9094	3.86931	3.23065	4.15776	3.75258
ENSMUSG00000003299	Mrpl4	14.9563	21.8876	14.6392	17.161	23.7574	35.6751	34.1423	31.1916	14.9398	17.1987	23.2463	18.4616	20.6175	22.7108	25.0184	17.0535	21.3501	23.7359	25.9663	26.9014	19.837	24.1102	30.9682	29.9023	32.1397	31.0034
ENSMUSG00000003308	Keap1	43.4039	52.0909	44.9529	46.8159	50.1955	61.5972	54.4245	55.4057	42.7512	46.6578	48.1112	45.8401	81.6904	61.8901	76.7158	56.3427	69.1598	76.6603	66.8676	69.2587	54.8195	66.9015	52.5573	56.3016	62.7663	57.2084
ENSMUSG00000003309	Ap1m2	25.1485	27.3665	27.066	26.527	30.2228	28.7153	34.961	31.2997	34.1562	34.615	31.2968	33.356	9.2188	7.44375	7.55227	8.71538	8.23255	4.72802	5.48685	4.67021	4.28438	4.79237	2.6027	1.92959	2.49594	2.34274
ENSMUSG00000003316	Glg1	437.785	403.665	444.912	428.787	372.033	379.89	391.836	381.253	441.446	430.911	378.603	416.987	172.145	218.983	206.917	172.203	192.562	133.453	150.27	162.69	123.851	142.566	197.643	207.871	203.417	202.977
ENSMUSG00000003341	Atp8b3	0.453264	0.568564	0.489214	0.503681	0.335986	0.49798	0.540675	0.458214	0.26169	0.242878	0.23535	0.246639	2.88099	3.01524	3.31513	2.85139	3.01569	3.53912	3.9733	3.96524	3.03321	3.62772	2.53978	3.23276	3.21395	2.9955
ENSMUSG00000003344	Btbd2	70.1979	89.09	70.916	76.7346	58.2693	90.2271	86.3346	78.277	45.5142	52.4531	66.5317	54.833	73.5311	60.3938	75.5253	33.4776	60.732	78.4508	74.7429	76.0831	44.7889	68.5164	35.0661	40.5515	61.8294	45.8157
ENSMUSG00000003345	Csnk1g2	111.369	130.867	119	120.412	127.063	173.109	164.174	154.782	88.6671	98.8242	113.839	100.443	129.044	100.299	118.45	75.0255	105.705	91.4344	90.9729	87.9855	66.5317	84.2311	65.4529	67.0046	88.486	73.6478
ENSMUSG00000003346	Abhd17a	19.2245	51.0002	25.8676	32.0308	43.2399	64.6398	62.3408	56.7402	19.1804	21.3971	45.6593	28.7456	82.455	66.5773	80.0289	54.9326	70.9984	117.23	97.8911	100.564	63.7429	94.857	84.903	83.3258	128.462	98.897
ENSMUSG00000003348	Mob3a	1.8223	5.30792	2.88694	3.33905	2.03708	4.76572	5.08092	3.96124	0.680214	0.601779	2.98293	1.42164	57.2974	50.5412	59.4026	36.2997	50.8852	51.9287	48.049	46.9098	43.5789	47.6166	22.3175	22.0445	28.5567	24.3063
ENSMUSG00000003352	Cacnb3	80.599	109.225	85.6739	91.8328	65.5073	100.718	104.416	90.2137	47.0736	52.0644	65.1042	54.7474	100.082	105.761	125.448	66.3044	99.3989	100.933	95.2522	96.8767	79.7912	93.2133	16.7563	21.6039	29.7871	22.7158
ENSMUSG00000003354	Ccdc65	0.6539	0.70051	0.733726	0.696045	1.4345	2.39623	2.18654	2.00576	0.26169	0.389935	0.282106	0.311243	4.70992	4.81876	5.28451	5.14778	4.99024	6.838	7.56201	7.83803	6.55402	7.19802	6.65453	8.63219	6.80798	7.3649
ENSMUSG00000003355	Fkbp11	2.12951	3.06365	1.93923	2.37746	4.20634	4.76912	3.98718	4.32088	0.476166	0.376725	0.58533	0.479407	7.11283	5.4252	5.82192	4.112	5.61799	1.84493	1.84875	1.60015	1.17118	1.61625	2.04497	2.03282	1.72723	1.935
ENSMUSG00000003360	Ddx23	118.798	126.56	119.632	121.664	95.9118	105.169	98.6191	99.9001	82.851	85.6739	75.4322	81.319	63.2631	76.2383	98.0933	54.4438	73.0096	54.5378	72.5303	66.9413	40.9223	58.7329	47.1547	44.7416	54.6304	48.8422
ENSMUSG00000003363	Pld3	39.4063	63.8594	40.838	48.0345	70.0185	108.511	108.774	95.7677	43.6725	48.4147	83.4612	58.5161	79.5442	79.8912	99.1359	39.6653	74.5592	153.997	195.545	203.417	81.1745	158.533	70.3588	82.0644	130.867	94.43
ENSMUSG00000003378	Grik5	94.9439	165.386	98.0556	119.462	126.082	188.044	186.863	166.997	33.7156	40.8657	61.7223	45.4345	29.894	48.5247	38.7014	23.925	35.2613	57.4152	51.941	60.1915	33.6055	50.7883	23.5226	32.856	41.6583	32.6789
ENSMUSG00000003379	Cd79a	0.347419	0.447843	0.308191	0.367818	0.217041	0.134719	0.187108	0.179623	1.86642	1.91761	9.54069	4.44157	0.0405182	0.0405182	0.0405182	0.0405182	0.0405182	0.0405182	0.0405182	0.0405182	0.0405182	0.0405182	0.0405182	0.0405182	0.0405182	0.0405182
ENSMUSG00000003380	Rabac1	30.3315	50.5815	29.4065	36.7732	62.7285	66.4653	62.4453	63.8797	80.7083	94.3887	114.963	96.6865	122.897	76.4964	93.236	75.2014	91.9578	186.863	139.243	140.421	93.2917	139.955	136.75	134.932	173.84	148.507
ENSMUSG00000003382	Etv3	57.9898	56.453	62.0233	58.822	60.52	54.6801	54.66	56.62	49.055	52.8831	42.858	48.2654	27.6125	25.9555	25.103	21.9407	25.1529	19.8478	18.6145	18.6816	21.7172	19.7153	30.3083	31.8134	30.2622	30.7946
ENSMUSG00000003402	Prkcsh	133.453	144.262	148.444	142.053	125.966	142.961	150.075	139.667	81.8704	79.7645	75.7639	79.133	111.337	83.1613	97.9826	56.6228	87.276	65.6304	63.6964	62.8434	41.628	58.4496	45.0496	49.0391	67.4144	53.8344
ENSMUSG00000003410	Elavl3	40.5515	49.055	46.9627	45.5231	17.1876	32.7591	32.4668	27.4712	35.9531	35.1953	51.6129	40.9205	146.453	248.709	227.957	95.5686	179.672	192.324	264.682	255.674	139.824	213.126	104.461	106.093	157.334	122.63
ENSMUSG00000003411	Rab3b	3.42875	4.88278	4.1759	4.16248	7.53799	8.23615	10.6016	8.79191	0.226336	0.166692	0.252271	0.2151	16.8853	21.972	24.2997	17.4568	20.1534	40.5089	53.0054	52.5077	34.1703	45.0481	17.7007	20.3325	20.3507	19.4613
ENSMUSG00000003418	St8sia6	0.330498	0.211439	0.308191	0.283376	0.178193	0.332274	0.266789	0.259085	0.940374	0.624059	0.620684	0.728373	3.07764	3.41859	2.30508	4.25304	3.26359	8.18641	8.78757	9.2608	8.59652	8.70782	12.3263	11.7479	6.8095	10.2946
ENSMUSG00000003420	Fcgrt	38.2827	42.5712	31.025	37.293	73.0683	73.3436	67.7311	71.381	96.1569	114.47	94.2088	101.612	66.8871	40.4204	46.8885	36.5855	47.6954	43.2803	23.413	23.943	24.1662	28.7006	33.382	29.7724	43.9514	35.7019
ENSMUSG00000003421	Nosip	24.873	33.9347	26.5479	28.4519	31.8134	39.8478	37.8315	36.4976	28.9	28.5906	36.2049	31.2319	27.8641	23.8869	27.7143	20.5964	25.0154	32.8518	31.6195	29.1989	22.651	29.0803	30.2622	32.2782	34.2022	32.2475
ENSMUSG00000003423	Pih1d1	27.1318	26.0979	27.7865	27.0054	23.5412	26.0861	23.0928	24.24	13.5113	13.422	12.7555	13.2296	55.4869	39.8016	47.005	34.7069	44.2501	52.1535	43.2536	43.8521	39.7347	44.7485	18.6873	16.5434	17.7007	17.6438
ENSMUSG00000003429	Rps11	120.186	115.586	108.149	114.64	115.536	140.588	142.728	132.951	31.9726	25.1808	40.906	32.6865	393.694	311.861	376.973	250.125	333.163	234.862	203.417	182.288	184.478	201.261	103.248	105.492	117.673	108.804
ENSMUSG00000003435	Supt5	153.752	150.725	155.261	153.246	130.437	153.405	151.389	145.077	133.275	142.602	109.39	128.422	105.233	106.701	134.369	74.425	105.182	93.4425	113.445	109.926	67.1931	96.0016	68.6818	66.4009	87.0805	74.0544
ENSMUSG00000003436	Dll3	1.82627	3.2928	2.17369	2.43092	2.61574	2.89477	4.26028	3.25693	0.0405182	0.0846383	0.0643155	0.0631574	3.62213	6.25885	5.95817	4.05807	4.97431	7.76539	9.11229	9.68369	7.03071	8.39802	2.87023	2.59742	2.34318	2.60361
ENSMUSG00000003437	Paf1	57.072	59.3352	59.5247	58.6439	47.1649	52.1535	45.066	48.1281	51.9906	48.6008	40.7415	47.111	57.5096	52.4531	65.0692	52.9682	57	67.9586	67.8157	58.2412	62.5909	64.1516	48.9983	48.8438	52.5855	50.1425
ENSMUSG00000003438	Timm50	20.4366	28.8097	22.755	24.0004	21.8732	26.6874	27.9008	25.4871	14.006	11.8719	19.0867	14.9882	39.2056	28.5187	34.6869	31.2364	33.4119	39.5468	32.1909	34.0193	30.4473	34.0511	26.0459	27.0854	27.7984	26.9766
ENSMUSG00000003444	Med29	3.39249	5.39839	4.30998	4.36695	5.96587	7.7788	7.05923	6.93463	2.1795	2.83615	2.87221	2.62929	11.2078	8.7976	9.22918	7.67243	9.22676	11.2367	10.8478	9.44605	9.78209	10.3282	11.1085	8.36742	9.93575	9.80388
ENSMUSG00000003452	Bicd1	86.6678	58.2693	80.1532	75.0301	77.7172	64.0882	66.6989	69.5014	195.545	179.764	148.097	174.469	103.168	145.775	94.6966	152.644	124.071	164.271	178.288	182.484	209.769	183.703	176.965	181.49	143.754	167.403
ENSMUSG00000003458	Ncstn	92.7941	114.134	93.0147	99.9808	134.494	167.007	172.047	157.849	98.1247	101.713	130.559	110.132	53.0911	56.2872	54.4189	51.4441	53.8103	52.6274	57.2089	54.7837	45.01	52.4075	52.6274	50.7243	53.5657	52.3058
ENSMUSG00000003464	Pex19	79.3842	84.5717	83.0091	82.3217	88.0099	84.7093	86.5357	86.4183	73.6864	79.5954	69.7428	74.3416	132.628	109.18	124.228	106.145	118.046	148.097	138.113	129.409	108.437	131.014	120.457	127.693	147.006	131.718
ENSMUSG00000003469	Phyhip	0.382773	0.287361	0.220951	0.297028	1.61401	3.21812	1.93923	2.25712	7.57024	7.08503	11.9562	8.8705	1.34861	2.65395	2.50809	1.11704	1.90692	7.19812	8.74584	10.8205	5.74597	8.1276	21.6953	22.7108	31.4523	25.2861
ENSMUSG00000003477	Inmt	0.0586923	0.0773274	0.0605555	0.0655251	0.068313	0.122044	0.105392	0.0985828	13.4089	20.0038	14.5523	15.9883	0.0405182	0.0405182	0.0405182	0.0405182	0.0405182	0.0405182	0.0405182	0.0405182	0.0405182	0.0405182	0.0405182	0.0405182	0.0405182	0.0405182
ENSMUSG00000003484	Cyp4f18	0.308191	0.397648	0.291	0.33228	0.806795	1.03228	0.672426	0.837167	0.985637	0.962789	2.60682	1.51842	0.0405182	0.0405182	0.0405182	0.0405182	0.0405182	0.0405182	0.0405182	0.0405182	0.0405182	0.0405182	0.0405182	0.0405182	0.0405182	0.0405182
ENSMUSG00000003500	Impdh1	22.6985	26.9561	23.0928	24.2491	21.4398	30.2166	32.2507	27.969	26.4895	30.8322	38.5806	31.9674	27.2776	28.129	33.1438	20.9414	27.373	37.515	38.8274	42.1881	31.2364	37.4417	23.5226	24.7944	37.2091	28.5087
ENSMUSG00000003518	Dusp3	18.3297	18.0726	16.6665	17.6896	21.5407	27.4322	22.9827	23.9852	40.291	42.3784	45.3569	42.6754	41.2495	41.2903	39.6694	40.3914	40.6501	67.5235	76.4566	75.7238	53.101	68.2012	154.916	150.27	149.035	151.407
ENSMUSG00000003526	Prodh	18.1863	17.1836	15.8983	17.0894	21.158	22.1563	20.3722	21.2288	36.4378	35.3871	29.8048	33.8766	6.57179	4.25304	5.54014	4.19816	5.14078	13.0758	12.3023	12.5821	8.37296	11.5833	25.1438	25.2852	31.735	27.388
ENSMUSG00000003527	Dgcr14	25.8809	31.0008	27.4801	28.1206	26.0766	32.4428	30.5469	29.6888	20.3986	21.9459	23.1017	21.8154	31.4166	26.0766	32.9302	23.8476	28.5678	29.4656	29.0082	28.67	26.6254	28.4423	22.4957	24.9072	25.8427	24.4152
ENSMUSG00000003528	Slc25a1	24.436	32.077	26.0248	27.5126	31.0516	44.2355	44.7752	40.0208	38.1052	41.2131	44.5738	41.2974	79.3306	74.7883	88.4436	61.3614	75.981	91.8169	88.3968	87.4047	65.1427	83.1903	79.8132	86.7237	123.891	96.8094
ENSMUSG00000003531	Dgcr6	14.9585	15.5493	15.6253	15.3777	16.6747	21.4256	20.5964	19.5656	14.8564	17.4848	14.2895	15.5436	16.0065	12.6189	18.1204	17.7691	16.1287	24.6583	21.0032	18.899	21.3674	21.482	17.0635	16.055	15.4715	16.1967
ENSMUSG00000003534	Ddr1	137.985	167.914	138.047	147.982	112.327	128.259	122.58	121.055	134.439	163.564	141.506	146.503	77.4594	75.9743	94.983	46.5311	73.7369	60.5833	66.6108	64.9891	42.8074	58.7477	82.9568	88.8811	155.715	109.184
ENSMUSG00000003541	Ier3	2.19291	3.91508	2.58807	2.89869	7.6627	9.04449	11.2305	9.31258	3.19429	3.12954	5.26411	3.86265	4.36271	3.90955	4.53707	4.53707	4.3366	6.24044	7.30623	7.36837	5.27784	6.54822	9.65799	7.75369	7.04712	8.15293
ENSMUSG00000003546	Klc4	35.5771	34.5973	33.5607	34.5783	25.2128	28.8353	26.9282	26.9921	43.9795	49.5342	34.7957	42.7698	39.2947	28.9783	38.0192	23.6873	32.4949	32.2339	26.6721	27.2435	20.9873	26.7842	22.1157	24.4909	29.3342	25.3136
ENSMUSG00000003549	Ercc1	20.0038	21.6748	20.5765	20.7517	21.8232	23.9542	22.2057	22.6611	10.7417	14.4111	13.4624	12.8717	29.267	19.5598	28.4825	20.3123	24.4054	23.9688	21.8876	20.5278	23.7455	22.5324	15.7462	17.5708	16.8503	16.7224
ENSMUSG00000003559	As3mt	15.8505	11.8784	15.9767	14.5685	13.4048	13.154	14.5468	13.7019	11.6784	14.5778	11.0583	12.4381	24.1564	19.858	23.1995	28.409	23.9057	23.6163	23.1777	19.9702	19.5381	21.5756	22.504	21.1399	19.357	21.0003
ENSMUSG00000003573	Homer3	20.4749	26.7094	20.7132	22.6325	19.8391	29.1989	23.4766	24.1715	10.2184	9.75993	10.8895	10.2893	23.4247	21.7134	23.2695	20.0963	22.126	16.0309	14.786	13.1379	15.9149	14.9674	18.3637	16.8309	25.3897	20.1948
ENSMUSG00000003575	Crtc1	73.181	103.399	78.6551	85.0784	114.806	165.386	150.725	143.639	45.0732	48.8336	64.1217	52.6762	12.6189	26.8351	19.1129	15.9471	18.6285	19.049	23.8869	27.3509	16.0182	21.5763	15.0128	17.8221	20.2526	17.6958
ENSMUSG00000003581	Rnf215	27.0485	32.9199	28.5146	29.4943	41.4957	44.431	39.6809	41.8692	24.2818	25.7751	21.5852	23.8807	40.5846	33.549	43.0003	27.3222	36.114	62.1689	54.6801	52.4308	42.2548	52.8837	26.5623	25.2852	31.8575	27.9017
ENSMUSG00000003585	Sec14l2	7.91593	9.97226	9.55291	9.14703	12.0242	14.4273	13.422	13.2912	9.97791	10.1887	14.4977	11.5548	10.7254	8.98251	10.9983	8.20652	9.72818	31.1187	32.1929	34.5078	21.7576	29.8943	49.3798	49.6143	52.8217	50.6053
ENSMUSG00000003604	Aven	10.0976	8.92649	12.2213	10.4151	9.92217	9.09851	9.28304	9.43457	12.3701	12.308	8.11115	10.9297	10.435	8.74584	9.90764	9.18531	9.56846	9.3846	9.88108	10.5036	8.6439	9.6033	17.0453	14.6176	14.5778	15.4136
ENSMUSG00000003617	Cp	50.4145	37.2703	39.1211	42.2686	170.372	142.088	133.081	148.514	480.779	399.345	493.908	458.011	26.0547	22.9062	22.9967	40.5089	28.1166	54.7008	36.6604	38.2077	56.9079	46.6192	61.4422	41.5598	45.2634	49.4218
ENSMUSG00000003623	Crot	76.2383	62.0024	78.1572	72.1327	82.4828	50.7821	50.4566	61.2405	76.0567	64.144	53.9578	64.7195	54.0245	46.1618	47.8649	82.5066	57.6395	55.3015	53.4366	52.8089	75.9398	59.3717	101.955	93.7729	76.6155	90.781
ENSMUSG00000003644	Rps6ka1	45.6516	61.8139	47.6024	51.6893	74.0526	99.7804	105.355	93.0628	63.8037	71.9548	97.2659	77.6748	34.2302	34.518	40.4986	22.2619	32.8772	35.3208	37.557	33.3524	24.2517	32.6205	17.7755	20.4366	30.5571	22.923
ENSMUSG00000003657	Calb2	0.542722	0.719036	0.430647	0.564135	27.4164	28.9	31.2308	29.1824	1068.44	1305.05	1005.65	1126.38	32.7697	27.9232	32.3257	30.2402	30.8147	79.9747	71.5388	70.0395	56.5536	69.5267	133.275	145.353	127.585	135.404
ENSMUSG00000003660	Snrnp200	364.567	397.048	372.779	378.131	356.908	388.383	390.3	378.53	206.768	235.107	242.152	228.009	268.993	273.805	294.396	220.004	264.299	233.474	218.119	219.326	187.801	214.68	137.125	146.165	168.043	150.444
ENSMUSG00000003662	Ciao1	35.1221	32.1397	39.4229	35.5616	27.4464	21.8732	25.4981	24.9393	37.2829	44.1644	35.6295	39.0256	54.4245	49.4998	51.3939	58.6205	53.4847	52.376	50.1674	47.3911	58.8402	52.1937	79.3557	77.8719	71.3932	76.2069
ENSMUSG00000003665	Has1	8.24607	8.22641	5.5615	7.34466	5.67468	10.3063	5.90934	7.29677	4.28438	2.77666	6.44758	4.50287	0.0405182	0.0405182	0.0405182	0.831423	0.238244	0.0405182	0.0405182	0.0405182	1.17317	0.32368	1.24199	2.1593	1.72723	1.7095
ENSMUSG00000003680	Taf6l	36.5855	41.928	36.7684	38.4273	33.545	36.1706	34.4354	34.717	22.7843	23.8567	27.9933	24.8781	29.0997	25.5199	27.7865	23.124	26.3825	26.5244	23.7877	21.6748	21.972	23.4897	15.5785	14.5657	16.3038	15.4827
ENSMUSG00000003721	Insig2	32.2782	25.1649	29.1199	28.8544	23.547	19.0256	17.9448	20.1725	76.979	70.6052	55.8826	67.8223	19.7476	18.7733	18.2693	30.8993	21.9224	22.93	24.2404	23.8018	30.0354	25.2519	54.9159	57.9762	40.3088	51.067
ENSMUSG00000003731	Kpna6	83.5645	85.5384	88.4163	85.8397	88.1108	84.7654	91.9356	88.2706	109.619	109.146	129.352	116.039	75.2612	88.5714	94.769	73.7624	83.091	82.7509	100.691	99.7804	76.0025	89.8063	88.0099	89.5809	86.5357	88.0422
ENSMUSG00000003746	Man1a	57.6609	61.9421	60.7818	60.1282	85.7255	77.4759	84.9597	82.7204	63.6964	65.4807	70.4766	66.5512	48.493	47.8649	34.8541	63.8415	48.7634	35.7978	30.796	32.9014	48.4319	36.9818	139.875	138.547	143.243	140.555
ENSMUSG00000003752	Itpkc	9.61961	12.1065	10.5594	10.7618	9.99402	12.9038	13.6372	12.1784	7.60991	10.1909	8.69658	8.83246	18.8094	17.548	19.7515	16.113	18.0555	17.9513	16.6988	16.735	16.3333	16.9296	8.84124	9.40052	10.7555	9.66577
ENSMUSG00000003762	Adck4	18.847	23.2759	17.6344	19.9191	16.0406	22.5835	23.0974	20.5738	13.8736	16.6945	13.9979	14.8553	15.283	11.5116	15.4162	11.4906	13.4254	13.0221	10.4995	12.5139	10.7082	11.6859	10.2308	11.5406	11.2206	10.9973
ENSMUSG00000003778	Brd8	230.417	221.587	244.398	232.134	211.765	157.334	174.17	181.09	141.964	151.009	122.406	138.46	119.086	106.833	129.259	111.243	116.605	104.338	99.6308	92.173	98.7892	98.7327	60.2921	59.693	62.944	60.9763
ENSMUSG00000003779	Kif20a	36.9826	33.0425	40.0959	36.707	17.4314	18.0307	18.154	17.8721	2.28255	3.35443	8.30085	4.64594	46.4756	37.0304	40.034	36.5813	40.0303	9.49454	10.6039	6.44758	10.429	9.24377	2.74149	2.94894	4.64647	3.44563
ENSMUSG00000003808	Farsa	63.6964	63.2223	60.6636	62.5274	49.9565	56.9018	56.0198	54.2927	38.1767	42.6021	34.5301	38.4363	78.2898	57.4835	71.7163	47.3508	63.7101	75.2397	63.7044	58.288	58.4561	63.9221	26.0504	29.3229	38.0347	31.136
ENSMUSG00000003809	Gcdh	35.933	33.897	33.3091	34.3797	28.8544	24.9013	26.9014	26.8857	29.8566	33.9129	25.534	29.7679	35.9853	27.7543	32.6915	36.594	33.2563	42.6651	33.9873	38.5598	40.367	38.8948	42.5712	40.8147	41.5371	41.641
ENSMUSG00000003810	Mast2	113.488	128.591	115.287	119.122	120.489	152.644	152.111	141.748	134.809	140.304	184.103	153.072	50.1955	79.5954	70.5569	46.1093	61.6143	52.1644	60.9898	68.6529	52.5291	58.584	39.9797	43.0084	43.4457	42.1446
ENSMUSG00000003812	Dnase2a	11.3096	11.1313	8.40502	10.282	13.4946	15.5174	16.0987	15.0369	13.7823	14.4955	17.9988	15.4255	6.97666	5.88959	5.61771	5.0211	5.87627	5.94015	6.25063	6.22461	5.83112	6.06163	4.45674	5.29045	5.29454	5.01391
ENSMUSG00000003813	Rad23a	23.529	31.0808	26.9521	27.1873	21.9827	27.5579	26.6874	25.4093	33.4878	42.1737	47.1649	40.9421	31.5064	29.4489	35.9232	23.8952	30.1934	31.1207	34.1651	32.8618	25.4157	30.8908	42.4812	40.1908	47.9727	43.5482
ENSMUSG00000003814	Calr	937.218	831.06	1021.22	929.832	703.477	605.201	772.835	693.838	421.087	455.513	373.701	416.767	651.198	651.198	710.534	583.417	649.087	407.535	406.664	416.55	393.694	406.111	354.394	336.502	397.817	362.904
ENSMUSG00000003824	Syce2	7.26997	8.07685	8.40502	7.91728	6.7411	5.00871	6.1725	5.9741	0.814208	0.666668	1.88018	1.12035	12.7049	8.74806	11.5552	8.83105	10.4598	16.3314	13.9643	12.0663	14.2854	14.1618	1.48797	1.55204	0.0405182	1.02684
ENSMUSG00000003847	Nfat5	330.69	299.316	289.603	306.537	502.629	450.829	449.177	467.545	493.908	448.083	517.814	486.602	38.9994	66.5845	38.4435	91.0715	58.7747	18.3958	18.8386	23.4433	23.7455	21.1058	63.9621	69.3239	53.3959	62.2273
ENSMUSG00000003848	Nob1	31.1663	34.3496	29.0308	31.5156	28.037	29.2728	29.7076	29.0058	15.1527	17.3712	15.2744	15.9328	13.2177	9.45848	9.15464	7.22759	9.76459	8.24607	10.7957	9.8081	7.66699	9.12922	7.54364	6.71931	8.04908	7.43734
ENSMUSG00000003849	Nqo1	2.65573	2.48381	2.66476	2.60144	7.0794	7.59973	6.19	6.95638	7.28541	5.03461	6.48376	6.26793	8.27445	6.65684	8.15206	8.01729	7.77516	13.2995	11.204	10.3708	12.3202	11.7986	12.7498	11.5792	10.0165	11.4485
ENSMUSG00000003863	Ppfia3	16.4495	16.4622	16.4867	16.4661	8.62182	11.7798	13.2446	11.2154	25.9233	33.4776	28.9573	29.4527	59.2036	73.5009	88.5263	26.4466	61.9194	114.375	135.661	134.494	61.0285	111.39	45.1008	44.8852	73.5609	54.5156
ENSMUSG00000003865	Gys1	51.4362	57.8855	45.5381	51.6199	29.4295	38.8779	41.9931	36.7668	26.1198	29.5379	32.8518	29.5032	19.7077	24.2879	25.534	20.5444	22.5185	15.4798	21.0449	22.5772	13.1398	18.0604	15.3657	17.6641	19.4999	17.5099
ENSMUSG00000003868	Ruvbl2	55.9501	64.7052	52.7657	57.807	40.8045	47.2042	43.2645	43.7578	21.7576	25.1902	24.7944	23.9141	81.1549	61.4709	80.599	52.2069	68.8579	54.4189	45.0496	43.9514	45.1431	47.1408	24.961	25.2594	31.227	27.1491
ENSMUSG00000003872	Lin7b	0.542722	0.447843	0.413725	0.468097	0.668775	0.650342	0.627771	0.648963	0.940374	1.73248	1.50465	1.3925	5.816	6.07495	5.90575	4.70992	5.62666	23.4928	17.1015	19.8964	12.4644	18.2388	21.4896	22.657	25.5077	23.2181
ENSMUSG00000003873	Bax	9.7217	13.7523	10.1332	11.2024	15.9193	21.4993	18.3208	18.5798	4.42414	7.28541	9.47029	7.05995	21.1703	18.967	21.6953	16.8602	19.6732	24.3146	21.6461	22.152	19.1039	21.8041	13.2641	13.8565	14.673	13.9312
ENSMUSG00000003882	Il7r	0.183613	0.174102	0.0831269	0.146947	0.068313	0.0438061	0.0551347	0.0557513	1.27639	0.7449	6.24643	2.75591	0.0405182	0.0405182	0.0405182	0.806795	0.232088	0.0405182	0.0405182	0.0405182	0.843212	0.241192	2.2195	1.97729	0.0405182	1.41244
ENSMUSG00000003923	Tfam	55.6594	45.446	54.0658	51.7237	47.2209	32.2782	35.8314	38.4435	35.1873	34.7084	25.9233	31.9396	56.9304	55.5211	55.0998	63.3337	57.7212	59.7611	56.2773	52.8978	67.8777	59.2035	59.6048	62.874	53.6912	58.7233
ENSMUSG00000003929	Zfp81	41.0007	31.0826	43.7569	38.6134	29.8261	21.5351	25.9233	25.7615	17.9614	16.6151	14.167	16.2478	43.6725	60.2921	41.7383	101.404	61.7767	47.8402	47.7629	40.9454	105.919	60.6168	33.6055	28.8714	21.8151	28.0973
ENSMUSG00000003934	Efnb3	43.4103	52.8736	41.1805	45.8215	39.328	45.0201	43.8884	42.7455	1.83798	2.55524	1.38065	1.92462	64.9711	67.3917	80.3971	51.4082	66.042	71.2865	84.2896	84.903	58.8539	74.8332	85.8896	87.4894	115.824	96.4009
ENSMUSG00000003948	Mmd	32.7894	21.7352	29.3677	27.9641	16.5707	11.3096	11.837	13.2391	30.8908	30.1433	22.5937	27.876	61.0474	71.9273	47.7748	105.919	71.667	84.5717	90.4377	86.1776	146.811	101.999	34.1804	33.7368	27.832	31.9164
ENSMUSG00000003949	Hlf	59.6417	54.221	59.13	57.6642	145.093	115.755	99.5932	120.147	143.838	129.865	129.951	134.551	5.96822	9.02841	6.05949	9.72794	7.69602	10.8141	8.43143	10.1653	12.6357	10.5116	70.7187	70.874	45.8524	62.4817
ENSMUSG00000003955	Fam162a	23.124	21.7709	22.5596	22.4848	13.437	13.6866	15.2306	14.1181	17.7244	18.6098	14.4056	16.9133	20.9873	18.8934	20.7469	16.456	19.2709	17.1493	16.0728	17.069	17.8049	17.024	24.9688	23.2695	20.9333	23.0572
ENSMUSG00000003970	Rpl8	495.367	528.511	454.419	492.766	519.469	684.698	658.503	620.89	141.031	171.05	198.121	170.067	921.456	714.937	868.065	563.173	766.908	581.7	478.045	455.513	383.039	474.574	209.102	204.985	272.114	228.734
ENSMUSG00000003974	Grm3	0.542722	0.447843	0.774714	0.588426	2.96703	1.54815	2.27832	2.2645	0.110922	0.120267	0.0921103	0.107766	53.2004	69.5502	62.4088	69.223	63.5956	183.971	160.495	138.68	175.737	164.721	51.1181	51.0987	38.9581	47.0583
ENSMUSG00000003992	Ssbp2	73.3687	70.0032	68.579	70.6503	66.3517	56.2394	56.5207	59.7039	43.0163	36.4378	35.5107	38.3216	99.664	83.2084	83.9039	97.1531	90.9824	82.5268	91.8793	84.9597	140.969	100.084	69.1462	76.4216	55.4563	67.008
ENSMUSG00000004018	Fancl	12.8938	10.1248	12.0779	11.6988	9.7217	8.66465	7.01624	8.46753	7.39216	5.83667	4.91528	6.04803	14.6004	10.5076	10.9748	21.5197	14.4006	14.1011	12.4117	12.1614	18.8596	14.3834	10.9385	9.30334	8.30085	9.51422
ENSMUSG00000004031	Brinp2	10.6937	11.3693	10.6778	10.9136	14.1689	19.3895	21.85	18.4695	5.55775	3.41859	4.59341	4.52325	30.2067	35.9853	35.3693	27.7722	32.3334	78.9821	83.0909	83.6835	62.538	77.0736	44.0881	45.1732	52.8736	47.3783
ENSMUSG00000004032	Gstm5	28.7904	23.1157	27.6981	26.5347	27.6246	32.8912	31.011	30.5089	16.0863	17.7872	17.9333	17.2689	92.0174	64.7253	84.7654	90.0382	82.8866	121.707	98.9899	103.218	98.8688	105.696	170.497	174.364	160.562	168.474
ENSMUSG00000004035	Gstm7	9.25858	9.33126	9.656	9.41528	13.9806	14.2969	14.8076	14.3617	3.01524	3.78394	4.06432	3.62116	8.98486	8.44695	8.90803	10.4208	9.19016	9.49867	10.2795	10.1993	9.86075	9.95954	23.584	23.3184	19.474	22.1255
ENSMUSG00000004040	Stat3	52.8831	56.474	51.3368	53.5646	74.3351	96.2649	100.564	90.3878	79.2732	79.0532	98.7892	85.7052	85.7538	75.1808	85.9199	70.4393	79.3235	86.0664	76.2303	89.2817	60.1915	77.9425	68.0027	72.4533	87.0176	75.8245
ENSMUSG00000004043	Stat5a	5.35016	5.18189	4.06432	4.86545	9.82889	14.9284	10.2144	11.6572	28.0264	22.5157	34.2022	28.2481	6.6011	4.82276	4.68568	4.33757	5.11177	4.02128	4.95889	4.0497	3.40659	4.10911	4.81228	4.64647	6.16174	5.20683
ENSMUSG00000004044	Ptrf	79.4569	91.349	83.93	84.9119	156.74	225.874	169.248	183.954	104.87	111.337	93.875	103.361	68.914	72.2053	70.1662	56.952	67.0594	27.6848	25.1808	27.6125	22.4819	25.74	18.4095	16.4735	29.5302	21.4711
ENSMUSG00000004054	Map3k11	53.101	70.9499	57.1733	60.4081	73.8303	98.6977	92.5616	88.3632	59.6119	64.5653	67.3678	63.8483	28.1624	25.2394	28.5965	16.278	24.5691	19.4267	22.7786	22.5339	11.3426	19.0205	24.7303	24.2404	34.3821	27.7843
ENSMUSG00000004056	Akt2	99.024	112.048	106.741	105.938	133.842	151.009	147.356	144.069	223.777	238.515	233.135	231.809	84.8709	67.2514	79.8132	61.8139	73.4373	54.9767	50.5674	50.8109	45.3705	50.4314	35.4948	34.761	54.6406	41.6321
ENSMUSG00000004069	Dnaja3	43.6033	41.0652	43.9953	42.8879	21.7892	20.8079	21.8048	21.4673	56.0482	53.2502	47.529	52.2758	63.6783	58.1342	62.9144	49.5828	58.5774	74.705	65.8065	72.385	62.6073	68.876	77.4254	78.4508	88.8166	81.5643
ENSMUSG00000004070	Hmox2	33.7873	27.4403	33.9968	31.7415	25.2555	23.146	22.2132	23.5382	44.7055	46.2774	31.092	40.6916	58.8072	46.1784	54.4716	51.0465	52.6259	56.6905	55.1682	53.0788	50.2181	53.7889	94.0595	94.3056	82.2876	90.2175
ENSMUSG00000004071	Cdip1	79.8742	79.4334	71.6715	76.993	90.1193	92.614	87.4894	90.0742	130.038	126.272	149.874	135.395	72.877	88.4163	92.3188	67.6096	80.3054	98.3104	113.884	121.279	74.8724	102.086	196.313	204.332	231.889	210.845
ENSMUSG00000004085	Zak	84.7093	78.4683	76.4216	79.8664	88.3182	90.2547	88.3968	88.9899	77.8954	65.4321	72.9956	72.1077	40.5336	41.628	34.7568	38.7348	38.9133	16.2499	16.2296	18.4236	15.6583	16.6404	37.8416	40.9454	34.3071	37.698
ENSMUSG00000004096	Cwc15	50.9008	41.7917	59.4583	50.7169	50.8109	38.5598	38.8002	42.7236	50.9239	44.9774	32.0211	42.6408	57.0549	61.3403	61.9564	56.9864	59.3345	52.9682	57.8512	55.0528	63.5922	57.3661	70.5189	69.0337	60.6457	66.7328
ENSMUSG00000004098	Col5a3	14.2568	15.9471	12.8495	14.3511	22.5632	29.6913	29.618	27.2909	46.5916	50.7465	39.3425	45.5602	11.1065	9.49867	10.3365	5.83112	9.19319	7.47766	10.7082	12.5837	4.50049	8.81749	4.96447	7.10265	10.0189	7.362
ENSMUSG00000004099	Dnmt1	212.915	225.587	239.052	225.852	100.506	127.316	131.171	119.665	82.8229	84.5717	121.359	96.2512	261.918	244.521	283.46	160.639	237.635	159.761	154.308	150.27	140.359	151.175	51.8786	56.1373	65.566	57.8606
ENSMUSG00000004100	Ppan	19.5793	27.4008	20.1361	22.372	30.3171	43.2399	40.3807	37.9792	6.7577	6.46729	9.88108	7.70203	29.3519	22.3863	25.8593	18.8094	24.1017	18.7126	18.6205	16.418	12.8938	16.6612	6.22881	8.11115	12.2213	8.85377
ENSMUSG00000004105	Angptl2	55.3199	65.6304	52.8978	57.9494	64.0882	90.3388	79.2979	77.9083	39.1539	36.2476	41.1237	38.8417	76.2928	49.9988	57.02	45.626	57.2344	18.5189	9.97415	8.07472	14.5019	12.7674	11.9703	9.52841	15.7181	12.4056
ENSMUSG00000004110	Cacna1e	389.061	378.603	369.792	379.152	387.743	325.886	325.018	346.216	143.628	108.923	105.657	119.403	53.9578	99.7	71.1938	83.0909	76.9856	124.596	128.591	145.524	133.604	133.079	87.4047	101.955	96.0174	95.1256
ENSMUSG00000004113	Cacna1b	42.8929	45.5837	41.5371	43.3379	20.9734	35.3947	33.2012	29.8564	14.8646	14.1065	15.0304	14.6672	65.5195	108.482	94.2735	61.3666	82.4104	139.744	146.9	159.576	106.741	138.24	44.3616	53.8537	66.8303	55.0152
ENSMUSG00000004127	Trmt10a	9.68811	8.45318	10.6114	9.58422	8.66056	5.43293	6.88173	6.99174	4.42592	4.73971	3.33832	4.16799	10.4772	11.2078	10.2639	15.6059	11.8887	12.384	12.4418	13.9643	14.6392	13.3573	16.6988	15.2272	11.2972	14.4078
ENSMUSG00000004151	Etv1	48.0854	40.1036	47.4654	45.2182	41.5834	33.5684	34.0534	36.4017	29.8191	23.5588	20.1184	24.4988	16.2826	21.0032	14.5778	28.0264	19.9725	14.5615	12.1614	15.4859	26.4466	17.1638	73.1422	63.7223	47.9289	61.5978
ENSMUSG00000004187	Kifc2	13.7523	17.3035	11.3208	14.1255	15.2992	25.0367	23.9957	21.4438	30.1043	33.8502	41.335	35.0965	31.7475	34.9757	42.2548	26.3777	33.8389	130.504	139.744	161.598	74.1409	126.497	84.5424	83.7812	130.437	99.5868
ENSMUSG00000004207	Psap	628.91	637.341	610.475	625.576	780.155	780.155	783.16	781.157	1397.92	1671.17	1273.51	1447.53	664.247	554.645	666.69	467.543	588.281	1085.24	1055.22	1068.44	735.281	986.045	1068.44	1085.24	1284.61	1146.1
ENSMUSG00000004221	Ikbkg	61.7223	54.5684	59.3651	58.5519	80.555	60.5017	61.9928	67.6832	79.0931	74.3956	61.1275	71.5387	57.9307	44.2833	47.4302	66.8871	54.1328	59.2503	53.58	51.6254	64.9078	57.3409	82.0047	78.9534	70.6052	77.1878
ENSMUSG00000004231	Pax2	17.7282	29.378	20.2354	22.4472	26.1522	40.0202	38.187	34.7865	6.42289	3.4464	4.38233	4.75054	1.89812	4.58518	2.88505	1.6119	2.74506	2.12218	3.97541	4.33122	1.44888	2.96942	2.04497	2.1593	1.88357	2.02928
ENSMUSG00000004233	Wars2	17.8128	15.6683	17.0417	16.8409	11.7541	12.568	15.8063	13.3761	11.0499	10.4772	10.8557	10.7943	15.6583	14.2171	16.6306	16.1148	15.6552	14.2757	11.71	12.9779	15.4297	13.5983	13.7823	10.7676	12.3618	12.3039
ENSMUSG00000004263	Atn1	5.86915	10.0689	8.62182	8.18662	11.9522	14.1262	11.5956	12.558	4.2386	4.15776	5.80091	4.73243	1.03462	1.1127	0.927535	1.24199	1.07921	1.25679	1.39491	2.07099	1.04537	1.44201	1.81128	2.27832	0.0405182	1.3767
ENSMUSG00000004264	Phb2	80.555	95.6062	84.3527	86.838	101.256	107.403	100.751	103.137	40.978	41.6095	45.4298	42.6724	165.535	122.295	164.616	103.168	138.903	140.304	129.087	124.663	100.847	123.725	60.3477	63.3836	75.1002	66.2772
ENSMUSG00000004266	Ptpn6	12.3381	13.3908	13.3681	13.0323	10.4557	13.1018	12.0557	11.8711	15.4715	14.7694	19.357	16.5326	7.71625	4.39015	5.04283	4.78994	5.48479	5.89199	4.73642	5.11141	4.45674	5.04914	6.05341	6.14787	6.47336	6.22488
ENSMUSG00000004267	Eno2	25.4981	25.3817	21.7307	24.2035	28.945	39.5628	39.4302	35.9794	456.872	527.275	462.909	482.352	66.7622	78.7605	83.7994	73.2505	75.6432	220.004	233.886	258.977	136.75	212.404	637.341	670.457	730.585	679.461
ENSMUSG00000004268	Emg1	55.8218	52.029	55.57	54.4736	46.2959	40.67	40.4687	42.4782	36.2716	40.4258	31.5064	36.0679	71.6715	47.1759	61.6273	44.5393	56.2535	45.1431	37.6449	34.3151	43.9514	40.2636	32.617	29.9658	32.856	31.8129
ENSMUSG00000004270	Lpcat3	22.5772	25.97	23.5588	24.0353	27.3181	34.3071	34.3418	31.989	19.7232	19.858	28.7844	22.7885	16.2373	16.0886	16.2701	18.5482	16.786	19.6875	20.4507	18.4302	17.0535	18.9055	18.2188	18.5482	20.8659	19.211
ENSMUSG00000004285	Atp6v1f	31.2795	39.7203	32.0316	34.3438	44.0076	47.3853	45.9084	45.7671	46.3888	49.0914	48.2182	47.8995	57.3822	44.0275	59.2036	43.5789	51.0481	68.7461	55.6772	53.5519	45.5939	55.8923	65.1677	65.9782	60.8528	63.9996
ENSMUSG00000004317	Clcn5	130.94	119.516	129.791	126.749	96.8767	80.0289	87.1837	88.0298	62.2008	53.0054	51.299	55.5017	100.656	102.711	90.5323	112.735	101.659	71.9548	84.5167	91.1661	70.5012	79.5347	123.298	138.82	123.394	128.504
ENSMUSG00000004319	Clcn3	129.655	104.566	126.323	120.181	146.287	97.5669	102.748	115.534	274.384	240.325	191.382	235.364	177.161	185.665	167.102	260.82	197.687	303.469	315.233	320.785	378.603	329.523	462.909	449.177	370.851	427.646
ENSMUSG00000004328	Hif3a	98.4326	141.653	94.5503	111.545	50.4066	71.123	84.2896	68.6064	10.9154	11.2608	16.1916	12.7893	9.3846	18.0926	11.6277	13.1688	13.0685	4.32912	6.61688	10.2073	3.44488	6.14955	5.40871	4.1302	4.68568	4.74153
ENSMUSG00000004347	Pde1c	65.0692	56.2142	61.3058	60.8631	90.4586	72.3085	81.9744	81.5805	76.4789	62.7285	56.0482	65.0852	30.0354	42.4941	36.9709	40.7064	37.5517	46.1882	46.5916	41.0767	43.5048	44.3403	46.1784	42.934	31.4557	40.1894
ENSMUSG00000004356	Utp20	85.521	70.7984	88.6671	81.6622	56.5536	54.4553	46.2831	52.4307	35.4689	32.304	29.896	32.5563	52.641	51.8496	50.8634	62.4453	54.4498	36.072	33.8716	37.9213	49.9565	39.4554	47.9624	45.5304	40.5761	44.6897
ENSMUSG00000004360	9330159F19Rik	7.57828	5.09718	8.19238	6.95595	2.22568	2.56537	2.91676	2.56927	14.1689	16.4735	13.2978	14.6467	69.9254	109.716	88.0654	77.5064	86.3034	95.1661	111.369	114.134	155.261	118.982	76.5383	74.0296	53.3348	67.9676
ENSMUSG00000004364	Cul3	134.635	106.369	135.088	125.364	129.305	100.933	104.973	111.737	165.823	138.496	142.038	148.786	186	247.491	188.889	220.211	210.648	188.294	216.082	212.915	268.726	221.504	201.739	182.389	156.56	180.229
ENSMUSG00000004366	Sst	0.0405182	0.0405182	0.0405182	0.0405182	0.0405182	0.0405182	0.0405182	0.0405182	0.0405182	0.0405182	0.0405182	0.0405182	25.4852	27.2602	32.6949	14.424	24.966	71.2363	79.6496	79.1192	37.7173	66.9306	22.0348	26.9399	29.0406	26.0051
ENSMUSG00000004383	Large	80.2568	98.1419	88.3968	88.9318	77.8506	100.91	97.9826	92.2478	62.0024	68.3713	72.1381	67.5039	135.538	129.528	150.434	124.385	134.971	168.738	151.669	154.436	150.725	156.392	101.461	111.421	125.611	112.831
ENSMUSG00000004393	Ddx56	36.2716	38.2162	36.1565	36.8814	34.3821	39.1211	38.4314	37.3115	24.0546	24.9926	27.4252	25.4908	59.1111	45.1131	52.5966	44.2355	50.2641	52.9179	45.548	47.5592	46.6661	48.1728	44.1322	40.195	49.7647	44.6973
ENSMUSG00000004394	Tmed4	83.4145	81.6543	77.5638	80.8775	83.0531	73.8303	81.003	79.2955	81.6543	99.1359	75.7785	85.5229	61.9564	46.5113	57.0887	53.5332	54.7724	48.1417	48.8336	45.2783	45.3275	46.8953	71.9436	69.6358	66.2329	69.2708
ENSMUSG00000004415	Col26a1	255.674	323.439	278.09	285.734	209.65	251.816	242.152	234.539	19.045	20.5799	18.641	19.422	150.018	121.014	141.581	77.7701	122.596	55.9195	52.7657	46.0163	29.1492	45.9627	4.29699	4.81645	9.68369	6.26571
ENSMUSG00000004446	Bid	10.515	11.319	9.87519	10.5697	16.1655	19.3093	17.9787	17.8178	3.543	2.31023	5.32228	3.72517	20.2354	16.9858	20.2688	20.9873	19.6193	28.2546	25.4384	25.2128	25.6364	26.1356	12.1554	14.3774	11.1872	12.5733
ENSMUSG00000004451	Ralb	48.493	51.5923	46.4632	48.8495	53.5657	54.0015	51.7412	53.1028	31.5316	28.8544	28.6578	29.6813	71.1938	54.4553	65.7819	68.7959	65.0567	53.6912	51.5617	49.5243	50.8109	51.397	38.4435	39.3741	40.2433	39.3537
ENSMUSG00000004455	Ppp1cc	110.243	95.5137	107.852	104.536	89.9201	73.1212	69.672	77.5711	66.9269	68.6322	49.9025	61.8206	136.856	117.009	143.919	162.297	140.02	121.815	103.349	101.17	130.867	114.3	106.976	104.482	92.8544	101.437
ENSMUSG00000004460	Dnajb11	75.3238	57.7598	78.2998	70.4611	65.4529	51.6395	56.034	57.7088	91.4921	78.5493	54.1566	74.7327	95.2522	86.0664	97.8397	89.0285	92.0467	80.555	77.5064	76.6778	87.6359	80.5938	96.3595	90.913	91.3776	92.8834
ENSMUSG00000004462	Tbccd1	17.9831	16.1756	17.3375	17.1654	13.3241	13.3497	12.2735	12.9824	14.6861	14.0484	18.7574	15.8306	13.9577	14.0909	15.0085	14.9363	14.4984	12.8843	12.1125	11.0239	12.5483	12.1422	22.5457	23.1535	19.655	21.7847
ENSMUSG00000004473	Clec11a	2.73277	2.78079	2.24522	2.58626	4.65906	7.64223	4.28249	5.52793	3.76881	3.01524	4.07207	3.61871	13.9068	12.8376	13.9848	13.8465	13.6439	5.0211	5.95184	4.8084	4.88467	5.1665	2.53978	4.81876	3.36847	3.57567
ENSMUSG00000004500	Zfp324	27.6652	30.9357	30.2425	29.6145	17.0417	20.8767	17.8789	18.5991	17.4114	17.3767	22.4495	19.0792	52.3317	45.1189	53.4366	50.6703	50.3894	47.8784	43.4103	46.8135	46.4373	46.1349	20.116	20.9108	20.138	20.3882
ENSMUSG00000004508	Gab2	54.7008	52.4831	47.1759	51.4533	72.1641	75.7639	84.4916	77.4732	52.0644	45.548	48.4319	48.6815	28.2401	46.8017	43.9023	29.0082	36.9881	34.7289	42.5915	45.2244	35.0714	39.4041	29.0893	28.2919	28.1624	28.5145
ENSMUSG00000004530	Coro1c	86.7476	90.9456	95.5137	91.0689	61.9143	78.0679	75.8702	71.9508	39.0543	31.6116	35.8097	35.4919	119.227	140.842	163.34	79.4975	125.726	129.595	150.725	143.171	97.6266	130.279	60.2243	61.0166	77.037	66.0926
ENSMUSG00000004535	Tax1bp1	147.683	115.336	138.437	133.819	153.752	116.739	121.443	130.645	200.568	165.067	156.308	173.981	195.255	193.59	207.374	221.245	204.366	184.255	196.074	192.634	235.526	202.122	277.049	249.849	216.602	247.834
ENSMUSG00000004552	Ctse	0.0405182	0.138965	0.0831269	0.0875366	0.0901268	0.136826	0.118756	0.115236	1.96364	6.67249	40.0733	16.2365	0.0405182	0.0405182	0.0405182	0.0405182	0.0405182	0.0405182	0.0405182	0.0405182	0.0405182	0.0405182	0.0405182	0.0405182	0.0405182	0.0405182
ENSMUSG00000004558	Ndrg2	97.3693	92.8544	86.6127	92.2788	141.031	133.515	148.758	141.101	263.211	270.189	227.738	253.713	166.312	134.724	181.609	121.142	150.947	522.876	551.088	639.687	297.726	502.844	595.115	607.473	831.06	677.883
ENSMUSG00000004561	Mettl17	27.1401	28.1624	25.7192	27.0072	29.6913	25.8809	29.1594	28.2439	20.6765	21.8976	20.2669	20.947	19.2974	18.6507	20.4889	20.4466	19.7209	24.931	23.2977	24.7034	25.7509	24.6707	12.9621	14.079	19.3837	15.4749
ENSMUSG00000004562	Arhgef40	171.768	246.899	175.926	198.198	248.52	315.64	284.444	282.868	118.214	130.038	161.259	136.504	173.311	137.049	173.84	88.1108	143.078	99.3091	86.3188	98.7892	52.3421	84.1898	32.2507	35.2446	57.2974	41.5975
ENSMUSG00000004565	Pnpla6	72.9956	87.8568	67.6986	76.1837	64.7771	82.1344	79.8742	75.5952	85.4824	87.1118	95.0676	89.2206	48.3867	48.1342	57.1906	36.1811	47.4732	67.3423	67.5616	67.1931	45.2953	61.8481	49.0143	55.3336	79.2979	61.2153
ENSMUSG00000004567	Mcoln1	36.8831	40.0403	34.8352	37.2528	40.1659	49.7509	44.6749	44.8639	47.7748	52.6464	54.5841	51.6684	20.5341	25.5256	25.9873	14.7694	21.7041	30.3994	35.3024	35.0976	22.5339	30.8333	32.7025	34.6288	41.1359	36.1558
ENSMUSG00000004568	Arhgef18	50.9129	63.1974	50.9609	55.0237	44.2934	62.0233	52.8736	53.0634	76.6155	80.8085	106.093	87.8389	56.7506	52.2244	58.4845	29.2772	49.1842	51.4082	54.4189	57.7762	40.0865	50.9225	34.8998	38.9908	49.2076	41.0327
ENSMUSG00000004591	Pkn2	135.088	113.623	137.457	128.722	121.738	84.0789	90.7682	98.8617	103.913	93.0783	88.0423	95.0111	113.219	112.132	98.7448	150.869	118.741	65.839	59.3946	54.6187	96.4076	69.065	83.1134	76.3974	61.0166	73.5092
ENSMUSG00000004609	Cd33	3.13169	3.55163	3.32099	3.33477	4.75203	4.9808	3.17833	4.30372	7.02667	6.26664	12.384	8.55911	1.3926	1.80715	1.67446	2.03708	1.72782	3.36616	2.61133	2.23327	2.55373	2.69112	5.68096	5.69295	5.33031	5.56807
ENSMUSG00000004610	Etfb	4.35088	3.94707	4.65906	4.319	3.82665	2.73066	2.59173	3.04968	4.45071	5.94964	1.98723	4.1292	4.1248	2.38016	3.00176	3.65717	3.29097	2.94894	2.1419	2.13746	2.23901	2.36683	4.15213	2.67345	3.9733	3.59963
ENSMUSG00000004626	Stxbp2	52.4187	54.4438	51.7926	52.885	51.5828	56.1569	57.9898	55.2431	64.307	76.0567	66.275	68.8796	8.60789	7.48174	7.55387	4.94657	7.14752	5.94015	7.00692	6.34731	7.03275	6.58179	5.15744	5.94964	7.13744	6.08151
ENSMUSG00000004631	Sgce	43.9514	36.8629	37.9333	39.5825	42.878	33.1438	33.7156	36.5791	31.4242	30.576	22.9521	28.3174	41.8853	37.2948	39.5628	46.3143	41.2643	34.4795	32.2339	29.0509	40.7161	34.1201	47.3231	41.1609	37.3987	41.9609
ENSMUSG00000004633	Chn2	6.17827	5.30792	6.56197	6.01605	5.23949	6.38424	6.63053	6.08475	8.60431	5.81751	4.96447	6.4621	29.9792	33.1119	30.4036	35.0122	32.1267	39.2763	37.515	37.3833	53.2502	41.8562	131.881	119	135.538	128.806
ENSMUSG00000004637	Wwox	30.3373	30.517	28.5829	29.8124	30.3315	36.8925	35.1561	34.1267	63.0108	63.4707	58.8806	61.7874	11.7923	9.73588	13.2719	12.3202	11.7801	16.1835	15.5302	15.3985	13.9433	15.2639	26.8236	25.0572	25.6141	25.8316
ENSMUSG00000004642	Slbp	49.3356	41.3004	49.07	46.5687	23.5518	15.9927	18.5402	19.3615	21.0513	19.8827	24.8018	21.9119	88.9954	71.0992	77.2774	89.7183	81.7726	77.8506	70.0395	67.933	75.6691	72.873	55.3846	52.2244	41.7794	49.7962
ENSMUSG00000004651	Tyr	13.0878	9.93994	11.8999	11.6425	23.2161	18.9886	13.8847	18.6964	21.8048	3.07764	3.79633	9.55957	1.84493	1.86043	1.67681	2.2946	1.91919	0.936438	0.0405182	0.91939	1.08683	0.745794	0.0405182	0.843212	0.0405182	0.308083
ENSMUSG00000004655	Aqp1	89.8719	102.64	87.4353	93.3158	180.805	224.603	185.764	197.058	42.6949	65.931	108.63	72.4186	72.8267	47.6739	59.7146	51.8827	58.0245	9.3862	8.70439	6.7535	11.4657	9.07744	1.74266	1.60368	3.49533	2.28056
ENSMUSG00000004661	Arid3b	28.2401	33.5026	29.7562	30.4996	23.3625	27.4363	29.518	26.7722	17.0223	19.6153	21.4556	19.3644	3.04151	4.33757	4.49494	3.69748	3.89288	2.43072	3.60541	3.51138	2.2986	2.96153	3.41237	3.16451	3.77245	3.44978
ENSMUSG00000004665	Cnn2	48.2182	60.485	49.9565	52.8866	66.6234	85.1466	75.2184	75.6628	24.2879	26.1456	39.1829	29.8721	68.8129	58.9574	64.1058	49.3198	60.299	9.3152	10.7082	9.57294	9.94575	9.88551	11.1475	8.63219	10.6114	10.1303
ENSMUSG00000004667	Polr2e	37.3347	42.7249	36.8491	38.9696	42.0666	57.5817	48.9184	49.5222	22.8259	21.3401	24.4641	22.8767	28.2084	20.4172	21.8151	17.7282	22.0422	17.7007	17.8049	18.6264	16.5862	17.6796	17.1575	19.2974	18.8246	18.4265
ENSMUSG00000004668	Abca13	6.83623	4.39443	4.28249	5.17105	2.2986	2.40006	2.68132	2.45999	1.68181	2.86442	11.958	5.50141	2.49594	2.25531	1.37311	2.52158	2.16149	1.74893	1.96175	1.84493	1.83798	1.8484	2.15493	3.09189	2.65751	2.63478
ENSMUSG00000004677	Myo9b	122.462	155.329	130.161	135.984	138.113	206.406	176.084	173.534	137.624	150.186	205.849	164.553	94.7209	83.4848	95.2088	59.3482	83.1907	55.2027	54.9976	55.1101	41.5134	51.7059	43.6725	44.055	74.425	54.0509
ENSMUSG00000004698	Hdac9	36.8115	32.9302	31.5064	33.7494	34.6353	34.4894	35.8435	34.9894	33.3171	31.092	33.7428	32.7173	24.1902	26.4895	20.8339	31.2968	25.7026	27.8746	30.1604	31.9195	41.642	32.8991	44.3934	40.3088	38.9072	41.2031
ENSMUSG00000004730	Adgre1	10.8937	9.61961	13.5796	11.3643	8.7065	9.3152	9.78209	9.26793	9.75223	8.95598	10.8937	9.8673	13.561	11.5517	12.4294	18.3476	13.9724	18.2448	11.4431	10.6819	15.0591	13.8572	15.069	14.1221	13.1459	14.1123
ENSMUSG00000004748	Mtfp1	2.79495	2.75093	2.17369	2.57319	0.607734	0.825656	0.566425	0.666605	20.2927	28.4349	14.7815	21.1697	5.06764	4.6334	5.44526	5.06764	5.05349	14.9187	13.1261	15.3225	9.7843	13.2879	53.101	52.4629	52.8831	52.8157
ENSMUSG00000004768	Rab23	37.6342	32.617	42.9512	37.7341	30.6646	26.6415	28.3251	28.5437	20.9333	20.4265	17.1315	19.4971	10.9896	14.7273	11.862	16.0611	13.41	11.3473	12.9682	12.8252	17.9614	13.7755	23.222	25.4522	19.7737	22.816
ENSMUSG00000004771	Rab11a	66.6684	58.0499	67.4934	64.0706	64.1668	43.9514	47.6299	51.916	83.6247	80.6112	69.4404	77.8921	150.368	166.312	104.95	237.387	164.754	219.853	207.374	200.568	305.771	233.392	227.957	194.373	160.78	194.37
ENSMUSG00000004788	Eif2b2	29.0406	29.5647	33.4439	30.6831	36.0045	41.5598	36.8395	38.1346	28.3251	28.6859	22.7409	26.5839	30.667	21.6833	25.4444	25.4384	25.8083	23.5003	24.1215	23.146	22.1618	23.2324	28.6004	28.6534	30.6989	29.3175
ENSMUSG00000004789	Dlst	148.097	140.359	151.589	146.682	141.143	127.738	135.333	134.738	162.69	171.768	146.811	160.423	135.119	116.924	138.68	128.544	129.817	154.739	145.138	147.842	140.475	147.048	169.034	171.158	189.159	176.451
ENSMUSG00000004791	Pgf	10.6594	10.0148	11.0197	10.5646	3.55524	3.47286	3.56918	3.53243	10.1471	14.2064	7.43057	10.5947	6.43948	5.38273	6.02086	5.30792	5.78775	7.04712	6.25063	5.96199	4.6777	5.98436	8.45318	7.41871	7.76101	7.87763
ENSMUSG00000004798	Ulk2	98.1906	101.734	99.2906	99.7384	73.6864	75.2184	69.7582	72.8877	85.0231	76.6778	94.7209	85.4739	151.117	180.11	163.075	177.694	167.999	192.428	188.429	190.843	226.291	199.498	136.513	127.316	130.269	131.366
ENSMUSG00000004815	Dgkq	29.1796	33.8008	27.5958	30.1921	35.3189	40.2217	33.8008	36.4472	49.7327	56.7423	47.9727	51.4826	46.3768	36.1006	43.3496	39.328	41.2888	70.5012	66.1626	70.59	57.02	66.0685	72.9368	77.055	96.7746	82.2554
ENSMUSG00000004837	Grap	2.65751	2.33899	3.28246	2.75965	1.43628	1.46444	1.47835	1.45969	1.68367	1.86998	2.25111	1.93492	6.28544	5.61551	6.91025	5.62596	6.10929	8.36136	7.05762	7.64826	6.75581	7.45576	9.42023	8.46153	9.93994	9.2739
ENSMUSG00000004843	Chmp2b	54.6187	48.4623	53.2004	52.0938	61.9202	54.1736	55.6772	57.257	56.3592	49.055	44.3337	49.9159	68.8949	80.9022	64.7771	115.628	82.5505	91.4584	92.3188	92.7069	116.064	98.1371	84.123	79.8486	63.7848	75.9188
ENSMUSG00000004846	Plod3	67.0472	78.1094	69.6146	71.5904	68.7348	78.6229	87.3803	78.246	43.102	46.7753	43.2536	44.377	75.0416	62.0984	66.3517	41.1458	61.1594	39.6145	35.1434	37.2703	23.7788	33.9518	34.5423	35.0001	51.8496	40.464
ENSMUSG00000004849	Ap1s1	33.9443	40.7552	36.3887	37.0294	32.2901	29.0774	32.0481	31.1385	24.9013	27.6083	24.8873	25.799	35.3871	33.6515	40.8657	37.2948	36.7997	39.5628	43.839	39.4229	37.9333	40.1895	36.7282	39.2947	41.4048	39.1426
ENSMUSG00000004864	Mapk13	15.6436	19.049	15.9021	16.8649	29.4656	35.5359	36.6696	33.8904	8.82363	7.93934	10.8076	9.19019	4.97663	3.62213	4.09991	3.31513	4.00345	1.11944	1.25016	1.12894	1.29448	1.19826	1.81128	2.03493	0.0405182	1.29557
ENSMUSG00000004865	Srpk1	152.431	147.047	154.519	151.332	87.5116	74.9829	73.4635	78.6527	70.0603	70.874	68.285	69.7398	99.3503	101.499	107.007	100.054	101.978	77.6113	81.8704	82.6873	85.5914	81.9401	46.128	47.0398	52.537	48.5683
ENSMUSG00000004872	Pax3	1.03898	1.52875	1.09083	1.21952	0.787726	1.58487	1.57217	1.31492	1.81317	0.166692	0.265185	0.748347	7.78524	6.04107	8.50977	5.49554	6.95791	6.03477	8.4675	6.62659	5.87952	6.75209	2.22153	2.35434	2.8572	2.47769
ENSMUSG00000004880	Lbr	79.615	75.625	79.9125	78.3842	72.5303	61.0474	62.2084	65.262	47.0824	53.0788	78.0012	59.3875	82.5268	65.9782	62.6073	78.367	72.3698	39.573	35.3812	29.9294	47.7421	38.1564	51.7201	49.8568	46.618	49.3983
ENSMUSG00000004885	Crabp2	70.7647	69.6358	68.6529	69.6845	41.5371	39.7484	47.5794	42.9549	7.33283	10.3847	5.13903	7.61886	26.971	28.8714	30.3476	26.2648	28.1137	16.9287	15.2272	15.5174	14.6412	15.5786	3.643	2.59742	5.42049	3.88697
ENSMUSG00000004891	Nes	247.159	223.911	273.169	248.08	188.782	204.985	197.958	197.242	129.736	125.611	85.3211	113.556	176.649	188.782	234.099	102.903	175.608	41.8247	59.5906	49.4998	49.9231	50.2096	21.6039	20.2144	27.9149	23.2444
ENSMUSG00000004892	Bcan	1.38421	1.97526	1.68367	1.68105	21.9284	31.5316	26.036	26.4987	82.0047	102.001	111.623	98.5431	71.3698	60.414	87.5116	34.6017	63.4743	335.83	316.901	354.394	147.532	288.664	209.393	228.75	551.088	329.744
ENSMUSG00000004894	Hapln2	0.12409	0.174102	0.062332	0.120174	0.31746	0.313841	0.187108	0.272803	0.352597	1.02691	0.299027	0.559511	1.00623	0.863755	1.01716	1.17118	1.01458	1.9513	1.53106	1.52875	1.01266	1.50594	67.7155	63.4104	75.8503	68.992
ENSMUSG00000004895	Prcc	61.5335	79.4569	73.5009	71.4971	65.7459	70.9738	70.7187	69.1461	38.9319	48.1566	45.7972	44.2952	56.3286	51.9287	54.3459	35.0202	49.4059	46.208	54.9159	52.2069	38.7523	48.0208	23.6622	26.0524	34.0949	27.9365
ENSMUSG00000004896	Rrnad1	38.4314	41.7206	44.0881	41.4134	27.4252	25.6141	22.0348	25.0247	34.5301	44.4987	30.6086	36.5458	14.069	13.8736	15.7563	12.0966	13.9489	16.5487	17.6702	17.0756	12.3263	15.9052	10.6321	12.7498	12.9074	12.0964
ENSMUSG00000004897	Hdgf	221.986	233.474	233.886	229.782	233.886	216.289	220.774	223.65	141.856	166.685	149.293	152.611	110.803	116.789	126.989	78.0229	108.151	77.6889	92.537	88.0099	75.8702	83.5265	65.3931	60.7662	76.7863	67.6485
ENSMUSG00000004902	Slc25a18	3.05361	2.99556	2.93521	2.99479	7.02066	8.23974	7.96565	7.74201	5.19704	5.37811	4.18249	4.91922	17.2221	11.7541	17.4114	17.0035	15.8478	75.346	59.1512	77.1979	43.7569	63.863	48.6008	47.0553	53.7388	49.7983
ENSMUSG00000004929	Thop1	28.037	39.1211	28.8714	32.0098	22.6098	36.7282	36.5529	31.9636	11.1911	13.561	20.0668	14.9396	70.7647	46.1178	60.8087	35.114	53.2013	49.7509	43.0003	42.0442	39.328	43.5308	29.1413	30.517	42.4024	34.0202
ENSMUSG00000004931	Apba3	18.1882	27.2602	17.8626	21.1036	16.5293	24.1389	21.1181	20.5954	16.7047	17.5984	23.935	19.4127	28.9783	20.0124	24.2641	14.2757	21.8826	21.8232	19.1129	22.92	13.7901	19.4116	17.163	17.6702	26.7332	20.5221
ENSMUSG00000004933	Matk	9.42023	12.7169	10.3923	10.8431	15.868	23.5125	20.6412	20.0072	3.19429	3.42019	5.59831	4.07093	19.1401	18.2909	23.1017	13.2393	18.443	82.2876	73.2505	76.5383	51.2557	70.833	40.2392	48.8546	64.144	51.0793
ENSMUSG00000004934	Pias4	32.3257	42.1976	34.8438	36.4557	37.8698	45.2634	43.4248	42.186	26.1541	32.9481	31.6413	30.2478	27.9614	27.9933	29.9598	18.0307	25.9863	21.1482	24.8128	25.8	14.2895	21.5126	12.9117	12.3263	20.4172	15.2184
ENSMUSG00000004936	Map2k1	93.5635	86.4635	84.2278	88.0849	89.09	68.2561	74.0083	77.1181	88.3477	91.6842	67.6779	82.5699	98.8242	68.9987	75.3047	86.3346	82.3656	114.605	97.7271	96.9429	82.9568	98.058	158.232	157.907	179.085	165.075
ENSMUSG00000004937	Sgta	70.1468	95.2088	78.9359	81.4305	74.6402	105.056	100.186	93.2939	55.1101	60.9634	75.8702	63.9812	73.0683	72.0852	86.6127	54.9449	71.6778	78.2422	90.0836	81.9285	59.7611	77.5039	45.8229	49.2793	59.4372	51.5131
ENSMUSG00000004945	Tmem242	52.8978	46.4756	52.6773	50.6836	55.2579	44.606	43.3814	47.7484	37.887	44.7595	27.6184	36.755	64.2572	45.2244	54.3498	60.0625	55.9735	67.5935	57.6609	52.4381	57.8217	58.8785	71.8741	72.4887	65.5825	69.9818
ENSMUSG00000004947	Dtx2	24.2598	29.378	25.3998	26.3459	24.9688	28.8768	29.9294	27.925	18.1702	19.0787	20.6293	19.2927	14.0733	14.0946	15.5056	11.8719	13.8863	14.167	14.8479	16.0065	11.1954	14.0542	5.97827	5.6975	7.67429	6.45002
ENSMUSG00000004951	Hspb1	0.578076	0.719036	0.570427	0.622513	4.27473	8.66906	7.17157	6.70512	6.42475	8.17192	13.3497	9.31547	22.1035	12.5944	13.078	7.52029	13.824	6.78558	5.8137	8.19436	3.40659	6.05006	8.73889	8.29457	10.0255	9.01964
ENSMUSG00000004952	Rasa4	17.9915	20.8767	17.1876	18.6853	18.0926	23.5797	21.5332	21.0685	10.1948	13.4564	11.2529	11.6347	10.5194	8.36136	11.6339	9.21515	9.93244	15.5616	15.6745	15.5215	9.04083	13.9496	5.85931	5.58431	7.93934	6.46099
ENSMUSG00000004961	Syt5	10.4044	13.3154	11.5635	11.7611	10.0843	12.0779	14.1125	12.0915	0.352597	0.129354	0.206013	0.229321	17.7478	19.0787	22.6293	12.4563	17.978	37.8315	39.6505	34.518	33.7952	36.4488	9.57294	11.1872	10.5253	10.4285
ENSMUSG00000004980	Hnrnpa2b1	1874.29	1599.54	1990.39	1821.41	851.469	433.733	502.629	595.944	706.523	710.534	459.569	625.542	116.372	239.344	171.845	223.04	187.65	75.0054	141.199	127.693	125.07	117.242	76.5624	71.9548	76.4789	74.9987
ENSMUSG00000004988	Fxyd4	1.58692	1.05176	1.88018	1.50629	0.378589	0.614516	0.513125	0.502077	2.37786	2.31023	2.0921	2.26006	0.0405182	0.0405182	0.0405182	0.0405182	0.0405182	0.0405182	0.0405182	0.0405182	0.0405182	0.0405182	0.0405182	0.0405182	0.0405182	0.0405182
ENSMUSG00000004994	Ccdc130	7.31677	7.42413	8.56626	7.76905	5.2696	5.08269	5.26749	5.2066	6.43054	7.62862	8.3546	7.47125	5.57804	5.29454	6.71343	4.50049	5.52163	7.04899	6.41939	6.14433	5.45633	6.26726	5.04283	6.62056	5.59034	5.75124
ENSMUSG00000004996	Mri1	22.1898	28.3668	20.5278	23.6948	22.3778	26.9459	22.7626	24.0288	11.8431	13.0036	16.479	13.7752	13.6974	10.8895	12.6906	8.54397	11.4554	16.8053	13.8067	13.7095	11.9861	14.0769	13.0855	11.4827	12.0382	12.2021
ENSMUSG00000005034	Prkacb	142.213	139.997	142.145	141.452	164.319	143.919	139.31	149.183	137.457	137.049	140.304	138.27	328.021	362.118	324.189	361.585	343.978	565.557	601.566	631.259	643.183	610.391	613.113	639.687	538.058	596.953
ENSMUSG00000005043	Sgsh	9.656	10.8937	11.4752	10.675	14.9101	21.3533	19.719	18.6608	12.8119	15.386	16.9005	15.0328	7.47177	8.93672	8.56003	4.74566	7.42855	8.36539	8.51602	8.01185	6.67659	7.89246	9.47029	9.69422	13.0221	10.7289
ENSMUSG00000005045	Chd5	28.939	26.5879	27.9081	27.8117	16.2107	30.3476	27.5886	24.7156	65.1193	83.9039	75.625	74.8827	80.2568	144.059	139.123	37.8698	100.327	145.093	204.836	211.101	90.9456	162.994	54.5841	61.194	107.586	74.4548
ENSMUSG00000005054	Cstb	8.47144	8.86613	8.44695	8.59484	11.4327	14.079	14.7273	13.413	6.43054	5.68621	8.86613	6.99429	17.0123	14.673	16.6945	16.1379	16.1294	14.9965	13.7677	14.9647	17.3909	15.28	30.0972	27.3387	25.2594	27.5651
ENSMUSG00000005057	Sh2b2	7.36837	11.4827	8.22208	9.02437	8.66465	11.6863	11.8843	10.7451	1.48576	2.01263	3.30643	2.26827	15.9608	17.4314	21.2727	9.54069	16.0514	18.1507	22.4102	22.4269	14.6946	19.4206	3.81467	4.07561	6.04107	4.64378
ENSMUSG00000005069	Pex5	81.4316	84.4916	76.8325	80.9186	67.9586	73.5992	75.1808	72.2462	68.7134	75.5012	57.9307	67.3818	97.0104	74.615	97.3693	64.3202	83.3287	104.95	86.9946	88.367	68.8504	87.2905	51.069	52.0122	69.4404	57.5072
ENSMUSG00000005078	Jkamp	27.4464	27.9556	26.2414	27.2145	19.655	16.9404	17.1911	17.9288	26.783	27.8393	28.0264	27.5496	53.0054	46.0289	48.4319	66.6108	53.5193	57.7357	52.3566	50.7071	73.1212	58.4802	76.9174	75.8298	65.907	72.8847
ENSMUSG00000005087	Cd44	23.565	24.2141	23.2977	23.6923	34.5892	32.3178	38.9072	35.2714	123.465	108.954	141.856	124.758	15.694	15.4162	10.1909	15.7045	14.2514	7.48174	7.46738	8.93672	6.2079	7.52344	8.49966	6.97254	7.0794	7.5172
ENSMUSG00000005089	Slc1a2	156.996	138.61	148.097	147.901	239.74	215.253	179.168	211.387	94.5328	99.1616	85.5593	93.0846	95.1661	163.814	118.214	107.748	121.236	223.777	282.777	353.044	188.889	262.122	2487.27	2590.62	2258.04	2445.31
ENSMUSG00000005102	Eif2ak4	73.7459	75.346	69.4929	72.8616	84.4209	90.6467	86.4069	87.1581	55.6772	50.3495	53.3004	53.1091	38.8923	36.68	42.3469	42.8929	40.203	32.8051	35.1486	37.661	31.5232	34.2845	29.9998	33.1277	36.0045	33.044
ENSMUSG00000005103	Wdr1	165.965	180.483	172.588	173.012	210.413	201.042	202.831	204.762	176.084	176.649	200.142	184.291	279.912	251.321	282.195	237.856	262.821	289.252	256.763	269.51	233.886	262.353	207.871	215.378	238.515	220.588
ENSMUSG00000005107	Slc2a9	2.05391	2.95689	2.63319	2.548	3.59375	5.01092	3.31913	3.9746	2.76244	2.89628	2.40964	2.68945	1.34861	1.57447	2.38692	2.03886	1.83721	2.17183	1.53257	2.00913	1.99664	1.92754	2.47002	1.92959	2.07589	2.1585
ENSMUSG00000005124	Wisp1	54.9976	59.3482	52.641	55.6623	44.1978	55.9738	42.8074	47.6597	110.591	81.2736	105.542	99.1358	63.9179	59.1872	51.0987	81.7202	63.981	6.2809	3.60719	3.8594	5.94015	4.92191	6.15399	5.69939	4.30812	5.38716
ENSMUSG00000005125	Ndrg1	10.9645	10.5534	9.48798	10.3353	21.6953	25.5139	26.5479	24.5857	514.421	545.436	424.234	494.697	21.3971	21.4279	21.3809	22.3863	21.648	29.7931	26.3035	28.7749	42.3469	31.8046	168.449	158.906	159.485	162.28
ENSMUSG00000005142	Man2b1	69.0725	75.0416	67.2514	70.4552	92.4989	110.56	109.18	104.08	95.2318	97.3693	104.773	99.1246	53.7388	47.4811	52.1644	41.031	48.6038	53.8537	42.7147	52.1818	40.6324	47.3457	67.1931	66.6684	76.0025	69.9547
ENSMUSG00000005148	Klf5	2.82726	6.76747	4.02677	4.5405	4.5973	7.75155	7.80772	6.71886	13.1079	15.6179	22.7685	17.1647	2.8029	3.4487	3.37511	1.57217	2.79972	1.78653	1.57889	2.07099	1.5368	1.7433	1.0305	1.19995	0.0405182	0.756989
ENSMUSG00000005150	Wdr83	21.2595	21.2595	20.0386	20.8525	23.8626	26.5479	23.1017	24.5041	13.3578	17.6044	13.1823	14.7148	19.9851	13.0555	16.9671	13.5049	15.8782	13.9338	15.3068	11.946	14.3976	13.896	20.5136	18.9113	19.7774	19.7341
ENSMUSG00000005161	Prdx2	253.385	268.726	252.018	258.043	215.551	218.983	237.032	223.856	106.294	131.665	161.898	133.285	574.396	498.63	618.255	549.215	560.124	527.275	436.795	420.106	433.733	454.477	258.977	266.914	308.903	278.265
ENSMUSG00000005198	Polr2a	360.005	374.937	395.634	376.859	288.784	432.216	421.997	380.999	198.37	189.706	248.52	212.198	39.3021	58.9659	43.3515	49.3798	47.7498	30.7784	25.1902	27.7077	25.4191	27.2739	53.5864	63.1165	54.7837	57.1622
ENSMUSG00000005204	Senp3	101.619	116.789	95.2522	104.553	105.301	101.023	99.877	102.067	99.9034	116.467	100.257	105.542	86.6355	74.3351	84.2514	66.4972	77.9298	76.7158	71.702	69.0496	67.1183	71.1464	42.3336	47.3736	50.8481	46.8517
ENSMUSG00000005220	Corin	0.559643	0.568564	0.430647	0.519618	0.748784	1.40715	0.844817	1.00025	32.9095	39.0621	40.6088	37.5268	9.75644	10.1653	10.732	13.8906	11.1361	4.02128	4.91528	4.56077	3.9005	4.34946	1.74464	2.28255	2.03886	2.02202
ENSMUSG00000005225	Plekha8	76.7863	63.5315	76.6155	72.3111	56.7103	46.4632	48.019	50.3975	43.6887	37.2983	30.3636	37.1169	77.8954	70.6799	70.1815	94.7947	78.3878	47.1547	46.5529	47.3386	59.9445	50.2477	58.1695	54.2114	45.0389	52.4733
ENSMUSG00000005233	Spc25	19.4136	18.2572	21.6953	19.7887	8.82363	6.34731	6.34731	7.17275	0.509413	0.962789	3.11407	1.52876	23.5125	16.6665	15.7284	17.0123	18.2299	6.36237	7.57024	5.51137	9.25279	7.17419	2.6629	2.40766	2.40006	2.49021
ENSMUSG00000005237	Dnah2	9.42023	11.2688	9.58434	10.0911	23.3669	37.9888	28.3313	29.8957	2.25301	3.32831	2.75469	2.77867	8.14595	8.03935	7.26594	5.40871	7.21499	7.82355	9.3862	8.63219	8.3753	8.55431	2.40217	2.67345	2.4464	2.50734
ENSMUSG00000005251	Ripk4	24.9129	22.2844	23.3728	23.5234	25.679	23.8567	27.1542	25.5633	32.423	37.7706	24.1311	31.4416	9.07012	4.59143	4.90888	4.20234	5.69319	2.37398	1.9062	1.78874	2.35434	2.10582	2.79905	3.23276	3.54111	3.19097
ENSMUSG00000005262	Ufd1l	61.8294	58.9425	60.5393	60.4371	82.851	64.2572	63.0466	70.0516	75.1002	66.5845	55.5916	65.7588	40.4687	42.4144	40.4046	44.1419	41.8574	45.0496	47.1547	48.8336	53.9205	48.7396	62.5194	63.0756	59.9445	61.8465
ENSMUSG00000005267	Zfp287	23.2695	21.7494	24.0626	23.0272	17.3846	17.5197	15.7355	16.8799	17.3014	16.9347	13.7717	16.0026	27.6325	29.3977	31.8358	34.2811	30.7868	29.0082	29.6359	29.0406	36.3368	31.0054	26.0979	22.0525	22.0233	23.3912
ENSMUSG00000005268	Prlr	0.0405182	0.0405182	0.0405182	0.0405182	0.0405182	0.0405182	0.0405182	0.0405182	0.0405182	0.0405182	0.0405182	0.0405182	2.23561	3.71891	2.42611	2.58432	2.74124	5.76564	7.19352	7.51175	6.59677	6.76692	18.5756	18.5029	11.1529	16.0772
ENSMUSG00000005299	Letm1	54.3299	56.2265	56.7506	55.769	57.7357	69.7582	63.1265	63.5401	93.3264	89.2192	86.7237	89.7564	57.6342	58.5007	66.1776	41.8752	56.0469	81.3601	74.6842	78.2898	65.6854	75.0049	62.829	72.7798	92.4989	76.0359
ENSMUSG00000005312	Ubqln1	99.3859	102.246	108.834	103.489	78.9821	86.799	91.2438	85.675	118.877	105.262	140.533	121.558	184.103	203.693	178.547	202.65	192.248	203.979	200.684	203.693	234.099	210.614	242.848	229.85	252.018	241.572
ENSMUSG00000005320	Fgfr4	27.192	38.2297	28.7447	31.3888	74.7883	92.8276	82.3676	83.3278	21.2667	25.5199	28.7153	25.1673	6.20186	4.79847	5.17735	4.25634	5.1085	1.21818	1.35092	1.16338	1.17527	1.22694	0.0405182	0.0405182	0.0405182	0.0405182
ENSMUSG00000005338	Cadm3	15.7284	15.0466	16.6784	15.8178	9.40822	16.6784	17.271	14.4525	117.925	114.851	144.575	125.784	128.651	168.105	185.863	93.2678	143.972	243.206	273.169	294.967	171.158	245.625	122.787	133.908	179.335	145.343
ENSMUSG00000005354	Txn2	36.491	55.7135	40.3538	44.1861	63.5088	79.0012	73.0189	71.843	29.5256	36.3461	46.743	37.5383	27.3944	15.6616	19.1147	15.8162	19.4967	14.1306	16.9671	18.012	15.358	16.1169	19.8964	29.894	22.5339	24.1081
ENSMUSG00000005357	Slc1a6	0.995589	1.1451	1.20563	1.11544	1.28071	2.05569	1.39025	1.57555	0.682078	0.722594	0.620684	0.675119	14.3698	10.2986	12.8332	11.7439	12.3114	31.8713	30.3777	28.8608	19.655	27.6912	11.6963	11.2433	21.4896	14.8097
ENSMUSG00000005360	Slc1a3	227.957	207.374	206.768	214.033	217.876	175.646	195.545	196.355	187.407	192.097	177.421	185.642	412.488	353.044	450.829	428.116	411.119	681.262	723.324	817.797	658.503	720.221	374.363	363.304	428.116	388.594
ENSMUSG00000005362	Crbn	49.0914	38.2641	44.1871	43.8476	55.9738	36.4149	40.2986	44.2291	67.1573	61.5061	45.8229	58.1621	54.1566	48.6008	44.8479	70.2452	54.4626	67.175	59.9734	64.3368	82.3676	68.4632	135.192	126.824	96.5347	119.517
ENSMUSG00000005370	Msh6	105.619	102.53	107.464	105.204	59.315	52.1818	51.4082	54.3017	61.2755	65.8065	58.4421	61.8414	93.6926	87.3513	94.8654	98.0556	93.4912	61.3403	64.3914	59.5055	72.2886	64.3814	50.7621	54.0245	40.3145	48.367
ENSMUSG00000005371	Fbxo11	148.532	123.791	143.304	138.542	128.591	108.232	111.285	116.036	119.632	96.6351	98.4226	104.897	75.4322	115.171	78.6551	132.444	100.425	87.6602	85.3536	86.963	133.795	98.443	133.202	141.856	97.6266	124.228
ENSMUSG00000005373	Mlxipl	2.69706	3.44488	2.26675	2.8029	5.46943	10.1187	8.68079	8.08964	22.6896	25.249	29.6454	25.8614	0.0405182	0.0405182	0.0405182	0.0405182	0.0405182	0.0405182	0.0405182	0.0405182	0.0405182	0.0405182	0.0405182	0.0405182	1.72723	0.602754
ENSMUSG00000005374	Tbl2	54.9033	55.2027	53.4797	54.5286	43.2536	41.4692	39.7203	41.481	36.3368	33.8541	32.8051	34.332	36.1565	33.8716	34.2325	32.6305	34.2228	21.1098	21.7827	20.1685	20.3925	20.8634	29.6646	31.8637	36.9826	32.837
ENSMUSG00000005378	Wbscr22	27.2335	26.9944	27.2013	27.1431	24.3146	24.0848	20.7429	23.0474	17.6344	19.6729	15.836	17.7144	32.2782	26.9163	32.077	24.324	28.8989	26.3302	22.2844	20.8579	24.5535	23.5065	16.9795	17.828	22.2057	19.0044
ENSMUSG00000005397	Nid1	228.978	255.086	223.317	235.794	304.125	398.75	348.34	350.405	216.947	174.566	212.114	201.209	166.755	186.113	179.624	126.932	164.856	92.1939	94.9218	105.355	57.7946	87.5664	60.8979	61.5061	95.5137	72.6392
ENSMUSG00000005410	Mcm5	80.2768	85.3536	95.1661	86.9322	29.8303	33.3091	32.7126	31.9506	6.13518	8.23615	29.0406	14.4707	80.2768	54.05	66.1207	50.4745	62.7305	25.2852	20.2187	16.955	19.9558	20.6037	3.81831	4.28854	7.08174	5.06287
ENSMUSG00000005413	Hmox1	8.40502	8.78321	8.73889	8.64237	12.6189	18.0006	13.8119	14.8105	4.42592	4.61276	9.60586	6.21485	11.2078	8.68079	8.85027	7.73111	9.1175	8.83534	8.63219	8.70439	6.77547	8.23685	7.0393	7.42199	7.97822	7.47984
ENSMUSG00000005417	Mprip	370.851	408.607	383.039	387.499	388.383	443.889	444.912	425.728	492.392	519.469	522.876	511.579	366.513	344.04	396.223	239.344	336.53	316.002	299.716	312.697	271.175	299.898	239.052	258.977	349.636	282.555
ENSMUSG00000005442	Cic	243.508	405.809	290.398	313.238	323.439	483.319	450.829	419.196	189.56	231.309	328.539	249.803	50.1355	80.0472	73.163	30.9488	58.5736	44.5546	61.8041	61.4071	29.4906	49.3141	30.8003	32.4591	63.7044	42.3213
ENSMUSG00000005447	Pafah1b3	46.1618	53.6395	48.3806	49.394	37.0962	43.2536	41.5934	40.6478	7.93175	10.7856	10.9607	9.89269	129.528	97.5162	115.336	88.4436	107.706	115.498	93.1231	82.5532	75.3238	91.6244	12.518	13.2535	13.2446	13.0054
ENSMUSG00000005469	Prkaca	67.8488	94.6083	74.705	79.054	90.0072	138.755	137.486	122.083	104.726	101.734	177.832	128.098	119.333	125.07	137.55	83.5127	116.366	144.007	171.158	175.319	96.6351	146.78	135.595	143.704	194.373	157.891
ENSMUSG00000005470	Asf1b	6.03477	9.03894	6.9967	7.3568	1.7597	3.66925	2.8588	2.76258	0.566425	0.601779	5.93356	2.36725	9.93176	7.58641	7.22366	7.28541	8.00681	3.08218	3.21395	2.48842	2.2986	2.77079	2.09967	1.12673	0.0405182	1.08897
ENSMUSG00000005481	Ddx39	35.3986	36.9865	36.1988	36.1946	27.2841	28.7633	27.0065	27.6846	20.1461	18.9793	24.0626	21.0627	61.971	39.8478	54.4245	49.055	51.3246	33.6946	27.7943	24.436	37.0556	30.7451	17.9448	20.3426	20.7714	19.6863
ENSMUSG00000005483	Dnajb1	26.47	30.4473	32.3518	29.7564	33.1776	42.1601	41.73	39.0226	26.9361	30.0409	35.1221	30.6997	65.7459	58.1695	66.253	50.4462	60.1536	68.3392	67.2128	59.7939	55.6594	62.7513	58.5198	58.4075	58.5313	58.4862
ENSMUSG00000005493	Msh4	1.95733	2.11173	2.4464	2.17182	0.668775	0.49798	0.719036	0.628597	0.494599	0.442324	0.472169	0.469697	1.21579	1.22876	1.56191	0.0405182	1.01174	1.08683	1.03898	1.20216	0.0405182	0.842121	0.0405182	0.0405182	0.0405182	0.0405182
ENSMUSG00000005501	Usp40	97.9538	90.8128	101.096	96.621	72.4533	59.8943	60.9492	64.4323	77.648	75.1808	67.8663	73.565	44.4618	44.9942	41.0767	48.0373	44.6425	23.0633	23.451	23.9449	29.3932	24.9631	27.3845	29.8566	30.1978	29.1463
ENSMUSG00000005503	Evx1	0.0405182	0.0405182	0.0405182	0.0405182	0.0405182	0.0405182	0.0405182	0.0405182	0.0405182	0.0405182	0.0405182	0.0405182	2.76478	3.94291	5.33631	2.7455	3.69738	4.32912	6.71123	5.99884	2.20144	4.81016	3.23065	3.30293	3.18011	3.2379
ENSMUSG00000005505	Kbtbd4	11.1653	9.48798	11.0964	10.5832	8.66465	8.94677	8.60789	8.73977	7.16581	9.57656	4.99858	7.24698	53.0157	37.5291	44.2355	43.9023	44.6706	49.4121	42.7249	42.9088	47.3172	45.5908	34.7568	36.1437	32.423	34.4412
ENSMUSG00000005506	Celf1	233.886	223.777	236.116	231.26	215.928	180.483	180.483	192.298	178.06	167.382	165.243	170.228	141.421	171.297	138.755	165.6	154.268	129.477	130.734	123.394	152.803	134.102	82.8673	80.4952	77.7288	80.3638
ENSMUSG00000005510	Ndufs3	34.9262	31.2424	33.3524	33.1737	35.5285	34.8893	35.5771	35.3316	42.4564	43.9514	41.2495	42.5524	75.7639	58.3514	75.6393	69.8194	69.8935	96.0539	84.8493	82.604	75.8298	84.8343	102.274	103.349	100.751	102.125
ENSMUSG00000005514	Por	46.9764	58.8402	53.4055	53.0741	46.3768	64.8184	58.7754	56.6569	103.218	128.023	129.087	120.109	70.3868	62.9641	78.3432	36.4555	62.0374	60.7941	64.6528	63.548	45.0201	58.5037	37.4534	41.7607	58.0961	45.7701
ENSMUSG00000005533	Igf1r	543.11	534.282	524.359	533.917	538.058	610.475	639.687	596.074	440.716	450.829	466.189	452.578	101.499	166.755	134.932	96.2649	124.863	61.8713	78.3994	83.0344	63.7044	71.7524	57.2196	56.0482	61.9928	58.4202
ENSMUSG00000005534	Insr	185.557	182.288	171.768	179.871	181.909	178.06	175.646	178.538	201.574	200.568	201.739	201.293	77.4759	103.278	88.7214	87.71	89.2964	66.0721	80.2969	81.7932	78.5493	76.6779	76.1363	75.0416	72.9746	74.7175
ENSMUSG00000005540	Fcer2a	1.90389	2.17761	1.78051	1.95401	2.96703	2.48167	3.56918	3.00596	1.15148	0.757793	0.833407	0.914228	0.0405182	0.0405182	0.0405182	0.0405182	0.0405182	0.0405182	0.0405182	0.0405182	0.0405182	0.0405182	0.0405182	0.0405182	0.0405182	0.0405182
ENSMUSG00000005553	Atp4a	1.09439	1.31685	1.25016	1.22047	1.00623	1.24199	0.9485	1.06557	0.29289	0.378589	0.33986	0.337113	1.07818	1.29448	1.32514	1.30458	1.2506	4.40241	4.27473	4.38055	3.53912	4.1492	1.17527	1.92959	0.0405182	1.04846
ENSMUSG00000005566	Trim28	362.805	446.943	404.542	404.764	255.674	332.736	312.697	300.369	86.9357	108.437	122.831	106.068	507.283	403.665	493.908	277.049	420.476	321.256	275.62	251.816	238.515	271.802	89.5502	88.907	145.288	107.915
ENSMUSG00000005575	Ube2m	48.1417	53.9578	51.1544	51.0846	51.5124	70.0914	66.2329	62.6122	48.3372	51.0987	59.4583	52.9647	127.163	108.405	123.549	89.1118	112.057	151.48	130.038	126.989	105.761	128.567	92.0608	85.1214	119.385	98.8557
ENSMUSG00000005580	Adcy9	22.2214	25.6636	20.138	22.6743	41.0391	46.6437	43.5131	43.732	78.0481	82.2876	90.0836	83.4731	28.7534	27.6246	30.4925	23.4613	27.5829	47.2664	44.3682	46.3143	32.2206	42.5424	64.5378	71.9273	78.1862	71.5504
ENSMUSG00000005583	Mef2c	44.7055	34.699	43.9023	41.1023	30.2362	23.451	23.6683	25.7852	43.8884	25.97	34.6869	34.8484	83.8486	79.9125	59.7268	107.638	82.7816	39.4721	39.7347	39.2188	579.964	174.597	58.4421	51.313	47.4117	52.3889
ENSMUSG00000005609	Ctr9	83.1332	80.3207	88.8357	84.0965	59.2503	62.8434	66.3004	62.7981	52.3566	48.7793	56.42	52.5186	173.402	149.874	187.123	161.778	168.044	137.457	136.676	125.226	138.61	134.492	129.791	123.51	132.078	128.46
ENSMUSG00000005610	Eif4g2	1324.57	1096.89	1273.51	1231.66	1029.14	857.323	851.469	912.643	574.396	511.25	654.976	580.207	703.477	1096.89	730.585	1133.41	916.089	727.396	688.597	699.252	893.232	752.119	634.45	634.45	563.173	610.691
ENSMUSG00000005611	Mrvi1	2.66091	3.06365	2.63319	2.78592	1.43814	0.977688	1.20376	1.20653	5.71899	4.1302	10.8998	6.91633	2.49944	2.823	2.64336	3.07978	2.7614	2.84693	2.87663	2.90415	1.89147	2.62979	5.68096	5.003	5.79893	5.49429
ENSMUSG00000005615	Pcyt1a	84.7936	77.7701	86.2066	82.9234	96.193	80.4369	82.455	86.3616	107.889	116.956	88.5263	104.457	83.3956	80.8638	81.2532	97.9538	85.8666	88.6077	91.4584	91.038	93.7374	91.2103	119.133	116.021	122.406	119.187
ENSMUSG00000005621	Zfp592	67.6096	80.573	75.1808	74.4545	63.7429	87.0176	83.6247	78.1284	61.7223	63.4801	83.9039	69.7021	29.1594	40.3538	37.3971	24.6394	32.8874	22.2719	27.3622	28.523	20.7308	24.722	21.8672	23.415	24.9129	23.3984
ENSMUSG00000005625	Psmd4	90.3388	93.875	94.0928	92.7689	103.7	110.881	101.654	105.412	83.1856	82.7737	71.4181	79.1258	153.498	121.565	152.296	128.462	138.955	162.747	132.119	120.186	111.48	131.633	122.462	122.239	132.209	125.637
ENSMUSG00000005628	Tmod4	1.55408	1.80929	1.91761	1.76033	3.47108	5.13292	3.98869	4.19756	5.45062	5.26411	4.87651	5.19708	1.98957	1.51414	1.56191	2.18316	1.8122	2.12417	1.14086	1.64762	1.60015	1.6282	1.30458	1.12673	0.0405182	0.823942
ENSMUSG00000005640	Insrr	1.09439	1.97526	1.75294	1.60753	0.217041	0.349195	0.40846	0.324899	0.0662055	0.0846383	0.0643155	0.0717198	1.21579	1.90851	1.22432	0.0405182	1.09728	1.1577	1.21579	1.16338	0.0405182	0.894346	0.0405182	0.0405182	0.0405182	0.0405182
ENSMUSG00000005656	Snx6	82.4137	61.0676	73.2278	72.2364	61.4214	46.6876	52.39	53.4997	47.3016	39.3741	42.2645	42.9801	138.935	121.943	113.117	175.411	137.352	97.4399	82.7198	86.1111	123.738	97.5021	114.575	101.654	87.1118	101.113
ENSMUSG00000005667	Mthfd2	16.5035	14.141	17.6425	16.0957	10.4598	9.37221	10.29	10.0407	20.8908	18.0489	16.8172	18.5856	25.3897	22.7265	23.3669	27.2158	24.6747	24.324	22.0445	22.6896	21.2912	22.5873	18.2227	16.8688	18.3476	17.813
ENSMUSG00000005672	Kit	48.892	51.6395	46.4756	49.0024	47.5592	55.5601	56.952	53.3571	41.5371	45.0732	63.2223	49.9442	55.2108	62.829	59.9734	42.5512	55.1411	60.9634	60.1735	58.9574	59.2155	59.8274	25.9817	25.059	33.1438	28.0615
ENSMUSG00000005674	Tomm40l	4.37869	5.46943	4.76035	4.86949	5.04683	4.62485	4.45834	4.71001	3.72995	6.40456	3.9733	4.7026	45.8784	35.4587	41.5732	28.5752	37.8714	52.6617	40.7644	44.6223	44.1322	45.5452	48.1797	43.1625	55.5296	48.9573
ENSMUSG00000005681	Apoa2	0.0405182	0.0405182	0.0405182	0.0405182	0.0405182	0.0405182	0.0405182	0.0405182	0.0405182	0.0405182	0.0405182	0.0405182	1.1127	1.26123	1.11704	0.0405182	0.882872	1.9513	2.48167	1.90185	0.0405182	1.59383	0.0405182	0.0405182	2.34469	0.808576
ENSMUSG00000005682	Pan2	63.8185	72.8024	59.7766	65.4658	63.5315	87.7395	67.1183	72.7964	48.1342	47.7211	64.3914	53.4156	28.541	31.0516	32.9907	24.2997	29.2208	19.4326	23.0792	23.9542	19.0366	21.3757	15.8927	14.7151	20.8682	17.1587
ENSMUSG00000005683	Cs	158.51	165.965	158.604	161.027	143.304	170.372	170.24	161.305	177.832	199.856	209.65	195.779	236.541	246.665	255.086	208.175	236.617	303.156	314.828	328.021	258.977	301.245	273.444	262.936	322.149	286.176
ENSMUSG00000005686	Ampd3	5.00871	4.61922	5.84067	5.1562	6.69741	6.52312	7.47766	6.8994	28.409	30.3754	40.1446	32.9763	7.28541	7.11514	7.6627	6.64691	7.17754	12.81	16.4974	17.8449	11.3851	14.6343	24.3908	22.5252	24.4641	23.7934
ENSMUSG00000005687	Bcas2	73.1987	61.7223	73.3938	69.4383	54.8311	41.0652	43.9023	46.5995	41.9739	42.0442	31.4423	38.4868	77.0744	66.3004	67.7311	72.3085	70.8536	77.3946	67.6258	67.8488	83.8135	74.1707	42.0955	43.9576	42.2056	42.7529
ENSMUSG00000005698	Ctcf	142.895	126.082	155.498	141.491	114.685	99.1616	103.168	105.671	88.2427	84.5424	80.8085	84.5312	95.9631	115.901	108.191	118.45	109.626	77.0947	81.8952	78.0481	112.866	87.4761	74.8841	68.9277	56.474	66.7619
ENSMUSG00000005699	Pard6a	4.89692	5.69064	4.95293	5.18016	4.12015	6.38584	5.44686	5.31762	5.41265	6.49054	8.04344	6.64888	19.4326	13.9516	18.1276	14.2757	16.4469	35.6905	30.5046	27.5579	25.3118	29.7662	33.0425	33.3656	34.6288	33.679
ENSMUSG00000005705	Agrp	1.33851	1.63244	1.25016	1.40703	0.297044	0.481059	0.373106	0.383736	0.711654	1.12486	1.38065	1.07239	0.0405182	0.0405182	0.0405182	0.0405182	0.0405182	0.0405182	0.0405182	0.0405182	0.0405182	0.0405182	0.0405182	0.0405182	0.0405182	0.0405182
ENSMUSG00000005716	Pvalb	24.4461	21.1323	26.2477	23.942	20.8339	18.0623	22.4102	20.4355	203.559	294.967	171.768	223.431	15.1587	14.3161	16.5862	21.2161	16.8193	11.4657	9.72579	9.26854	6.11907	9.14477	223.476	191.555	198.762	204.597
ENSMUSG00000005718	Tfap4	18.903	21.7748	19.0867	19.9215	20.0386	25.0386	26.0459	23.7077	6.56197	5.44306	5.42904	5.81136	6.06925	7.23223	5.70916	5.70916	6.17995	3.96142	5.44526	6.10318	4.40863	4.97962	2.40217	2.40964	3.04544	2.61908
ENSMUSG00000005732	Ranbp1	89.6135	91.7773	98.4599	93.2836	61.2889	50.7243	51.5828	54.532	30.9488	32.2254	27.91	30.3614	114.638	129.791	134.094	99.8422	119.591	99.8422	103.399	96.2649	101.713	100.305	59.2961	53.8634	45.9084	53.0226
ENSMUSG00000005763	Cd247	1.30458	0.590843	0.81017	0.901865	1.50267	1.24199	1.29609	1.34692	0.814208	0.57603	0.282106	0.557448	0.0405182	0.0405182	0.0405182	0.0405182	0.0405182	0.0405182	0.0405182	0.0405182	0.0405182	0.0405182	0.0405182	0.0405182	0.0405182	0.0405182
ENSMUSG00000005774	Rfx5	28.4725	33.1336	27.6083	29.7381	29.9338	31.2968	27.7623	29.6643	13.921	16.7306	16.2107	15.6208	15.4657	19.8656	21.0658	17.122	18.3798	18.5267	20.7009	22.6098	18.0307	19.967	23.007	21.9101	23.2463	22.7211
ENSMUSG00000005779	Psmb4	153.244	147.757	156.996	152.665	152.183	120.095	113.26	128.513	118.261	123.948	75.2184	105.809	257.93	165.6	213.847	178.943	204.08	228.75	179.085	170.24	165.386	185.865	145.775	154.739	174.064	158.193
ENSMUSG00000005800	Mmp8	0.594997	0.432785	0.489214	0.505665	0.25589	0.248149	0.204029	0.236023	0.494599	0.694619	8.83105	3.34009	0.0405182	0.0405182	0.0405182	0.0405182	0.0405182	0.0405182	0.0405182	0.0405182	0.0405182	0.0405182	0.0405182	0.0405182	0.0405182	0.0405182
ENSMUSG00000005802	Slc30a4	43.8521	36.9314	45.721	42.1682	57.3075	43.8766	47.1165	49.4335	37.5905	30.4863	30.0858	32.7209	97.5162	91.9892	71.505	136.592	99.4006	105.959	97.5669	95.3678	164.271	115.791	117.186	110.43	87.3513	104.989
ENSMUSG00000005803	Sqrdl	2.22568	0.843212	1.33012	1.46634	0.887626	1.2745	1.20563	1.12258	7.18109	5.5203	5.60429	6.10189	3.70412	3.51138	3.44275	3.98718	3.66136	5.0615	3.89441	5.30427	5.23949	4.87492	11.1529	12.3319	12.0802	11.855
ENSMUSG00000005804	Bloc1s6	21.1181	19.4873	20.4847	20.3634	23.2695	21.2954	21.9284	22.1644	15.4715	14.4657	15.7284	15.2219	43.3305	35.7475	34.8199	47.8113	40.4273	56.0037	51.3623	48.8438	56.728	53.2344	26.1522	28.3018	26.002	26.8187
ENSMUSG00000005813	Metap1	78.7354	66.8303	79.5126	75.0261	68.6529	44.444	49.3897	54.1622	51.5709	52.9454	39.2369	47.9177	69.7978	64.9078	60.6174	88.3182	70.9103	75.8015	64.4997	64.363	88.7882	73.3631	61.2102	61.9421	52.4308	58.5277
ENSMUSG00000005823	Gpr108	22.2279	26.5244	23.9189	24.2237	27.741	35.1434	29.7385	30.8743	51.0215	55.1396	54.05	53.4037	13.5628	10.1312	13.8006	11.4091	12.2259	12.4503	10.4557	10.6419	8.19238	10.4351	23.7108	21.66	25.7694	23.7134
ENSMUSG00000005836	Gata6	0.995589	1.59444	0.83716	1.1424	1.57889	2.2195	1.8525	1.88363	0.724484	0.696509	0.658022	0.693005	2.32869	2.06225	2.12218	2.03886	2.138	1.11944	0.997899	1.49002	1.29448	1.22546	1.03228	0.0405182	0.0405182	0.371105
ENSMUSG00000005846	Rsl1d1	60.6751	54.1162	63.9457	59.579	59.1872	45.3116	49.3453	51.2814	27.7623	27.6325	26.8526	27.4158	115.701	102.605	106.976	130.406	113.922	91.5673	88.4163	83.2084	129.044	98.059	82.2531	78.2643	65.0692	75.1955
ENSMUSG00000005871	Apc	302.153	264.394	286.526	284.358	358.834	334.304	316.002	336.38	460.75	427.12	421.087	436.319	276.739	509.295	362.805	416.55	391.347	509.295	528.511	565.557	718.385	580.437	568.113	605.201	520.833	564.716
ENSMUSG00000005873	Reep5	87.1494	75.9743	91.1661	84.7633	99.0966	98.7448	94.8654	97.5689	316.377	292.794	256.763	288.645	220.211	218.719	215.378	217.702	218.002	372.033	379.89	379.89	293.354	356.292	355.608	355.608	388.383	366.533
ENSMUSG00000005881	Ergic3	105.233	104.95	106.833	105.672	132.628	140.217	143.754	138.866	86.8911	94.3401	74.8996	85.3769	87.2981	78.0917	96.7087	69.0496	82.787	97.2659	96.6351	89.1118	71.3698	88.5957	57.3159	59.9072	60.6872	59.3034
ENSMUSG00000005882	Uqcc1	32.6084	32.5828	32.8912	32.6941	32.0897	31.7088	30.3636	31.3874	47.7807	54.0658	42.27	48.0389	46.3539	36.6082	49.4746	49.9025	45.5848	59.693	48.123	47.2042	56.7423	52.9406	87.7395	83.4384	80.2768	83.8182
ENSMUSG00000005886	Ncoa2	158.232	168.201	155.809	160.747	167.987	203.223	210.852	194.021	137.898	124.793	186.113	149.602	88.8512	115.018	93.8941	75.6393	93.3507	82.9822	89.8224	97.2913	69.9788	85.0187	66.3888	74.5219	72.5303	71.147
ENSMUSG00000005892	Trh	0.501889	0.397648	0.272567	0.390702	1.20962	1.3124	1.20563	1.24255	0.0492842	0.0405182	0.0643155	0.0513726	1.58692	1.11704	0.911017	0.925339	1.13508	3.80092	3.07613	4.295	3.7923	3.74109	5.25192	8.43143	7.55227	7.07854
ENSMUSG00000005893	Nr2c2	120.238	116.174	116.114	117.509	127.892	121.413	115.952	121.753	118.618	114.327	122.295	118.413	179.168	189.159	171.158	187.407	181.723	155.636	169.248	162.873	190.276	169.508	140.533	149.659	136.347	142.18
ENSMUSG00000005897	Nr2c1	27.5579	27.655	26.9561	27.3897	19.763	17.5984	16.8523	18.0712	27.3447	28.3251	32.0521	29.2406	9.49867	11.2757	10.2699	12.6085	10.9132	7.09713	8.7065	8.11337	9.75034	8.41683	14.5395	13.9173	13.6866	14.0478
ENSMUSG00000005899	Smpd4	59.1685	70.0395	63.6102	64.2727	63.1626	70.1097	74.1258	69.1327	29.7562	32.8618	44.3554	35.6578	34.6521	36.9826	38.2503	29.7871	34.918	32.5386	32.4745	34.1032	35.6672	33.6959	15.0788	18.9488	21.4398	18.4891
ENSMUSG00000005907	Pex1	33.6746	28.061	29.7017	30.4791	38.1535	29.9294	31.9001	33.3277	35.4206	31.6276	29.3072	32.1185	15.2864	19.0366	19.4402	23.2695	19.2582	22.4362	21.1603	23.182	23.1358	22.4786	27.5303	29.3677	26.5479	27.8153
ENSMUSG00000005917	Otx1	6.5849	10.075	7.45321	8.0377	5.23949	9.04963	8.14975	7.47962	9.20497	7.32488	11.0602	9.19668	0.0405182	0.0405182	0.0405182	0.0405182	0.0405182	0.0405182	0.0405182	0.0405182	0.0405182	0.0405182	0.0405182	0.0405182	0.0405182	0.0405182
ENSMUSG00000005936	Kctd20	124.541	117.076	122.723	121.447	108.272	102.836	107.182	106.097	94.463	97.5162	89.4564	93.8118	116.956	108.63	117.499	113.035	114.03	94.6679	86.9181	87.6161	109.798	94.7501	82.3138	81.7202	81.0526	81.6955
ENSMUSG00000005947	Itgae	1.83008	2.1419	2.63319	2.20172	0.607734	0.825656	0.460849	0.631413	0.459245	0.462361	0.472169	0.464591	0.0405182	0.0405182	0.0405182	1.01931	0.285216	0.0405182	0.0405182	0.0405182	1.29448	0.35401	3.01723	2.03493	0.0405182	1.69756
ENSMUSG00000005949	Ctns	22.9062	25.1732	22.792	23.6238	34.8438	35.7254	30.717	33.7621	36.4806	30.3934	36.6186	34.4975	13.9806	15.3807	16.2701	13.9738	14.9013	13.1688	14.2733	14.4532	10.3542	13.0624	13.6691	13.7581	16.1148	14.514
ENSMUSG00000005950	P2rx5	0.489214	0.741499	0.535576	0.588763	0.648566	0.562931	0.477771	0.563089	0.759683	0.770805	0.818081	0.782856	1.39491	0.917879	1.04348	1.19614	1.1381	1.30698	1.62445	2.23327	1.67227	1.70924	8.94677	10.2756	9.31896	9.51379
ENSMUSG00000005951	Shpk	2.91074	2.78309	3.46485	3.05289	3.55727	5.74994	4.48419	4.59713	17.5197	13.7677	11.8265	14.3713	5.0211	4.56077	4.60314	4.57326	4.68957	7.13744	5.65243	5.01092	5.61771	5.85462	6.59677	7.06492	6.94798	6.86989
ENSMUSG00000005958	Ephb3	127.585	152.803	124.985	135.124	106.433	137.326	135.661	126.473	49.6143	57.3645	55.5068	54.1619	45.8844	41.4692	47.3571	27.4109	40.5304	24.6678	28.3545	31.1187	20.3507	26.1229	10.235	9.82474	12.7974	10.9523
ENSMUSG00000005968	Tuft1	6.37437	6.18256	5.42904	5.99532	9.53052	10.5469	11.4207	10.4994	10.0255	13.6651	9.07572	10.9221	7.95592	7.64454	7.62862	6.92574	7.5387	10.9983	10.4091	10.033	8.19436	9.90868	9.4737	8.25239	6.16174	7.96261
ENSMUSG00000005973	Rcn1	378.603	359.299	394.746	377.549	374.937	250.618	285.444	303.666	149.946	159.06	85.5914	131.532	256.763	215.928	230.218	251.598	238.627	86.1111	80.8638	67.7709	86.8676	80.4033	31.6116	24.5254	30.3559	28.831
ENSMUSG00000005980	Dnase1	9.57294	10.7398	9.97226	10.095	10.0863	13.7313	12.6461	12.1546	189.842	49.6705	130.038	123.183	0.0405182	0.0405182	0.0405182	1.42051	0.385517	0.0405182	0.0405182	0.0405182	0.0405182	0.0405182	1.17527	1.12894	0.0405182	0.781578
ENSMUSG00000005981	Trap1	80.5333	77.055	76.3139	77.9674	51.4695	51.3783	49.1703	50.6727	57.7762	58.7754	54.3459	56.9658	61.9928	52.8217	61.2256	60.7662	59.2016	65.7819	57.4935	56.7423	57.4935	59.3778	94.3723	92.353	93.4068	93.3773
ENSMUSG00000005982	Naa60	20.5422	23.7574	22.8755	22.3917	24.3676	31.2021	31.364	28.9779	30.8993	28.4217	46.8277	35.3829	21.4677	30.9357	26.6332	21.0742	25.0277	27.9933	31.1934	31.8274	24.961	28.9938	38.0714	38.2407	37.4124	37.9082
ENSMUSG00000005983	1700037C18Rik	5.79516	5.79516	6.18442	5.92491	3.63536	4.09386	3.80625	3.84516	4.85226	6.19774	6.39201	5.814	4.86407	4.56077	5.24169	3.43499	4.52538	6.2831	5.816	5.51137	4.92805	5.63463	4.09991	4.07561	3.54111	3.90554
ENSMUSG00000005986	Ankrd13d	17.2475	20.2187	14.8076	17.4246	20.8379	28.3158	25.359	24.8376	24.4559	28.1428	30.4116	27.6701	26.6415	21.2023	28.0534	22.2619	24.5398	58.1695	54.4245	60.5017	39.8235	53.2298	32.4891	36.6082	43.4248	37.5074
ENSMUSG00000005994	Tyrp1	1.04348	0.590843	0.605626	0.74665	0.436939	0.332274	0.445705	0.404972	0.244768	0.328452	0.282106	0.285109	2.10362	1.44888	1.96584	1.80484	1.83079	0.975912	1.14086	0.889822	0.973515	0.995027	2.1593	1.55408	0.0405182	1.2513
ENSMUSG00000006005	Tpr	359.299	299.006	363.671	340.659	272.241	232.052	238.879	247.724	249.579	227.071	218.983	231.878	252.557	324.189	309.619	310.07	299.109	200.142	235.943	226.291	262.936	231.328	214.682	226.602	183.613	208.299
ENSMUSG00000006010	BC003331	33.7952	26.219	34.699	31.5711	31.5713	22.3071	23.6683	25.8489	49.0745	41.8168	37.4124	42.7679	52.1818	48.7298	47.8217	74.9326	55.9165	60.8679	58.9984	55.4191	86.799	65.5211	128.462	123.851	87.3803	113.231
ENSMUSG00000006014	Prg4	1.63244	1.42265	2.08797	1.71435	3.10987	1.19995	1.50626	1.93869	1.3404	1.30849	0.726467	1.12512	0.0405182	0.0405182	0.0405182	1.17317	0.32368	0.0405182	0.0405182	0.0405182	0.931735	0.263322	5.72904	3.7166	4.46883	4.63816
ENSMUSG00000006019	Dhx34	26.3091	38.5598	31.332	32.0669	29.063	39.4558	40.1659	36.2283	19.1401	20.5818	25.4079	21.7099	18.3517	16.9347	21.1399	9.24274	16.4173	15.8294	17.8303	15.4099	9.71182	14.6954	8.69021	6.54032	12.2891	9.1732
ENSMUSG00000006021	Kptn	13.9173	13.7313	13.8565	13.835	11.9101	13.6072	13.5509	13.0227	10.9198	13.7313	11.7876	12.1463	24.4559	17.1987	20.0668	18.8674	20.1472	22.0954	18.9188	15.6356	18.5346	18.7961	11.9722	14.0484	16.2392	14.0866
ENSMUSG00000006024	Napa	53.7058	71.2534	59.536	61.4984	71.153	96.7087	88.7663	85.5427	76.8489	89.6635	141.143	102.552	104.726	92.5923	105.682	66.5506	92.3879	112.692	118.017	113.488	81.2532	106.363	130.364	133.795	174.993	146.384
ENSMUSG00000006050	Sra1	63.0414	64.4042	59.7939	62.4132	68.7461	62.1523	58.0961	62.9982	76.8732	76.7863	67.7502	73.8032	78.8923	58.1831	78.8228	65.7601	70.4146	81.0996	74.9672	72.7079	64.3368	73.2779	66.2329	64.5653	74.4508	68.4163
ENSMUSG00000006057	Atp5g1	28.3158	36.9462	30.9049	32.0556	40.7705	51.4695	49.9565	47.3989	50.9456	53.1726	75.0054	59.7078	165.6	130.038	168.669	138.242	150.637	237.571	193.894	197.074	157.418	196.489	203.417	200.142	242.152	215.237
ENSMUSG00000006058	Snf8	24.1983	22.3175	23.7532	23.423	23.142	25.2128	22.5937	23.6495	26.0979	28.26	22.92	25.7593	19.6412	17.4511	20.1024	21.1323	19.5818	21.3291	18.8934	19.9558	21.5407	20.4297	26.6155	27.741	27.9232	27.4266
ENSMUSG00000006095	Tbcb	43.2742	41.4491	44.5107	43.078	35.739	38.8923	34.2811	36.3041	38.1134	42.3885	28.541	36.3476	122.787	93.9232	127.27	99.2906	110.818	160.78	128.651	123.851	112.59	131.468	73.9542	81.2532	78.2022	77.8032
ENSMUSG00000006127	Inpp5k	26.2108	32.3796	25.1281	27.9062	53.8152	65.2779	64.3202	61.1378	51.1731	46.0163	64.9078	54.0324	24.3655	22.3883	24.5975	23.3625	23.6784	37.4886	35.8097	33.4293	36.6323	35.84	35.114	40.201	37.5528	37.6226
ENSMUSG00000006134	Crkl	69.8707	78.367	71.5822	73.2733	57.6053	61.194	63.4899	60.7631	43.619	47.1759	51.7296	47.5082	89.7644	83.7812	92.4989	84.032	87.5191	69.8707	81.0526	81.1745	73.4453	76.3858	76.6603	79.4124	77.8202	77.9643
ENSMUSG00000006143	Upk3bl	0.183613	0.489214	0.125953	0.26626	0.358292	0.406856	0.300632	0.35526	0.0662055	0.0586923	0.0981223	0.07434	3.83887	2.16585	2.46374	0.0405182	2.12724	0.0405182	0.0405182	0.0405182	0.0405182	0.0405182	0.0405182	0.0405182	0.0405182	0.0405182
ENSMUSG00000006154	Eps8l1	19.8092	21.5175	19.9316	20.4194	16.723	19.7272	18.4439	18.298	28.3313	39.5468	31.4011	33.0931	5.17153	5.17153	4.74351	3.94922	4.75894	5.80764	7.01022	7.83803	3.99244	6.16208	8.08939	5.39266	5.70304	6.39503
ENSMUSG00000006169	Clint1	149.035	137.397	141.25	142.561	142.663	139.875	150.27	144.269	99.5324	88.091	98.6015	95.4083	72.9746	82.0047	77.1815	72.3484	76.1273	49.2629	48.6899	52.1935	51.5709	50.4293	46.743	52.9789	53.2638	50.9953
ENSMUSG00000006191	Cdkal1	35.0911	28.3042	34.0348	32.4767	34.3071	26.2648	31.8274	30.7998	43.4457	40.4859	37.7491	40.5602	18.2909	17.8888	18.5858	22.3883	19.2884	14.3082	15.3408	15.4915	18.9432	16.0209	22.0525	26.609	20.5136	23.0583
ENSMUSG00000006204	5430419D17Rik	0.0405182	0.0405182	0.0405182	0.0405182	0.0405182	0.0405182	0.0405182	0.0405182	3.59763	2.04808	3.73585	3.12719	0.0405182	0.0405182	0.0405182	0.0405182	0.0405182	0.0405182	0.0405182	0.0405182	0.0405182	0.0405182	0.0405182	0.0405182	0.0405182	0.0405182
ENSMUSG00000006205	Htra1	12.1256	16.1051	11.0686	13.0998	45.4809	49.0266	46.128	46.8785	41.642	41.9832	45.5381	43.0544	65.2625	41.704	56.4368	49.7509	53.2885	65.702	61.1584	80.3695	48.9034	64.0333	235.767	246.899	282.195	254.954
ENSMUSG00000006215	Zbtb17	37.501	39.7562	38.5806	38.6126	37.1607	50.6233	46.9388	44.9076	23.818	31.4166	26.9806	27.4051	47.5794	36.6186	46.2774	34.2914	41.1917	40.6647	35.4368	31.1375	32.1967	34.8589	24.5254	24.6776	28.4683	25.8904
ENSMUSG00000006216	Clcnkb	6.37671	8.61545	5.84297	6.94505	8.87763	11.4943	9.11229	9.82807	5.19903	2.28406	1.88018	3.12109	0.0405182	0.0405182	0.0405182	0.0405182	0.0405182	0.0405182	0.0405182	0.0405182	0.0405182	0.0405182	0.0405182	0.0405182	0.0405182	0.0405182
ENSMUSG00000006218	Fam131c	1.58692	3.18825	1.94074	2.23863	5.09718	7.9431	8.03254	7.02427	0.403568	0.285222	0.603763	0.430851	6.28974	7.96033	8.33275	5.63212	7.05374	15.3985	16.1858	17.1315	8.6439	14.3399	5.15744	4.72991	5.83112	5.23949
ENSMUSG00000006219	Fblim1	42.2221	64.307	41.2131	49.2474	50.0739	66.0434	71.5228	62.5467	49.3078	58.917	72.6819	60.3022	12.8578	17.2009	14.079	13.1688	14.3266	8.84124	8.85027	9.45223	8.34286	8.87165	3.69533	3.67552	3.0054	3.45875
ENSMUSG00000006235	Epor	1.4247	1.50056	0.902772	1.27601	1.2441	2.86619	1.47835	1.86288	0.352597	1.26692	5.31399	2.31117	1.49653	0.959414	1.41285	0.0405182	0.977328	1.35331	1.17992	1.23098	0.0405182	0.951183	0.0405182	0.0405182	1.83008	0.637038
ENSMUSG00000006241	Ccdc159	5.58645	6.03477	5.12321	5.58147	3.43285	6.61688	6.30129	5.45034	2.21388	3.4464	4.07561	3.24529	3.8848	4.14816	4.35823	3.48954	3.97018	5.18586	4.6334	5.30427	3.9005	4.756	4.15213	3.83887	4.70992	4.23364
ENSMUSG00000006262	Mob1b	82.7509	60.9492	76.9373	73.5458	99.024	58.288	65.4529	74.255	140.421	115.498	98.8483	118.256	22.8438	40.1148	19.8519	49.2793	33.0224	24.6735	32.1281	32.0951	51.8496	35.1866	51.4239	51.3508	35.3947	46.0565
ENSMUSG00000006269	Atp6v1b1	7.36837	8.4095	6.87621	7.55136	11.3311	13.2393	15.2306	13.267	0.494599	0.509413	0.572411	0.525474	1.21579	1.57447	1.56191	0.0405182	1.09817	1.08683	1.04348	0.921167	0.0405182	0.772998	0.0405182	0.0405182	0.0405182	0.0405182
ENSMUSG00000006273	Atp6v1b2	104.234	101.404	104.461	103.366	98.1906	85.7538	93.1231	92.3558	300.075	341.749	305.771	315.865	187.801	173.565	210.282	162.001	183.412	293.101	287.228	296.49	214.437	272.814	492.392	554.645	514.421	520.486
ENSMUSG00000006276	Eps15l1	88.8357	109.999	89.1417	95.9921	86.0174	115.336	108.547	103.3	75.9743	79.7225	102.836	86.1777	47.4302	50.6112	57.4152	38.94	48.5991	44.9774	56.2142	53.1172	41.3004	48.9023	37.5905	41.9739	40.64	40.0681
ENSMUSG00000006281	Tep1	34.195	38.2789	33.839	35.4376	28.7844	30.9867	37.5448	32.4386	45.8784	52.9179	58.4561	52.4175	11.6277	11.6583	11.3535	9.62649	11.0665	8.65673	8.03935	8.78321	6.41099	7.97257	9.22699	9.96151	11.5365	10.2417
ENSMUSG00000006288	Ttc5	94.0595	84.9912	87.3803	88.8103	84.3527	66.6108	69.9788	73.6474	54.6801	62.9285	36.5234	51.3773	78.9821	55.3015	73.9059	71.505	69.9236	64.8517	54.259	43.0388	56.1269	54.5691	34.615	31.2021	35.6672	33.8281
ENSMUSG00000006289	Osgep	33.8311	32.5386	34.0411	33.4702	35.3986	36.732	38.8079	36.9795	19.4873	19.1401	19.9237	19.517	34.8541	27.2683	34.9262	34.6869	32.9339	28.5146	25.0906	22.2924	30.1835	26.5203	28.2241	24.3552	26.0679	26.2157
ENSMUSG00000006299	Aamp	73.0683	73.8884	73.4453	73.4673	73.1987	79.8132	74.2431	75.7516	71.0656	82.0047	59.2821	70.7841	159.94	130.867	175.999	89.9952	139.2	150.186	147.683	144.923	91.4584	133.563	100.299	100.413	142.038	114.25
ENSMUSG00000006301	Tmbim1	45.5304	53.656	44.6223	47.9362	70.1979	74.9545	72.8949	72.6824	217.478	235.278	224.387	225.715	28.2477	20.3123	22.4562	20.9949	23.0028	20.9208	17.5137	18.765	13.2641	17.6159	126.391	113.755	130.161	123.436
ENSMUSG00000006304	Arpc2	119.301	121.865	125.545	122.237	129.791	107.968	109.999	115.919	98.4326	90.1193	92.7069	93.7529	130.867	116.417	115.536	119.741	120.64	110.952	117.186	102.793	139.37	117.575	74.2214	66.2096	67.4271	69.286
ENSMUSG00000006307	Kmt2b	145.524	175.411	156.053	158.996	158.71	224.097	186.216	189.675	108.405	132.374	152.719	131.166	20.9949	38.323	33.7106	19.0867	28.0288	19.7515	25.6913	29.3977	15.8294	22.6675	12.7555	13.1079	22.8522	16.2385
ENSMUSG00000006310	Zbtb32	0.73936	0.546636	0.605626	0.630541	0.554009	0.676341	0.540675	0.590342	1.40538	1.60166	1.28472	1.43058	0.0405182	0.0405182	0.0405182	0.0405182	0.0405182	0.0405182	0.0405182	0.0405182	0.0405182	0.0405182	0.0405182	0.0405182	0.0405182	0.0405182
ENSMUSG00000006313	Upk1a	0.365852	0.380727	0.343234	0.363271	0.648566	1.03228	1.20563	0.962157	0.15718	0.207524	0.384757	0.24982	0.0405182	0.0405182	0.0405182	0.0405182	0.0405182	0.0405182	0.0405182	0.0405182	0.0405182	0.0405182	0.0405182	0.0405182	0.0405182	0.0405182
ENSMUSG00000006315	Tmem147	27.3181	32.6305	29.133	29.6939	33.3947	37.661	34.2914	35.1157	32.171	31.4557	34.3661	32.6643	73.9331	51.091	67.3202	63.4899	63.9586	97.6266	77.4061	70.1097	65.5343	77.6692	81.8952	85.6453	94.7209	87.4205
ENSMUSG00000006333	Rps9	551.088	598.082	532.188	560.453	551.088	628.91	637.341	605.78	149.573	197.958	187.902	178.478	670.457	547.105	654.976	493.908	591.612	353.806	320.785	278.38	296.141	312.278	181.012	176.358	221.245	192.872
ENSMUSG00000006335	Tfpt	16.6306	14.836	18.0745	16.5137	22.9276	17.9735	20.6554	20.5188	16.2392	17.8221	8.87149	14.3109	15.8639	10.047	13.2814	6.82572	11.5045	14.1689	15.175	13.3786	13.1459	13.9671	11.9765	14.79	13.5049	13.4238
ENSMUSG00000006342	Susd2	7.06697	7.42859	6.18442	6.89333	11.0964	13.8847	13.6072	12.8628	6.7577	10.3542	11.0645	9.39212	5.46518	5.97827	5.96199	4.7477	5.53829	14.3098	16.655	23.8327	9.31718	16.0286	15.6819	18.5047	26.2896	20.1587
ENSMUSG00000006344	Ggt5	3.27292	4.58288	3.55913	3.80498	2.32253	3.32277	3.27292	2.97274	0.711654	1.33012	1.83206	1.29128	3.28888	3.2603	3.31513	3.04544	3.22744	3.36847	3.02156	3.39858	1.99664	2.94631	3.9235	3.50093	5.4785	4.30098
ENSMUSG00000006345	Ggt1	2.69936	3.71236	2.93521	3.11564	2.69706	3.77583	2.72862	3.06717	0.793463	0.683589	0.472169	0.64974	1.80071	1.90851	1.67681	1.75108	1.78428	2.31844	2.51943	2.33686	1.89147	2.26655	2.53978	3.71891	2.8572	3.03863
ENSMUSG00000006356	Crip2	49.226	73.2505	52.6874	58.388	91.7974	122.057	115.701	109.852	64.8948	72.9151	110.32	82.7099	68.2561	55.7409	71.0888	43.0891	59.5437	54.321	49.3735	43.9953	60.2403	51.9825	23.142	25.3897	28.3504	25.6274
ENSMUSG00000006360	Crip1	7.13744	7.43057	6.34021	6.96941	8.38903	12.3319	12.1272	10.9494	5.41486	6.0771	7.9431	6.47835	14.6494	7.35673	7.6651	8.09343	9.44118	5.23088	3.64922	3.20455	4.33311	4.10444	8.59652	5.44526	7.89545	7.31241
ENSMUSG00000006362	Cbfa2t3	7.84623	12.1353	9.16825	9.71659	9.99581	16.5035	15.4372	13.9789	6.56395	5.83853	18.4653	10.2893	3.38104	7.59012	5.78908	2.74701	4.87681	3.58544	5.32853	5.69939	2.14895	4.19058	2.6027	2.74335	3.37291	2.90632
ENSMUSG00000006369	Fbln1	65.5825	82.8958	78.6229	75.7004	55.7576	84.9597	84.101	74.9394	23.2977	27.8641	35.5211	28.8943	80.0822	69.0725	67.8777	37.4757	63.627	32.9481	29.473	27.1043	20.9949	27.6301	12.5242	8.25427	17.584	12.7875
ENSMUSG00000006373	Pgrmc1	152.719	135.333	144.996	144.35	156.14	139.31	145.138	146.862	119.587	102.314	97.1724	106.358	394.746	342.592	332.736	461.7	382.943	460.75	409.505	376.973	476.578	430.952	252.213	256.242	204.136	237.531
ENSMUSG00000006378	Gcat	13.6072	14.786	15.1806	14.5246	18.1049	22.3175	24.8564	21.7596	11.3132	14.05	12.6709	12.678	18.4236	14.2191	14.4799	13.8198	15.2356	15.0328	12.9682	13.336	12.093	13.3575	14.7552	15.1094	15.0788	14.9811
ENSMUSG00000006386	Tek	34.7307	31.5919	37.4609	34.5945	33.9832	33.4878	27.5388	31.6699	56.9304	45.0389	40.6122	47.5271	36.7141	35.2855	35.9853	46.618	38.6507	25.9555	22.2883	21.6316	33.8735	25.9373	44.7595	40.4405	38.0065	41.0688
ENSMUSG00000006389	Mpl	0.198671	0.174102	0.165181	0.179318	0.0901268	0.15164	0.107168	0.116312	0.52215	0.785619	2.30289	1.20355	0.0405182	0.0405182	0.0405182	0.0405182	0.0405182	0.0405182	0.0405182	0.0405182	0.0405182	0.0405182	0.0405182	0.0405182	0.0405182	0.0405182
ENSMUSG00000006390	Elovl1	13.8198	20.8462	16.5668	17.0776	19.6153	29.0082	25.8711	24.8315	62.5738	83.7994	103.302	83.2249	12.5359	10.6158	11.3556	8.64041	10.7869	7.90923	8.57928	9.17672	5.1651	7.70758	55.0839	54.5684	64.5191	58.0571
ENSMUSG00000006392	Med8	36.9314	32.4591	37.1848	35.5251	39.7347	36.6082	37.368	37.9037	40.7207	41.1458	33.331	38.3992	40.5991	34.9858	40.4109	39.9258	38.9804	42.6949	36.2476	38.6893	43.1345	40.1916	33.1579	33.7952	31.0353	32.6628
ENSMUSG00000006395	Hyi	11.1954	11.0645	10.3947	10.8849	12.3737	13.6974	11.4906	12.5206	9.09241	8.80116	6.72923	8.2076	7.55227	7.44586	9.56891	6.98418	7.8878	16.1233	14.9768	13.4475	11.0645	13.903	8.84345	8.91426	8.21373	8.65715
ENSMUSG00000006398	Cdc20	43.5251	48.3133	49.7509	47.1964	20.0904	24.5037	23.6224	22.7388	7.33461	8.70439	17.2558	11.0983	50.3784	37.1848	42.2891	28.9512	39.7009	13.0758	13.7174	8.75563	10.075	11.406	2.47002	3.09393	4.97429	3.51275
ENSMUSG00000006403	Adamts4	13.6179	13.4456	11.2244	12.7626	4.05358	5.96587	5.57157	5.19701	2.21388	2.68284	0.880998	1.9259	12.5944	12.0023	13.1688	10.575	12.0851	9.50071	10.8779	15.267	8.3753	11.0052	125.163	128.544	256.763	170.157
ENSMUSG00000006411	Nectin4	4.08388	3.4047	3.65162	3.7134	9.60586	10.2537	13.4624	11.1073	14.2126	19.1804	13.7823	15.7251	7.37269	5.38666	7.46303	5.78908	6.50287	9.92217	9.38807	8.93672	5.83515	8.52053	7.04081	8.19238	9.20497	8.14605
ENSMUSG00000006412	Pfdn2	41.4407	33.3656	46.5211	40.4425	31.7747	26.8436	29.8781	29.4988	32.8811	32.5441	16.7047	27.3766	12.498	17.9448	14.6536	29.2305	18.5817	18.3637	18.0786	18.2994	27.8641	20.6514	33.6111	30.8867	22.131	28.8763
ENSMUSG00000006418	Rnf114	65.859	60.6636	63.2916	63.2714	58.8976	59.228	60.7662	59.6306	48.347	50.1555	42.3614	46.9546	79.1957	64.2179	79.6561	77.3492	75.1047	65.1042	60.8979	57.4835	60.8087	61.0736	57.6053	54.9976	47.1165	53.2398
ENSMUSG00000006423	C330007P06Rik	56.1954	45.8524	58.0143	53.354	58.6508	40.0403	43.5643	47.4185	67.6986	58.9772	40.8657	55.8471	49.9988	41.3004	39.0317	69.2347	49.8914	49.6572	47.9886	45.4298	69.0337	53.0273	91.8793	87.5929	70.1468	83.2064
ENSMUSG00000006435	Neurl1a	9.42254	15.6745	11.0239	12.0403	18.709	25.3732	30.5571	24.8798	1.88724	1.50963	2.43642	1.94443	26.1932	27.7623	34.5519	14.2776	25.6962	51.5272	62.7113	63.1626	31.1846	52.1464	23.5874	24.9129	35.3986	27.9663
ENSMUSG00000006442	Srm	22.5157	32.2901	25.9451	26.917	21.1052	30.027	26.9361	26.0228	5.71899	5.72904	11.1475	7.53183	41.0007	39.9622	43.9151	28.2084	38.2716	26.8616	30.9245	31.4557	27.5097	29.1879	16.9085	19.3075	25.845	20.687
ENSMUSG00000006445	Epha2	13.3986	16.6945	15.5785	15.2239	15.5056	23.3886	21.5733	20.1558	5.93587	7.53799	10.053	7.84228	9.93354	9.24904	10.4146	8.43928	9.50912	4.79617	4.59143	4.09386	3.48354	4.24125	3.74995	5.80294	5.45633	5.00307
ENSMUSG00000006456	Rbm14	58.1831	69.5321	64.1668	63.9607	37.4274	47.1547	45.9757	43.5193	36.1887	39.5628	44.4811	40.0775	18.8596	21.83	19.6153	14.9	18.8012	13.1688	16.5015	17.3221	12.6947	14.9218	8.34286	8.56777	10.3643	9.09166
ENSMUSG00000006457	Actn3	3.76692	2.63956	2.74335	3.04994	2.45602	5.26749	4.96447	4.22933	0.550038	1.33226	0.793463	0.891922	5.0233	4.73971	5.28654	4.36486	4.8536	5.63401	6.19622	6.83623	4.40863	5.76877	2.87023	2.40964	3.18377	2.82121
ENSMUSG00000006462	A530013C23Rik	0.220951	0.211439	0.343234	0.258541	0.335986	0.250288	0.445705	0.343993	0.581742	1.21114	0.752372	0.848417	0.0405182	0.0405182	0.0405182	0.0405182	0.0405182	0.0405182	0.0405182	0.0405182	0.0405182	0.0405182	0.0405182	0.0405182	0.0405182	0.0405182
ENSMUSG00000006463	Zdhhc24	12.9801	13.7559	11.9644	12.9001	13.0036	14.2568	12.1614	13.1406	17.841	16.6665	20.7988	18.4354	12.9861	12.2392	12.9956	13.9271	13.037	21.3533	18.6264	20.5341	18.5582	19.768	22.5976	27.4164	27.2238	25.7459
ENSMUSG00000006464	Bbs1	24.6735	26.356	25.8711	25.6335	26.8155	32.5918	33.6331	31.0135	24.0848	27.9826	27.2841	26.4505	29.3559	28.8097	34.0654	22.5596	28.6977	35.4907	40.3538	38.187	34.3661	37.0994	22.8438	25.6279	32.2254	26.899
ENSMUSG00000006469	Slc34a3	0.12409	0.0405182	0.0831269	0.0825782	0.179704	0.270704	0.149864	0.200091	0.776604	0.548148	0.708252	0.677668	0.0405182	0.0405182	0.0405182	0.0405182	0.0405182	0.0405182	0.0405182	0.0405182	0.0405182	0.0405182	0.0405182	0.0405182	0.0405182	0.0405182
ENSMUSG00000006471	Ndor1	29.0442	40.2806	31.9726	33.7658	52.115	73.5145	64.7771	63.4688	33.6746	38.8569	50.6369	41.0561	17.3122	17.7324	19.9259	12.1147	16.7713	16.947	17.3712	18.3835	12.81	16.3779	18.3208	16.3828	24.7584	19.8207
ENSMUSG00000006476	Nsmf	66.3351	92.4172	70.5569	76.4364	106.465	137.457	143.388	129.103	90.0072	119.841	153.675	121.174	104.87	95.9631	116.243	87.2378	101.078	165.312	156.668	160.169	144.193	156.585	113.528	111.243	146.081	123.617
ENSMUSG00000006494	Pdk1	131.839	122.001	104.127	119.322	141.199	107.445	120.186	122.943	89.2192	93.5436	79.6496	87.4708	100.22	79.1192	81.9496	96.473	89.4404	100.413	92.0608	90.4924	105.056	97.0054	67.4934	65.3931	61.765	64.8838
ENSMUSG00000006498	Ptbp1	187.902	286.9	201.904	225.568	247.683	363.671	347.922	319.759	61.5897	56.1269	108.923	75.5466	118.877	147.248	143.304	74.2431	120.918	32.856	42.9088	38.7409	27.2602	35.4415	18.1702	13.6215	24.6157	18.8024
ENSMUSG00000006517	Mvd	15.4657	15.9487	15.2992	15.5712	18.7733	25.3357	24.9263	23.0118	9.04449	11.0397	11.3732	10.4858	41.3004	34.5678	43.7857	34.1032	38.4393	50.3784	37.7809	37.9333	40.1148	41.5519	44.3171	43.5048	68.6942	52.172
ENSMUSG00000006519	Cyba	17.6425	19.7737	17.0807	18.1656	20.1788	25.4522	23.5874	23.0728	15.7324	17.4867	17.3505	16.8565	19.376	11.5552	14.7411	10.1471	13.9548	9.22699	7.05923	6.79014	5.61982	7.17404	6.70892	6.37671	6.62286	6.5695
ENSMUSG00000006522	Itih3	0.0605555	0.138965	0.062332	0.0872841	0.159288	0.270704	0.319065	0.249686	0.509413	0.285222	0.642964	0.4792	4.93242	2.85139	4.19272	5.0233	4.24996	14.7694	13.2877	16.9591	11.1147	14.0327	103.467	105.725	83.0909	97.4275
ENSMUSG00000006526	Tmem110	32.3352	33.7006	30.3435	32.1264	47.8649	43.4356	44.2492	45.1832	35.3208	35.5068	29.7686	33.5321	21.9101	17.7691	21.0328	20.1729	20.2212	21.7352	19.2384	18.6279	18.819	19.6052	24.9712	27.655	26.2573	26.2945
ENSMUSG00000006527	Sfmbt1	58.2575	46.0586	52.0023	52.1061	61.4709	47.8113	46.9507	52.0776	57.0549	53.1874	49.3798	53.2073	20.4979	27.5388	20.6872	26.7852	23.8773	18.6686	19.3651	18.9793	28.4389	21.363	35.3379	36.2716	24.8891	32.1662
ENSMUSG00000006538	Ihh	0.0405182	0.0405182	0.0405182	0.0405182	0.0405182	0.0405182	0.0405182	0.0405182	0.0405182	0.0405182	0.0405182	0.0405182	3.52763	4.1848	4.26656	2.52584	3.62621	0.896257	0.0405182	0.921167	0.0405182	0.474615	1.10805	0.0405182	0.0405182	0.396362
ENSMUSG00000006546	Cryba2	0.0405182	0.0405182	0.0405182	0.0405182	0.0405182	0.0405182	0.0405182	0.0405182	0.0405182	0.0405182	0.0405182	0.0405182	1.67681	1.51414	2.24699	1.94692	1.84621	2.17183	2.25967	1.74464	1.44888	1.90626	4.96814	3.30444	5.2983	4.52363
ENSMUSG00000006567	Atp7b	6.04107	6.39415	4.84415	5.75979	3.59375	3.60924	5.36768	4.19022	1.5923	2.8029	6.2809	3.5587	6.41099	5.78136	6.45515	6.35166	6.24979	12.308	13.9659	14.4578	8.6439	12.3439	6.65684	8.36742	11.2244	8.74955
ENSMUSG00000006574	Slc4a1	10.1693	9.50894	12.6246	10.7676	2.43642	6.30673	1.64343	3.46219	20.9391	74.8079	322.994	139.58	11.2117	12.9074	12.9319	9.27267	11.5809	2.63319	1.96364	2.86101	1.99664	2.36362	4.9724	4.73411	4.30812	4.67154
ENSMUSG00000006575	Rundc3a	19.8519	24.0099	19.6189	21.1602	21.2083	28.643	28.6578	26.1697	34.5343	42.5419	44.5335	40.5366	137.326	116.694	148.444	98.2251	125.172	198.239	182.389	172.588	133.081	171.574	114.73	118.877	160.315	131.308
ENSMUSG00000006576	Slc4a3	54.259	79.4768	55.6046	63.1135	69.2737	91.4921	78.6551	79.807	70.9499	87.6602	96.8122	85.1407	99.9374	98.1906	118.047	63.3513	94.8816	195.72	190.108	197.5	105.811	172.285	95.2088	104.416	167.677	122.434
ENSMUSG00000006585	Cdt1	15.9021	20.1064	18.8307	18.2797	11.4657	18.9548	17.0035	15.808	1.6159	1.81468	11.0686	4.83305	17.7007	15.0242	17.1097	10.4811	15.0789	7.98598	8.31904	7.92808	6.06138	7.57362	3.69533	3.41237	4.10358	3.7371
ENSMUSG00000006586	Runx1t1	37.5351	34.9098	40.5409	37.6619	18.9548	19.3977	22.5976	20.3167	14.6412	13.879	10.8141	13.1114	83.7102	128.081	91.2086	89.4233	98.1056	72.2361	95.1402	89.9511	91.6842	87.2529	26.0524	22.4269	17.8449	22.108
ENSMUSG00000006589	Aprt	28.2724	39.6505	28.7534	32.2254	41.0992	45.446	44.0972	43.5475	8.43332	9.3846	10.9645	9.59415	57.072	42.0568	53.3423	38.7409	47.803	42.878	36.3804	34.4266	36.2816	37.4916	16.3987	16.6033	21.7007	18.2342
ENSMUSG00000006599	Gtf2h1	57.673	49.36	58.8624	55.2985	73.8464	52.8736	55.2579	60.6593	50.3673	41.8247	33.7632	41.9851	64.3202	57.8428	63.6102	75.3238	65.2742	59.4953	55.1822	55.7049	81.5932	62.9939	80.2119	76.5928	64.2868	73.6972
ENSMUSG00000006611	Hfe	3.68142	4.20423	3.09793	3.6612	7.38083	6.7535	4.64647	6.26027	10.3987	9.5464	10.055	10	6.33457	5.29454	5.24169	5.44306	5.57846	6.28544	6.94431	5.62203	6.01867	6.21761	13.0878	13.0758	11.656	12.6065
ENSMUSG00000006638	Abhd1	0.12409	0.345373	0.125953	0.198472	0.257936	0.481059	0.283711	0.340902	0.0831269	0.194518	0.163317	0.146987	1.25439	1.29448	1.26692	0.979836	1.19891	1.9513	2.8091	2.29041	1.74893	2.19994	2.5418	1.98105	2.75271	2.42519
ENSMUSG00000006641	Slc5a6	8.87763	9.71594	8.60976	9.06778	7.90923	9.10082	8.40502	8.47169	14.8646	19.781	17.1836	17.2764	17.3996	18.6565	22.1157	22.3175	20.1223	28.67	27.8203	27.8746	22.8203	26.7963	22.6667	23.124	23.182	22.9909
ENSMUSG00000006651	Aplp1	80.9334	102.479	82.5532	88.6554	60.5833	78.6434	85.0231	74.7499	52.0023	73.9847	70.6375	65.5415	124.228	169.034	182.144	84.8493	140.064	235.526	251.094	267.744	123.04	219.351	294.025	304.492	455.513	351.343
ENSMUSG00000006673	Qrich1	119.587	136.592	123.948	126.709	160.952	178.743	185.557	175.084	81.6719	76.1538	105.682	87.836	187.222	168.201	184.787	139.997	170.052	149.573	147.842	144.113	143.704	146.308	95.3233	103.535	101.559	100.139
ENSMUSG00000006675	P4htm	9.34133	11.2734	8.84124	9.81865	14.0327	21.0872	20.2669	18.4623	11.6466	13.1782	15.6356	13.4868	15.5896	12.006	15.862	11.5267	13.7461	25.367	27.5886	28.2876	18.2006	24.861	42.6802	47.0718	51.2355	46.9959
ENSMUSG00000006676	Usp19	194.373	223.317	205.48	207.723	180.11	204.675	196.674	193.82	199.652	249.421	240.754	229.942	105.761	93.4068	109.619	61.9928	92.6951	85.1736	89.2817	94.1221	59.2821	81.9649	57.4506	69.3416	96.496	74.4294
ENSMUSG00000006678	Pola1	72.5303	59.3651	80.0472	70.6475	31.058	20.1581	24.2498	25.1553	21.9407	22.3715	25.2852	23.1992	51.299	43.1664	40.4204	61.6094	49.1238	21.3971	19.6412	17.0771	43.8142	25.4824	23.0088	19.7038	14.4955	19.0693
ENSMUSG00000006699	Cdc42	235.278	228.75	242.623	235.55	250.826	174.566	206.406	210.599	219.148	188.527	236.541	214.739	598.082	569.99	532.188	824.737	631.249	664.247	613.113	586.151	857.323	680.208	515.664	492.392	439.59	482.549
ENSMUSG00000006705	Pknox1	29.6283	28.2241	28.4577	28.77	22.7786	25.3817	23.5003	23.8869	15.6416	16.8424	20.2688	17.5843	38.5806	46.2423	48.0964	44.4618	44.3453	41.6095	42.1737	41.4692	40.9664	41.5547	28.7153	26.2108	25.6422	26.8561
ENSMUSG00000006711	D130043K22Rik	3.31513	2.78309	4.1759	3.42471	1.86254	2.30872	2.36945	2.18024	6.2204	7.36837	6.56395	6.71757	13.3681	13.6974	11.5046	12.516	12.7715	30.3083	31.2021	35.2855	24.6678	30.3659	35.8877	39.5628	38.5848	38.0118
ENSMUSG00000006715	Gmnn	13.6974	9.79234	13.4723	12.3206	4.01307	2.89628	2.55685	3.1554	2.1795	2.83615	3.57741	2.86436	12.0242	8.25239	8.71538	10.1471	9.78475	5.53596	5.52908	4.51658	5.46054	5.26054	7.2201	8.05559	6.09705	7.12425
ENSMUSG00000006717	Acot13	5.87129	5.52908	6.13518	5.84518	5.816	6.30875	6.30129	6.14202	9.75644	9.60586	9.70587	9.68939	10.9079	7.85984	8.59652	9.58434	9.23715	14.6134	12.9237	12.5901	16.2015	14.0822	33.7368	40.4443	29.4829	34.5547
ENSMUSG00000006720	Zfp184	17.5279	15.4715	17.4867	16.8287	11.7022	9.64219	11.2873	10.8772	0.814208	0.731863	1.0254	0.857156	21.0032	19.045	22.8179	27.9769	22.7108	15.1961	12.0265	13.3804	21.7236	15.5816	5.09074	5.18189	3.25188	4.50817
ENSMUSG00000006724	Cyp27b1	0.820127	0.397648	0.81017	0.675982	3.06365	4.37869	3.92881	3.79038	0.325077	0.207524	0.149864	0.227488	0.0405182	0.0405182	0.0405182	0.0405182	0.0405182	0.0405182	0.0405182	0.0405182	0.0405182	0.0405182	0.0405182	0.0405182	0.0405182	0.0405182
ENSMUSG00000006728	Cdk4	285.124	318.557	303.156	302.279	211.676	197.188	214.18	207.682	44.8479	52.3211	49.2955	48.8215	285.966	235.526	276.466	207.374	251.333	114.417	99.9034	86.2362	123.332	105.972	51.6541	48.5102	63.0414	54.4019
ENSMUSG00000006731	B4galnt1	3.60924	5.35627	3.49879	4.15477	3.59574	6.34731	6.11709	5.35338	15.1587	19.3316	33.7673	22.7526	28.5709	35.4689	35.0661	13.422	28.132	47.5	56.1839	59.2036	29.6283	48.129	18.8713	21.4713	28.8468	23.0632
ENSMUSG00000006732	Mettl1	19.0126	19.4936	19.6031	19.3698	18.9986	18.847	16.6049	18.1502	3.68959	5.52677	4.54477	4.58704	15.2453	12.1554	12.5901	14.1792	13.5425	10.3542	8.5218	10.6016	10.0048	9.8706	10.1734	11.5472	9.52639	10.4157
ENSMUSG00000006736	Tspan31	42.878	37.3085	41.628	40.6048	37.5648	34.4468	35.9076	35.9731	31.8134	26.1522	26.6775	28.2144	58.3611	58.3611	67.0472	55.7929	59.8906	45.3569	55.3672	49.9167	47.9886	49.6574	56.9417	54.321	64.307	58.5232
ENSMUSG00000006740	Kif5b	232.052	194.62	221.245	215.972	234.862	167.102	181.259	194.408	443.889	428.116	376.166	416.057	356.908	333.796	313.416	374.937	344.764	327.333	299.316	297.304	442.955	341.727	723.324	658.503	581.7	654.509
ENSMUSG00000006763	Saal1	44.7752	38.9319	45.0065	42.9045	27.5303	20.4979	24.1045	24.0443	16.3038	19.3837	12.5139	16.0671	26.3216	22.131	24.342	28.4349	25.3074	19.3837	17.0756	18.3297	19.2974	18.5216	11.5195	11.339	11.1587	11.3391
ENSMUSG00000006764	Tph2	0.689347	0.489214	0.64098	0.606514	0.0921103	0.138965	0.231228	0.154101	0.0831269	0.129354	0.0662055	0.0928956	12.4079	10.1693	8.81152	13.7823	11.2927	40.1148	34.8998	39.0621	29.9998	36.0191	76.0831	100.564	66.5506	81.0657
ENSMUSG00000006777	Krt23	0.616562	0.80254	0.83716	0.752087	0.358292	0.332274	0.821732	0.504099	4.03881	4.13419	3.73585	3.96962	0.0405182	0.0405182	0.0405182	0.0405182	0.0405182	0.0405182	0.0405182	0.0405182	0.0405182	0.0405182	0.0405182	0.0405182	0.0405182	0.0405182
ENSMUSG00000006782	Cnp	39.1676	39.5123	38.1907	38.9569	49.6705	59.6236	59.13	56.1414	406.664	474.046	408.607	429.772	37.5528	38.9581	47.3736	42.0162	41.4752	127.111	123.851	160.495	69.1462	120.151	1930.12	2061.67	2487.27	2159.69
ENSMUSG00000006784	Ttc25	1.51807	2.11404	1.85614	1.82942	1.43814	1.31685	2.43443	1.72981	0.52215	0.624059	0.557597	0.567935	2.98927	2.69936	4.07207	2.66091	3.1054	1.35545	2.26338	1.49002	1.84493	1.73845	1.36168	1.48037	0.0405182	0.960855
ENSMUSG00000006800	Sulf2	85.4109	107.077	87.539	93.3423	40.5409	76.7158	58.1511	58.4693	40.1265	34.9098	50.3024	41.7796	233.283	261.64	288.494	143.023	231.61	137.689	161.898	175.838	91.1045	141.632	82.8958	90.8128	135.771	103.16
ENSMUSG00000006818	Sod2	62.1386	52.3211	59.7611	58.0736	73.1212	59.7268	62.1869	65.0117	190.736	185.218	147.248	174.401	102.64	97.8082	104.127	100.79	101.341	149.367	158.138	165.679	131.294	151.12	241.021	234.099	238.714	237.945
ENSMUSG00000006850	Tmco6	9.06579	11.4446	10.4309	10.3138	4.27473	5.56997	4.55391	4.79954	14.6134	16.113	13.8449	14.8571	13.699	10.4772	11.6907	9.58636	11.3633	13.6013	10.5594	10.8242	11.1587	11.5359	12.9682	14.4854	16.418	14.6239
ENSMUSG00000006906	Stambp	19.9217	21.9827	21.0267	20.977	23.9582	23.2274	23.9542	23.7133	30.2848	29.0442	31.332	30.2203	4.79617	6.9927	4.95293	9.49454	6.55909	7.82819	8.39364	8.27666	11.4713	8.99245	15.5841	16.0611	10.9154	14.1869
ENSMUSG00000006920	Ezh1	47.3982	48.4319	41.2495	45.6932	40.2986	41.4104	36.9482	39.5524	93.0783	88.5263	96.0786	92.561	29.7871	26.207	27.3308	26.751	27.519	38.4895	38.9319	38.4053	35.7475	37.8935	52.8574	51.5272	52.2069	52.1972
ENSMUSG00000006930	Hap1	33.0323	38.4215	28.08	33.178	48.5886	58.4561	62.2261	56.4236	16.8602	15.3543	13.7901	15.3349	273.008	252.213	306.402	141.199	243.206	730.585	772.835	802.206	282.537	647.041	76.8325	97.1531	173.311	115.766
ENSMUSG00000006931	P3h4	51.8827	67.0848	52.1935	57.0537	79.6496	89.6135	90.3752	86.5461	30.4732	29.5483	35.1064	31.7093	66.0434	44.5107	50.9129	47.1649	52.158	19.0506	16.4471	14.01	14.1505	15.9146	19.0171	19.1804	19.2626	19.1534
ENSMUSG00000006932	Ctnnb1	1631.2	1631.2	1631.2	1631.2	1417.76	1273.51	1205.72	1299	758.17	666.69	684.698	703.186	1599.54	1205.72	1257.04	1364.79	1356.77	1013.32	831.06	807.093	1029.14	920.153	651.198	625.446	718.385	665.01
ENSMUSG00000006941	Eif1b	52.7779	43.7127	53.1338	49.8748	53.8258	45.8524	44.0275	47.9019	49.4327	45.5666	35.4587	43.486	69.4002	68.0296	69.5502	86.7237	73.4259	72.2547	75.3721	73.7459	98.9579	80.0827	88.6671	88.3968	85.7872	87.617
ENSMUSG00000006958	Chrd	14.5965	19.3615	12.9074	15.6218	19.8478	27.4696	22.6016	23.3063	5.89973	6.14584	6.24643	6.09733	20.2927	14.141	17.4948	12.4179	16.0866	15.0788	13.5554	14.2394	9.56891	13.1106	5.50366	5.64252	10.9848	7.377
ENSMUSG00000006998	Psmd2	284.444	268.36	287.228	280.011	231.309	197.347	189.706	206.121	241.6	251.598	195.125	229.441	387.09	274.977	354.394	281.509	324.492	307.82	275.887	271.865	247.683	275.814	261.14	285.444	298.364	281.649
ENSMUSG00000007021	Syngr3	4.41913	5.79715	4.87651	5.03093	2.26338	4.84592	5.29991	4.1364	4.61276	5.20505	6.80612	5.54131	91.8981	80.7083	104.686	70.6375	86.9824	223.317	194.62	204.675	141.506	191.03	92.4648	92.8544	129.477	104.932
ENSMUSG00000007029	Vars	109.798	133.908	123.116	122.274	75.3721	113.117	107.544	98.6776	50.6233	61.5169	90.9729	67.7044	95.9407	87.1118	107.445	38.8139	82.3279	69.9254	65.2998	65.2625	37.9388	59.6066	26.5085	28.5004	52.5966	35.8685
ENSMUSG00000007030	Vwa7	0.330498	0.527939	0.413725	0.424054	0.393647	0.562931	0.5258	0.494126	36.1186	44.2151	64.8184	48.3841	1.00623	0.959414	0.889822	0.857891	0.928341	1.75108	1.53491	1.95733	1.17527	1.60465	12.1614	12.8712	14.4433	13.1586
ENSMUSG00000007033	Hspa1l	0.616562	0.489214	0.715293	0.607023	0.393647	0.15164	0.266789	0.270692	0.494599	0.548148	0.384757	0.475834	0.872622	0.908821	1.32514	0.0405182	0.786775	1.89963	1.74266	1.40109	0.0405182	1.27098	0.0405182	0.0405182	0.0405182	0.0405182
ENSMUSG00000007034	Slc44a4	3.09393	3.63147	2.88694	3.20412	3.67338	3.93667	3.66318	3.75774	2.21574	2.47153	2.32253	2.3366	0.0405182	0.0405182	0.0405182	0.0405182	0.0405182	0.0405182	0.0405182	0.0405182	0.0405182	0.0405182	0.0405182	0.0405182	0.0405182	0.0405182
ENSMUSG00000007035	Msh5	3.4612	5.0331	3.55913	4.01781	3.39045	5.78136	3.27292	4.14824	3.59763	5.4785	7.60991	5.56201	2.02555	2.25531	2.20594	1.27112	1.93948	1.75108	1.96584	2.00913	1.60166	1.83193	0.0405182	1.19995	0.0405182	0.426994
ENSMUSG00000007036	Abhd16a	29.5806	37.9888	30.2501	32.6065	44.803	60.719	52.1415	52.5545	71.5822	86.1365	95.2318	84.3168	41.2633	36.3288	45.0913	34.9462	39.4074	58.0581	56.453	51.313	40.64	51.6161	59.1433	58.5901	80.4369	66.0568
ENSMUSG00000007038	Neu1	17.9047	20.2187	17.1911	18.4382	26.9899	32.5199	28.9963	29.502	37.6342	37.4124	41.801	38.9492	25.2691	21.4398	29.4771	25.7213	25.4768	41.9494	39.9482	39.8235	30.9949	38.179	55.1396	60.1915	63.1626	59.4979
ENSMUSG00000007039	Ddah2	125.748	145.093	130.038	133.626	123.791	145.093	139.477	136.12	38.0575	46.1978	29.4295	37.895	143.754	114.327	142.145	96.979	124.301	101.256	84.7654	69.7978	69.8848	81.426	17.548	15.4859	27.8584	20.2974
ENSMUSG00000007041	Clic1	41.0069	55.4869	44.1978	46.8972	50.2181	72.2648	69.0337	63.8389	17.6425	20.4025	34.8276	24.2908	72.8949	45.6431	60.737	50.4879	57.4407	23.9957	18.3357	19.9767	20.2144	20.6306	13.6278	10.1386	13.422	12.3962
ENSMUSG00000007050	Lsm2	15.5553	18.5267	18.4302	17.5041	15.1171	17.0535	17.5376	16.5694	4.61276	3.98869	4.27473	4.29206	10.5922	9.29889	10.7398	7.82355	9.6136	8.36742	9.66808	8.75964	7.61385	8.60225	3.643	3.71891	4.87651	4.07947
ENSMUSG00000007080	Pole	59.051	56.8791	60.2567	58.7289	31.4011	36.136	36.3073	34.6148	16.4387	16.9028	30.0972	21.1462	35.9076	35.221	39.2561	34.1068	36.1229	16.9493	17.1692	14.5337	18.8246	16.8692	5.68256	6.54442	6.1685	6.13183
ENSMUSG00000007097	Atp1a2	192.536	203.417	166.034	187.329	223.138	274.665	260.82	252.874	432.216	469.174	525.903	475.764	206.406	199.524	238.515	146.665	197.778	625.446	581.7	675.051	330.69	553.222	1324.57	1364.79	1791.08	1493.48
ENSMUSG00000007107	Atp1a4	0.0793735	0.118756	0.109032	0.102387	3.55727	4.09991	4.85822	4.1718	0.226336	0.179704	0.075189	0.16041	0.0405182	0.0405182	0.0405182	0.0405182	0.0405182	0.0405182	0.0405182	0.0405182	0.0405182	0.0405182	0.0405182	0.0405182	0.0405182	0.0405182
ENSMUSG00000007122	Casq1	4.42225	4.88278	4.1783	4.49444	12.7854	14.1869	13.4869	13.4864	5.07104	4.49645	3.97541	4.5143	9.63843	5.845	6.09705	6.85832	7.1097	1.01077	1.17992	1.49002	1.75108	1.35795	2.34469	2.46374	2.12951	2.31264
ENSMUSG00000007207	Stx1a	37.2948	50.7465	39.3425	42.4613	31.8775	38.4532	37.7809	36.0372	6.26278	5.69064	5.26411	5.73918	61.3874	45.7627	59.7766	37.0556	50.9956	91.5183	79.149	79.9564	62.0233	78.1618	9.95948	10.5194	17.9232	12.8007
ENSMUSG00000007216	Zfp775	10.6957	11.7164	10.6778	11.03	7.87582	8.12961	7.45321	7.81954	8.47552	9.79811	4.71782	7.66382	12.8798	9.656	11.5093	8.01918	10.5161	11.3908	12.5483	12.5944	11.7583	12.0729	8.84807	9.92217	8.49136	9.0872
ENSMUSG00000007279	Scube2	0.637606	0.506011	0.774714	0.639444	5.2696	6.41939	3.66318	5.11739	5.75548	6.07909	6.11907	5.98455	4.56077	4.1143	4.98932	6.51225	5.04416	3.48165	4.03258	4.43	1.99664	3.48522	4.09991	2.80493	2.95689	3.28724
ENSMUSG00000007338	Mrpl49	27.6868	26.0504	30.9488	28.2287	19.0605	18.8246	18.6486	18.8446	17.0932	18.5739	20.2144	18.6272	44.8155	40.46	46.0163	47.9196	44.8029	40.213	35.3189	35.1873	39.0888	37.452	48.5102	44.5997	41.0767	44.7289
ENSMUSG00000007379	Dennd2c	11.9846	10.1734	9.49454	10.5509	15.5553	13.0597	14.4532	14.3561	6.35355	5.48685	8.303	6.71447	10.9117	8.39133	7.77649	11.9197	9.74981	4.61276	4.59341	3.24618	4.24645	4.1747	3.01723	2.7455	2.8588	2.87384
ENSMUSG00000007411	Mark3	128.399	129.14	129.736	129.091	149.367	138.384	134.56	140.77	112.463	106.019	108.149	108.877	238.06	199.38	233.135	249.095	229.918	238.714	208.608	199.856	243.009	222.547	147.006	139.946	133.202	140.052
ENSMUSG00000007415	Gatad1	47.2305	52.7859	48.7675	49.5946	42.2548	36.7019	38.8707	39.2758	48.4524	47.1921	52.0347	49.2264	92.3188	90.3752	91.1045	102.939	94.1844	111.141	102.605	108.191	110.881	108.204	107.335	106.522	90.6103	101.489
ENSMUSG00000007440	Pcdha11	2.87023	2.1419	2.84239	2.61818	0.592951	0.977688	0.76731	0.779316	1.51985	2.01483	1.50465	1.67978	2.02716	2.89628	2.24699	2.44061	2.40276	4.56516	3.12012	2.72524	4.6777	3.77205	2.40377	2.67345	3.0054	2.69421
ENSMUSG00000007458	M6pr	73.481	67.7898	71.9273	71.066	72.7079	65.1193	64.2761	67.3678	97.7271	101.17	88.907	95.9347	107.998	78.3809	92.0174	104.82	95.8042	85.2615	66.3004	66.1111	82.7509	75.106	183.038	173.637	158.328	171.668
ENSMUSG00000007476	Lrrc8a	19.3837	15.8006	19.5598	18.248	14.6134	15.2505	19.3279	16.3972	27.8584	28.637	21.0449	25.8467	11.8784	12.8414	13.7236	11.2155	12.4147	12.9621	16.2701	20.4466	13.744	15.8557	26.4663	29.6454	28.1941	28.1019
ENSMUSG00000007480	Mc5r	0.141011	0.194518	0.062332	0.13262	0.436939	0.349195	0.428783	0.404972	0.110922	0.10168	0.0921103	0.101571	1.21579	1.75525	1.29218	1.19614	1.36484	3.17076	3.93291	3.05361	1.89812	3.01385	1.36168	2.1593	2.34828	1.95642
ENSMUSG00000007564	Ppp2r1a	186.45	226.602	199.074	204.042	236.116	328.021	311.325	291.821	157.907	185.557	241.808	195.091	398.75	400.243	471.546	234.488	376.257	515.664	538.058	547.105	316.377	479.301	288.784	304.125	429.077	340.662
ENSMUSG00000007570	Fance	22.7468	31.6988	24.0943	26.18	33.2273	40.271	37.9747	37.1577	15.9649	20.7308	19.0908	18.5955	19.712	13.5371	17.1178	12.831	15.7995	18.6816	17.3767	17.0807	13.7462	16.7213	9.66014	11.1911	11.5406	10.7973
ENSMUSG00000007589	Tinf2	21.0721	20.2187	20.4889	20.5932	20.6175	18.9188	16.659	18.7318	15.862	17.5414	14.1282	15.8439	16.6033	13.2602	14.2289	12.2315	14.081	20.125	17.9592	15.0388	16.0309	17.2885	15.8983	15.5841	15.0827	15.5217
ENSMUSG00000007591	Tssk4	2.5636	2.81689	2.69501	2.69183	0.555613	0.49798	0.596601	0.550065	0.533713	0.709763	0.752372	0.665283	0.946896	1.51414	1.18606	0.0405182	0.921902	0.936438	0.931735	1.12894	0.0405182	0.759408	0.0405182	0.0405182	0.0405182	0.0405182
ENSMUSG00000007594	Hapln4	0.0793735	0.138965	0.127843	0.115394	0.105392	0.0438061	0.0901268	0.0797749	69.2914	91.5946	149.946	103.611	0.973515	1.57447	1.32514	1.08033	1.23836	2.94894	4.53273	5.5615	2.2986	3.83544	62.2592	68.455	76.6414	69.1185
ENSMUSG00000007603	Dus3l	25.9663	40.201	28.4147	31.5273	44.5804	68.5216	54.5841	55.8953	29.1989	32.4891	44.2934	35.3271	40.7415	33.1504	42.6238	30.0707	36.6466	56.2265	56.8038	59.4583	42.1737	53.6656	26.2477	27.3043	35.2167	29.5896
ENSMUSG00000007610	Gtpbp3	23.7832	30.3934	24.7034	26.2933	21.511	25.5199	21.4993	22.8434	22.0864	22.92	24.8128	23.2731	32.6811	20.6025	26.5345	18.3517	24.5424	31.6808	26.2414	28.1428	22.1071	27.043	24.2818	24.9811	32.5199	27.261
ENSMUSG00000007613	Tgfbr1	183.829	140.024	178.743	167.532	162.297	99.877	114.134	125.436	76.3822	58.9285	49.5342	61.615	176.746	178.743	139.547	274.665	192.425	88.3477	83.5409	75.0255	172.99	104.976	89.2192	78.7908	62.694	76.9014
ENSMUSG00000007617	Homer1	37.5905	29.6583	34.3151	33.8546	31.6116	26.2708	27.163	28.3485	36.2243	30.0972	30.1433	32.1549	79.0235	82.1344	63.7643	108.63	83.3881	95.2088	89.8501	98.2649	169.902	113.307	118.877	102.856	84.6591	102.131
ENSMUSG00000007646	Rad51c	9.31065	8.4095	9.75644	9.15886	1.68777	1.19995	1.29609	1.3946	3.9773	4.30651	3.15415	3.81265	4.93671	5.64252	4.7141	6.04511	5.33461	3.54111	3.93291	4.43	5.8815	4.44638	5.90774	5.58645	3.63536	5.04318
ENSMUSG00000007653	Gabrb2	6.46347	5.55364	6.38424	6.13379	3.74171	2.02893	3.20986	2.9935	3.29469	0.363806	0.252271	1.30359	55.7576	65.8687	57.6342	81.8704	65.2827	105.542	104.338	110.915	145.093	116.472	177.337	206.917	167.102	183.785
ENSMUSG00000007655	Cav1	33.4717	32.0897	28.8507	31.4707	33.183	33.0141	40.2392	35.4788	154.436	141.911	178.943	158.43	89.4233	65.1677	51.0215	97.9826	75.8988	36.3953	35.686	37.148	60.52	42.4373	45.0065	42.7844	36.8115	41.5341
ENSMUSG00000007656	Arpp19	96.5347	73.3687	94.4281	88.1105	81.4958	60.52	61.4071	67.8076	52.1265	51.3623	37.9111	47.1333	160.869	160.562	134.775	210.413	166.655	147.446	144.658	132.682	206.406	157.798	115.901	109.619	91.7114	105.744
ENSMUSG00000007659	Bcl2l1	71.459	79.5442	74.3147	75.106	109.146	111.797	114.161	111.701	139.058	173.972	151.266	154.765	42.9739	41.8853	44.6943	28.1184	39.418	34.0654	41.2194	37.5648	28.1984	35.262	54.05	51.1731	62.9641	56.0624
ENSMUSG00000007670	Khsrp	278.09	335.83	336.122	316.68	291.484	347.922	345.484	328.297	128.399	133.604	165.067	142.357	52.3421	76.8932	70.1309	46.0163	61.3456	38.7523	49.1247	50.8183	30.8244	42.3799	25.1485	27.3447	35.2312	29.2414
ENSMUSG00000007682	Dio2	0.308191	0.345373	0.345373	0.332979	1.89812	1.63807	0.687301	1.40783	57.8314	40.3807	36.1282	44.7801	3.45104	3.19848	2.64534	2.94102	3.05897	4.112	3.84885	5.1651	29.0207	10.5367	162.747	147.683	129.087	146.506
ENSMUSG00000007721	Ccdc124	36.2049	33.7106	38.343	36.0862	32.039	38.5424	35.5854	35.389	35.6996	34.3779	26.5557	32.211	43.9712	33.5948	41.4957	28.0306	36.7731	47.1165	39.5262	32.6811	31.8041	37.782	30.5972	27.0404	34.693	30.7769
ENSMUSG00000007739	Cct4	193.894	161.334	184.255	179.828	143.628	107.931	118.261	123.273	83.6835	81.6904	73.3126	79.5622	389.061	317.674	363.671	349.019	354.856	293.699	253.745	241.6	311.325	275.092	163.734	159.837	151.769	158.447
ENSMUSG00000007777	0610009B22Rik	11.9861	9.14302	11.3223	10.8172	5.8671	5.8237	4.86407	5.51829	12.6379	11.71	7.5825	10.6434	16.6049	14.2191	14.2652	26.1067	17.7989	20.5669	19.858	17.1331	20.6765	19.5586	32.2607	30.3934	18.8895	27.1812
ENSMUSG00000007783	Cpt1c	22.5518	32.6703	20.3123	25.1781	25.6279	36.1988	36.594	32.8069	13.1099	18.3476	26.783	19.4135	31.7529	28.9292	32.9943	23.4671	29.2859	39.0967	41.2295	44.3016	28.8468	38.3687	28.8194	31.2591	42.6137	34.2308
ENSMUSG00000007805	Twist2	1.93398	2.48381	2.36784	2.26188	0.9572	0.921167	0.9485	0.942289	0.41035	0.120267	0.100168	0.210262	7.6627	4.48881	4.91086	3.7396	5.20049	2.00461	1.35331	1.84493	1.08683	1.57242	1.03228	0.843212	0.0405182	0.63867
ENSMUSG00000007812	Zfp655	35.3812	28.5752	32.6305	32.1957	51.091	45.7627	48.7886	48.5474	39.3647	33.7156	38.8079	37.2961	56.7632	50.4566	46.0855	78.0917	57.8493	44.1644	39.4302	38.8002	58.7323	45.2818	83.6835	87.2981	55.0316	75.3377
ENSMUSG00000007815	Rhoa	228.364	200.858	247.388	225.536	233.643	164.699	175.319	191.22	199.256	180.329	137.898	172.494	140.969	149.48	130.161	192.634	153.311	105.492	100.751	100.338	126.082	108.166	169.902	152.041	147.842	156.595
ENSMUSG00000007817	Zmiz1	216.416	345.484	235.278	265.726	306.402	571.821	549.215	475.813	152.296	140.359	317.325	203.327	35.3189	76.3576	48.6997	39.5123	49.9721	34.9558	39.8797	47.3982	28.8507	37.7711	27.6652	28.4577	35.6751	30.5993
ENSMUSG00000007827	Ankrd26	60.9361	50.2726	58.1342	56.4476	24.6415	19.0324	16.8784	20.1841	35.478	34.2493	25.804	31.8438	27.6652	41.5834	32.3352	34.1148	33.9247	28.1332	31.9563	39.6008	39.8697	34.89	40.2986	36.0204	31.7529	36.024
ENSMUSG00000007833	Aldh16a1	22.5835	26.8155	25.5879	24.9956	26.8236	32.1909	27.7943	28.9362	12.6745	13.0419	14.5337	13.4167	26.5085	16.8503	23.9412	14.9398	20.5599	16.456	13.7717	13.5736	10.6321	13.6083	10.1734	9.01673	11.8168	10.3357
ENSMUSG00000007836	Hnrnpa0	392.842	371.675	410.663	391.727	336.502	343.066	335.013	338.194	110.43	116.372	99.2056	108.669	218.719	269.755	240.567	180.483	227.381	169.481	194.084	178.171	191.382	183.28	65.3304	61.7949	70.7647	65.9633
ENSMUSG00000007837	Prrg2	7.79822	10.2639	8.89415	8.98543	12.5739	15.6876	14.657	14.3062	6.31064	6.56724	8.30451	7.0608	4.66371	4.77143	5.0233	4.14188	4.65008	3.75465	4.53273	5.41637	3.19848	4.22556	5.35016	5.18189	6.06925	5.53376
ENSMUSG00000007850	Hnrnph1	1305.05	846.075	1305.05	1152.06	621.541	308.536	332.188	420.755	446.943	466.189	278.799	397.31	454.419	410.663	382.402	486.938	433.605	251.598	265.335	227.738	389.061	283.433	108.872	104.074	108.547	107.164
ENSMUSG00000007867	Ift43	14.8646	13.0097	15.0654	14.3133	15.3807	14.5094	14.3976	14.7625	11.4246	13.336	7.81916	10.8599	14.7294	11.8499	14.6841	10.8279	13.0228	9.56891	8.43143	7.74342	8.54945	8.5733	10.3749	10.7732	10.1386	10.4289
ENSMUSG00000007872	Id3	93.8941	159.325	102.438	118.553	135.399	159.683	159.222	151.435	74.2214	75.1002	125.358	91.5597	94.6083	80.3971	95.2875	57.7598	82.0132	44.1322	43.6309	44.9942	29.9294	40.6717	22.6016	21.6061	36.6696	26.9591
ENSMUSG00000007877	Tcap	0.0405182	0.0535301	0.127843	0.0739638	0.0405182	0.15164	0.107168	0.0997756	1.74266	5.92791	3.30643	3.659	2.57845	1.61401	2.71924	1.61401	2.13143	0.977688	1.10417	0.925339	0.0405182	0.761929	1.17992	0.925339	0.0405182	0.715261
ENSMUSG00000007880	Arid1a	322.994	491.315	356.244	390.185	367.174	586.151	581.7	511.675	179.168	192.634	332.188	234.663	41.0652	82.604	52.0122	51.091	56.6931	30.4036	37.0304	39.4302	32.4089	34.8183	35.6618	39.4063	44.055	39.7077
ENSMUSG00000007888	Crlf1	1.51985	3.63147	2.17761	2.44298	2.96889	3.04151	3.20986	3.07342	0.631438	0.601779	0.98762	0.740279	2.1593	2.54411	2.92319	1.11704	2.18591	4.85226	3.45916	3.05361	7.40457	4.6924	2.2946	1.92959	2.12951	2.1179
ENSMUSG00000007891	Ctsd	55.3846	74.1575	55.2265	61.5896	127.38	164.088	156.56	149.342	155.433	183.613	239.052	192.699	147.921	103.913	137.857	100.082	122.443	162.69	142.534	142.663	98.4226	136.577	183.195	180.688	224.927	196.27
ENSMUSG00000007892	Rplp1	290.712	362.805	246.899	300.139	409.505	666.69	643.183	573.126	98.4599	104.566	196.504	133.177	646.784	469.174	520.833	339.538	494.082	471.546	358.306	337.937	250.618	354.602	148.67	147.31	223.476	173.152
ENSMUSG00000007908	Hmgcll1	18.3695	14.6992	19.049	17.3726	8.00414	4.33934	6.24044	6.19464	12.1554	10.575	7.48996	10.0735	22.5339	24.1819	19.8051	28.8194	23.8351	29.1492	27.832	28.9292	34.2811	30.0479	20.0267	21.3133	16.3667	19.2355
ENSMUSG00000007944	Ttc9b	6.5849	7.10479	7.81109	7.16693	5.003	8.85736	8.24163	7.36733	11.0197	14.2568	14.786	13.3542	32.6915	34.0593	41.6583	24.8427	33.3129	86.4881	86.6678	92.537	46.2504	77.9858	19.9458	21.6833	26.0061	22.5451
ENSMUSG00000007946	Phox2a	0.12409	0.118756	0.146276	0.129707	0.159288	0.0457897	0.598492	0.267856	0.0492842	0.0698245	0.0405182	0.053209	2.16365	1.86254	2.30695	0.0405182	1.59341	1.21818	1.14297	2.23327	0.0405182	1.15873	0.0405182	0.0405182	0.0405182	0.0405182
ENSMUSG00000007950	Abhd8	33.883	44.444	35.2855	37.8708	49.3198	68.0675	58.1119	58.4997	56.2557	69.0854	87.6602	71.0004	119.587	91.7114	123.948	67.1931	100.61	167.677	146.735	144.193	91.8981	137.626	110.193	109.832	188.044	136.023
ENSMUSG00000007987	Ift22	18.4361	19.719	18.9904	19.0485	22.2619	21.3011	22.4957	22.0195	16.0886	17.3221	18.6816	17.3641	30.629	23.7192	28.7633	23.6409	26.6881	28.087	25.4444	25.97	24.9986	26.125	35.1221	36.4455	38.915	36.8276
ENSMUSG00000007989	Fzd3	99.5324	86.7758	97.6465	94.6515	72.0852	60.0453	63.6964	65.2757	81.7506	78.9534	59.7939	73.4993	114.327	157.907	123.298	143.754	134.821	109.088	120.939	115.824	139.19	121.26	86.5357	81.8261	72.2053	80.189
ENSMUSG00000008028	1700008O03Rik	0.198671	0.268928	0.308191	0.258597	0.196625	0.466276	0.354201	0.339034	0.631438	0.91939	1.07353	0.874787	2.16585	1.66407	2.12218	1.24199	1.79852	3.58544	2.61363	2.38692	2.24116	2.70679	2.40377	3.36198	3.18377	2.98317
ENSMUSG00000008035	Mid1ip1	10.6636	10.2288	11.3311	10.7412	13.1279	11.8286	12.3618	12.4394	32.3518	34.0654	26.0877	30.8349	66.9112	56.7773	74.3956	43.0163	60.2751	85.0828	71.5939	76.7623	53.1338	71.6432	87.3252	82.7509	131.553	100.543
ENSMUSG00000008036	Ap2s1	31.8041	44.1871	35.937	37.3094	42.0778	57.0409	51.7565	50.2917	26.5278	32.2607	39.7562	32.8482	155.329	109.798	145.209	105.056	128.848	189.243	153.831	142.38	117.499	150.738	100.983	106.701	124.926	110.87
ENSMUSG00000008090	Fgfrl1	55.7135	66.9768	59.315	60.6684	69.0725	88.7045	91.6842	83.1537	46.2774	46.3368	51.5828	48.0657	56.4064	42.5419	49.4503	31.4322	44.9577	24.8212	21.2394	26.207	14.7389	21.7516	24.8564	19.3093	29.1989	24.4548
ENSMUSG00000008129	4930432K21Rik	6.64691	7.15323	5.32029	6.37348	7.12902	8.15803	8.6439	7.97698	1.54228	1.77299	2.71053	2.0086	3.62213	3.62364	4.09991	3.31513	3.6652	5.56819	6.05341	4.89692	5.94015	5.61467	3.23276	3.79041	4.07561	3.69959
ENSMUSG00000008136	Fhl2	4.29278	7.24245	4.62485	5.38669	17.0453	24.6931	18.9188	20.2191	7.06492	8.48937	11.7022	9.0855	19.5598	14.4578	17.2318	18.9188	17.5421	20.9873	15.6819	16.9064	19.4196	18.2488	10.1768	10.6497	11.5732	10.7999
ENSMUSG00000008140	Emc10	78.3994	111.797	91.038	93.7449	115.586	143.304	132.834	130.575	67.7155	77.5903	92.4172	79.241	84.9314	68.0459	78.5189	52.641	71.0343	86.1776	80.0289	71.3062	53.9753	72.872	63.6648	62.6627	91.8793	72.7356
ENSMUSG00000008153	Clstn3	35.038	42.2891	35.8097	37.7123	38.3011	51.5124	54.4934	48.1023	87.8568	117.629	120.788	108.758	188.294	188.044	232.284	121.535	182.539	476.578	481.97	498.63	239.344	424.131	261.918	301.602	459.569	341.03
ENSMUSG00000008167	Fbxw9	25.97	28.2401	26.2955	26.8352	29.7017	29.3932	29.7724	29.6224	16.2479	20.4366	14.2348	16.9731	37.2829	27.0223	32.1633	24.4697	30.2345	49.5521	42.2645	40.7552	34.2914	41.7158	12.6802	14.1869	16.5668	14.478
ENSMUSG00000008193	Spib	0.141011	0.138965	0.181567	0.153848	0.136826	0.0885223	0.149864	0.125071	3.29658	3.89441	15.2045	7.46517	0.0405182	0.0405182	0.0405182	0.0405182	0.0405182	0.0405182	0.0405182	0.0405182	0.0405182	0.0405182	0.0405182	0.0405182	0.0405182	0.0405182
ENSMUSG00000008200	Fnbp4	143.023	140.842	152.803	145.556	144.879	132.078	129.409	135.455	98.5049	88.4565	88.486	91.8158	61.3242	62.3106	65.2079	56.066	61.2272	52.4531	59.3352	55.9379	55.1682	55.7236	23.2759	26.1283	30.178	26.5274
ENSMUSG00000008206	Cers4	79.0235	67.7155	71.2164	72.6518	108.315	91.8169	98.0066	99.3797	82.6611	78.9359	59.9656	73.8542	31.3206	33.1177	31.0375	37.807	33.3207	58.3329	70.0603	65.6024	59.3352	63.3327	37.3523	43.1664	40.9223	40.4803
ENSMUSG00000008226	Scrn3	9.89739	7.53799	10.435	9.29013	6.05949	4.1945	4.78994	5.01464	20.077	20.0457	18.0006	19.3744	9.84062	8.53996	6.5849	14.0827	9.76205	10.6778	10.6497	10.235	12.1125	10.9187	63.7928	55.6914	45.3936	54.9592
ENSMUSG00000008301	Phax	45.8229	40.4687	47.9958	44.7625	36.8831	30.1089	33.9968	33.6629	26.9399	26.5879	21.3674	24.965	77.8506	79.2979	89.5173	80.4369	81.7757	79.6887	78.0679	72.2547	91.9356	80.4867	54.8698	56.5904	45.6431	52.3678
ENSMUSG00000008305	Tle1	124.985	155.007	126.597	135.53	117.538	93.7374	103.493	104.923	72.3905	67.8961	72.6436	70.9767	155.433	125.125	148.579	95.7032	131.21	88.0423	85.1466	81.838	77.1815	83.0521	46.9236	45.5381	57.8314	50.0977
ENSMUSG00000008307	1700109H08Rik	10.3708	9.8349	9.70962	9.97176	22.9622	18.9904	21.6257	21.1928	10.6261	9.93176	9.27052	9.9428	2.10362	2.65573	2.823	2.44248	2.50621	2.37597	3.30874	3.81058	2.24116	2.93411	1.81128	2.03708	3.33009	2.39281
ENSMUSG00000008318	Relt	2.1949	1.91225	2.8091	2.30542	3.43499	4.54477	4.37869	4.11948	12.5419	14.1125	16.3019	14.3187	5.37811	4.89231	5.48685	5.35841	5.27892	8.303	8.15427	7.89545	6.06925	7.60549	36.7019	34.8276	41.3078	37.6124
ENSMUSG00000008333	Snrpb2	66.3004	54.3637	66.3159	62.3267	71.7548	42.6238	43.102	52.4935	23.5874	19.8862	17.0635	20.1791	59.4372	64.307	55.5296	66.3888	61.4157	47.6739	49.1561	47.7497	62.8942	51.8685	43.7694	41.704	34.699	40.0575
ENSMUSG00000008348	Ubc	8.03254	11.1354	8.79331	9.32043	16.2826	37.6342	40.6324	31.5164	11.9197	11.161	29.0442	17.3749	143.304	103.795	144.262	74.8469	116.552	145.524	113.327	108.63	83.6835	112.791	122.993	118.497	146.9	129.464
ENSMUSG00000008373	Prpf31	66.5673	53.6788	67.7502	62.6654	48.1112	43.6501	39.2696	43.677	36.2377	38.9908	23.6873	32.9719	79.7424	64.4704	82.0249	64.7537	72.7479	73.0398	62.7285	57.1034	61.2256	63.5243	49.4327	54.9449	55.3846	53.2541
ENSMUSG00000008384	Sertad1	7.31677	9.04083	7.53799	7.96519	10.5922	13.014	9.11434	10.9068	10.7856	13.348	10.3243	11.486	12.8014	9.03894	11.9021	8.17787	10.4801	7.09911	5.23949	5.30792	4.01888	5.41635	7.75155	6.77749	6.20186	6.9103
ENSMUSG00000008393	Carhsp1	58.1993	64.3202	63.1626	61.894	61.0474	72.9151	74.6402	69.5342	40.4859	41.7607	52.115	44.7872	168.043	143.523	181.698	145.993	159.814	116.372	113.296	99.4969	117.076	111.56	153.244	141.506	163.34	152.697
ENSMUSG00000008398	Elk3	60.737	67.2225	61.8294	63.263	57.1588	63.3049	62.9641	61.1426	25.6831	22.2147	28.2241	25.374	23.4352	26.2477	22.8203	27.5705	25.0185	10.29	13.0758	12.5963	12.1735	12.0339	9.96151	8.9166	9.38807	9.42206
ENSMUSG00000008429	Herpud2	32.7126	36.4555	37.0304	35.3995	40.9454	46.8783	46.4632	44.7623	38.187	35.9134	48.123	40.7411	16.2392	22.0954	15.9332	24.9712	19.8097	20.4847	19.6495	22.9644	27.6709	22.6924	45.4887	44.6223	38.083	42.7313
ENSMUSG00000008435	Rdh13	29.7188	27.8641	27.87	28.4843	28.1108	26.8526	25.367	26.7768	22.6191	24.6931	18.7589	22.0237	52.2738	46.4373	51.3272	41.9393	47.9944	59.9656	53.5953	54.2114	50.5554	54.5819	24.9454	23.9189	26.3258	25.0634
ENSMUSG00000008438	Adam21	0.756282	0.719036	0.715293	0.730204	0.530046	0.427179	0.566425	0.507883	0.682078	0.757793	0.572411	0.67076	1.03462	1.04348	1.29448	0.979836	1.0881	1.84493	2.02132	2.13746	1.89963	1.97583	3.41237	4.47299	2.75271	3.54602
ENSMUSG00000008450	Nutf2	16.9895	19.6412	20.4979	19.0429	18.5189	19.6648	19.655	19.2796	8.78321	9.24274	11.6169	9.88095	29.4295	24.6583	27.7201	30.1226	27.9826	25.5968	23.5518	21.8417	26.8033	24.4484	26.8033	25.3956	22.6985	24.9658
ENSMUSG00000008461	Fut1	2.36447	2.33899	2.30695	2.3368	1.0965	1.03228	0.906682	1.01182	0.814208	1.28623	0.678324	0.926254	1.21579	1.44888	0.927535	0.0405182	0.90818	0.896257	0.931735	0.925339	0.0405182	0.698462	0.0405182	0.0405182	0.0405182	0.0405182
ENSMUSG00000008475	Arpc5	103.218	87.1837	102.198	97.5331	118.261	94.0595	89.4233	100.581	122.691	105.45	91.8981	106.68	205.603	182.484	193.139	223.476	201.176	195.837	168.449	160.708	257.673	195.667	122.691	121.1	109.541	117.777
ENSMUSG00000008489	Elavl2	46.8135	34.0411	47.0718	42.6421	9.88508	9.94575	9.45848	9.7631	45.7324	44.9263	35.405	42.0212	110.32	151.188	91.3776	229.441	145.582	135.661	142.454	158.51	187.222	155.962	147.181	148.758	109.832	135.257
ENSMUSG00000008496	Pou2f2	3.9005	3.23065	5.66207	4.2644	2.11801	2.83615	2.37185	2.442	1.15148	1.60166	2.87221	1.87512	2.16745	5.07533	2.77666	2.48167	3.12528	3.17076	4.37869	4.09991	3.09982	3.6873	1.49002	1.48037	2.49944	1.82328
ENSMUSG00000008540	Mgst1	17.3549	16.7783	15.9984	16.7105	28.2477	27.7984	31.1483	29.0648	22.0954	20.5584	27.2602	23.3046	33.627	20.6047	22.8259	31.5316	27.1473	35.8097	30.2067	27.655	31.9886	31.415	18.3637	15.8505	11.9522	15.3888
ENSMUSG00000008575	Nfib	383.954	351.243	355.079	363.425	405.809	364.124	380.343	383.425	310.07	278.799	265.606	284.825	240.567	355.079	221.813	306.402	280.966	212.114	170.68	167.838	358.834	227.366	123.791	120.688	121.413	121.964
ENSMUSG00000008601	Rab25	6.58867	7.75369	5.70304	6.6818	11.9542	15.0466	17.1987	14.7332	7.3942	8.53996	11.379	9.1044	2.69104	1.44888	1.67681	0.0405182	1.46431	0.936438	0.931735	0.0405182	0.0405182	0.487302	0.0405182	0.0405182	0.0405182	0.0405182
ENSMUSG00000008604	Ubqln4	98.5049	132.628	112.048	114.394	71.1694	84.371	92.9567	82.8324	46.1978	49.6572	69.5102	55.1218	74.5868	77.6889	87.461	39.0214	69.6895	65.859	64.7253	66.8549	48.6774	61.5291	34.0949	31.7088	47.6739	37.8259
ENSMUSG00000008658	Rbfox1	9.622	9.622	10.4715	9.90516	8.41339	11.3693	8.60976	9.46416	27.2683	26.9726	27.4579	27.2329	123.298	173.637	147.006	126.56	142.625	195.125	215.253	238.515	219.148	217.011	142.266	152.569	150.725	148.52
ENSMUSG00000008668	Rps18	618.255	514.421	576.383	569.686	545.436	466.189	429.822	480.482	160.169	165.481	100.439	142.03	543.11	405.809	514.421	326.994	447.584	320.197	262.612	246.398	239.542	267.187	108.682	113.678	140.359	120.906
ENSMUSG00000008682	Rpl10	148.267	229.66	157.514	178.48	234.68	306.402	319.302	286.795	51.2355	51.4362	132.799	78.4901	568.113	551.088	637.341	586.151	585.673	320.785	323.439	300.075	354.394	324.673	158.801	161.038	154.077	157.972
ENSMUSG00000008683	Rps15a	189.159	185.863	171.845	182.289	231.889	256.242	254.37	247.5	59.228	58.7015	74.5868	64.1721	470.408	378.262	429.822	411.385	422.469	302.153	273.008	268.726	284.444	282.083	147.757	141.653	137.744	142.385
ENSMUSG00000008690	Ncaph2	100.983	102.274	95.9118	99.7229	88.0423	94.828	93.2084	92.0262	71.1694	80.3207	79.8132	77.1011	161.598	113.917	145.775	102.748	131.01	117.009	110.56	102.903	87.7395	104.553	80.7839	85.3887	96.6649	87.6125
ENSMUSG00000008730	Hipk1	141.964	137.788	133.795	137.849	159.576	172.68	172.99	168.415	368.987	317.325	420.106	368.806	90.1193	117.733	90.6467	105.382	100.97	82.0047	82.3676	87.2981	85.0231	84.1734	133.139	136.676	118.394	129.403
ENSMUSG00000008734	Gprc5b	53.947	67.0966	54.259	58.4342	85.4622	103.399	97.0362	95.2991	272.114	268.726	337.561	292.8	30.6352	28.2546	30.6869	25.4757	28.7631	27.2158	25.9023	28.099	20.0038	25.3052	198.762	188.173	274.977	220.637
ENSMUSG00000008763	Man1a2	148.758	119.9	147.842	138.833	140.149	117.925	108.149	122.074	138.437	131.598	109.999	126.678	201.439	231.309	187.672	253.905	218.581	222.625	217.153	222.369	249.849	227.999	240.173	229.2	201.323	223.566
ENSMUSG00000008822	Acyp1	8.69459	8.17192	9.17672	8.68108	3.97541	3.18011	3.49879	3.55144	13.879	16.5487	8.53996	12.9892	11.7245	11.0583	10.9501	10.5774	11.0776	14.8217	11.6626	11.2509	13.5173	12.8131	27.7781	24.8018	21.8337	24.8045
ENSMUSG00000008845	Cd163	0.797021	0.417971	0.622548	0.612513	2.40217	2.14895	1.76757	2.10623	3.65717	2.83813	3.57741	3.35757	1.44049	1.86254	1.62665	1.33415	1.56596	5.69064	4.81876	5.06764	4.72991	5.07674	8.29457	6.72135	8.26051	7.75881
ENSMUSG00000008855	Hdac5	65.7459	86.1776	64.4704	72.1313	82.0249	112.286	109.67	101.327	103.729	128.462	155.809	129.333	67.5093	60.0896	72.4887	34.7084	58.699	74.3956	72.0196	77.3946	45.9901	67.45	62.2773	59.1111	100.22	73.8694
ENSMUSG00000008859	Rala	85.6453	69.3239	90.558	81.8424	69.7978	50.5674	46.5656	55.6436	48.2313	40.8918	35.8662	41.6631	136.802	147.446	133.453	242.848	165.137	173.109	183.038	180.329	276.466	203.236	126.824	112.412	93.2084	110.815
ENSMUSG00000008874	Clec3a	1.86847	2.60484	3.03321	2.50217	6.90068	5.75548	5.96199	6.20605	1.07155	1.89963	2.83813	1.93644	5.74816	4.46883	4.43822	2.58432	4.30988	1.08897	0.969284	1.02341	0.931735	1.00335	0.0405182	0.0405182	0.0405182	0.0405182
ENSMUSG00000008892	Vdac3	95.9407	75.6393	94.983	88.8544	75.0255	45.548	52.1535	57.5757	85.6125	83.3459	57.0409	75.3331	234.304	202.831	245.376	322.149	251.165	289.603	257.363	240.173	339.538	281.669	290.712	272.538	228.364	263.871
ENSMUSG00000008958	Vps72	71.7385	75.7785	80.2351	75.9174	65.0331	71.6593	66.7622	67.8182	35.6515	38.4633	29.0509	34.3886	34.6587	35.8196	41.1138	23.7513	33.8358	23.6208	26.9726	22.6151	21.2954	23.626	11.2433	12.568	14.2757	12.6957
ENSMUSG00000008976	Gabpa	77.8202	62.4249	83.9578	74.7343	67.1183	48.1566	52.5291	55.9347	55.7268	47.124	40.7552	47.8686	85.6125	79.6561	66.6487	105.761	84.4197	52.2244	55.3015	53.0911	90.4924	62.7774	59.4583	52.8429	41.711	51.3374
ENSMUSG00000008999	Bmp7	64.6932	101.052	67.1931	77.6461	79.0681	112.093	112.01	101.057	25.7328	27.6981	37.2379	30.223	28.2919	40.2605	39.0543	22.4604	32.5168	23.3625	22.2279	24.2818	16.6169	21.6223	9.71755	7.50749	12.8014	10.0088
ENSMUSG00000009013	Dynll1	96.7358	112.093	99.6308	102.82	47.0964	48.049	48.0373	47.7276	49.4586	45.1008	58.6041	51.0545	275.295	237.387	261.918	238.06	253.165	225.874	188.889	183.829	224.791	205.846	157.334	156.74	158.51	157.528
ENSMUSG00000009030	Pdcl	70.5189	50.2855	73.8303	64.8782	57.3416	38.6571	40.3145	45.4377	55.7987	55.0654	33.2357	48.0333	89.5502	77.0744	60.5393	115.287	85.6126	67.4688	64.1217	55.5479	106.399	73.3844	77.5232	64.9219	59.5247	67.3233
ENSMUSG00000009035	Tmem184b	48.2079	84.2278	54.8311	62.4223	62.944	99.6308	88.7882	83.7876	33.0022	32.2666	61.4501	42.2396	11.6744	18.4016	17.841	9.43053	14.3369	10.7298	12.8798	13.2719	7.48996	11.0929	15.0975	17.0913	18.8288	17.0059
ENSMUSG00000009073	Nf2	186.336	195.125	189.159	190.207	170.497	170.68	176.649	172.609	207.549	251.816	210.282	223.216	119.841	130.364	143.704	95.538	122.362	113.219	123.549	121.318	99.664	114.437	58.1119	64.2179	86.6678	69.6659
ENSMUSG00000009075	Cabp7	0.542722	0.548148	0.39551	0.49546	0.393647	0.4441	0.300632	0.37946	8.33275	11.6169	16.2701	12.0732	5.87952	6.13518	5.58431	4.63765	5.55917	20.7009	19.2403	25.9817	14.5468	20.1174	110.989	113.219	135.957	120.055
ENSMUSG00000009076	Zmat5	3.9005	3.12012	3.6178	3.54614	2.19087	2.53136	3.00176	2.57466	3.5452	3.10753	2.95475	3.20249	7.61385	8.79965	8.45538	5.41265	7.57038	7.95592	9.56032	9.06579	6.41939	8.25036	10.7082	9.7425	8.71918	9.72328
ENSMUSG00000009079	Ewsr1	443.889	455.513	462.909	454.104	427.12	397.048	374.363	399.51	241.021	229.66	213.133	227.938	311.325	293.354	325.886	216.842	286.852	193.253	218.983	185.218	173.972	192.857	81.6543	83.4848	127.316	97.4852
ENSMUSG00000009090	Ap1b1	78.0229	98.0933	87.7644	87.9602	97.5388	137.744	122.109	119.131	117.874	135.399	179.973	144.415	97.5388	106.935	127.738	82.6307	103.711	150.725	165.386	158.232	89.9511	141.074	154.077	160.01	172.145	162.078
ENSMUSG00000009092	Derl3	2.40006	2.95689	3.32277	2.89324	2.32253	2.86818	3.92881	3.03984	2.76478	3.35443	4.38233	3.50051	0.0405182	0.0405182	0.0405182	0.0405182	0.0405182	0.0405182	0.0405182	0.0405182	0.0405182	0.0405182	0.0405182	0.0405182	0.0405182	0.0405182
ENSMUSG00000009097	Tbx1	26.9459	53.0054	35.0043	38.3186	52.1818	74.1258	59.5679	61.9585	32.1397	33.6573	46.3453	37.3808	8.23615	10.0976	9.51881	7.14923	8.75043	1.52875	1.43814	1.84493	1.04537	1.4643	2.6629	1.60546	3.04544	2.43793
ENSMUSG00000009108	Gnat2	0.542722	0.506011	0.622548	0.557093	0.217041	0.349195	0.283711	0.283316	0.566425	1.3124	0.691331	0.85672	0.0405182	0.0405182	0.0405182	0.0405182	0.0405182	0.0405182	0.0405182	0.0405182	0.0405182	0.0405182	0.0405182	0.0405182	0.0405182	0.0405182
ENSMUSG00000009112	Bcl2l13	77.037	76.0025	76.4789	76.5061	43.9151	44.0373	44.5335	44.1619	42.6394	41.031	45.548	43.0728	38.9319	46.6578	43.8521	41.6583	42.775	38.9581	41.6877	41.628	38.4215	40.1738	45.2634	45.8229	44.7292	45.2718
ENSMUSG00000009145	Dqx1	1.04348	2.37597	2.1795	1.86632	2.26338	2.32869	3.27292	2.62166	1.59444	3.55314	3.34043	2.82934	0.0405182	0.0405182	0.0405182	1.46659	0.397035	0.0405182	0.0405182	0.0405182	0.879015	0.250142	1.11036	0.843212	0.0405182	0.664695
ENSMUSG00000009207	Lnp	44.4811	34.4957	40.6838	39.8869	37.4403	25.3417	25.546	29.4427	49.8054	51.263	42.5712	47.8799	75.6812	80.2969	44.9942	113.296	78.567	85.7872	81.2016	87.8568	122.618	94.366	106.433	94.7209	79.0012	93.3849
ENSMUSG00000009210	Prr29	0.237396	0.233367	0.204029	0.224931	0.159288	0.406856	0.187108	0.251084	0.533713	0.462361	0.691331	0.562468	0.0405182	0.0405182	0.0405182	0.0405182	0.0405182	0.0405182	0.0405182	0.0405182	0.0405182	0.0405182	0.0405182	0.0405182	0.0405182	0.0405182
ENSMUSG00000009216	Fam163b	0.294936	0.360431	0.489214	0.381527	0.241367	0.514901	0.477771	0.411346	0.170187	0.120267	0.190868	0.160441	1.00623	1.44888	0.966974	1.17527	1.14934	2.67585	2.41195	2.52584	3.1521	2.69143	4.30144	5.95184	4.30812	4.8538
ENSMUSG00000009246	Trpm5	22.2383	28.2477	21.3594	23.9484	30.2067	36.3288	35.478	34.0045	1.37866	1.55972	1.34626	1.42821	14.6536	12.0446	14.1869	9.87717	12.6906	2.05995	1.8509	1.56602	1.5368	1.75342	0.964777	1.00389	0.0405182	0.66973
ENSMUSG00000009281	Rarres2	0.797021	0.782503	0.902772	0.827432	1.28071	1.40715	1.27272	1.32019	2.61923	3.72439	2.40964	2.91776	4.12869	3.09189	3.44488	4.33757	3.75076	4.4044	3.07764	3.4047	3.9005	3.69681	6.10783	5.44686	6.1725	5.90906
ENSMUSG00000009291	Pttg1ip	104.31	111.023	102.711	106.014	151.117	140.671	137.457	143.082	212.401	226.111	190.524	209.679	82.4828	65.1042	71.0656	79.2573	74.4775	65.566	61.5897	62.375	58.288	61.9547	79.4975	73.481	73.8884	75.6223
ENSMUSG00000009292	Trpm2	1.98524	2.1795	1.97312	2.04596	1.50267	2.42391	2.61734	2.18131	14.0484	19.2127	17.8809	17.0473	4.76035	4.95293	5.63851	5.2072	5.13975	17.7029	19.655	20.9032	12.7694	17.7576	35.76	35.8314	38.2827	36.6247
ENSMUSG00000009293	Ube2g2	28.2762	25.319	27.7001	27.0984	33.8716	31.9001	32.8203	32.864	28.4147	28.3701	21.6203	26.135	30.8764	25.7192	28.541	23.29	27.1067	24.6157	23.9957	24.2225	22.4517	23.8214	23.8327	21.6953	22.0864	22.5381
ENSMUSG00000009350	Mpo	0.183613	0.268928	0.127843	0.193461	0.0405182	0.0732055	0.0551347	0.0562861	6.35784	2.55524	22.0827	10.3319	0.0405182	0.0405182	0.0405182	0.0405182	0.0405182	0.0405182	0.0405182	0.0405182	0.0405182	0.0405182	0.0405182	0.0405182	0.0405182	0.0405182
ENSMUSG00000009356	Lpo	0.420017	0.719036	0.659885	0.599646	0.765705	1.43628	1.68181	1.2946	1.74266	1.99286	2.98293	2.23949	1.35092	0.962789	1.41474	1.27112	1.24989	2.95475	2.91676	2.63319	1.44888	2.4884	5.73526	5.59034	5.76564	5.69708
ENSMUSG00000009376	Met	23.9749	24.2225	23.0088	23.7354	33.6111	36.4707	31.6116	33.8978	107.038	71.505	78.2898	85.6111	28.3545	24.6678	20.7776	29.239	25.7597	19.9582	15.5337	18.1967	70.4169	31.0264	10.5534	9.58797	6.95384	9.03174
ENSMUSG00000009378	Slc16a12	0.399694	0.397648	0.413725	0.403689	0.806795	0.825656	1.16117	0.931206	0.185503	0.207524	0.33986	0.244296	5.42049	5.23318	4.95293	7.11283	5.67986	9.19352	6.89058	6.10783	8.10483	7.57419	8.34892	8.63219	8.26051	8.41387
ENSMUSG00000009394	Syn2	13.9577	13.8006	15.1094	14.2892	6.94271	8.53996	10.3863	8.62299	31.4322	27.0223	29.6475	29.3673	70.5569	87.4047	90.5857	103.795	88.0857	233.135	239.913	252.018	195.72	230.197	287.228	310.843	301.166	299.746
ENSMUSG00000009406	Elk1	32.4089	36.0928	32.0749	33.5255	37.4534	42.4024	40.8496	40.2351	23.4928	24.3493	23.3116	23.7179	12.1448	14.8941	15.8639	12.1448	13.7619	12.4858	16.7904	14.7211	17.2221	15.3048	13.921	14.0827	14.5814	14.195
ENSMUSG00000009418	Nav1	168.545	192.805	166.233	175.861	149.035	201.226	196.795	182.352	191.708	154.308	227.526	191.181	37.1732	103.833	64.3757	45.9353	62.8293	81.6237	93.9938	118.877	71.6715	91.5415	54.0245	62.375	74.615	63.6715
ENSMUSG00000009470	Tnpo1	400.243	343.066	390.3	377.87	379.283	282.777	286.9	316.32	254.37	232.555	220.774	235.9	357.881	366.513	290.398	449.177	365.992	216.416	211.518	213.453	294.967	234.089	228.978	211.294	176.358	205.543
ENSMUSG00000009471	0	0.0405182	0.0405182	0.0405182	0.0405182	0.0405182	0.0405182	0.0405182	0.0405182	0.0405182	0.0405182	0.0405182	0.0405182	5.53142	3.33239	3.14823	0.0405182	3.01314	1.05824	0.997899	0.925339	0.0405182	0.755498	0.0405182	0.0405182	0.0405182	0.0405182
ENSMUSG00000009487	Otog	403.665	547.105	434.992	461.921	625.446	817.797	914.454	785.899	324.709	453.293	509.295	429.099	17.2318	29.5961	26.5085	13.9806	21.8292	1.45128	1.21579	1.32096	0.973515	1.24038	0.964777	0.843212	0.0405182	0.616169
ENSMUSG00000009535	Rnmt	79.1671	62.2592	74.8996	72.1086	76.7158	45.8844	50.7621	57.7874	64.2379	59.8073	39.7347	54.5933	128.356	107.498	109.364	149.802	123.755	152.041	136.513	133.081	204.985	156.655	158.604	150.579	113.917	141.033
ENSMUSG00000009545	Kcnq1	8.69658	11.3208	7.77649	9.26463	36.2109	58.3963	48.5558	47.721	47.8402	17.754	26.1846	30.5929	2.23901	2.70115	2.69104	1.46857	2.27494	2.12417	1.62665	1.56602	1.37866	1.67387	2.40579	1.66407	2.95689	2.34225
ENSMUSG00000009549	Srp14	37.2379	35.2446	36.1066	36.1964	32.7757	32.1929	34.7843	33.251	40.9454	43.2256	37.1277	40.4329	87.5929	62.694	76.2135	74.0296	75.1325	83.4384	66.3888	63.6268	71.9009	71.3387	83.0344	82.0249	74.0526	79.704
ENSMUSG00000009551	6330409D20Rik	0.559643	0.466276	0.39551	0.473809	0.31746	0.4441	0.149864	0.303808	0.494599	0.405079	0.752372	0.550684	2.06681	2.11404	2.12218	1.19817	1.8753	2.78709	3.21812	3.81467	3.2007	3.25515	4.76572	4.58518	5.21084	4.85392
ENSMUSG00000009555	Cdk9	52.0784	55.5068	50.0436	52.5429	62.4249	73.6864	67.5935	67.9016	46.1618	46.0709	51.1121	47.7816	50.6547	46.2504	56.453	42.8984	49.0641	64.144	55.6314	52.5855	46.1093	54.6175	33.627	29.6809	38.8473	34.0517
ENSMUSG00000009563	Tor2a	13.699	17.8465	14.4018	15.3158	22.152	26.2264	25.1165	24.4983	8.36539	8.06646	10.7151	9.049	28.2724	21.7172	27.0065	22.6425	24.9097	24.1564	21.7892	21.4497	20.0343	21.8574	11.6466	12.1614	15.7219	13.1767
ENSMUSG00000009566	Fpgs	13.3198	18.641	14.9398	15.6335	18.8094	30.8438	24.9874	24.8802	9.75644	11.2649	14.006	11.6758	10.5922	8.47782	8.90992	5.95817	8.48452	7.83033	6.54032	8.80693	7.45321	7.6577	3.74995	3.72439	4.25868	3.91101
ENSMUSG00000009569	Mkl2	72.4747	83.3459	73.0967	76.3058	77.3946	104.566	101.256	94.4057	72.6225	64.7969	98.4326	78.6173	25.3277	39.8552	27.5924	28.7153	30.3726	28.1428	31.7816	36.9709	28.7633	31.4146	43.3151	47.8649	38.9736	43.3845
ENSMUSG00000009575	Cbx5	875.443	692.426	862.536	810.135	514.421	314.828	342.189	390.479	389.699	385.507	310.843	362.016	561.133	802.206	571.821	841.075	694.059	552.698	595.115	551.088	703.477	600.595	383.954	357.881	355.608	365.814
ENSMUSG00000009585	Apobec3	12.3921	13.7355	10.4772	12.2016	18.5664	18.7347	18.967	18.756	28.08	28.9162	52.2738	36.4234	3.45265	4.33757	3.82454	3.86522	3.86999	2.67585	3.07764	2.63319	3.03321	2.85497	2.34828	2.28255	2.70115	2.44399
ENSMUSG00000009614	Sardh	33.4776	39.2188	34.4709	35.7224	39.573	58.9984	51.9906	50.1873	13.9716	14.2969	15.1113	14.46	27.7543	20.6827	27.0956	20.8767	24.1023	26.0305	26.8526	24.9454	14.5019	23.0826	19.5057	21.879	36.4007	25.9285
ENSMUSG00000009621	Vav2	53.0788	57.8428	51.8064	54.2427	46.0855	67.3202	56.453	56.6196	39.328	38.0347	46.7037	41.3555	51.313	60.3045	69.8707	34.954	54.1106	53.4632	58.2957	55.8983	42.0442	52.4253	24.6678	23.877	30.2681	26.271
ENSMUSG00000009628	Tex15	128.462	89.8501	117.538	111.95	66.5673	51.6439	68.6322	62.2811	20.7565	16.5668	17.4032	18.2422	31.0353	41.7715	27.1401	62.9144	40.7153	20.5765	20.0942	20.7132	33.3091	23.6732	10.4409	10.3286	4.64647	8.47201
ENSMUSG00000009630	Ppp2cb	63.1786	50.3862	62.5034	58.6894	60.2698	52.1935	57.7946	56.7526	50.4462	58.0339	44.6223	51.0341	103.349	97.7271	105.492	109.18	103.937	118.798	109.67	100.413	125.846	113.682	94.7947	84.9314	94.9439	91.5567
ENSMUSG00000009633	G0s2	4.16604	3.91508	2.33055	3.47056	6.20586	7.75369	5.91366	6.6244	25.4852	28.0005	29.4351	27.6402	7.04081	3.51369	4.49494	4.53912	4.89714	4.79847	4.73971	5.25973	3.03917	4.45927	9.61961	10.0352	11.3473	10.334
ENSMUSG00000009640	Dmap1	25.7612	28.8876	27.7446	27.4645	32.7814	37.2948	36.8629	35.6464	15.3939	18.2321	19.4514	17.6925	50.2181	37.4274	45.7488	43.0261	44.1051	53.9914	43.7857	43.597	42.6394	46.0034	24.9811	30.5214	32.0211	29.1745
ENSMUSG00000009647	Mcu	20.8236	21.9101	20.8995	21.2111	23.4049	24.6971	23.9048	24.0023	20.2967	17.8888	22.7026	20.296	27.0404	35.9953	30.0768	30.617	30.9324	36.594	40.6838	39.0967	37.2703	38.4112	27.5705	27.2013	28.4147	27.7289
ENSMUSG00000009681	Bcr	110.71	137.55	115.41	121.223	107.889	146.599	144.879	133.123	70.7647	78.844	95.4418	81.6835	69.4211	78.2898	77.5903	39.8016	66.2757	66.7946	74.1575	71.7548	49.5828	65.5724	33.7428	36.6762	50.6112	40.3434
ENSMUSG00000009687	Fxyd5	2.79694	4.69558	2.93521	3.47591	2.11979	5.82531	4.96814	4.30441	5.41637	4.76912	9.93176	6.70575	6.1685	7.96253	8.97807	5.44526	7.13859	5.69295	5.44686	5.42049	3.95297	5.12832	4.81414	3.84073	5.90774	4.8542
ENSMUSG00000009731	Kcnd1	5.31603	7.11283	4.38233	5.60373	5.86915	8.80693	9.71755	8.13121	2.35623	2.6027	4.41494	3.12462	2.38472	2.65751	2.30695	3.07978	2.60724	3.80092	3.56359	4.81228	2.39247	3.64231	6.59677	5.64486	5.29991	5.84718
ENSMUSG00000009733	Tfcp2	58.0581	62.9641	60.817	60.6131	34.5301	29.5099	32.5441	32.1947	47.2209	42.4144	38.4895	42.7082	45.5766	34.4183	45.5666	34.195	39.9391	38.5956	36.0828	39.5468	35.3379	37.3908	25.5879	25.4558	32.639	27.8943
ENSMUSG00000009734	Pou6f2	1.55408	1.52875	1.83008	1.63764	1.0965	0.663266	1.16117	0.973643	0.226336	0.166692	0.190868	0.194632	2.8029	3.8784	1.51414	4.79383	3.24732	3.48354	3.31513	3.66318	5.08843	3.88757	2.1593	2.40964	0.0405182	1.53649
ENSMUSG00000009739	Pou6f1	51.7201	62.3218	49.6983	54.5801	84.3163	99.8422	82.9568	89.0384	48.879	50.2181	54.4189	51.172	42.7844	48.3297	53.101	28.5829	43.1995	47.7629	61.0794	59.5545	49.1309	54.3819	32.0521	36.8925	41.9393	36.9613
ENSMUSG00000009741	Ubp1	114.014	121.232	114.375	116.54	124.002	128.289	116.511	122.934	95.5686	89.9201	93.8941	93.1276	81.4958	81.8952	88.9474	58.3329	77.6678	71.3932	69.7853	78.6229	57.7173	69.3797	41.6158	35.874	46.6221	41.3706
ENSMUSG00000009772	Nuak2	1.83008	2.2986	2.03282	2.05383	6.06138	7.11283	7.35484	6.84302	1.10805	1.43219	2.37597	1.63874	7.04712	5.12321	7.31677	5.53596	6.25577	6.08539	6.62056	7.69812	7.33283	6.93423	4.63109	3.89441	3.04544	3.85698
ENSMUSG00000009828	Ick	70.5388	70.59	70.4393	70.5227	63.548	69.9592	70.2945	67.9339	35.5359	32.0982	36.5391	34.7244	64.5378	100.22	82.8958	88.5037	84.0393	69.7853	84.4209	81.6237	92.0608	81.9727	100.413	103.031	114.098	105.847
ENSMUSG00000009863	Sdhb	42.8984	47.6921	41.9832	44.1912	49.935	62.7113	56.474	56.3734	55.9582	62.0472	63.4707	60.492	149.659	110.193	144.007	144.575	137.108	182.794	149.035	143.458	150.929	156.554	167.677	163.661	171.394	167.577
ENSMUSG00000009876	Cox4i2	0.73936	1.26123	0.605626	0.868739	3.26481	3.54111	4.48419	3.76337	0.476166	0.413725	0.518748	0.469546	3.04151	1.61401	2.16745	2.03886	2.21546	1.30698	1.43814	1.35766	1.67446	1.44431	1.81128	2.59742	0.0405182	1.48307
ENSMUSG00000009894	Snap47	56.2773	65.7819	56.2557	59.4383	43.2645	49.5153	50.7071	47.829	62.461	73.5145	75.8015	70.5923	296.823	251.816	303.874	263.211	278.931	404.542	364.124	347.922	274.977	347.891	340.218	352.476	347.396	346.697
ENSMUSG00000009905	Kdsr	90.4924	77.1221	84.371	83.9952	129.352	93.875	104.522	109.25	59.7611	52.376	42.0912	51.4095	30.0972	29.6042	26.1283	38.6456	31.1188	28.0005	32.5722	33.641	39.8797	33.5234	63.3513	59.6236	42.9739	55.3163
ENSMUSG00000009907	Vps4b	132.276	115.234	121.014	122.841	187.548	120.688	144.996	151.078	96.6649	81.8952	69.9592	82.8398	60.8309	59.315	52.3211	71.5822	61.0123	47.5156	42.7512	44.1206	63.9273	49.5787	77.7913	75.1294	64.9711	72.6306
ENSMUSG00000009927	Rps25	167.102	154.157	160.234	160.498	174.804	171.495	173.227	173.175	62.648	68.4732	76.0115	69.0442	474.046	347.396	421.997	330.271	393.427	310.07	255.37	236.541	277.265	269.811	151.589	154.859	145.44	150.629
ENSMUSG00000009995	Taz	54.7939	53.0569	48.4339	52.0949	51.0215	42.2221	39.8478	44.3638	63.4405	74.173	54.6187	64.0774	37.3833	25.359	31.713	27.9826	30.6095	36.2591	29.0106	31.0438	31.7088	32.0056	27.9008	26.5541	33.7106	29.3885
ENSMUSG00000010021	Kif19a	48.9625	59.6048	49.0391	52.5355	100.847	146.359	133.908	127.038	98.8483	114.417	130.867	114.711	22.2619	18.2321	23.1052	19.5343	20.7834	10.9607	9.85467	10.429	7.33461	9.64476	28.8292	31.213	55.0088	38.3504
ENSMUSG00000010025	Aldh3a2	49.7875	52.0347	46.5656	49.4626	48.0624	42.8227	43.2742	44.7198	78.4225	83.3258	78.7354	80.1612	45.404	40.0403	44.1644	44.9431	43.6379	61.2102	58.2293	60.8679	57.9307	59.5595	96.979	95.5686	96.2649	96.2708
ENSMUSG00000010044	Zmynd10	0.578076	0.345373	0.489214	0.470887	0.241367	0.153152	0.283711	0.226076	0.142901	0.242878	0.176085	0.187288	4.90275	4.01307	4.35823	1.80484	3.76973	2.37597	1.74266	2.38692	3.20455	2.42752	0.870281	1.00623	0.0405182	0.639011
ENSMUSG00000010045	Tmem115	24.1499	34.1651	24.6061	27.6404	35.2312	50.1853	45.548	43.6548	24.4641	29.0509	37.5291	30.348	43.8644	41.642	46.9014	34.5301	41.7345	46.4204	41.4048	41.7383	32.171	40.4336	32.7258	34.4709	43.7127	36.9698
ENSMUSG00000010047	Hyal2	32.6811	48.6595	34.4795	38.6067	24.835	34.0777	30.3754	29.7627	7.80772	8.83105	12.0663	9.56834	44.6223	34.4709	41.4282	31.4874	38.0022	22.1035	22.1198	19.6837	20.0687	20.9939	9.91102	10.9438	11.6078	10.8209
ENSMUSG00000010048	Ifrd2	21.0952	23.3951	23.3042	22.5982	13.8565	14.326	12.2776	13.4867	10.5412	14.3412	18.476	14.4528	17.0574	11.259	12.5139	11.5635	13.0984	8.58612	6.62286	6.34951	6.81793	7.09411	6.54442	5.18189	6.1725	5.96627
ENSMUSG00000010051	Hyal1	7.17157	8.07685	6.42475	7.22439	5.18586	7.83431	7.55387	6.85801	8.12783	8.13769	10.2795	8.84833	2.69315	3.33239	3.62584	2.29649	2.98697	2.06225	3.31513	2.2946	1.84493	2.37923	3.59574	4.52305	3.77406	3.96428
ENSMUSG00000010054	Tusc2	11.204	13.3198	13.5509	12.6916	11.3851	11.8309	12.6906	11.9689	16.2499	19.8656	21.8732	19.3296	52.9179	48.8336	54.7621	53.1172	52.4077	79.9564	69.9478	64.8517	66.4488	70.3012	55.5068	60.6751	54.3761	56.8527
ENSMUSG00000010057	Nprl2	11.9922	12.6709	9.71182	11.4583	9.09851	12.5419	12.3982	11.3462	8.6439	10.2795	12.316	10.4131	30.5673	25.6279	31.0438	32.003	29.8105	36.7921	29.9117	30.517	37.5053	33.6815	30.9764	31.4523	28.3545	30.2611
ENSMUSG00000010064	Slc38a3	26.5124	32.6811	24.6157	27.9364	37.0304	50.0151	43.6501	43.5652	10.3343	10.1126	12.0704	10.8391	19.2626	28.087	32.2607	20.4847	25.0238	45.3116	52.4756	59.6582	32.2254	47.4177	60.6751	60.9199	98.0933	73.2294
ENSMUSG00000010066	Cacna2d2	17.6163	21.4398	18.2448	19.1003	29.952	49.2793	44.1644	41.1319	17.9988	16.4409	24.5312	19.657	27.9232	49.7711	53.4632	21.5197	38.1693	65.7197	85.7538	93.852	40.4258	71.4378	38.898	43.7208	49.1063	43.9084
ENSMUSG00000010067	Rassf1	15.9044	16.0182	15.7866	15.9031	11.9562	13.7599	9.81239	11.8428	8.97807	10.7496	7.43451	9.05406	30.1043	24.5409	24.0987	27.3845	26.5321	18.4302	18.154	16.5234	18.9447	18.0131	11.2993	14.006	11.8576	12.3876
ENSMUSG00000010080	Epn3	24.9811	37.5528	29.5099	30.6813	46.0937	60.2698	55.2748	53.8794	88.9474	98.6015	140.085	109.211	4.90888	5.2983	6.06138	3.56359	4.95804	7.29172	8.39364	8.07685	4.33311	7.02383	17.7029	18.0434	20.3003	18.6822
ENSMUSG00000010086	Rnf112	6.40456	6.06925	7.73518	6.73633	2.36242	3.67127	3.70783	3.24717	4.28652	2.04808	1.09848	2.47769	32.7757	26.2108	38.3391	26.6455	30.9928	84.4916	80.0472	82.9568	60.2061	76.9254	52.4381	66.9413	105.619	74.9993
ENSMUSG00000010095	Slc3a2	63.7643	72.5527	65.0692	67.1288	79.9362	103.493	100.847	94.7586	93.1231	93.5097	127.693	104.775	51.8314	51.7782	65.1677	50.9714	54.9372	80.2568	81.5198	84.032	62.0436	76.9631	86.3188	85.7872	105.831	92.6456
ENSMUSG00000010097	Nxf1	173.311	198.121	171.495	180.976	159.837	156.226	163.903	159.988	126.56	128.927	163.814	139.767	127.834	112.777	131.773	109.892	120.569	92.0608	87.0176	85.4109	89.3657	88.4637	58.4561	58.7323	68.579	61.9225
ENSMUSG00000010110	Stx5a	88.7882	95.3233	85.8186	89.9767	97.0104	90.7682	96.9429	94.9072	78.0917	72.8267	78.5896	76.5027	72.2886	61.0676	68.9423	56.5207	64.7048	52.7497	50.1045	52.1415	46.6437	50.4099	40.1265	42.2548	46.1093	42.8302
ENSMUSG00000010122	Slc47a1	0.347419	0.380727	0.551901	0.426682	0.297044	0.289137	0.373106	0.319762	0.581742	0.509413	0.440812	0.510656	2.84693	2.66091	2.42611	2.97566	2.7274	8.30451	5.00489	6.50579	6.15819	6.49335	11.3473	6.43054	17.1015	11.6265
ENSMUSG00000010136	Pifo	0.220951	0.0773274	0.146276	0.148185	0.358292	0.49798	0.5258	0.460691	0.226336	0.242878	0.252271	0.240495	2.88505	3.16018	3.54734	1.80484	2.84935	2.48842	1.8525	1.52875	2.72862	2.14957	0.0405182	0.0405182	0.0405182	0.0405182
ENSMUSG00000010142	Tnfrsf13b	1.27112	1.05176	1.50812	1.277	0.31746	0.614516	0.319065	0.417014	2.02555	0.962789	2.22767	1.73867	1.44049	1.51414	2.01483	1.75108	1.68013	2.31844	2.31655	2.43072	1.99825	2.26599	3.35102	2.80493	3.08595	3.08063
ENSMUSG00000010154	Spire2	45.1008	49.4998	42.3336	45.6447	60.2403	60.9898	68.4845	63.2382	62.9641	70.3588	58.8539	64.0589	33.9238	29.0207	39.1073	22.8179	31.2174	46.1978	42.0666	40.4405	30.5046	39.8024	25.6543	25.7807	37.3523	29.5958
ENSMUSG00000010175	Prox1	38.2077	33.3696	35.9076	35.8283	49.07	51.0002	59.4953	53.1885	68.455	72.7328	75.1294	72.1057	8.98725	12.5963	9.43633	10.3708	10.3476	9.27957	11.8027	12.6664	16.2072	12.489	43.7005	41.9129	35.686	40.4331
ENSMUSG00000010205	Raver1	55.9849	94.3401	67.7155	72.6801	83.6015	123.67	126.707	111.326	29.239	31.285	61.5169	40.6803	15.5493	21.4497	19.858	15.3408	18.0495	9.57294	12.4117	11.6907	6.86821	10.1359	7.75369	9.12049	11.7497	9.54129
ENSMUSG00000010277	2610507B11Rik	268.993	287.791	260.388	272.391	273.008	295.78	299.716	289.501	368.339	370.401	429.077	389.272	192.097	206.406	215.928	172.878	196.827	212.575	225.139	242.848	177.832	214.598	367.174	395.634	454.419	405.742
ENSMUSG00000010290	AI597479	44.9084	37.7173	45.4298	42.6852	30.6149	22.9381	25.1438	26.2323	37.1112	28.9292	21.879	29.3065	82.0249	68.3032	60.7028	95.2088	76.5599	69.1462	63.5088	60.2061	93.875	71.684	72.2886	64.1058	49.5153	61.9699
ENSMUSG00000010307	Tmem86a	19.0867	27.3728	22.2132	22.8909	32.0951	36.9709	36.561	35.209	44.7595	40.4986	48.7886	44.6822	7.13978	7.64826	8.76184	10.243	8.44823	7.62276	7.92808	7.65057	7.35673	7.63954	13.0198	12.7555	14.832	13.5357
ENSMUSG00000010311	Optc	0.330498	0.432785	0.345373	0.369552	0.489214	0.631438	0.477771	0.532807	0.0662055	0.0420297	0.0662055	0.0581469	1.49653	2.00913	2.20985	1.24199	1.73938	3.4872	4.03472	3.90511	2.35434	3.44534	1.30458	1.55408	0.0405182	0.966394
ENSMUSG00000010342	Tex14	0.706268	0.506011	0.605626	0.605969	0.489214	0.579852	0.477771	0.515612	1.0254	0.57603	0.737314	0.779581	2.23901	2.16745	1.76596	1.98524	2.03942	3.42019	3.89861	3.20986	3.72995	3.56465	2.74335	2.09967	2.23105	2.35802
ENSMUSG00000010358	Ifi35	3.35102	3.32642	2.7169	3.13145	5.81751	5.60429	4.99243	5.47141	16.1655	18.261	11.204	15.2102	3.28888	2.66091	3.96142	2.74701	3.16456	4.33122	3.9005	2.67114	3.99464	3.72437	8.24163	5.29045	5.25973	6.26394
ENSMUSG00000010362	Rdm1	10.2837	13.0555	13.2877	12.2089	7.02279	6.93678	8.72508	7.56155	11.3594	17.9448	12.2034	13.8358	8.46153	6.04107	6.91025	7.67429	7.27178	6.59677	4.6777	4.56516	4.59143	5.10776	5.25422	4.47696	5.07931	4.93683
ENSMUSG00000010376	Nedd8	63.555	57.1733	68.8713	63.1999	56.4064	48.347	45.5666	50.1067	52.6773	52.3317	33.2432	46.0841	100.299	77.2494	100.366	66.6234	86.1345	96.193	90.8636	81.6719	78.4225	86.7877	69.7853	66.9654	71.1694	69.3067
ENSMUSG00000010392	Gosr1	49.9804	44.5997	50.1674	48.2492	55.1218	45.9616	46.6773	49.2536	62.0233	60.7028	53.3959	58.7073	46.7533	50.8109	47.3853	51.7565	49.1765	56.8791	60.8528	59.0684	59.5679	59.0921	75.8909	76.0115	65.6854	72.5293
ENSMUSG00000010406	Mrpl52	16.8602	24.6415	19.1205	20.2074	25.2186	28.1624	27.2335	26.8715	8.07472	12.1448	11.6169	10.6121	25.546	26.5808	27.6411	11.3556	22.7809	24.9874	29.4489	26.9054	14.5965	23.9846	7.49524	9.46037	10.3708	9.10878
ENSMUSG00000010453	Kansl3	127.968	151.87	130.819	136.886	123.298	141.724	134.932	133.318	139.875	154.791	162.109	152.258	67.0626	62.0436	72.385	44.6749	61.5415	65.9782	61.8139	66.5673	47.3736	60.4332	52.8736	53.8831	71.4181	59.3916
ENSMUSG00000010461	Eya4	208.805	197.794	197.643	201.414	170.121	140.024	160.414	156.853	203.417	174.364	193.139	190.307	17.016	23.8435	16.3408	29.518	21.6796	3.90955	5.5515	5.11339	6.01867	5.14828	7.16581	7.01624	6.17827	6.78677
ENSMUSG00000010476	Ebf3	57.02	64.8184	55.0998	58.9794	61.3058	75.5012	64.6214	67.1428	22.8995	23.6483	27.0526	24.5335	111.527	158.801	131.363	101.023	125.679	82.0249	116.924	110.803	59.2215	92.2434	25.3472	28.3042	22.9521	25.5345
ENSMUSG00000010492	Uckl1os	6.38424	6.07114	4.81414	5.75651	3.19429	3.67127	3.38104	3.41553	6.22461	6.7612	7.05923	6.68168	0.0405182	0.0405182	0.0405182	0.0405182	0.0405182	0.0405182	0.0405182	0.0405182	0.0405182	0.0405182	0.0405182	0.0405182	0.0405182	0.0405182
ENSMUSG00000010505	Myt1	26.3216	24.883	27.2776	26.1607	12.093	12.336	13.3863	12.6051	25.4981	25.2274	22.5059	24.4105	48.3999	48.8438	53.947	39.3425	47.6333	50.6112	55.2027	55.9195	43.8884	51.4054	22.5059	23.5797	32.0621	26.0493
ENSMUSG00000010517	Faf1	51.5124	49.3798	50.7071	50.5331	53.2502	48.8116	48.8016	50.2878	39.6653	38.6673	45.5666	41.2997	123.197	112.048	135.595	160.869	132.927	136.856	119.957	120.095	147.31	131.055	92.8544	93.852	79.6887	88.7983
ENSMUSG00000010529	Gm266	4.16835	5.58645	4.07207	4.60896	7.13122	7.87582	7.85362	7.62022	0.226336	0.242878	0.323187	0.264134	6.60261	4.70023	4.46883	6.68871	5.61509	5.53596	5.48685	4.81228	3.40659	4.81042	5.09074	4.07561	3.49879	4.22171
ENSMUSG00000010538	Tsacc	0.721082	1.31874	1.43814	1.15932	0.415833	0.544498	0.300632	0.420321	0.386647	0.363806	0.472169	0.40754	0.0405182	0.0405182	0.0405182	0.0405182	0.0405182	0.0405182	0.0405182	0.0405182	0.0405182	0.0405182	0.0405182	0.0405182	0.0405182	0.0405182
ENSMUSG00000010554	Mettl16	77.0947	58.9984	78.367	71.4867	44.1644	32.1967	35.8556	37.4056	46.4892	54.259	38.7014	46.4832	61.6452	69.0854	63.4801	80.7839	68.7487	42.7685	41.0652	48.2567	52.8429	46.2333	61.3242	52.7779	49.1247	54.4089
ENSMUSG00000010607	Pigyl	5.8735	6.57604	5.78694	6.07883	11.8476	10.9645	11.0737	11.2953	5.6058	6.90068	5.26749	5.92466	10.479	6.95829	9.5207	7.52678	8.62119	11.2734	10.5036	9.68811	9.25484	10.18	15.752	15.3045	17.069	16.0418
ENSMUSG00000010608	Rbm25	325.886	253.905	309.34	296.377	343.532	243.508	258.977	282.006	255.674	246.398	185.665	229.246	106.741	154.739	128.259	148.67	134.602	90.5857	131.598	126.272	124.596	118.263	73.3687	76.1206	67.6096	72.3663
ENSMUSG00000010609	Psen2	14.9882	15.8983	15.2744	15.387	21.1603	24.747	22.8314	22.9129	26.5345	27.2514	22.7068	25.4976	13.9848	12.5483	13.8024	9.58797	12.4808	25.6831	22.3234	22.0695	17.0932	21.7923	18.8246	20.4889	23.6683	20.994
ENSMUSG00000010651	Acaa1b	0.161334	0.250288	0.239259	0.21696	0.159288	0.270704	0.5258	0.318597	0.0662055	0.129354	0.118756	0.104772	2.06681	1.90851	1.96584	1.33415	1.81883	2.48842	2.61574	2.58066	2.05391	2.43468	3.23276	3.41859	3.08756	3.2463
ENSMUSG00000010660	Plcd1	29.9117	33.8107	28.3158	30.6794	46.9928	61.4501	52.1971	53.5467	40.1383	35.221	39.1353	38.1649	24.1068	22.3376	22.6333	20.7132	22.4477	10.732	8.78757	9.17672	8.64625	9.33563	6.80798	5.70125	8.303	6.93741
ENSMUSG00000010663	Fads1	106.093	118.961	118.083	114.379	161.778	182.484	178.672	174.311	120.393	103.399	118.618	114.137	167.382	168.669	183.829	102.64	155.63	201.042	215.928	208.805	147.921	193.424	132.682	142.801	203.979	159.82
ENSMUSG00000010721	Lmbr1	31.9563	24.0706	24.1819	26.7363	26.6994	21.7307	19.799	22.743	48.7793	50.0739	38.3191	45.7241	48.5424	53.4797	45.0065	78.2643	56.3232	88.091	83.1134	83.3714	101.131	88.9267	84.2278	76.7381	61.9421	74.3027
ENSMUSG00000010751	Tnfrsf22	8.93069	10.6419	10.7732	10.1153	15.8768	15.9389	18.0883	16.6347	1.62214	1.65124	2.37786	1.88375	1.44247	2.50379	1.96895	2.94102	2.21406	1.57217	1.35545	1.65124	1.50056	1.51986	2.8029	2.03708	2.40217	2.41405
ENSMUSG00000010755	Cars	33.7006	34.1703	31.8679	33.2463	37.5727	39.9622	36.8925	38.1425	39.3425	40.7064	43.7569	41.2686	54.233	46.004	55.5916	51.8064	51.9087	70.3588	62.0826	60.3195	58.3611	62.7805	41.628	45.7752	43.469	43.6241
ENSMUSG00000010797	Wnt2	1.33851	1.50056	1.36666	1.40191	0.241367	0.138965	0.118756	0.166362	0.15718	0.179704	0.224446	0.18711	2.28406	2.00913	1.92158	1.61401	1.9572	1.35766	1.17992	1.44468	1.99825	1.49513	1.17992	1.35969	0.0405182	0.860044
ENSMUSG00000010803	Gabra1	4.31855	2.99556	3.23623	3.51678	2.32253	2.02893	2.46374	2.27173	5.65842	1.60368	0.793463	2.68519	23.2117	24.0456	18.3835	39.246	26.2217	70.0603	69.2347	78.2998	83.4384	75.2583	287.791	306.842	200.858	265.163
ENSMUSG00000010825	Grid2ip	1.83008	3.47108	1.88018	2.39378	6.74539	10.3492	10.7417	9.27875	4.13813	6.30673	9.31718	6.58735	0.973515	1.11704	0.997899	1.05176	1.03505	1.22007	2.14379	1.79079	0.931735	1.5216	2.1593	2.40964	3.57919	2.71604
ENSMUSG00000010830	Kdelr3	10.29	13.0597	8.44906	10.5996	18.5739	28.7668	25.3732	24.2379	9.46037	7.04712	14.3412	10.2829	37.9213	25.599	25.249	24.5469	28.3291	3.54111	2.97351	2.33899	3.04151	2.97378	4.24246	2.87865	4.74131	3.95414
ENSMUSG00000010911	Apip	14.5523	13.092	14.5965	14.0803	17.6483	12.568	14.1181	14.7781	7.57828	6.92167	6.95829	7.15275	20.2445	17.0913	17.5665	20.6025	18.8762	14.6176	14.9808	14.46	14.8821	14.7351	19.2723	18.4653	14.7694	17.5023
ENSMUSG00000010914	Pdhx	33.641	27.4464	32.3577	31.1484	32.0424	24.4178	24.4925	26.9842	38.8348	43.2742	27.5705	36.5598	60.2921	51.0987	57.6422	76.8124	61.4614	90.3752	79.7912	82.9822	93.0783	86.5567	106.228	102.836	91.8981	100.321
ENSMUSG00000010936	Vac14	26.0979	32.1909	29.9998	29.4295	35.8662	46.7198	42.8227	41.8029	30.2425	32.4909	38.3994	33.7109	24.9712	26.0131	28.0571	18.7733	24.4537	33.5082	34.1703	36.3953	22.5772	31.6628	20.4466	21.8876	25.616	22.6501
ENSMUSG00000011008	Mcoln2	0.347419	0.233367	0.183613	0.2548	0.179704	0.0901268	0.149864	0.139898	0.244768	0.179704	0.33986	0.254777	2.28406	2.11801	2.34318	1.75108	2.12408	1.1577	0.999762	0.995589	0.879015	1.00802	0.870281	1.28623	0.0405182	0.732343
ENSMUSG00000011096	Akt1s1	41.3199	67.4271	53.4995	54.0822	63.9457	77.0066	72.6066	71.1863	26.207	29.9117	33.3947	29.8378	58.0961	50.5554	57.4288	29.1757	48.814	48.8336	47.1165	43.2645	29.2476	42.1155	21.3133	16.9005	32.1117	23.4419
ENSMUSG00000011114	Tbrg1	55.1218	60.3315	55.2748	56.9094	86.6127	97.1724	98.4599	94.0817	32.6585	28.8608	32.2206	31.2466	124.663	95.7032	110.107	103.467	108.485	69.5102	58.0961	54.6406	63.3836	61.4076	41.6877	42.3666	38.0153	40.6898
ENSMUSG00000011118	Panx3	0.239259	0.233367	0.165181	0.212602	0.417971	0.780364	0.513125	0.570487	4.73411	0.624059	4.84229	3.40015	8.7793	14.6752	11.6383	16.6445	12.9343	0.936438	1.04348	0.959414	0.818081	0.939353	0.0405182	0.0405182	0.0405182	0.0405182
ENSMUSG00000011148	Adssl1	4.89692	5.76147	4.26215	4.97351	4.91297	7.42199	5.82531	6.05342	7.26594	10.0048	8.75964	8.6768	3.1404	3.55163	2.96332	2.97566	3.15775	5.47343	5.69295	5.46054	3.7923	5.1048	34.1032	35.6412	40.0692	36.6046
ENSMUSG00000011154	Cfap161	0.198671	0.250288	0.2598	0.236253	0.530046	0.49798	0.583347	0.537124	4.20423	6.30875	2.83813	4.45037	3.74796	2.16745	2.88694	1.17527	2.49441	1.84493	1.9062	1.56602	1.89963	1.80419	1.36168	1.12894	0.0405182	0.843712
ENSMUSG00000011158	Brf1	83.7293	78.7605	81.1285	81.2061	93.2678	97.679	87.2682	92.7383	86.8491	81.4765	66.4839	78.2698	38.9736	37.6962	38.1395	29.4295	36.0597	30.3373	31.6692	28.7279	27.3222	29.5141	28.8468	28.4217	37.0381	31.4356
ENSMUSG00000011171	Vipr2	0.756282	0.782503	0.789589	0.776125	0.607734	1.20216	0.687301	0.832398	0.276504	0.263201	0.252271	0.263992	2.69501	2.78309	2.34469	2.39247	2.55381	2.17183	3.16451	3.51369	3.09982	2.98747	3.35443	4.1302	5.33631	4.27365
ENSMUSG00000011179	Odc1	180.688	166.685	214.855	187.41	224.791	192.324	217.153	211.422	358.306	434.992	345.484	379.594	170.24	152.041	187.002	173.402	170.671	101.373	102.168	87.4894	149.293	110.081	88.486	89.6391	93.041	90.3887
ENSMUSG00000011254	Thg1l	16.9936	13.014	17.7089	15.9055	13.6618	11.2688	10.9607	11.9637	5.27364	5.38273	3.15415	4.6035	13.7462	13.0878	14.424	14.7389	13.9992	13.7355	13.1604	11.1147	15.9193	13.4825	11.656	10.3343	9.20675	10.399
ENSMUSG00000011256	Adam19	50.6369	54.1385	52.2488	52.3414	37.6757	46.3214	43.803	42.6	17.7833	14.8109	18.5582	17.0508	24.5599	41.5371	37.501	23.0928	31.6727	24.6281	27.4252	33.1438	17.3953	25.6481	34.8438	33.9545	52.2244	40.3409
ENSMUSG00000011257	Pabpc4	126.443	130.313	145.093	133.95	113.71	126.443	134.439	124.864	35.1953	42.9414	57.1151	45.084	108.052	110.32	110.952	87.3803	104.176	66.4205	68.8504	64.4997	62.8549	65.6564	22.7108	23.3808	25.8915	23.9944
ENSMUSG00000011263	Exoc3l2	1.68981	3.02741	3.77067	2.8293	1.14297	2.35801	1.47835	1.65977	1.68566	1.46052	2.68284	1.94301	4.40674	3.05591	3.76289	1.94692	3.29311	2.49031	3.21812	2.8629	1.94692	2.62956	1.42669	1.35969	0.0405182	0.942297
ENSMUSG00000011305	Plin5	1.86998	2.60484	1.88018	2.11833	2.5738	3.32277	2.86101	2.91919	1.18181	0.733726	1.41285	1.10946	1.93193	1.75525	2.46572	1.80484	1.98944	4.72991	5.27784	4.38233	2.81689	4.30174	1.98723	1.28623	1.72723	1.66689
ENSMUSG00000011306	Sugp1	44.9942	46.3368	48.4524	46.5945	39.6145	44.0972	43.3675	42.3597	40.6487	39.3843	37.9213	39.3181	21.83	13.4946	16.278	11.3594	15.7405	15.9332	17.3122	15.7442	13.6555	15.6613	15.8006	16.215	18.1863	16.734
ENSMUSG00000011382	Dhdh	11.0159	9.25858	9.71396	9.99616	12.2776	11.1529	11.7798	11.7368	20.7132	19.8964	15.2992	18.6363	5.49554	6.10783	5.58645	5.91581	5.77641	9.38807	10.075	11.8704	8.19635	9.88245	6.66112	6.38424	5.83515	6.29351
ENSMUSG00000011427	Zfp790	41.3257	31.663	39.0731	37.354	16.5728	14.8413	12.0621	14.4921	32.7697	29.6359	23.6262	28.6773	43.4915	36.6906	36.2997	56.316	43.1995	29.378	29.254	28.7844	47.1384	33.6387	34.3661	35.878	27.2013	32.4818
ENSMUSG00000011589	Fsd1	12.3982	13.3241	11.7205	12.481	4.14816	8.02335	9.5223	7.23127	6.7577	9.1955	11.3311	9.09478	63.0756	55.8662	69.2587	41.4791	57.4199	109.999	89.9771	90.0072	60.817	87.7001	39.4958	37.5351	50.6233	42.5514
ENSMUSG00000011658	Fuz	10.055	15.1171	10.6158	11.9293	15.8787	21.9459	20.3743	19.3996	9.50894	13.8198	19.0126	14.1138	11.5732	10.4091	12.1844	9.49867	10.9163	9.75034	10.3492	8.39133	8.75964	9.31262	8.24607	7.5825	11.7022	9.17693
ENSMUSG00000011751	Sptbn4	11.5175	13.3986	11.2649	12.0604	10.047	15.7324	14.3511	13.3768	71.4181	89.351	85.1214	81.9635	7.61806	19.8714	15.2572	4.95073	11.9243	30.1604	42.4988	43.5342	20.3549	34.1371	51.1731	53.7448	109.225	71.3811
ENSMUSG00000011752	Pgam1	28.2876	30.8065	26.3216	28.4719	22.4226	32.6949	38.5191	31.2122	28.6742	28.939	35.6618	31.0916	70.0395	76.1002	92.4172	62.7452	75.3255	93.6425	113.383	117.959	72.5527	99.3843	118.798	117.874	144.879	127.184
ENSMUSG00000011831	Evi5	99.3503	87.461	93.1773	93.3295	112.505	87.4353	79.1192	93.0198	113.26	102.198	86.1111	100.523	94.983	98.0556	83.6835	144.923	105.411	99.877	93.2084	106.502	134.218	108.451	163.075	152.999	127.834	147.969
ENSMUSG00000011832	Evi5l	54.05	62.9985	53.9205	56.9896	48.4907	59.2961	56.6228	54.8032	59.7684	57.6866	59.6236	59.0262	118.45	127.234	151.964	76.2624	118.478	176.541	176.541	175.056	104.482	158.155	96.2649	96.0539	155.007	115.775
ENSMUSG00000011837	Snapc2	12.8414	18.9751	16.0065	15.941	21.5175	28.9674	28.2477	26.2442	7.5825	8.17787	13.593	9.78446	30.8181	26.2148	33.8107	22.3234	28.2918	34.6479	33.1438	32.0129	25.5879	31.3481	19.0195	18.6145	21.2083	19.6141
ENSMUSG00000011877	Git1	60.4305	97.9538	67.5708	75.3184	100.186	177.337	162.873	146.799	71.7548	86.7758	133.139	97.2232	37.6551	57.3159	55.8218	25.3357	44.0321	47.1649	64.6398	67.5935	30.7784	52.5441	53.2156	49.6315	70.916	57.921
ENSMUSG00000011884	Gltp	16.7251	20.9333	17.8107	18.4897	24.2404	37.8212	36.2816	32.7811	23.1157	24.0247	43.7694	30.3032	9.73588	9.98989	11.1529	7.48996	9.59216	8.36742	8.85736	10.1187	6.25063	8.39853	49.6024	53.3485	71.7711	58.2406
ENSMUSG00000011958	Bnip2	100.054	83.3108	102.348	95.2378	98.6191	66.3004	68.5216	77.8137	85.9846	76.8124	51.1181	71.305	85.3536	71.2164	67.4934	94.1571	79.5551	53.58	46.6034	43.3814	73.7185	54.3208	53.5519	47.0736	49.3453	49.9903
ENSMUSG00000011960	Ccnt1	104.2	91.2438	106.145	100.53	76.0831	59.4126	61.8294	65.775	74.8841	71.1938	65.4807	70.5195	95.8685	102.198	84.8709	120.06	100.749	76.9605	71.6188	72.9368	94.3401	78.964	71.5822	69.0496	60.6018	67.0779
ENSMUSG00000012017	Scarf2	60.1577	127.111	67.5093	84.9259	135.538	195.255	151.188	160.661	32.2782	33.5741	59.5679	41.8067	49.9167	42.934	45.1008	26.7967	41.1871	6.97254	7.35484	8.01336	4.07561	6.60409	2.66476	2.46572	4.60535	3.24528
ENSMUSG00000012076	Brms1l	43.9023	36.7019	41.3639	40.656	31.2151	24.0546	23.2695	26.1797	41.1359	39.1353	30.6149	36.962	49.0143	44.8479	49.3356	72.1784	53.8441	54.4716	50.2726	48.0854	75.3721	57.0505	82.5532	71.3225	55.8884	69.9214
ENSMUSG00000012114	Med15	43.1446	50.8907	42.244	45.4264	43.6887	69.0337	59.6236	57.4487	43.8142	45.6871	63.8594	51.1203	11.076	15.995	12.8332	11.1529	12.7643	11.5093	12.4882	13.5796	10.4715	12.0121	14.1926	16.407	14.5134	15.0377
ENSMUSG00000012117	Dhdds	57.5893	59.4372	57.8428	58.2898	51.5475	53.7887	51.6395	52.3252	55.57	61.7223	56.7103	58.0009	29.6283	20.2048	26.2414	18.8115	23.7215	26.036	26.9186	29.5302	23.5993	26.521	41.2712	43.5131	41.2633	42.0158
ENSMUSG00000012123	Aim1l	0.542722	1.08897	0.682078	0.771256	1.37311	0.800402	1.27272	1.14874	0.0662055	0.0438061	0.176085	0.0953656	1.75759	1.57447	2.21199	1.2441	1.69704	2.90869	2.5636	2.18876	1.84493	2.3765	0.0405182	0.843212	0.0405182	0.308083
ENSMUSG00000012126	Ubxn11	10.6203	14.5134	11.1209	12.0848	15.2572	17.2391	18.012	16.8361	2.42214	3.4225	2.81108	2.88524	3.81058	3.75226	4.26656	4.36486	4.04856	3.91133	3.45916	3.5152	3.04151	3.4818	3.08756	3.01925	2.4464	2.85107
ENSMUSG00000012187	Mogat1	0.382773	0.380727	0.378589	0.380696	2.61574	1.76934	2.40377	2.26295	0.185503	0.207524	0.149864	0.180964	0.0405182	0.0405182	0.0405182	0.0405182	0.0405182	0.0405182	0.0405182	0.0405182	0.0405182	0.0405182	0.0405182	0.0405182	0.0405182	0.0405182
ENSMUSG00000012296	Tjap1	44.6547	53.4161	46.8398	48.3035	51.8786	60.6636	62.7113	58.4179	30.8322	37.6551	40.0865	36.1913	15.2045	12.9074	14.1549	9.72945	12.9991	5.94015	7.46972	8.93892	4.40863	6.68935	6.59677	8.19436	15.4099	10.067
ENSMUSG00000012350	Ehf	1.63478	1.08897	1.83008	1.51794	1.50267	0.746677	1.41836	1.22257	2.69315	3.01723	2.09415	2.60151	6.1725	5.25422	4.47097	2.35434	4.56301	1.1577	1.39491	1.20216	1.29609	1.26271	1.1127	1.8742	0.0405182	1.00914
ENSMUSG00000012405	Rpl15	173.472	176.181	177.926	175.86	191.954	181.909	182.288	185.384	51.7683	60.3938	53.1554	55.1059	466.189	395.634	440.716	525.903	457.11	376.973	317.674	288.494	415.498	349.66	150.929	150.819	140.533	147.427
ENSMUSG00000012422	Tmem167	99.4148	80.2768	97.7874	92.493	89.1118	51.7782	54.5378	65.1426	55.8542	45.2953	41.2633	47.4709	177.832	171.574	116.924	247.683	178.503	151.337	135.333	132.899	203.046	155.654	142.145	138.984	112.232	131.12
ENSMUSG00000012428	Steap4	0.198671	0.287361	0.345373	0.277135	0.51152	0.428783	0.354201	0.431502	6.19189	5.13292	5.2696	5.53147	2.92319	2.823	2.61133	4.79617	3.28842	1.25679	1.65759	1.49002	2.05569	1.61502	2.1593	2.09967	1.94074	2.06657
ENSMUSG00000012429	Mplkip	19.7774	18.5346	19.2127	19.1749	8.12783	6.16174	6.19189	6.82716	12.8139	10.2837	12.0023	11.6999	18.1882	20.8659	16.8187	29.2815	21.2886	21.4053	19.7737	18.4806	30.9186	22.6445	14.1065	16.3408	11.862	14.1031
ENSMUSG00000012443	Kif11	79.4124	64.8517	84.4209	76.2283	22.0525	17.2409	19.6569	19.6501	3.2245	5.76926	25.5786	11.5241	88.3968	81.9285	80.9022	101.131	88.0896	22.651	30.4592	18.1507	43.3675	28.6571	8.05142	7.33283	8.30451	7.89626
ENSMUSG00000012483	Rpa3	15.2272	11.0279	12.9074	13.0542	8.39133	5.48685	4.70992	6.19603	4.49494	4.16185	3.79852	4.15177	20.3229	14.2267	12.7974	25.6404	18.2468	15.035	11.0907	10.6039	17.0035	13.4333	15.5337	17.5013	10.8557	14.6302
ENSMUSG00000012519	Mlkl	0.542722	0.321203	0.413725	0.425883	0.474276	0.514901	0.40846	0.465879	1.83798	0.827168	1.32294	1.32936	0.0405182	0.0405182	0.0405182	1.27112	0.348168	0.0405182	0.0405182	0.0405182	1.75108	0.468158	2.22153	2.47002	0.0405182	1.57735
ENSMUSG00000012520	Phox2b	0.0405182	0.0405182	0.0405182	0.0405182	0.0405182	0.0405182	0.0405182	0.0405182	0.0405182	0.0405182	0.0405182	0.0405182	19.4402	26.219	25.4522	32.0897	25.8003	12.8119	17.8972	21.3635	9.04083	15.2783	2.8029	2.67345	3.21812	2.89816
ENSMUSG00000012535	Tnpo3	163.814	146.665	163.903	158.127	120.095	85.7872	95.7405	100.541	93.9938	99.8012	72.2886	88.6945	153.149	142.145	152.111	178.672	156.519	125.611	120.843	116.114	155.636	129.551	104.482	99.3091	87.4047	97.0653
ENSMUSG00000012609	Ttll5	47.0824	42.5754	42.8457	44.1678	36.0928	33.8107	38.5806	36.1614	57.4288	60.378	57.9982	58.6017	19.5618	22.8438	22.9363	18.4016	20.9359	18.6023	20.7633	21.3352	20.7308	20.3579	63.3677	64.9988	71.786	66.7175
ENSMUSG00000012640	Zfp715	30.7784	24.5852	27.6125	27.6587	21.3011	15.6616	16.7677	17.9101	24.5212	22.0006	20.9631	22.495	61.6766	58.512	58.4075	89.6635	67.0649	66.5118	59.9276	56.42	95.2875	69.5367	58.3148	54.5841	39.0888	50.6625
ENSMUSG00000012777	Acpt	2.25736	2.33899	2.14566	2.24734	3.70783	5.67468	4.99457	4.79236	0.494599	0.651854	1.07353	0.739996	0.0405182	0.0405182	0.0405182	0.0405182	0.0405182	0.0405182	0.0405182	0.0405182	0.0405182	0.0405182	0.0405182	0.0405182	0.0405182	0.0405182
ENSMUSG00000012819	Cdh23	20.3925	28.5829	19.5143	22.8299	57.614	92.9769	109.926	86.839	39.5123	54.8698	74.3147	56.2323	7.71855	9.24904	9.60586	6.92814	8.3754	20.5799	17.0123	17.9092	11.3851	16.7216	15.9021	15.752	10.7597	14.1379
ENSMUSG00000012848	Rps5	484.211	565.557	467.543	505.77	563.173	706.523	666.69	645.462	99.1359	108.872	157.776	121.928	807.093	484.211	583.417	445.706	580.106	451.762	313.103	299.006	304.492	342.091	131.294	136.221	156.404	141.306
ENSMUSG00000012889	Podnl1	0.706268	1.59444	0.902772	1.06783	2.12218	4.22916	2.91676	3.08937	0.793463	0.683589	1.9489	1.14198	1.80484	1.75759	1.76757	1.8509	1.79522	1.30849	0.969284	1.44657	1.21114	1.23387	1.6096	1.12894	0.0405182	0.926352
ENSMUSG00000013033	Adgrl1	235.943	338.979	260.119	278.347	252.018	325.567	315.64	297.741	144.059	153.675	186.728	161.487	301.602	429.077	428.116	178.815	334.403	440.716	579.964	605.201	270.596	474.119	178.943	202.175	304.492	228.536
ENSMUSG00000013076	Amotl1	299.006	304.865	295.311	299.728	259.413	294.967	260.119	271.5	172.383	183.971	175.17	177.174	216.842	190.41	198.644	142.145	187.01	65.5343	63.3238	61.9143	59.8765	62.6622	55.7576	52.4756	73.2864	60.5065
ENSMUSG00000013089	Etv5	72.3905	74.3759	79.8302	75.5322	68.5569	82.3138	86.8676	79.2461	22.5457	22.2479	26.0979	23.6305	48.1759	43.5529	46.4373	33.1438	42.8275	37.4124	44.0438	54.9564	35.6751	43.0219	48.6125	47.591	46.3143	47.5059
ENSMUSG00000013091	Tmem190	0.578076	1.22876	0.902772	0.903203	0.574518	1.43814	1.54039	1.18435	0.33986	0.462361	0.752372	0.518198	0.0405182	0.0405182	0.0405182	0.0405182	0.0405182	0.0405182	0.0405182	0.0405182	0.0405182	0.0405182	0.0405182	0.0405182	0.0405182	0.0405182
ENSMUSG00000013150	Gfod2	27.87	31.7088	30.517	30.0319	18.3357	19.4013	18.4653	18.7341	32.3577	35.6996	26.9899	31.6824	66.0721	51.9906	64.6049	51.6886	58.5891	61.1063	57.9982	56.034	50.0945	56.3082	21.0152	24.9152	25.3956	23.7753
ENSMUSG00000013155	Enkd1	6.82168	9.79473	7.63048	8.0823	7.16996	8.78526	8.43928	8.1315	2.11404	2.66091	3.01184	2.5956	7.44375	6.54442	7.13744	4.33934	6.36624	8.48233	6.84662	7.51364	6.07114	7.22843	2.7455	2.80724	3.37511	2.97595
ENSMUSG00000013158	4933405L10Rik	0.183613	0.304282	0.272567	0.253488	0.592951	1.98105	0.689347	1.08778	0.127843	0.153152	0.178193	0.153062	0.0405182	0.0405182	0.0405182	0.0405182	0.0405182	0.0405182	0.0405182	0.0405182	0.0405182	0.0405182	0.0405182	0.0405182	0.0405182	0.0405182
ENSMUSG00000013160	Atp6v0d1	47.8217	60.9898	53.2156	54.009	58.1511	77.5638	81.6237	72.4462	66.0247	57.9422	94.5328	72.8332	117.577	113.973	137.191	123.67	123.103	162.196	162.959	164.271	142.663	158.022	161.334	162.576	180.218	168.043
ENSMUSG00000013236	Ptprs	486.938	735.281	525.903	582.707	615.641	957.5	868.065	813.735	265.974	282.948	465.149	338.024	493.908	563.173	607.473	286.526	487.77	502.629	588.638	583.417	286.526	490.302	183.613	210.743	298.722	231.026
ENSMUSG00000013275	Slc41a1	55.4191	61.8294	54.7837	57.3441	90.16	114.47	106.606	103.745	103.399	77.5064	102.64	94.5151	35.2167	35.114	39.1539	23.4049	33.2224	47.9727	44.055	48.0964	31.653	42.9443	55.3466	55.3466	86.8911	65.8614
ENSMUSG00000013367	Iglon5	14.673	19.5343	14.3698	16.1924	13.8583	21.5693	19.4799	18.3025	13.0597	14.2126	23.547	16.9398	13.7095	20.2067	18.8674	6.62056	14.851	24.9926	39.8972	39.1073	12.0123	29.0023	11.2078	12.6538	19.3895	14.4171
ENSMUSG00000013415	Igf2bp1	101.432	106.783	103.913	104.042	42.1881	48.7886	57.1034	49.36	0.459245	0.315353	0.440812	0.405137	34.2325	36.9314	29.6646	24.8564	31.4212	3.58758	4.38055	3.40659	5.5169	4.2229	0.0405182	1.07155	0.0405182	0.384196
ENSMUSG00000013419	Zfp651	68.9581	86.6856	74.9545	76.8661	165.535	195.966	180.11	180.537	181.609	198.37	217.153	199.044	63.3677	66.9112	73.4134	54.0015	64.4235	83.3459	75.346	80.7083	53.3959	73.199	59.1872	60.5393	82.581	67.4358
ENSMUSG00000013465	Nelfb	98.5366	93.8941	104.82	99.0836	76.4216	81.6543	80.9554	79.6771	74.425	95.2875	65.8876	78.5334	108.272	77.1815	97.4399	51.8955	83.6973	88.1108	76.7623	72.8556	56.8685	73.6493	36.7141	36.5147	57.8428	43.6905
ENSMUSG00000013483	Card14	0.422001	0.741499	0.535576	0.566358	2.2986	3.60924	2.96889	2.95891	0.793463	0.666668	1.07584	0.845324	2.10551	1.97126	2.21199	1.05176	1.83513	3.31913	2.81108	3.05591	1.94692	2.78326	1.49002	1.12894	3.13169	1.91688
ENSMUSG00000013495	Tmem175	15.1732	16.3987	15.9451	15.839	18.5267	22.3234	17.6702	19.5068	18.8386	18.9447	25.7372	21.1735	15.4715	14.4197	14.5375	15.7068	15.0339	19.2384	21.2912	22.8179	19.1129	20.6151	32.6305	34.1562	29.3932	32.06
ENSMUSG00000013523	Bcas1	8.16386	5.92791	7.26374	7.1185	18.476	20.5002	16.6225	18.5329	93.8941	90.5857	65.9782	83.486	5.49554	9.59205	9.86075	8.32661	8.31874	37.5905	39.4445	49.4586	29.2094	38.9258	289.893	251.816	348.34	296.683
ENSMUSG00000013539	Tango2	12.404	15.6179	12.5276	13.5165	12.9682	14.9284	15.3657	14.4208	38.6571	40.7161	49.4327	42.9353	9.55291	8.89194	9.98989	10.6778	9.77812	19.9702	20.9498	19.1989	18.765	19.721	50.7725	52.0185	44.3337	49.0415
ENSMUSG00000013584	Aldh1a2	31.4663	31.2151	28.9858	30.5557	82.4368	89.9511	80.8804	84.4228	26.6455	17.789	16.2127	20.2158	16.0987	17.828	15.2168	18.4969	16.9101	25.1776	14.9363	17.8465	20.8995	19.715	11.4732	5.89401	17.4369	11.6014
ENSMUSG00000013593	Ndufs2	121.413	129.259	120.35	123.674	120.294	117.186	107.586	115.022	156.74	170.048	132.834	153.207	235.107	173.109	223.317	190.006	205.385	291.788	225.703	231.309	191.855	235.164	325.886	335.502	364.124	341.838
ENSMUSG00000013611	Snx31	0.239259	0.360431	0.345373	0.315021	0.474276	0.514901	0.373106	0.454095	0.459245	1.1577	1.14086	0.919267	1.49653	1.33851	1.32674	1.19995	1.34043	1.78653	2.31844	1.49476	2.39247	1.99805	0.872622	1.12894	0.0405182	0.680694
ENSMUSG00000013622	Atraid	27.3222	22.538	22.6773	24.1791	34.195	32.1522	31.7747	32.7073	29.571	30.0707	24.6931	28.1116	52.7779	43.1776	50.1136	49.0391	48.7771	68.6233	60.6457	60.2567	63.0414	63.1418	74.9326	70.6375	70.2945	71.9549
ENSMUSG00000013629	Cad	130.783	144.453	141.339	138.859	88.2018	124.848	125.901	112.984	39.2056	50.5412	58.0143	49.2537	76.1831	79.0681	84.615	49.5624	72.3572	44.0275	42.0778	43.7857	36.7684	41.6649	17.6344	18.8791	27.3447	21.286
ENSMUSG00000013646	Sh3bp5l	54.4189	56.5207	50.8767	53.9388	42.4246	46.2243	41.1991	43.2826	72.877	93.0147	65.9581	77.2833	47.8649	38.5806	49.9804	34.7843	42.8026	53.8152	49.6315	45.344	38.1767	46.7418	64.1831	59.8216	80.0025	68.0024
ENSMUSG00000013662	Atad1	95.2088	68.6233	91.2438	85.0253	91.2086	46.5916	50.2181	62.6727	108.115	100.91	60.414	89.8132	147.248	141.421	133.795	219.659	160.531	177.588	178.171	174.064	256.242	196.516	218.283	206.406	164.271	196.32
ENSMUSG00000013663	Pten	162.69	150.186	159.485	157.454	198.239	152.111	155.715	168.688	211.765	176.271	198.37	195.469	212.227	265.606	196.074	277.516	237.856	273.805	300.46	293.101	342.189	302.389	211.294	211.765	193.894	205.651
ENSMUSG00000013698	Pea15a	91.1661	101.212	88.5714	93.6497	101.461	107.809	103.031	104.1	123.51	142.038	135.901	133.816	214.18	192.805	228.978	191.264	206.807	293.354	292.375	298.722	244.398	282.212	346.565	334.304	389.699	356.856
ENSMUSG00000013701	Timm23	14.259	11.0067	13.2065	12.8241	17.1393	16.1696	15.7699	16.3596	12.8712	12.1448	10.6922	11.9027	48.5558	39.0888	44.1206	52.7331	46.1245	50.6936	49.7509	44.632	57.1429	50.5548	58.8204	58.917	51.3939	56.3771
ENSMUSG00000013707	Tnfaip8l2	1.04348	1.14959	0.733726	0.975599	0.748784	1.46659	0.798625	1.00467	0.631438	0.91939	1.46857	1.00647	2.42025	1.66407	1.51414	1.30458	1.72576	2.49031	2.48167	2.29649	1.75108	2.25489	2.60484	2.7455	4.19272	3.18102
ENSMUSG00000013736	Trnt1	44.9431	33.0465	40.7905	39.5934	43.7005	31.364	32.5918	35.8854	31.0353	29.4065	26.5623	29.0014	61.739	55.5803	53.1411	84.2278	63.6721	66.8013	60.719	62.2323	89.2817	69.7586	106.833	108.482	76.0115	97.1089
ENSMUSG00000013787	Ehmt2	215.04	268.109	223.476	235.542	183.497	223.04	219.659	208.732	126.824	133.324	159.427	139.858	278.507	250.125	299.316	132.682	240.157	237.856	230.218	229.66	130.734	207.117	59.4953	63.6268	100.809	74.6437
ENSMUSG00000013822	Elof1	14.7294	25.428	20.8682	20.3419	22.4562	25.1165	22.7265	23.4331	14.2854	13.8258	21.9284	16.6799	75.2014	50.2181	64.5378	56.0198	61.4943	63.8999	52.0909	51.5475	50.3024	54.4602	36.7797	38.1395	35.0911	36.6701
ENSMUSG00000013833	Med16	36.7921	56.4892	41.4957	44.9257	73.2278	110.681	100.91	94.9397	28.9718	36.0045	51.4695	38.8153	24.1215	23.3042	27.9556	14.183	22.3911	25.7908	30.3083	26.6415	16.535	24.8189	15.239	16.1379	20.8277	17.4015
ENSMUSG00000013846	St3gal1	52.029	56.3592	50.4066	52.9316	34.2022	44.4849	45.6134	41.4335	80.981	96.0174	143.919	106.972	9.45848	12.0704	10.4557	11.6824	10.9168	4.68568	4.17215	5.11528	6.02086	4.99849	9.22918	10.7776	8.14181	9.38287
ENSMUSG00000013858	Tmem259	66.4839	104.611	77.5903	82.8949	105.355	141.031	125.545	123.977	80.555	88.6671	107.694	92.3054	62.7982	72.1381	83.4612	43.5848	65.4956	75.1002	88.0423	90.2824	52.1818	76.4017	45.1732	43.3305	79.1957	55.8998
ENSMUSG00000013878	Rnf170	24.9454	18.3637	19.799	21.0361	19.6171	11.9061	12.404	14.6424	30.5571	23.8128	17.8888	24.0862	20.8236	22.9121	18.057	31.5637	23.3391	25.3357	27.1162	26.6415	37.8416	29.2337	63.2223	57.1151	41.3474	53.8949
ENSMUSG00000013921	Clip3	82.5066	129.305	93.5436	101.785	91.6545	147.006	151.48	130.047	59.3946	66.4205	113.117	79.644	10.7776	23.935	19.7737	9.66619	16.0381	21.1181	32.9943	34.7383	14.5468	25.8494	44.5335	54.8311	55.8983	51.7543
ENSMUSG00000013936	Myl2	0.0405182	0.0405182	0.0405182	0.0405182	0.0405182	0.0405182	0.0405182	0.0405182	0.0405182	0.0405182	0.0405182	0.0405182	5.07104	2.70115	3.59375	6.18256	4.38712	1.22007	1.14297	0.962789	1.01266	1.08462	1.74464	1.92959	0.0405182	1.23825
ENSMUSG00000013973	Dedd	16.7283	15.0591	17.6081	16.4652	10.4662	6.79633	8.6439	8.63549	16.3667	18.371	10.6016	15.1131	22.755	21.5537	22.6425	21.4822	22.1084	15.9389	17.171	19.837	18.0329	17.745	14.1505	16.9028	19.0605	16.7046
ENSMUSG00000013997	Nit1	21.4993	21.6833	21.4713	21.5513	18.1583	18.647	19.0324	18.6125	19.8051	20.5097	20.125	20.1466	38.2827	31.663	35.179	34.8893	35.0035	36.6082	33.9968	31.9001	39.5201	35.5063	36.1811	34.3981	33.4103	34.6632
ENSMUSG00000014030	Pax5	0.100168	0.0535301	0.220951	0.124883	0.068313	0.109032	0.168297	0.115214	4.34884	2.89628	22.6734	9.97284	7.04899	4.82276	3.96142	1.94692	4.44502	5.06764	5.53142	5.07104	2.77515	4.61131	1.49002	1.60546	1.88535	1.66028
ENSMUSG00000014039	Prdm15	46.58	44.1206	44.3554	45.0187	31.227	34.1341	29.0082	31.4564	27.5705	30.6549	26.6018	28.2758	21.4053	20.7988	23.2759	24.9811	22.6153	15.7442	17.9915	17.754	19.357	17.7117	18.2265	15.2272	14.9965	16.1501
ENSMUSG00000014074	Rnf168	49.9988	44.8852	54.1385	49.6742	36.9462	31.3364	29.473	32.5852	36.4455	35.038	32.0621	34.5152	74.0728	75.2184	67.9586	95.4699	78.1799	71.4855	66.6234	64.7253	88.8811	72.9288	78.5285	73.3126	60.8679	70.903
ENSMUSG00000014075	Tctex1d2	7.13744	6.3987	8.54397	7.36003	7.44586	4.05358	4.70992	5.40312	5.38666	6.44758	3.24026	5.02483	9.3359	8.72149	7.31677	7.34088	8.17876	12.1735	11.3535	11.8027	14.8413	12.5427	10.3116	9.69871	8.57928	9.52987
ENSMUSG00000014077	Chp1	60.5521	58.0581	59.8073	59.4725	79.615	71.8741	74.3147	75.2679	124.228	108.728	112.156	115.037	59.9072	53.1172	51.6129	67.9175	58.1387	56.5272	55.5479	55.2265	61.4924	57.1985	137.788	133.987	135.119	135.631
ENSMUSG00000014158	Trpv4	15.175	19.7774	12.6709	15.8744	35.2855	57.8314	50.3673	47.8281	28.2477	24.2498	38.5848	30.3608	17.3221	15.5302	15.868	10.9385	14.9147	2.00461	2.41195	1.95733	1.41474	1.94716	1.6119	1.83008	2.90193	2.11464
ENSMUSG00000014164	Klhl3	12.7033	12.7754	15.358	13.6122	9.83292	14.259	13.699	12.597	11.7876	11.7722	8.60789	10.7226	5.28451	8.54182	8.50977	5.24573	6.89546	9.67826	9.63843	11.2734	6.20989	9.19999	5.86361	6.78088	7.70656	6.78368
ENSMUSG00000014177	Tvp23b	42.2645	31.3801	41.1932	38.2793	21.5469	12.3921	11.7374	15.2255	49.5521	58.1993	26.2573	44.6696	37.661	30.7784	27.6466	40.9664	34.2631	29.1594	23.7953	24.835	37.078	28.7169	39.7347	36.0286	30.9186	35.5606
ENSMUSG00000014195	Dnajc7	156.053	132.799	155.636	148.163	121.778	101.373	103.913	109.021	137.788	138.547	96.496	124.277	54.5199	94.7947	101.811	77.3652	82.1226	59.4372	97.5877	99.664	77.4254	83.5286	72.877	78.3809	69.904	73.7206
ENSMUSG00000014198	Zfp385c	3.46298	4.66799	3.13355	3.75484	2.15294	4.19665	3.06365	3.13775	1.22007	1.09234	0.778588	1.03034	2.71924	2.41791	3.17833	1.8525	2.542	1.22212	1.21579	1.32096	1.21114	1.2425	1.49002	1.42051	0.0405182	0.983683
ENSMUSG00000014226	Cacybp	54.4874	43.7208	54.6406	50.9496	52.3421	32.1633	36.3461	40.2838	43.5529	39.7049	31.6472	38.3017	151.337	143.458	122.109	204.136	155.26	175.999	162.514	158.328	217.318	178.54	144.193	133.453	92.4172	123.354
ENSMUSG00000014232	Cluap1	17.8529	14.3412	18.1276	16.7739	16.5331	12.2213	11.8389	13.5311	14.733	13.83	7.29371	11.9523	17.0913	16.5234	19.9767	26.1708	19.9405	20.7429	20.7676	18.6301	26.9054	21.7615	17.4848	17.6702	12.4858	15.8803
ENSMUSG00000014243	Zswim7	6.083	5.46943	6.02798	5.86013	10.8616	10.2558	9.12049	10.0793	5.97827	7.59404	4.34884	5.97372	4.86857	4.56516	5.18189	3.74171	4.58933	8.37135	7.06101	8.34892	7.0733	7.71364	13.7135	11.9846	10.9438	12.214
ENSMUSG00000014245	Pigl	8.93441	10.3138	8.69459	9.31426	8.41856	9.70587	8.24607	8.79017	5.5203	6.07909	5.42904	5.67614	4.6151	5.34391	4.87233	4.98712	4.95462	5.23318	6.7577	6.63053	4.36675	5.74704	4.15776	5.33631	6.27057	5.25488
ENSMUSG00000014294	Ndufa2	24.7073	34.0777	24.2404	27.6751	34.4795	37.8818	35.933	36.0981	29.0082	42.1881	32.1117	34.436	56.2557	38.5956	43.8644	32.4155	42.7828	63.1373	41.3575	39.9622	29.6283	43.5213	57.9052	57.9052	74.5551	63.4552
ENSMUSG00000014301	Pam16	13.3241	17.6081	12.9117	14.6146	19.0667	19.5598	20.3123	19.6462	12.5483	12.498	13.7095	12.9186	16.2864	13.6013	18.1639	14.4657	15.6293	18.7574	18.5582	16.4661	15.5841	17.3415	21.2161	18.3637	14.7211	18.1003
ENSMUSG00000014303	Glis2	53.1338	83.8486	58.9574	65.3133	90.8876	130.437	110.32	110.548	37.4403	37.8818	51.7926	42.3716	19.9871	25.6364	26.5541	22.5937	23.6928	10.9198	11.2078	12.6023	7.57828	10.5771	10.1312	9.97226	12.3701	10.8245
ENSMUSG00000014313	Cox6c	86.1365	72.0633	81.9744	80.058	82.9568	60.1915	58.917	67.3551	138.547	125.966	75.4542	113.322	140.671	138.047	170.762	144.007	148.372	190.736	191.954	187.548	155.498	181.434	300.876	290.143	245.608	278.876
ENSMUSG00000014329	Bicc1	75.6691	74.0526	72.385	74.0356	95.538	120.14	93.3264	103.001	33.7673	30.7438	36.546	33.6857	45.4809	60.1577	49.4121	73.3687	57.1048	11.7306	10.0255	10.6434	13.7095	11.5272	11.7688	13.1099	14.069	12.9826
ENSMUSG00000014349	Ube2z	89.4871	98.2837	98.0066	95.2591	83.7994	88.5714	93.0147	88.4619	79.4768	78.4683	86.5357	81.4936	117.334	97.2659	104.611	95.8685	103.77	105.198	102.246	98.9579	87.0176	98.3548	76.0025	78.3179	78.7105	77.677
ENSMUSG00000014353	Tmem87b	86.5755	70.9738	79.5954	79.0482	77.4594	51.5365	53.3738	60.7899	116.213	105.883	79.6561	100.584	56.1839	55.932	53.1554	86.8676	63.0347	72.1381	64.4042	72.7328	81.003	72.5695	93.852	93.2678	74.705	87.2749
ENSMUSG00000014355	Anapc1	356.244	337.561	353.044	348.95	295.78	243.009	261.64	266.81	220.323	216.416	230.595	222.445	275.62	280.23	263.801	260.119	269.943	202.94	182.484	177.588	227.382	197.598	130.406	138.437	140.917	136.586
ENSMUSG00000014361	Mertk	36.0286	35.5211	34.3418	35.2971	42.1976	42.4722	43.1664	42.6121	96.7358	99.9034	103.031	99.89	18.4863	18.6623	20.1461	19.5381	19.2082	16.1858	20.8995	22.7409	16.9735	19.1999	37.8212	37.6901	34.007	36.5061
ENSMUSG00000014402	Tsg101	48.2567	43.0003	48.3297	46.5289	48.123	40.7064	40.9743	43.2679	34.954	32.6445	35.9531	34.5172	93.9232	100.054	100.933	110.746	101.414	84.3163	87.71	79.2979	109.955	90.3199	91.9623	79.4334	64.7969	78.7309
ENSMUSG00000014418	Hps5	66.3888	60.7662	64.5378	63.8976	45.1431	36.4948	36.4948	39.3776	80.3428	87.5116	66.3004	78.0516	35.3208	29.8048	30.1668	32.6305	31.9807	24.1983	21.7494	22.9464	27.0759	23.9925	33.0465	32.4089	36.136	33.8638
ENSMUSG00000014426	Map3k4	104.82	108.191	107.931	106.981	96.0174	109.926	107.998	104.647	95.4418	95.0676	101.373	97.2942	88.3182	77.7288	95.7733	63.9179	81.4346	76.2135	72.756	77.4061	66.6487	73.2561	64.6528	67.175	82.6873	71.505
ENSMUSG00000014444	Piezo1	63.8415	88.8811	71.0289	74.5838	86.9181	151.188	126.932	121.679	73.9542	76.2135	113.678	87.9486	34.7307	44.0692	46.0432	26.3035	37.7867	9.22918	12.4458	11.6339	7.78069	10.2724	5.8671	6.47947	10.8181	7.72157
ENSMUSG00000014453	Blk	0.0405182	0.0535301	0.0405182	0.0448555	0.0405182	0.0405182	0.0473942	0.0428102	0.52215	0.722594	3.11407	1.45294	0.0405182	0.0405182	0.0405182	0.0405182	0.0405182	0.0405182	0.0405182	0.0405182	0.0405182	0.0405182	0.0405182	0.0405182	0.0405182	0.0405182
ENSMUSG00000014470	Rnf166	18.9247	26.3035	19.2484	21.4922	30.7678	40.2274	36.1437	35.713	15.4433	17.893	23.8869	19.0744	27.832	19.4196	21.4497	16.0245	21.1815	19.763	16.7047	15.8541	17.8221	17.536	15.3225	13.437	17.2732	15.3442
ENSMUSG00000014496	Ankrd28	78.0679	67.1573	73.8464	73.0239	111.023	81.2016	85.3887	92.5377	87.7644	74.2214	69.4002	77.1287	53.8949	62.1173	48.0018	83.4612	61.8688	67.3678	65.1427	64.144	88.3182	71.2432	155.105	152.111	138.61	148.609
ENSMUSG00000014498	Ankrd52	106.741	145.775	109.926	120.814	135.466	184.996	166.121	162.194	133.013	150.632	192.634	158.76	17.4471	34.8276	24.5599	20.6047	24.3598	28.945	27.7623	32.0211	17.6819	26.6026	41.642	46.9388	56.1569	48.2459
ENSMUSG00000014503	Pkd2l2	6.41099	6.2809	7.6325	6.7748	6.1685	4.78994	4.48419	5.14754	9.46645	9.07572	8.15803	8.90007	0.0405182	0.0405182	0.0405182	0.825656	0.236803	0.0405182	0.0405182	0.0405182	1.04537	0.291731	2.87221	1.92959	0.0405182	1.61411
ENSMUSG00000014504	Srp19	25.4522	22.1981	24.6735	24.1079	27.6652	19.3093	22.4362	23.1369	20.0808	19.4514	13.9716	17.8346	14.5219	23.3625	21.3833	14.326	18.3984	14.1065	29.0207	27.1083	14.4018	21.1593	19.7412	19.5057	19.5657	19.6042
ENSMUSG00000014547	Wdfy2	22.9827	20.9786	21.1031	21.6881	19.0042	19.7872	22.6667	20.4861	40.4405	37.9111	30.4315	36.261	16.8309	15.62	17.03	16.0267	16.3769	15.9451	16.955	15.2272	16.0245	16.0379	23.2274	22.755	22.9062	22.9629
ENSMUSG00000014550	Rbsn	73.0967	67.2985	72.4269	70.9407	89.6391	80.8638	92.1038	87.5356	68.9987	74.4508	54.233	65.8941	95.9862	80.9334	89.2591	91.7974	89.4941	89.6391	85.3211	83.1134	84.2514	85.5813	80.6497	86.8911	83.2605	83.6004
ENSMUSG00000014551	Mrps25	20.0038	18.647	21.8876	20.1795	15.1587	15.386	17.2318	15.9255	14.5468	13.9369	11.0706	13.1848	32.3796	28.939	34.195	41.7917	34.3263	35.4368	34.4894	33.2432	35.5211	34.6726	42.0037	41.6522	43.1345	42.2635
ENSMUSG00000014554	Dguok	21.1201	23.7953	21.1703	22.0286	16.2127	17.1454	14.0827	15.8136	22.5518	22.794	25.0444	23.4634	20.6944	18.3476	20.8379	18.1583	19.5096	21.4076	17.4314	17.4732	17.4369	18.4373	15.3724	16.6945	15.6745	15.9138
ENSMUSG00000014592	Camta1	112.897	122.109	107.335	114.114	107.3	110.355	118.719	112.125	238.06	257.93	294.732	263.574	68.579	110.243	74.6842	104.611	89.5292	171.297	201.904	219.467	155.584	187.063	238.06	284.147	230.417	250.875
ENSMUSG00000014599	Csf1	23.6994	25.1776	24.0099	24.2956	45.7324	59.5055	44.3171	49.8517	11.3712	12.4697	12.5901	12.1437	12.4644	12.8495	12.3023	11.656	12.318	14.4056	16.8503	16.6135	11.4943	14.8409	28.5709	29.2305	40.6487	32.8167
ENSMUSG00000014601	Strip1	71.2534	81.8261	76.2135	76.431	60.3477	78.1862	79.5126	72.6821	40.7267	39.3021	53.5657	44.5315	117.874	106.187	124.596	92.5923	110.312	119.841	110.467	107.809	93.477	107.898	40.3088	45.066	50.5674	45.3141
ENSMUSG00000014602	Kif1a	199.98	222.625	197.794	206.8	204.675	324.189	324.189	284.351	637.341	646.784	817.797	700.641	401.182	595.115	592.034	266.209	463.635	875.443	1096.89	1161.75	495.367	907.361	681.262	780.155	957.5	806.306
ENSMUSG00000014606	Slc25a11	52.7859	57.9898	54.6801	55.1519	54.8892	54.5477	55.6198	55.0189	60.908	71.6715	63.3952	65.3249	110.915	78.6731	101.619	89.3657	95.1433	116.924	98.3774	93.6209	90.0601	99.7456	131.441	132.276	145.093	136.27
ENSMUSG00000014633	Cmc2	6.7235	6.77358	7.4149	6.97066	2.19291	2.18494	2.18876	2.18887	8.78526	11.7358	7.94711	9.48939	11.6339	8.63219	9.27487	10.0908	9.90793	9.43633	9.72794	9.7843	10.047	9.74888	26.1826	23.8327	20.4612	23.4922
ENSMUSG00000014668	Chfr	52.2893	49.2793	51.8786	51.1491	45.5766	40.7644	39.5201	41.9537	48.9803	49.6024	39.6809	46.0879	64.5653	53.7448	58.917	65.7819	60.7522	54.4874	51.4239	50.3784	60.6872	54.2442	45.9353	47.7952	51.2557	48.3287
ENSMUSG00000014686	Ceacam16	0.163317	0.211439	0.220951	0.198569	0.530046	0.174102	0.168297	0.290815	802.206	1085.24	1791.08	1226.17	0.0405182	0.0405182	0.0405182	0.0405182	0.0405182	0.0405182	0.0405182	0.0405182	0.0405182	0.0405182	0.0405182	0.0405182	0.0405182	0.0405182
ENSMUSG00000014704	Hoxa2	1.33851	2.08013	1.16117	1.5266	1.17527	0.800402	1.32674	1.10081	0.15718	0.179704	0.23535	0.190745	14.7815	18.6988	16.5073	18.4498	17.1094	10.0574	13.8606	13.4549	10.2092	11.8955	4.45834	5.29454	4.30812	4.687
ENSMUSG00000014725	0	0.0405182	0.0405182	0.0405182	0.0405182	0.0405182	0.0405182	0.0405182	0.0405182	0.0405182	0.0405182	0.0405182	0.0405182	3.62364	2.47002	2.56971	0.0405182	2.17597	0.898599	0.0405182	0.889822	0.0405182	0.467364	0.0405182	0.0405182	0.0405182	0.0405182
ENSMUSG00000014747	Ankrd53	1.79417	1.77299	2.84693	2.13803	2.65395	2.65751	2.89628	2.73591	1.0254	1.09439	1.32294	1.14758	0.0405182	0.0405182	0.0405182	0.0405182	0.0405182	0.0405182	0.0405182	0.0405182	0.0405182	0.0405182	0.0405182	0.0405182	0.0405182	0.0405182
ENSMUSG00000014748	Tex261	52.5855	58.0682	54.5841	55.0792	63.2223	68.0906	67.0626	66.1252	52.2738	61.9928	62.1386	58.8018	25.2726	37.6342	35.686	22.0293	30.1555	22.8203	28.3566	31.3206	19.4267	25.4811	24.231	24.6281	27.3509	25.4033
ENSMUSG00000014763	Fam120b	54.8065	51.2017	50.7243	52.2442	28.9963	31.092	27.9614	29.3499	44.1644	48.3806	58.2575	50.2675	77.1221	73.5145	81.1549	78.5493	77.5852	76.7381	78.9359	79.4975	78.8923	78.5159	88.4163	84.4465	81.0812	84.648
ENSMUSG00000014767	Tbp	38.127	34.5423	35.3693	36.0129	49.8401	38.051	41.5834	43.1582	33.9832	28.1847	32.4591	31.5423	26.6994	30.2402	24.722	35.0304	29.173	25.0444	24.2498	25.9851	32.8912	27.0426	24.5312	22.9276	20.6554	22.7047
ENSMUSG00000014769	Psmb1	77.055	71.4855	73.1212	73.8872	73.8646	67.0284	65.2779	68.7237	54.85	53.1411	48.6774	52.2228	211.101	151.87	176.869	180.688	180.132	200.568	157.138	157.069	178.943	173.429	173.227	176.649	172.203	174.026
ENSMUSG00000014771	Pdcd2	0.0405182	0.0405182	0.0405182	0.0405182	0.0405182	0.0405182	0.0405182	0.0405182	0.0405182	0.0405182	0.0405182	0.0405182	21.0513	21.5595	25.4558	29.3435	24.3525	25.6913	23.8888	21.7134	28.4492	24.9357	21.922	22.1563	16.0245	20.0343
ENSMUSG00000014773	Dll1	5.41486	4.36271	4.95293	4.91017	3.39045	4.5973	4.4865	4.15808	1.2483	1.4345	1.64762	1.44347	20.3285	21.0952	26.0305	14.9046	20.5897	28.0046	27.3665	28.4577	22.1713	26.5	9.91102	9.46645	10.4409	9.93947
ENSMUSG00000014776	Nol3	0.542722	0.618701	0.605626	0.589016	0.648566	1.16705	0.821732	0.879115	6.35998	7.67243	9.58434	7.87225	3.62364	3.62364	3.65936	2.18494	3.2729	5.56997	6.50579	6.41939	2.90193	5.34927	19.5143	18.9548	21.8939	20.121
ENSMUSG00000014778	Fhod1	32.3796	45.5939	32.1909	36.7215	34.7069	51.2115	45.0732	43.6639	30.7678	33.2172	37.7585	33.9145	4.21487	5.52908	5.50366	3.65936	4.72674	3.00362	2.81108	3.56918	1.60166	2.74639	2.40766	3.16451	4.01307	3.19508
ENSMUSG00000014782	Plekhg4	4.17215	5.12723	3.55913	4.28617	3.9257	6.52546	6.06925	5.5068	0.170187	0.365852	0.224446	0.253495	3.45916	3.2007	4.44053	3.8311	3.73287	5.18801	5.40682	6.04107	3.73585	5.09293	1.03228	1.60546	2.12951	1.58908
ENSMUSG00000014786	Slc9a5	21.8876	30.6773	20.9631	24.5093	22.1981	26.6018	26.598	25.1326	3.35996	3.58544	4.27473	3.74004	10.9547	11.1209	12.1147	9.82254	11.0032	17.1755	19.3694	23.2977	12.5139	18.0891	9.57505	11.4869	14.1221	11.728
ENSMUSG00000014791	Elmo3	21.7494	25.0367	19.9129	22.233	26.6254	30.1328	30.3373	29.0318	30.1089	30.9682	36.8925	32.6565	4.66799	3.5152	3.96142	2.90869	3.76333	2.21388	1.62665	2.52744	1.94692	2.07872	1.42669	1.9832	1.94074	1.78354
ENSMUSG00000014813	Stc1	28.0665	28.1847	29.1757	28.4756	18.1967	19.2384	18.476	18.6371	1.59444	1.48576	2.22767	1.76929	5.4252	7.40909	6.74539	4.57326	6.03823	5.57157	7.12303	8.11337	7.16581	6.99344	3.35443	2.74701	2.23105	2.7775
ENSMUSG00000014837	4931428F04Rik	26.751	27.2966	26.971	27.0062	19.0787	25.0444	23.3184	22.4805	4.64647	5.81973	4.96814	5.14478	21.2954	38.7348	26.036	26.9186	28.2462	32.9907	26.1708	30.0707	30.0409	29.8183	10.7098	11.1354	11.4327	11.0926
ENSMUSG00000014846	Tppp3	20.8579	22.2057	19.2209	20.7615	19.4093	22.0126	22.0369	21.1529	15.1012	21.4179	18.251	18.2567	86.9946	58.2957	76.5383	59.4026	70.3078	88.8166	67.6437	82.1937	45.9757	71.1574	103.913	103.955	134.439	114.102
ENSMUSG00000014850	Msh3	68.0027	55.2348	62.8549	62.0308	78.9359	63.2223	66.5317	69.5633	41.1805	33.5082	30.5469	35.0785	45.9757	47.6921	48.1112	56.453	49.558	45.066	41.8853	43.9576	55.0839	46.4982	50.1136	52.5573	42.4812	48.384
ENSMUSG00000014856	Tmem208	9.85467	11.5288	10.8696	10.751	12.5821	15.4372	14.3511	14.1235	10.1504	12.0382	12.8614	11.6834	41.0069	27.3509	34.9332	40.034	35.8313	47.8217	34.0873	33.6691	35.9853	37.8909	34.4528	32.6585	33.627	33.5794
ENSMUSG00000014859	E2f4	30.8908	40.7267	31.9782	34.5319	34.0348	47.7074	45.6871	42.4765	17.4149	23.0144	41.1359	27.1884	9.17672	11.4327	12.516	5.88959	9.75375	7.95803	9.92217	10.3343	6.41939	8.65847	6.22881	6.67249	9.56891	7.49007
ENSMUSG00000014867	Surf4	204.836	231.889	218.55	218.425	277.265	276.192	263.493	272.317	144.4	143.458	129.865	139.241	244.521	210.282	218.283	160.169	208.314	119.516	113.973	110.144	89.8224	108.364	67.2514	71.5388	86.7237	75.1713
ENSMUSG00000014873	Surf2	18.7347	16.735	19.5205	18.3301	10.973	12.5739	13.4893	12.3454	14.2171	15.2272	12.8673	14.1039	17.1178	15.8787	22.0293	14.7151	17.4352	22.1898	24.8212	24.342	22.0585	23.3529	22.6714	25.1776	22.4743	23.4411
ENSMUSG00000014905	Dnajb9	17.2856	13.7581	18.7903	16.6113	15.5553	9.34133	11.4657	12.1208	39.9938	34.6288	28.8768	34.4998	12.4094	14.0484	9.91102	21.9459	14.5787	15.568	17.3221	17.8529	26.1888	19.233	46.0586	40.8657	27.8061	38.2434
ENSMUSG00000014907	Naf1	12.0526	10.7417	13.4285	12.0743	10.2184	9.37221	10.1126	9.90107	5.85163	5.78694	5.64252	5.76036	5.53596	9.04083	6.34951	11.453	8.09483	7.32905	8.70863	8.97807	11.8045	9.20508	13.2719	14.3794	8.05142	11.9009
ENSMUSG00000014932	Yes1	61.1275	43.8521	58.3148	54.4315	51.299	30.3754	29.8726	37.1823	47.6739	44.0754	31.5102	41.0865	80.5333	77.4061	61.739	113.327	83.2512	68.9748	65.7197	64.6932	103.626	75.7534	79.3306	65.8876	55.4708	66.8963
ENSMUSG00000014956	Ppp1cb	277.049	219.326	274.977	257.117	204.332	112.412	130.406	149.05	336.996	337.561	237.191	303.916	254.615	289.252	167.196	391.836	275.725	240.754	247.683	244.002	427.12	289.89	469.174	434.992	295.78	399.982
ENSMUSG00000014959	Gorasp2	67.2128	74.2214	70.4551	70.6298	110.261	131.839	125.722	122.607	62.1173	49.2629	67.3783	59.5862	89.6135	81.2736	87.539	72.2547	82.6702	77.4061	78.6434	74.6402	75.7639	76.6134	69.8707	76.6603	73.2278	73.2529
ENSMUSG00000014980	Tsen15	22.3455	19.3651	22.2924	21.3343	18.2006	15.7764	15.9927	16.6565	20.0343	18.4171	16.553	18.3348	28.7279	22.1713	23.7877	26.5244	25.3028	27.5195	21.85	22.0126	29.4383	25.2051	24.3493	22.8377	18.4439	21.877
ENSMUSG00000015001	Oc90	2487.27	2487.27	2487.27	2487.27	1599.54	1548.11	1599.54	1582.4	35.8158	21.8232	18.7126	25.4505	299.316	307.82	316.377	243.508	291.755	1.01077	1.14297	1.35969	0.973515	1.12173	0.872622	0.0405182	0.0405182	0.317886
ENSMUSG00000015002	Efr3a	87.1118	71.786	76.3367	78.4115	100.983	82.5066	74.4508	85.98	422.564	415.498	427.12	421.727	86.1365	81.4055	76.2303	109.284	88.2641	80.4369	69.4706	75.1294	98.6191	80.914	478.045	419.269	283.756	393.69
ENSMUSG00000015013	Trappc2l	9.77629	11.8027	10.6819	10.7536	14.079	12.6726	13.0198	13.2571	11.4265	13.2393	12.7132	12.4597	32.1182	24.4461	28.3313	30.1835	28.7698	39.5201	32.1397	32.6915	30.3636	33.6787	30.9867	34.027	30.9245	31.9794
ENSMUSG00000015016	Acsf3	19.6266	21.8672	22.4495	21.3144	23.3042	28.9162	27.3665	26.529	20.2354	22.9276	22.3395	21.8342	7.55387	7.31075	7.00692	5.83515	6.92667	8.43143	11.1633	9.86527	8.02335	9.37083	11.1104	11.0737	14.5831	12.2557
ENSMUSG00000015023	Ddx19a	46.2774	42.4722	46.9928	45.2474	40.5515	44.4987	46.8598	43.97	25.4384	25.0444	28.4922	26.325	25.2024	19.4999	20.6047	19.5969	21.226	14.2394	15.1411	17.441	14.2969	15.2796	13.9848	15.9471	13.8119	14.5813
ENSMUSG00000015027	Galns	8.33275	11.5347	8.7976	9.55501	11.958	16.7677	15.2744	14.6667	4.97663	3.83261	7.95592	5.58839	9.64219	9.59848	10.1948	8.93069	9.59153	14.409	12.9278	16.4243	11.8389	13.9	6.05341	7.46303	7.45499	6.99048
ENSMUSG00000015053	Gata2	140.969	219.148	140.475	166.864	178.743	217.876	216.082	204.234	81.4765	82.3138	117.076	93.622	10.0976	14.3976	13.1688	6.30495	10.9922	6.7535	9.64219	9.35196	4.07561	7.45581	4.6334	5.845	6.00453	5.49431
ENSMUSG00000015083	C8g	2.69936	2.2986	1.94074	2.3129	3.23276	4.09991	3.92881	3.75383	0.835297	1.33415	1.9489	1.37278	2.42025	2.06225	1.76757	1.47068	1.93019	2.43283	1.79837	1.84493	1.60368	1.91995	2.60484	3.02156	3.13169	2.91936
ENSMUSG00000015085	Entpd2	0.347419	0.489214	0.39551	0.410714	1.17527	2.40217	1.13259	1.57001	0.940374	0.81017	1.47068	1.07374	1.25439	1.22876	1.1882	1.01931	1.17266	2.49182	2.14566	3.15787	1.21114	2.25162	2.34828	3.23276	5.48685	3.6893
ENSMUSG00000015087	Rabl6	86.2902	103.573	87.0506	92.3048	106.265	125.801	122.406	118.157	89.351	102.836	118.832	103.673	67.0848	58.6362	71.123	52.0644	62.2271	52.5291	56.605	53.4366	42.878	51.3622	69.3416	75.0609	91.0715	78.4913
ENSMUSG00000015090	Ptgds	17.4032	19.8656	15.1527	17.4738	75.1808	109.038	78.1265	87.4484	1227.82	1114.74	1631.2	1324.59	92.4989	110.952	129.595	88.6077	105.413	678.573	396.223	432.216	294.025	450.259	441.446	167.382	789.48	466.102
ENSMUSG00000015092	Edf1	47.0398	51.069	52.0347	50.0478	49.7647	56.5904	52.2488	52.868	50.834	59.7611	44.923	51.8393	69.0725	78.2022	91.0715	59.6048	74.4877	83.8486	84.0067	81.6904	58.3737	76.9798	66.1111	60.4386	72.4747	66.3415
ENSMUSG00000015093	Clic3	2.32457	2.8572	2.47544	2.5524	3.43499	4.27064	2.7049	3.47018	4.17404	5.15895	4.15213	4.49504	0.0405182	0.0405182	0.0405182	0.0405182	0.0405182	0.0405182	0.0405182	0.0405182	0.0405182	0.0405182	0.0405182	0.0405182	0.0405182	0.0405182
ENSMUSG00000015094	Npdc1	25.707	48.742	34.195	36.2147	58.4845	82.1937	77.2774	72.6519	36.2997	44.3554	69.8707	50.1753	44.6633	45.5142	49.6828	27.6325	41.8732	55.932	73.7796	75.0416	40.3807	61.2835	30.717	37.2948	47.1384	38.3834
ENSMUSG00000015095	Fbxw5	42.8457	54.0658	44.7829	47.2315	63.6102	86.5552	81.0369	77.0674	48.4623	60.5737	63.4801	57.5054	52.115	46.128	61.0959	30.465	47.451	70.1468	73.3938	71.9721	47.0553	65.642	38.0153	39.7203	64.0753	47.2703
ENSMUSG00000015112	Slc25a13	23.4732	21.333	24.2517	23.0193	23.007	17.907	18.5739	19.8293	11.0517	8.83105	7.84623	9.243	16.101	16.0511	13.05	19.6648	16.2167	9.34975	8.9166	8.19635	10.7676	9.30757	21.7709	19.9702	15.9021	19.2144
ENSMUSG00000015120	Ube2i	188.173	197.347	180.905	188.808	310.544	240.173	243.206	264.641	93.1507	90.0601	76.7863	86.6657	150.529	129.352	151.48	140.917	143.069	121.865	112.132	106.935	130.161	117.773	75.1294	71.5565	80.573	75.753
ENSMUSG00000015126	Tsr3	9.34133	10.802	9.71594	9.95308	17.8107	18.4156	18.4016	18.2093	6.91025	9.80015	8.3546	8.355	24.3146	20.1507	23.8567	21.522	22.461	27.2841	25.7751	27.4783	24.9688	26.3766	22.9276	24.0706	22.9967	23.3316
ENSMUSG00000015127	Unkl	24.722	28.5088	21.6039	24.9449	28.4389	36.2109	32.1522	32.2673	27.4363	36.2532	33.34	32.3432	15.7804	13.7901	15.4779	13.5736	14.6555	21.9786	22.3619	24.231	16.479	21.2626	18.641	16.2233	17.9676	17.6106
ENSMUSG00000015133	Lrrk1	62.375	71.3698	62.2084	65.3177	73.7624	92.231	87.7907	84.5947	91.5673	104.686	138.68	111.644	13.1018	13.7901	12.4316	9.39439	12.1795	8.43332	5.77318	7.37035	5.04683	6.65592	6.54593	6.05341	7.72896	6.7761
ENSMUSG00000015134	Aldh1a3	40.1446	34.1068	36.9462	37.0659	27.9933	38.0575	38.1535	34.7348	192.428	227.738	196.674	205.613	49.1247	38.7409	39.7203	55.2027	45.6971	5.42718	3.60924	4.67198	4.88467	4.64827	1.24199	1.48037	0.0405182	0.920959
ENSMUSG00000015143	Actn1	118.877	128.081	128.877	125.278	135.088	211.518	171.947	172.851	484.211	446.943	532.188	487.781	40.0202	41.928	37.3987	34.1246	38.3679	18.7142	19.9196	25.7192	24.5212	22.2186	17.1097	17.3909	22.3071	18.9359
ENSMUSG00000015149	Sirt2	67.8157	87.9855	64.7771	73.5261	92.7616	105.919	106.465	101.715	155.809	191.954	207.374	185.046	25.7694	27.3043	28.2724	24.2404	26.3966	40.1265	52.2351	57.8855	30.576	45.2058	220.211	252.896	355.079	276.062
ENSMUSG00000015165	Hnrnpl	428.116	476.578	480.779	461.825	442.955	474.046	471.546	462.849	278.799	268.993	308.903	285.565	220.579	229.441	237.387	196.795	221.05	177.161	176.649	162.747	169.481	171.51	89.3203	91.4051	115.952	98.8924
ENSMUSG00000015176	Nolc1	68.5216	58.9574	68.9277	65.4689	45.5304	51.941	49.2849	48.9188	32.4329	31.7529	31.3059	31.8306	58.288	70.2945	72.9528	46.3214	61.9642	42.9739	59.7268	52.6874	44.1419	49.8825	33.4253	35.3871	33.883	34.2318
ENSMUSG00000015189	Casd1	65.4807	58.5007	63.6268	62.5361	48.7298	35.3986	34.4468	39.5251	53.0054	48.2079	50.6547	50.6227	125.07	124.322	107.852	173.565	132.702	160.234	148.976	140.842	187.123	159.294	114.685	108.094	96.3595	106.379
ENSMUSG00000015202	Cnksr3	23.5714	26.002	22.9381	24.1705	35.5771	36.9826	34.5678	35.7092	21.3291	21.972	20.5964	21.2991	11.1085	9.60026	10.489	9.27487	10.1181	11.8108	8.66465	10.686	8.46519	9.90666	40.8657	40.7161	68.8314	50.1377
ENSMUSG00000015214	Mtmr1	26.8436	22.92	27.3387	25.7008	35.0661	26.9899	26.5541	29.5367	47.1165	39.8552	35.4206	40.7974	52.6617	50.9609	49.1703	78.7908	57.8959	57.2819	54.4874	54.85	77.6113	61.0577	72.1381	65.4068	49.1309	62.2253
ENSMUSG00000015217	Hmgb3	57.4288	48.9625	62.5194	56.3036	56.6228	49.8401	51.8955	52.7862	10.6819	10.033	8.83105	9.84864	101.373	93.3264	119.587	98.0066	103.073	103.349	111.797	97.5669	109.892	105.651	21.8732	24.6857	21.0092	22.5227
ENSMUSG00000015222	Map2	172.99	138.755	179.085	163.61	137.857	106.294	110.144	118.098	541.315	501.585	507.283	516.728	1145.17	1734.86	1305.05	1874.29	1514.84	1874.29	2143.36	2061.67	2590.62	2167.48	1305.05	1451.61	1029.14	1261.93
ENSMUSG00000015224	Cyp2j9	5.75548	5.2173	5.845	5.60593	5.43115	6.49241	7.53037	6.48464	23.035	17.0771	16.9671	19.0264	8.91874	6.7411	8.49589	10.88	8.75894	33.545	35.3871	37.6757	31.285	34.4732	61.5734	62.7113	51.7926	58.6924
ENSMUSG00000015243	Abca1	265.035	251.816	228.364	248.405	274.665	275.887	284.8	278.451	320.197	266.521	264.394	283.704	199.524	221.426	198.239	187.801	201.747	218.719	226.602	237.387	168.946	212.913	102.939	111.944	128.877	114.587
ENSMUSG00000015247	Nipsnap3b	17.3603	16.6033	17.1315	17.0317	15.8063	12.9074	12.2034	13.6391	9.15244	7.14307	7.68233	7.99261	67.0966	59.228	61.6917	75.5253	65.8854	85.5914	76.5186	70.3226	83.7293	79.0405	28.08	29.4169	28.4725	28.6565
ENSMUSG00000015289	Lage3	15.175	17.9513	15.9044	16.3436	12.384	14.8839	14.0846	13.7842	12.121	11.946	11.9644	12.0104	17.8667	13.2177	15.0128	16.6708	15.692	19.8519	13.6513	12.516	18.0434	16.0157	15.9044	15.7563	16.2479	15.9696
ENSMUSG00000015290	Ubl4a	23.7877	24.231	25.5018	24.5068	24.5909	26.6415	30.7584	27.3303	22.657	21.5595	29.1872	24.4679	25.1438	26.1541	29.0082	27.1043	26.8526	28.3985	26.3051	26.0679	28.9	27.4179	46.6661	44.0972	36.5813	42.4482
ENSMUSG00000015291	Gdi1	227.738	222.216	225.874	225.276	142.454	145.828	143.628	143.97	298.722	348.34	287.228	311.43	247.683	283.272	321.731	279.912	283.149	381.714	389.061	371.675	344.04	371.623	335.83	325.018	325.886	328.911
ENSMUSG00000015305	Sash1	101.844	97.5877	103.955	101.129	168.669	177.161	206.232	184.021	251.816	257.065	255.086	254.656	56.0037	72.1453	70.9499	59.0238	64.5307	106.369	128.356	137.857	74.9829	111.891	133.656	141.964	167.757	147.792
ENSMUSG00000015312	Gadd45b	3.1924	4.47097	3.52763	3.73033	7.34844	8.12961	6.72923	7.40243	6.80235	6.44758	4.41494	5.88829	8.86613	7.40909	7.63048	8.09577	8.00037	5.0233	4.4865	4.9724	4.07561	4.63945	12.1024	9.87519	8.46153	10.1464
ENSMUSG00000015314	Slamf6	0.141011	0.0773274	0.062332	0.0935568	0.241367	0.109032	0.246373	0.198924	0.665156	0.57603	5.32853	2.18991	0.0405182	0.0405182	0.0405182	0.0405182	0.0405182	0.0405182	0.0405182	0.0405182	0.0405182	0.0405182	0.0405182	0.0405182	0.0405182	0.0405182
ENSMUSG00000015335	Zdhhc12	4.7477	7.57024	5.15164	5.82319	6.32359	10.7082	10.5412	9.19099	1.54228	3.4872	5.53795	3.52247	7.47366	6.46729	8.81569	4.95293	6.92739	9.13703	10.3542	11.1749	5.94015	9.15156	7.09713	7.68233	7.85362	7.54436
ENSMUSG00000015337	Endog	0.489214	2.14379	0.754235	1.12908	2.03708	4.62485	3.18011	3.28068	0.793463	1.81848	2.43846	1.68347	10.9961	9.3359	10.2473	9.82474	10.101	21.2249	19.7272	18.2265	12.4661	17.9112	23.8367	25.7192	29.9294	26.4951
ENSMUSG00000015340	Cybb	6.26513	3.82454	5.18586	5.09184	3.19429	2.78887	2.46572	2.81629	17.1015	12.316	27.5097	18.9757	3.11209	3.28888	2.96703	4.45674	3.45619	1.67049	1.65974	1.65124	2.10551	1.77174	1.92357	2.35434	3.54111	2.60634
ENSMUSG00000015341	Golga7	56.3286	52.8089	57.3416	55.493	55.0219	34.2421	37.9333	42.3991	45.5304	50.1853	38.4917	44.7358	106.502	91.5183	89.9952	121.815	102.458	101.873	100.564	96.4076	114.417	103.315	244.945	237.856	261.918	248.24
ENSMUSG00000015342	Xk	5.83515	3.85478	5.21084	4.96693	6.5079	5.93356	7.88576	6.77574	8.92649	10.1504	14.1689	11.0819	7.91795	15.0591	8.33509	17.6207	12.2332	18.154	22.7843	23.0633	26.5278	22.6324	33.883	28.6219	19.1147	27.2065
ENSMUSG00000015354	Pcolce2	22.755	20.9391	20.2445	21.3129	49.5721	36.9865	42.27	42.9429	41.2633	30.4925	30.4473	34.0677	21.3011	14.9585	14.828	11.1872	15.5687	3.48954	3.60924	3.05963	5.41265	3.89276	18.0059	17.1454	10.3116	15.1543
ENSMUSG00000015357	Clpx	58.7323	50.7071	56.7773	55.4056	65.859	50.7286	47.7019	54.7632	74.7883	69.8194	50.3363	64.9813	64.4042	47.7629	52.39	71.8263	59.0959	61.1752	51.8496	49.1561	62.4088	56.1474	72.9956	73.7459	64.4997	70.4137
ENSMUSG00000015363	Trabd	33.5238	39.5628	37.7173	36.9346	32.2983	40.5761	35.9713	36.2819	31.9782	35.4368	35.5591	34.3247	45.7627	34.5973	40.0403	32.3222	38.1806	41.1991	33.4878	36.1811	26.9806	34.4621	24.3998	23.9814	34.8893	27.7568
ENSMUSG00000015377	Dennd6b	22.352	30.3315	25.4444	26.0427	33.0985	41.2633	37.3987	37.2535	27.2776	33.4103	36.4635	32.3838	44.0275	37.2299	48.1759	30.0354	39.8672	71.5228	61.739	72.0633	43.2803	62.1513	27.9232	26.0547	38.5424	30.8401
ENSMUSG00000015396	Cd83	3.94291	4.03472	3.62213	3.86659	7.30392	7.57828	10.4124	8.43154	1.48797	1.48797	2.32253	1.76616	23.9793	17.0223	20.3722	32.0951	23.3672	50.5815	50.2181	48.9746	39.5628	47.3343	85.7538	96.8767	76.1831	86.2712
ENSMUSG00000015401	Tmem27	0.453264	0.321203	0.272567	0.349011	0.436939	0.188884	0.319065	0.314963	3.06365	3.80404	2.22927	3.03232	0.0405182	0.0405182	0.0405182	0.0405182	0.0405182	0.0405182	0.0405182	0.0405182	0.0405182	0.0405182	0.0405182	0.0405182	0.0405182	0.0405182
ENSMUSG00000015405	Ace2	0.0605555	0.0961388	0.0831269	0.0799404	0.113029	0.122044	0.0901268	0.1084	13.1136	7.80923	5.75933	8.89406	1.67832	0.985637	1.06764	0.925339	1.16423	1.89963	1.8525	1.90185	1.84493	1.87473	11.4091	13.078	7.72896	10.7387
ENSMUSG00000015451	C4a	0.73936	1.59444	0.698372	1.01072	0.787726	1.67227	1.20962	1.22321	0.682078	0.785619	1.34626	0.937987	1.25439	1.15379	1.67832	0.0405182	1.03175	1.67227	1.30458	1.56602	0.0405182	1.14585	0.0405182	0.0405182	0.0405182	0.0405182
ENSMUSG00000015452	Ager	4.9724	8.03254	5.99681	6.33392	24.747	27.9348	20.0038	24.2285	5.94015	5.52908	3.45916	4.97613	1.58692	1.29448	1.41474	0.0405182	1.08416	1.67446	2.02555	1.90185	0.0405182	1.41059	0.0405182	0.0405182	0.0405182	0.0405182
ENSMUSG00000015461	Atf6b	64.7418	104.032	79.7225	82.832	79.4334	107.3	119.587	102.107	43.0261	47.7421	69.6537	53.474	25.9663	31.1483	31.7267	24.9263	28.4419	24.8231	25.8085	26.4466	19.2484	24.0817	18.4653	19.0126	26.1103	21.1961
ENSMUSG00000015467	Egfl8	1.86998	1.87634	1.75294	1.83309	2.36242	3.38468	2.26338	2.67016	13.699	14.4977	3.30874	10.5018	4.25868	2.73706	3.04151	2.66091	3.17454	4.50847	2.81511	2.99342	3.15415	3.36779	2.22568	3.72439	2.90415	2.95141
ENSMUSG00000015468	Notch4	21.6563	29.382	27.0124	26.0169	17.3909	27.0604	25.7328	23.3947	28.7279	34.2077	33.839	32.2582	11.3535	12.5242	13.9032	7.05762	11.2096	9.79473	10.9607	11.7205	7.88576	10.0904	7.75558	12.7694	14.3355	11.6202
ENSMUSG00000015474	Ppt2	4.35417	7.34088	6.02798	5.90768	3.59574	7.36837	7.58411	6.18274	5.66207	5.73526	8.25239	6.5499	2.88694	3.78625	3.65936	3.43866	3.4428	2.95689	3.37511	3.6136	3.4872	3.3582	4.30322	4.41913	5.3424	4.68825
ENSMUSG00000015476	Prrt1	0.559643	0.80254	0.698372	0.686852	0.574518	1.34217	1.45288	1.12319	4.68757	5.26411	10.5338	6.82848	0.973515	1.75759	1.06953	0.859402	1.16501	1.40538	1.9062	1.49653	1.37866	1.54669	3.81831	4.1302	3.37511	3.77454
ENSMUSG00000015478	Rnf5	11.2078	10.802	10.9079	10.9726	9.45223	10.9667	9.84062	10.0865	10.7151	12.3523	9.39439	10.8206	6.71577	8.58158	8.15427	8.21034	7.91549	8.43928	10.1148	10.9154	8.79331	9.5657	9.36212	11.5813	10.3749	10.4395
ENSMUSG00000015484	Fam163a	2.47544	3.78838	2.47544	2.91309	3.67552	4.38055	4.14188	4.06598	0.33986	0.328452	0.367835	0.345382	5.32853	5.81751	6.82572	4.34123	5.57825	9.75223	11.2896	11.8719	9.25858	10.5431	14.472	15.392	14.4453	14.7698
ENSMUSG00000015488	Cacfd1	102.479	112.633	105.198	106.77	91.1045	86.2902	87.9419	88.4455	77.4594	101.499	66.3673	81.7753	28.1108	27.2776	28.5477	26.5879	27.631	34.7307	34.1804	35.5211	31.8056	34.0595	35.3947	36.6186	32.4909	34.8347
ENSMUSG00000015501	Hivep2	49.1309	48.3297	45.2634	47.5747	43.9213	58.1511	56.5536	52.8753	103.302	100.532	132.899	112.244	45.8645	70.9738	52.5291	59.8409	57.3021	97.9192	99.2577	104.95	127.738	107.466	104.268	116.064	110.746	110.359
ENSMUSG00000015522	Arnt	107.694	93.1507	100.588	100.478	98.5366	94.4281	96.979	96.6479	98.5625	93.4068	94.3056	95.425	19.4999	25.8474	21.3971	30.1328	24.2193	11.8168	11.5116	12.1656	13.2027	12.1742	13.5312	13.0036	15.9526	14.1625
ENSMUSG00000015533	Itga2	13.921	12.9278	15.1829	14.0106	8.33898	7.36837	6.11907	7.27547	6.91025	2.34469	3.88678	4.38058	8.81963	8.09343	8.26633	12.9278	9.5268	3.54111	4.03881	3.24796	3.04329	3.46779	1.1127	1.6662	0.0405182	0.939806
ENSMUSG00000015536	Mocs2	56.1269	41.5172	54.9564	50.8669	52.4831	33.6881	34.4528	40.208	76.1206	79.0931	41.3962	65.5366	60.0896	49.71	59.2155	71.1938	60.0522	69.672	61.2546	60.011	78.1572	67.2737	79.8912	82.3138	73.6398	78.615
ENSMUSG00000015542	Nat9	11.3096	10.6778	10.1012	10.6962	8.08939	8.37922	8.44159	8.3034	12.5527	17.7669	10.5693	13.6296	13.4624	9.656	13.0555	9.94575	11.5299	13.7823	10.5076	10.7398	12.1769	11.8016	15.8541	16.0648	16.0267	15.9818
ENSMUSG00000015568	Lpl	3.09393	2.21388	4.42779	3.2452	0.592951	0.748784	0.844817	0.728851	9.5464	9.76402	15.7324	11.6809	5.59419	6.29791	5.3424	8.48937	6.43097	5.84974	6.85091	7.12902	26.002	11.4579	9.91102	10.039	9.05596	9.66868
ENSMUSG00000015575	Atp6v0e	29.9294	30.5571	29.6454	30.044	30.9509	28.4492	29.7426	29.7143	57.2089	64.8948	64.6214	62.2417	22.4562	17.7755	19.7774	29.0106	22.2549	20.8462	19.6729	18.012	21.9101	20.1103	35.6079	32.7591	31.9726	33.4465
ENSMUSG00000015597	Zfp318	114.327	109.284	112.921	112.177	100.632	95.7733	96.473	97.626	87.5726	84.8493	81.5198	84.6473	59.2821	91.1232	81.7932	69.6537	75.4631	76.2928	94.3887	103.399	81.7202	88.9502	60.8309	68.9987	59.093	62.9742
ENSMUSG00000015599	Ttbk1	14.6752	14.9808	16.4387	15.3649	7.02667	13.6555	12.6538	11.112	71.3062	84.8709	94.1221	83.4331	20.8854	32.9014	33.8163	9.05596	24.1648	38.3391	53.2879	57.9052	25.1965	43.6822	34.195	31.6116	61.8041	42.5369
ENSMUSG00000015605	Srf	28.4764	42.2996	35.8556	35.5439	43.7748	59.5545	59.1433	54.1575	28.3018	29.473	38.8707	32.2152	36.8715	32.2068	36.4149	23.4693	32.2406	26.3658	24.0848	23.8073	23.5205	24.4446	16.1592	15.0128	22.956	18.0427
ENSMUSG00000015619	Gata3	281.112	325.886	285.444	297.481	231.121	239.913	291.09	254.042	176.869	187.222	196.795	186.962	5.84734	11.4713	7.30178	5.53596	7.5391	5.57804	7.35673	8.23052	6.7577	6.98075	5.86915	6.43054	4.68757	5.66242
ENSMUSG00000015647	Lama5	214.682	350.084	206.064	256.943	369.792	574.396	595.115	513.101	192.536	198.121	325.018	238.558	37.2156	37.2379	39.1656	15.9487	32.392	17.0477	15.6179	19.9806	10.2144	15.7151	13.0221	14.2733	28.4276	18.5743
ENSMUSG00000015653	Steap2	31.4937	25.7256	27.3447	28.188	17.4369	15.6294	14.5945	15.8869	34.4055	32.7894	28.6635	31.9528	15.1605	18.5267	15.9107	20.6175	17.5539	35.76	42.3885	43.6309	34.7383	39.1295	160.01	158.232	136.802	151.682
ENSMUSG00000015656	Hspa8	1346.65	1114.74	1417.76	1293.05	651.198	588.638	507.283	582.373	868.065	846.075	883.536	865.892	2487.27	2351.93	2487.27	2487.27	2453.43	2351.93	2258.04	2351.93	2351.93	2328.46	2351.93	2351.93	2061.67	2255.17
ENSMUSG00000015659	Serac1	22.588	21.3809	21.1418	21.7035	24.1564	23.681	20.9414	22.9263	24.2141	20.8682	20.4232	21.8352	14.2126	14.8076	15.5074	19.0908	15.9046	17.2112	19.5598	19.5143	17.9676	18.5632	17.6425	16.6049	14.8744	16.3739
ENSMUSG00000015668	Pdzd11	24.1564	19.4999	26.1103	23.2555	18.7791	13.8024	15.2864	15.956	18.7469	20.0538	14.0484	17.6164	33.6331	26.386	31.2795	34.0593	31.3395	25.6989	22.1618	21.6423	27.6083	24.2778	36.4635	34.8352	26.2955	32.5314
ENSMUSG00000015671	Psma2	85.7872	61.7949	83.9825	77.1882	76.8732	55.6454	56.5694	63.0293	67.3678	65.1677	43.2882	58.6079	174.275	128.591	172.383	149.035	156.071	164.088	137.985	129.087	161.259	148.105	148.579	148.444	138.113	145.046
ENSMUSG00000015672	Mrpl32	8.73889	6.401	7.77649	7.63879	6.38424	5.2983	6.68442	6.12232	4.93671	3.13169	5.7171	4.59516	22.2057	22.9363	21.4993	34.7957	25.3592	22.9363	25.367	21.4993	33.6111	25.8534	29.3677	30.9186	20.5175	26.9346
ENSMUSG00000015697	Setdb1	136.935	131.441	139.824	136.067	89.4564	83.9578	80.555	84.6564	74.3454	74.8996	69.7582	73.0011	110.952	105.725	115.376	94.0928	106.537	87.0805	92.1939	92.3803	87.5726	89.8068	46.0709	49.6435	56.9864	50.9003
ENSMUSG00000015702	Anxa9	1.13437	1.94692	1.36666	1.48265	1.7597	2.32869	2.47002	2.18613	25.7807	29.554	35.2855	30.2068	0.0405182	0.0405182	0.0405182	0.0405182	0.0405182	0.0405182	0.0405182	0.0405182	0.0405182	0.0405182	0.0405182	0.0405182	0.0405182	0.0405182
ENSMUSG00000015709	Arnt2	131.209	145.993	133.908	137.037	152.041	204.836	181.393	179.424	118.083	130.101	143.388	130.524	104.167	155.498	147.757	78.3179	121.435	144.193	165.067	168.34	100.983	144.646	91.1661	98.8688	113.445	101.16
ENSMUSG00000015711	Prune	22.0126	23.8435	21.7352	22.5304	22.8377	27.3845	30.7308	26.9843	18.647	20.6554	25.9663	21.7562	67.6986	63.3952	67.3423	68.5569	66.7483	88.7663	92.7616	87.8772	80.2969	87.4255	31.0438	31.5637	34.2136	32.2737
ENSMUSG00000015714	Cers2	80.1829	80.8343	82.6611	81.2261	83.7102	89.09	80.7401	84.5134	164.319	164.616	170.606	166.514	49.4586	48.3372	46.2423	44.3171	47.0888	38.7606	40.64	43.9151	41.838	41.2884	269.306	256.523	286.9	270.91
ENSMUSG00000015733	Capza2	146.811	107.638	138.242	130.897	126.391	69.3561	77.037	90.9282	136.56	116.417	88.7663	113.914	214.437	188.633	158.801	254.869	204.185	227.738	199.856	200.142	308.135	233.968	284.444	260.82	234.68	259.981
ENSMUSG00000015745	Plekho1	26.2708	31.713	29.1393	29.041	25.5139	33.7368	32.0982	30.4496	12.336	12.4294	16.3038	13.6897	59.3946	42.9414	52.0185	40.9331	48.8219	33.0726	29.7871	26.7256	32.856	30.6103	22.0585	17.2176	20.1024	19.7929
ENSMUSG00000015747	Vps45	24.5469	21.2249	24.961	23.5776	12.1889	9.99944	10.047	10.7451	21.7597	24.1643	19.3176	21.7472	42.0778	35.6515	41.0233	51.6129	42.5914	48.0624	43.7415	38.4491	60.8309	47.771	42.7249	44.1054	33.1504	39.9936
ENSMUSG00000015748	Prpf3	62.1523	54.9449	62.4453	59.8475	37.3472	31.3059	32.1633	33.6054	33.2432	33.6746	27.6246	31.5141	12.988	11.3693	10.9547	14.9101	12.5555	9.08257	7.26374	8.94301	11.5155	9.2012	7.98796	10.4208	7.35673	8.58849
ENSMUSG00000015749	Anp32e	185.665	150.075	194.373	176.704	127.111	75.8909	88.9474	97.3163	109.541	116.546	71.702	99.2631	51.3939	56.9079	45.9353	70.1662	56.1008	37.5291	48.2766	39.2696	58.5701	45.9113	55.0528	53.1172	40.0733	49.4144
ENSMUSG00000015750	Aph1a	48.3999	48.5247	46.8135	47.9127	52.376	50.4066	47.7748	50.1858	51.5828	50.4879	36.8987	46.3231	27.5624	26.494	31.5919	24.2498	27.4745	29.2975	31.5492	32.2666	24.9167	29.5075	31.6808	29.4295	42.2221	34.4441
ENSMUSG00000015755	Tab2	162.576	157.969	160.562	160.369	201.323	219.467	234.488	218.426	119.086	112.777	144.453	125.439	65.907	89.9511	78.367	92.1038	81.5822	48.347	52.376	57.5817	59.3482	54.4132	48.6774	51.0215	46.363	48.6873
ENSMUSG00000015757	Ppil4	60.6018	47.9112	62.648	57.0537	56.3427	39.1353	37.0055	44.1612	54.1979	45.8784	38.3673	46.1479	66.4488	64.3757	66.3888	83.6441	70.2143	63.8415	64.4116	61.7823	100.751	72.6967	49.2076	46.9507	39.2561	45.1381
ENSMUSG00000015759	Cnih1	34.9332	35.3693	39.2947	36.5324	38.8569	37.1112	37.9888	37.9857	25.7372	25.8	33.1438	28.227	69.0854	72.3484	54.1626	99.0634	73.665	67.8314	70.4028	72.5527	91.0715	75.4646	91.6545	86.0174	67.933	81.8683
ENSMUSG00000015766	Eps8	51.8314	49.5153	46.7037	49.3501	55.3336	63.6396	53.2638	57.4124	33.3947	27.7001	26.8155	29.3034	39.0621	33.4103	36.8115	45.0065	38.5726	69.314	72.2053	72.877	64.9891	69.8463	72.4747	74.9829	76.2135	74.557
ENSMUSG00000015776	Med22	87.5116	89.8719	85.9199	87.7678	90.6965	87.461	91.4584	89.872	60.6174	60.1013	55.7049	58.8078	93.6425	63.7848	86.2066	76.2135	79.9618	66.3517	56.7423	53.0054	59.9833	59.0207	40.4859	38.4754	42.1503	40.3705
ENSMUSG00000015790	Surf1	16.2296	18.4156	18.3091	17.6514	23.6683	21.3809	20.8157	21.955	25.534	29.9353	24.9688	26.8127	29.8303	25.051	31.0516	31.6472	29.395	43.5342	37.7869	40.7064	38.3837	40.1028	53.1172	56.8685	47.5193	52.5017
ENSMUSG00000015804	Med28	33.1277	32.6305	32.9014	32.8865	38.3551	36.0286	36.3804	36.9214	31.9886	33.5159	31.8056	32.4367	62.6073	46.58	53.6092	56.7423	54.8847	45.548	41.4491	37.2091	51.5828	43.9473	46.8398	42.9414	40.838	43.5397
ENSMUSG00000015806	Qdpr	28.2477	21.3833	26.0305	25.2205	29.8726	23.081	24.8625	25.9387	29.4656	30.8683	15.868	25.4006	30.2848	26.0785	28.637	42.1601	31.7901	41.0233	38.1535	35.0001	43.2882	39.3663	118.832	104.87	90.2547	104.652
ENSMUSG00000015812	Gnrh1	0.524196	0.489214	0.774714	0.596041	0.257936	0.228112	0.246373	0.244141	1.37866	0.601779	0.491197	0.823881	0.0405182	0.0405182	0.0405182	0.0405182	0.0405182	0.0405182	0.0405182	0.0405182	0.0405182	0.0405182	0.0405182	0.0405182	0.0405182	0.0405182
ENSMUSG00000015829	Tnr	0.559643	0.548148	0.554009	0.553933	0.728575	1.73426	1.06586	1.17623	12.3701	13.5628	14.006	13.313	15.8162	33.9443	21.0952	17.1315	21.9968	75.2612	81.0996	97.0829	59.6236	78.2668	200.142	238.714	291.09	243.315
ENSMUSG00000015837	Sqstm1	121.778	135.72	125.685	127.728	227.232	237.387	238.275	234.298	244.144	245.608	237.032	242.261	265.335	217.702	259.142	185.557	231.934	323.864	295.311	290.398	223.476	283.262	324.189	359.299	407.535	363.674
ENSMUSG00000015839	Nfe2l2	26.2752	25.1808	23.3808	24.9456	17.2391	17.475	19.9129	18.209	40.1908	33.106	51.0074	41.4347	17.2338	19.4267	19.5849	19.9806	19.0565	13.5736	15.2306	15.3286	14.1527	14.5714	30.8065	26.8155	24.0706	27.2309
ENSMUSG00000015843	Rxrg	21.4053	22.7843	23.4247	22.5381	13.7115	15.9451	17.7244	15.7937	6.13518	7.22366	6.63874	6.66586	11.161	9.13889	10.9607	8.71918	9.99493	16.3333	15.8927	14.5657	19.4326	16.5561	5.29991	3.72439	3.21812	4.08081
ENSMUSG00000015846	Rxra	117.629	147.31	126.769	130.569	144.453	197.5	188.782	176.912	74.9545	81.333	89.8862	82.0579	81.6543	72.6819	83.7102	47.8649	71.4778	28.2084	36.5147	35.3693	22.3253	30.6044	37.9111	35.203	54.1162	42.4101
ENSMUSG00000015850	Adamtsl4	18.8115	22.755	17.0453	19.5373	24.1621	32.3796	27.7688	28.1035	18.0307	16.1447	17.6246	17.2667	1.75759	1.7597	1.92158	1.05176	1.62266	1.67446	1.62665	2.07099	1.08683	1.61473	4.16185	4.13419	5.9438	4.74661
ENSMUSG00000015852	Fcrls	10.0148	9.56032	12.404	10.6597	12.6664	14.4799	13.7174	13.6212	7.51579	8.44695	7.53037	7.83104	14.657	11.7583	14.0827	13.0758	13.3935	25.5018	18.3879	19.0256	21.3291	21.0611	26.0979	26.5557	29.063	27.2389
ENSMUSG00000015869	Prpsap1	37.7384	52.0023	39.1656	42.9688	43.1102	55.6594	54.5053	51.0916	35.5525	39.0967	56.6228	43.7573	62.8138	49.6435	61.3058	31.8775	51.4102	61.3481	48.9358	56.3592	46.2558	53.2247	27.2966	32.6004	49.5721	36.4897
ENSMUSG00000015879	Fam184b	42.3885	36.1186	38.8274	39.1115	66.1626	60.0625	60.9634	62.3962	36.7141	41.0767	25.4614	34.4174	15.4715	13.83	15.035	13.9848	14.5803	43.9514	39.9622	43.7969	32.8618	40.1431	8.49966	8.63438	8.85736	8.6638
ENSMUSG00000015880	Ncapg	36.647	28.3701	38.8348	34.6173	10.7172	6.34951	8.92649	8.66442	1.37866	1.73426	8.11337	3.7421	32.3477	24.8128	17.8789	42.4327	29.368	6.75581	8.52562	5.16688	15.9809	9.10731	3.8712	4.22738	3.81467	3.97109
ENSMUSG00000015882	Lcorl	69.451	54.9326	62.1386	62.1741	61.0959	41.1805	46.5211	49.5991	54.4189	42.9882	41.7383	46.3818	114.262	119.181	74.8996	179.085	121.857	124.985	115.498	115.988	214.065	142.634	145.993	135.957	113.755	131.902
ENSMUSG00000015889	Lta4h	62.6073	68.8713	66.5118	65.9968	55.4091	61.5513	64.2868	60.4157	39.2696	32.4329	50.0739	40.5921	62.9285	57.9762	67.6779	64.8738	63.3641	48.8631	46.3453	49.6828	51.6395	49.1327	43.102	44.1206	37.8416	41.6881
ENSMUSG00000015890	Amdhd1	0.163317	0.138965	0.0831269	0.12847	0.2598	0.211439	0.0551347	0.175458	0.550038	0.588705	0.455247	0.53133	0.0405182	0.0405182	0.0405182	0.0405182	0.0405182	0.0405182	0.0405182	0.0405182	0.0405182	0.0405182	0.0405182	0.0405182	0.0405182	0.0405182
ENSMUSG00000015932	Dstn	97.3369	93.2678	99.7	96.7682	112.866	105.582	110.355	109.601	90.4151	92.353	118.017	100.262	356.244	316.901	309.34	450.829	358.328	322.58	298.049	285.966	465.149	342.936	331.203	300.876	253.577	295.219
ENSMUSG00000015937	H2afy	134.439	168.105	147.248	149.931	137.898	158.51	158.138	151.515	66.4839	66.253	95.7405	76.1591	198.239	158.71	200.277	152.719	177.486	108.052	91.7773	82.2163	109.038	97.7708	68.6942	66.5506	77.0744	70.773
ENSMUSG00000015942	Gtf2ird2	27.0526	27.1542	26.5541	26.9203	24.883	29.1673	22.8377	25.6293	23.1614	23.5125	23.1953	23.2897	16.3828	17.6819	17.9178	18.9247	17.7268	19.2834	18.0806	19.1443	16.4867	18.2487	15.2744	14.01	15.4372	14.9072
ENSMUSG00000015943	Bola1	4.13813	6.2831	5.08843	5.16989	4.24456	5.43293	4.64647	4.77465	4.07207	5.26749	5.33031	4.88996	15.2045	10.8478	12.5944	8.33275	11.7449	19.2849	13.6555	12.2034	12.5527	14.4241	11.5267	9.70587	12.0847	11.1057
ENSMUSG00000015944	Gatsl2	70.6052	76.1206	68.9423	71.8894	55.3015	62.7285	66.0938	61.3746	87.0506	87.539	93.1773	89.2556	17.5665	38.7523	25.9907	18.2051	25.1287	25.599	38.0575	42.4144	17.9915	31.0156	40.5336	45.548	48.7793	44.9537
ENSMUSG00000015947	Fcgr1	2.1949	1.38634	2.36784	1.98303	1.96175	1.58692	0.800402	1.44969	2.28255	1.23447	0.658022	1.39168	2.88694	1.90851	2.47002	2.79694	2.5156	3.54111	2.91676	2.93334	3.54111	3.23308	6.8095	7.24447	5.54403	6.53267
ENSMUSG00000015950	Ncf1	4.2386	3.55314	3.8826	3.89145	2.08433	2.56751	1.57217	2.07467	5.97827	4.95889	13.7901	8.24242	6.1725	4.82276	4.95293	5.58431	5.38313	6.36894	6.10096	7.08174	6.16174	6.42835	10.1768	9.17672	9.46645	9.60666
ENSMUSG00000015957	Wnt11	3.15415	5.69295	2.93698	3.92803	4.75401	7.87582	5.77318	6.13434	0.185503	0.453264	0.384757	0.341175	9.88742	6.74539	6.39201	5.18801	7.05321	6.1725	4.27473	5.26411	3.29658	4.75198	2.22568	2.67345	3.13355	2.67756
ENSMUSG00000015961	Adss	136.988	104.338	131.718	124.348	116.888	69.5766	70.7409	85.7352	106.187	104.95	65.3304	92.1558	118.719	124.726	124.002	147.6	128.761	130.982	144.507	133.377	179.624	147.122	143.388	140.024	108.149	130.52
ENSMUSG00000015966	Il17rb	5.1651	5.40682	5.42904	5.33366	8.72907	8.38903	7.80923	8.30911	24.2225	22.4102	21.511	22.7146	0.973515	1.22876	1.32674	1.30458	1.2084	2.06225	1.96584	2.07099	2.2986	2.09942	2.8029	2.09967	0.0405182	1.6477
ENSMUSG00000015968	Cacna1d	44.5335	44.6422	45.8229	44.9995	84.1807	91.9623	94.3723	90.1718	152.111	143.023	150.075	148.403	14.4955	22.7332	18.6623	18.2693	18.5401	22.0695	24.5599	28.037	24.5599	24.8066	20.6025	20.5584	23.5588	21.5732
ENSMUSG00000015970	Chdh	16.2945	16.8648	14.0542	15.7378	28.8876	38.0911	33.8502	33.6096	124.663	124.663	136.151	128.492	3.33474	2.90193	3.66318	2.90869	3.20214	3.37291	3.26927	3.5152	3.20986	3.34181	4.24456	4.52305	2.90869	3.8921
ENSMUSG00000015971	Actr8	41.0233	40.0544	39.4063	40.1613	34.9858	29.518	28.9	31.1346	50.7071	49.3198	44.4034	48.1434	48.2986	39.5865	47.7807	40.9743	44.16	46.4892	43.2984	46.7895	43.2103	44.9469	56.1954	61.7223	55.7409	57.8862
ENSMUSG00000015980	Lrrc27	3.76881	3.55524	3.91508	3.74638	5.59034	5.22885	5.91366	5.57762	5.52677	7.18459	5.6058	6.10572	3.62364	2.47002	3.63147	3.56519	3.32258	3.2627	4.32086	3.76058	3.29658	3.66018	8.30085	8.05939	7.55387	7.97137
ENSMUSG00000015981	Stk32c	1.55408	2.14566	1.47443	1.72472	0.787726	2.27271	1.42051	1.49365	1.54426	1.84644	1.23447	1.54173	12.9342	11.9765	13.8449	11.71	12.6164	23.9957	23.5588	23.8367	22.93	23.5803	21.6461	23.8869	24.7603	23.4311
ENSMUSG00000015994	Fnta	72.4102	68.1631	75.9743	72.1825	85.5914	64.3368	66.3351	72.0878	88.2714	98.4326	73.6864	86.7968	105.133	78.7105	98.1906	111.023	98.2641	113.798	97.2166	97.7874	97.3369	101.535	164.174	150.018	168.201	160.798
ENSMUSG00000016018	Skiv2l2	104.726	83.5645	105.831	98.0405	73.9847	48.9483	45.5837	56.1722	73.7185	66.1111	50.9008	63.5768	87.7395	83.9578	87.71	108.999	92.1015	61.5061	65.8687	64.43	83.2084	68.7533	94.828	97.0104	71.0289	87.6224
ENSMUSG00000016024	Lbp	2.87023	5.47343	3.32277	3.88881	16.215	29.9338	20.9786	22.3758	37.1277	27.192	52.8978	39.0725	3.42875	4.30144	4.95889	3.56741	4.06412	5.42718	5.10279	4.18051	4.01888	4.68234	4.76912	3.50093	7.98011	5.41672
ENSMUSG00000016028	Celsr1	253.577	330.271	265.335	283.061	455.513	579.964	651.198	562.225	38.4491	46.3453	50.1674	44.9873	49.0266	54.259	56.9661	20.1729	45.1062	18.9986	20.3123	18.8596	16.1569	18.5818	4.09991	3.84686	6.8095	4.91875
ENSMUSG00000016087	Fli1	53.5953	50.8109	52.0122	52.1395	44.3016	37.2983	39.6145	40.4048	38.9736	37.515	42.7249	39.7379	24.324	28.7447	24.6516	27.3901	26.2776	11.1954	12.498	15.0466	13.83	13.1425	15.4099	12.0526	11.2649	12.9091
ENSMUSG00000016128	Stard13	56.8198	56.9018	60.6751	58.1323	59.9445	65.1427	74.1409	66.4094	117.275	120.393	131.773	123.147	26.0131	28.3413	30.6989	27.6981	28.1878	16.553	18.1764	16.6945	16.3867	16.9526	33.4776	30.9245	30.4473	31.6165
ENSMUSG00000016150	Tenm1	13.5796	13.9271	13.5832	13.6966	4.91528	5.96822	4.26215	5.04855	5.24958	0.733726	0.818081	2.26713	78.1572	108.923	75.0416	144.879	101.75	193.894	192.324	212.401	224.603	205.806	93.3264	109.088	86.963	96.4592
ENSMUSG00000016179	Camk1g	14.5615	17.0453	13.1155	14.9074	11.2509	13.4946	14.5468	13.0974	1.3404	0.757793	1.09848	1.06556	18.641	17.7399	23.0545	16.6747	19.0275	28.3504	29.2975	30.2622	26.5808	28.6227	22.755	26.8236	21.7236	23.7674
ENSMUSG00000016181	Diexf	44.3934	38.1052	39.8552	40.7846	28.7904	25.5705	25.4558	26.6056	21.8133	21.7007	16.7563	20.0901	14.0327	13.6072	13.7717	12.5629	13.4936	10.5774	11.4446	11.2757	14.4381	11.934	9.00066	12.2138	11.2305	10.815
ENSMUSG00000016194	Hsd11b1	0.141011	0.250288	0.2598	0.217033	0.474276	0.428783	0.477771	0.460277	12.8191	14.1181	13.8465	13.5946	1.14959	0.885412	1.32674	1.30458	1.16658	4.1783	2.67345	5.07533	4.77332	4.1751	83.3714	73.3687	55.3972	70.7124
ENSMUSG00000016200	Syt14	40.5175	32.2983	41.2633	38.0264	46.5211	36.2049	42.3666	41.6975	25.6103	23.6541	21.4633	23.5759	29.952	37.4403	25.6364	53.6259	36.6636	31.582	29.7931	30.0152	52.376	35.9416	26.8293	29.0442	19.6266	25.1667
ENSMUSG00000016206	H2-M3	0.453264	0.447843	0.605626	0.502244	0.831423	0.748784	0.644568	0.741592	3.2603	4.50049	1.88018	3.21366	1.44468	1.07818	1.22876	1.17527	1.23172	3.31913	2.14743	2.72862	1.60546	2.45016	5.68621	6.30875	5.29991	5.76496
ENSMUSG00000016239	Lonrf3	1.30458	1.55622	0.999762	1.28685	5.46943	8.3125	5.44873	6.41022	9.64568	8.49136	10.4467	9.52792	3.78179	4.74131	3.6854	3.6178	3.95658	14.4381	15.62	15.271	12.7717	14.5252	26.2752	22.7569	21.3401	23.4574
ENSMUSG00000016252	Atp5e	55.7268	57.3416	53.947	55.6718	72.1141	69.8194	70.8957	70.9431	52.5573	67.9175	50.7942	57.0897	162.196	89.2409	126.707	94.3401	118.121	134.56	99.2906	91.5673	72.1453	99.3907	84.2514	81.1285	104.382	89.9207
ENSMUSG00000016253	Nelfcd	69.5952	71.5822	69.1679	70.1151	65.1427	73.6129	68.8949	69.2169	40.0959	48.4623	40.5175	43.0252	70.8623	56.997	66.8013	51.2355	61.474	62.3923	56.8791	55.5068	48.6125	55.8477	32.9379	34.3343	38.3551	35.2091
ENSMUSG00000016255	Tubb1	0.689347	0.417971	0.81017	0.639163	0.0921103	0.153152	0.120267	0.121843	0.425402	2.04808	4.54842	2.34064	2.20144	1.80929	2.34828	1.47068	1.95742	0.977688	1.04348	0.962789	0.0405182	0.756119	0.872622	0.925339	0.0405182	0.612826
ENSMUSG00000016256	Ctsz	61.3242	67.175	63.7223	64.0738	76.3139	83.7293	87.8174	82.6202	68.7959	76.5928	61.9421	69.1102	62.538	43.1102	52.029	38.8569	49.1335	31.025	26.6254	21.5469	30.0768	27.3185	26.6415	24.5714	30.0514	27.0881
ENSMUSG00000016257	Slmo2	23.4766	21.9847	25.6422	23.7012	21.3533	21.2595	20.1581	20.9236	25.5705	22.1713	21.1323	22.958	55.932	50.1045	50.6112	60.6636	54.3278	53.4161	49.055	45.721	61.6525	52.4611	68.0296	56.605	56.5536	60.3961
ENSMUSG00000016262	Sertad4	62.9285	66.3888	60.9361	63.4178	58.0143	56.605	60.2243	58.2812	19.1626	14.7151	18.0489	17.3089	15.868	20.8995	13.4048	31.4937	20.4165	8.25239	6.89058	8.15427	18.2051	10.3756	9.00428	9.31065	7.13744	8.48412
ENSMUSG00000016308	Ube2a	12.4697	12.8975	13.8906	13.0859	12.2873	10.4124	11.1529	11.2842	10.053	8.88343	13.6618	10.8661	20.2967	25.103	20.2725	40.7415	26.6034	22.3619	24.931	25.599	39.5262	28.1046	44.8639	36.6223	27.4501	36.3121
ENSMUSG00000016319	Slc25a5	123.791	121.413	118.147	121.117	128.221	132.899	128.651	129.924	119.786	108.272	129.655	119.238	268.36	208.399	229.2	246.899	238.215	270.834	246.398	244.521	242.623	251.094	394.746	383.039	402.681	393.489
ENSMUSG00000016327	Atp1b4	0.198671	0.250288	0.0831269	0.177362	0.0405182	0.4441	0.138965	0.207861	0.170187	0.144413	0.0921103	0.13557	21.8539	12.9682	12.4782	23.6409	17.7353	0.936438	0.999762	0.925339	0.818081	0.919905	0.0405182	0.843212	0.0405182	0.308083
ENSMUSG00000016344	Ppdpf	31.9132	51.3939	35.6751	39.6607	50.0846	57.5893	59.8216	55.8318	18.2148	22.4957	30.5571	23.7558	59.4583	51.7296	63.5759	42.4988	54.3156	57.8217	57.0549	52.2244	43.4811	52.6455	26.8773	29.9734	35.405	30.7519
ENSMUSG00000016346	Kcnq2	85.3536	80.5054	85.3536	83.7375	31.7816	48.4742	47.4654	42.5737	94.983	120.008	113.172	109.388	91.1045	131.839	130.783	74.2636	106.998	149.732	159.134	178.441	102.168	147.369	112.201	123.67	150.27	128.714
ENSMUSG00000016349	Eef1a2	49.8054	39.8235	50.9714	46.8668	28.68	54.0139	50.6112	44.4351	404.542	435.844	454.419	431.602	105.301	134.964	168.043	79.5126	121.955	275.295	345.484	356.908	163.734	285.355	334.304	356.244	489.588	393.379
ENSMUSG00000016356	Col20a1	6.083	5.59831	6.56395	6.08175	4.39443	7.36837	9.16016	6.97432	7.03071	10.0352	10.1471	9.07099	4.04313	4.18714	3.99464	3.69946	3.98109	1.3124	1.35766	1.49653	1.08897	1.31389	9.81239	15.4915	21.0872	15.4637
ENSMUSG00000016382	Pls3	81.5439	66.3004	76.6965	74.847	84.8493	52.9297	55.1682	64.3158	97.7474	88.8811	71.505	86.0445	53.6912	47.1921	43.2204	67.8157	52.9798	37.6757	39.3021	41.7917	67.2128	46.4956	154.859	144.193	118.67	139.24
ENSMUSG00000016386	Mpped2	39.4721	44.606	43.1562	42.4115	37.6901	40.3435	37.6962	38.5766	7.93934	6.45117	9.1955	7.86201	30.2867	37.3347	26.207	44.2833	34.5279	25.8	23.7359	23.9582	40.1265	28.4052	11.6583	11.9861	8.95979	10.8681
ENSMUSG00000016409	Nkap	23.2379	20.6654	21.6423	21.8485	18.3958	15.1094	14.6392	16.0481	22.2132	21.3226	18.3153	20.617	60.135	70.702	60.6291	76.5186	66.9962	76.979	78.7605	76.2303	87.3803	79.8375	48.6899	47.5592	36.6762	44.3084
ENSMUSG00000016427	Ndufa1	19.4196	15.4204	19.8233	18.2211	20.3743	16.4698	14.9563	17.2668	46.208	35.478	19.9871	33.891	34.7728	34.5301	36.3681	31.2424	34.2284	50.2227	47.9958	40.3914	32.6084	42.8046	51.5365	50.7621	49.6024	50.6337
ENSMUSG00000016477	E2f3	47.591	49.0745	52.5855	49.7503	32.7894	30.9245	28.9068	30.8736	22.352	21.9038	25.4157	23.2238	17.9513	26.0248	21.2774	23.0739	22.0818	19.0867	19.7306	19.2834	21.2434	19.836	26.6415	25.3998	25.8474	25.9629
ENSMUSG00000016481	Cr1l	57.6053	46.6359	59.7684	54.6699	49.1836	33.0863	34.5774	38.9491	71.2698	61.8389	51.3783	61.4956	40.5409	37.078	34.4183	50.7465	40.6959	34.961	32.0897	30.7784	46.743	36.143	45.3834	38.9319	36.3073	40.2076
ENSMUSG00000016487	Ppfibp1	186.728	184.887	183.694	185.103	212.718	178.547	176.181	189.149	156.308	166.392	134.964	152.555	76.6155	80.3207	73.5992	76.9373	76.8682	40.6088	40.4405	47.6739	44.9699	43.4233	76.0115	68.4845	79.1253	74.5404
ENSMUSG00000016493	Cd46	9.93994	6.85617	7.35484	8.05032	11.2117	6.45515	8.09737	8.58808	20.4689	17.4149	13.1314	17.0051	3.04329	3.8784	3.00176	6.11208	4.00888	5.58431	5.15395	5.17153	8.69021	6.15	4.10358	4.52702	3.86522	4.16527
ENSMUSG00000016494	Cd34	35.2167	36.9949	38.2077	36.8064	38.0618	38.7153	35.937	37.5713	17.5279	11.5267	14.8479	14.6342	78.5896	65.839	72.4102	75.0054	72.961	33.7006	29.8449	30.0768	40.3914	33.5034	48.879	49.937	48.6333	49.1498
ENSMUSG00000016495	Plgrkt	16.3867	12.6726	14.8821	14.6471	14.663	12.2233	11.2155	12.7006	13.7095	13.4946	14.3454	13.8499	20.3325	17.3712	17.7089	18.2088	18.4053	18.6834	16.741	15.9107	30.0514	20.3466	15.5377	14.3296	12.1674	14.0116
ENSMUSG00000016496	Cd274	0.436939	0.360431	0.682078	0.493149	0.436939	0.765705	0.598492	0.600378	0.835297	0.639117	0.633421	0.702612	0.0405182	0.0405182	0.0405182	0.896257	0.254453	0.0405182	0.0405182	0.0405182	1.12673	0.31207	4.35417	3.30643	1.99286	3.21782
ENSMUSG00000016503	Gtf3a	5.54608	7.34249	6.52312	6.47056	4.70992	5.88514	5.36768	5.32091	2.02716	2.41791	2.68284	2.37597	62.2773	38.8473	52.6152	42.2996	49.0099	52.39	36.5234	35.1953	44.2492	42.0895	22.9601	23.0545	24.3998	23.4715
ENSMUSG00000016510	Mtif3	15.3807	12.5321	13.4765	13.7964	12.2233	11.4387	9.47927	11.0471	11.7439	13.7355	9.08257	11.5207	16.13	16.6445	18.3133	21.0328	18.0301	19.0042	20.0457	18.903	20.2526	19.5514	17.0477	19.6648	15.5841	17.4322
ENSMUSG00000016520	Lnx2	18.7347	21.5469	19.8314	20.0377	27.9008	34.2493	37.8988	33.3496	13.2446	12.9237	20.2725	15.4803	16.2479	13.1688	13.2199	14.47	14.2767	9.09052	7.88576	8.47552	10.5858	9.0094	7.54773	6.97488	8.5218	7.68147
ENSMUSG00000016526	Dyrk3	3.94707	5.40871	5.35413	4.9033	7.21393	7.90923	10.3923	8.50515	1.27639	2.44791	3.37709	2.36713	9.8424	9.99402	9.5223	11.9217	10.3201	11.1291	10.2247	9.57505	14.0965	11.2563	5.29991	6.47947	4.90888	5.56275
ENSMUSG00000016528	Mapkapk2	74.2023	88.6356	77.037	79.9583	121.634	143.704	140.533	135.29	72.8949	73.8037	82.8958	76.5315	86.7476	72.8024	89.3203	56.459	76.3323	52.0503	49.9565	48.2766	41.3078	47.8978	40.1573	41.9217	52.1302	44.7364
ENSMUSG00000016534	Lamp2	156.226	136.513	146.22	146.32	219.659	157.631	160.01	179.1	266.521	222.216	244.945	244.561	147.842	134.775	98.3774	207.871	147.216	95.2318	88.907	86.5552	118.017	97.1777	211.952	186.336	153.405	183.898
ENSMUSG00000016541	Atxn10	138.866	139.123	142.38	140.123	112.897	126.56	133.139	124.199	104.2	110.144	119.841	111.395	210.413	230.044	244.398	215.928	225.196	246.899	256.523	259.413	216.842	244.919	232.707	249.421	229.2	237.11
ENSMUSG00000016552	Foxred2	16.113	19.6875	15.9809	17.2605	16.833	24.5409	24.1983	21.8574	4.49494	4.76912	9.27267	6.17891	18.8409	19.5618	20.6909	14.0846	18.2945	27.2238	27.5705	26.6455	27.3845	27.2061	27.1401	30.5673	34.1562	30.6212
ENSMUSG00000016554	Eif3d	38.3191	35.6672	34.5973	36.1946	29.554	38.7523	35.6996	34.6687	16.8206	15.6616	17.6344	16.7055	184.478	132.576	170.24	124.985	153.07	128.289	118.798	109.225	110.847	116.79	78.3994	81.4055	88.8357	82.8802
ENSMUSG00000016559	H3f3b	789.48	763.933	699.252	750.888	1346.65	868.065	1042.71	1085.81	238.275	261.14	185.218	228.211	929.783	811.827	706.523	946.929	848.765	595.115	643.183	486.938	767.847	623.27	228.364	230.044	271.865	243.424
ENSMUSG00000016619	Nup50	107.3	96.979	117.577	107.285	63.1265	58.714	58.6041	60.1482	68.4732	69.6858	55.8088	64.6559	68.4011	61.7223	63.7848	57.6866	62.8987	41.6158	38.8348	38.94	44.9774	41.092	61.7823	63.1974	61.3481	62.1093
ENSMUSG00000016624	Phf21b	9.89953	14.869	10.8716	11.88	14.3915	18.0329	20.0038	17.476	11.0907	8.3546	12.3202	10.5885	11.7923	13.8368	16.6988	5.83667	12.0411	6.6011	9.64568	10.0843	6.94798	8.31976	4.76912	4.02677	7.22759	5.34116
ENSMUSG00000016637	Ift27	7.81314	10.1312	9.06155	9.00196	9.03894	10.1207	9.61961	9.59308	5.6666	7.01022	6.48725	6.38802	19.719	16.1319	18.5029	15.3429	17.4242	19.6931	19.3736	17.2176	18.8674	18.788	21.2249	18.1204	20.0386	19.7946
ENSMUSG00000016664	Pacsin2	61.0794	57.1906	58.6362	58.9688	58.7465	71.6715	58.3329	62.917	161.259	173.472	143.754	159.495	51.1383	41.1359	44.1746	28.8292	41.3195	26.1846	24.8231	25.5199	19.4799	24.0019	90.8636	85.2902	88.3968	88.1835
ENSMUSG00000016756	Cmah	0.294936	0.345373	0.605626	0.415312	0.2598	0.289137	0.246373	0.265103	5.15744	4.95889	6.73298	5.61644	1.59041	1.22876	1.07155	0.0405182	0.98281	1.40538	0.999762	1.0254	0.0405182	0.867764	0.0405182	0.0405182	1.72723	0.602754
ENSMUSG00000016757	Ttll12	50.8481	64.0753	53.2739	56.0657	44.5546	57.0887	57.7005	53.1146	25.9907	30.465	36.9048	31.1202	33.2357	31.1934	39.573	25.0367	32.2597	31.285	33.6691	31.7747	23.4822	30.0527	13.2814	14.1262	17.8465	15.0847
ENSMUSG00000016758	Bik	0.670821	0.950639	0.535576	0.719012	2.45965	3.07764	4.30812	3.2818	5.11528	6.92574	7.14923	6.39675	1.63478	1.07818	1.26907	0.0405182	1.00564	0.898599	0.900909	0.889822	0.0405182	0.682462	0.0405182	0.0405182	0.0405182	0.0405182
ENSMUSG00000016763	Scube1	77.4594	94.3723	81.4765	84.4361	40.4859	63.1006	56.8373	53.4746	7.28541	8.41856	10.235	8.64631	24.0848	38.3715	31.058	19.4642	28.2446	12.4241	15.4372	18.0434	18.0745	15.9948	4.50488	6.86411	6.78088	6.04995
ENSMUSG00000016831	Tox4	72.5527	74.705	80.8638	76.0405	64.4042	62.944	65.839	64.3957	59.3352	58.7465	61.3242	59.8019	109.67	98.8688	110.881	88.5714	101.998	96.4363	100.366	94.7947	99.4148	97.7528	82.7198	81.6237	89.3958	84.5798
ENSMUSG00000016833	Mrps18c	6.04107	3.74619	5.21282	5.00003	5.39266	3.74995	2.89628	4.01296	2.25531	2.92669	1.5582	2.24673	9.56032	7.52029	11.2367	13.2027	10.38	10.1792	11.4468	10.6457	13.3804	11.413	14.673	13.8583	8.41339	12.3149
ENSMUSG00000016918	Sulf1	441.446	459.569	424.234	441.75	308.536	281.509	320.197	303.414	489.588	421.997	473.002	461.529	321.731	229.85	269.51	255.37	269.115	39.5262	39.5865	33.1504	42.3053	38.6421	18.647	14.2757	15.6819	16.2015
ENSMUSG00000016921	Srsf6	436.795	427.12	486.938	450.284	501.585	329.024	322.994	384.534	223.04	212.575	176.649	204.088	231.121	215.04	208.399	251.816	226.594	166.465	188.527	162.001	217.153	183.537	96.6017	91.6327	98.9056	95.7134
ENSMUSG00000016933	Plcg1	243.009	265.974	251.321	253.435	232.284	272.114	251.321	251.906	187.548	196.167	180.11	187.942	170.891	160.952	184.996	106.433	155.818	132.078	148.207	140.533	115.536	134.089	67.3678	76.8489	105.056	83.0908
ENSMUSG00000016940	Kctd2	32.4329	39.2369	36.0045	35.8914	46.3143	47.0202	45.8645	46.3996	40.0692	47.6024	37.2983	41.6566	24.324	23.3669	27.3944	24.722	24.9518	28.7904	30.717	28.939	30.0972	29.6359	33.9238	37.501	38.5598	36.6615
ENSMUSG00000016942	Tmprss6	24.0848	28.2477	17.6819	23.3382	56.7773	61.0676	74.5729	64.1393	54.4245	76.8325	70.5749	67.2773	2.10551	2.30289	2.16745	0.0405182	1.65409	1.11944	0.931735	0.962789	0.0405182	0.76362	0.0405182	0.0405182	0.0405182	0.0405182
ENSMUSG00000016946	Kctd5	52.4629	51.6439	55.2027	53.1032	53.2879	45.9757	48.5247	49.2628	21.413	18.2972	16.8602	18.8568	91.3223	68.7687	84.2896	80.8804	81.3153	113.528	102.506	96.3595	104.726	104.28	97.2659	101.131	115.855	104.751
ENSMUSG00000016984	Etaa1	24.9535	17.0477	24.3908	22.1306	16.0987	10.4715	12.1353	12.9018	12.4458	11.6657	10.1734	11.4283	16.6945	20.9573	12.6422	27.0223	19.3291	15.8803	14.47	15.0591	19.8964	16.3264	15.9389	17.8303	10.6158	14.795
ENSMUSG00000016995	Matn4	97.5162	113.414	93.852	101.594	161.038	179.764	171.674	170.825	23.3042	26.2573	14.8564	21.4726	221.245	140.149	172.821	121.565	163.945	8.43928	8.04344	8.3125	4.88467	7.41997	10.9848	10.8498	20.0401	13.9583
ENSMUSG00000017002	Slpi	1.09439	1.38634	0.906682	1.12914	3.06365	3.04151	3.38282	3.16266	0.403568	0.442324	0.658022	0.501304	3.58544	3.2928	3.4047	3.22261	3.37639	0.977688	1.00179	0.997899	0.843212	0.955146	1.17992	1.19995	2.34828	1.57605
ENSMUSG00000017007	Rbpjl	2.40217	2.96112	1.25016	2.20448	4.24456	5.85571	5.19903	5.09977	0.459245	0.562931	0.885412	0.635862	1.84493	2.01112	2.38692	0.0405182	1.57087	0.979836	0.934132	1.0254	0.0405182	0.744971	0.0405182	0.0405182	0.0405182	0.0405182
ENSMUSG00000017009	Sdc4	123.948	117.577	108.377	116.634	236.396	182.905	193.253	204.185	509.295	475.763	389.061	458.039	69.0135	52.3211	52.9179	46.1618	55.1036	46.505	55.8826	61.0166	33.4007	49.2012	155.584	149.573	174.804	159.987
ENSMUSG00000017057	Il13ra1	20.9786	15.1626	19.3176	18.4863	17.3953	13.4967	16.2107	15.7009	8.40502	6.46729	5.21282	6.69504	22.1071	20.3123	16.723	31.3902	22.6331	26.0785	20.6025	20.0808	29.1594	23.9803	29.6042	23.3284	18.1276	23.6867
ENSMUSG00000017119	Nbr1	237.032	219.467	230.975	229.158	188.527	149.035	160.169	165.91	293.699	293.699	250.618	279.339	280.654	249.095	295.78	282.537	277.017	213.288	201.739	207.232	247.879	217.534	300.075	282.777	277.265	286.706
ENSMUSG00000017132	Cyth1	63.9799	61.0794	56.7632	60.6075	71.7711	76.2928	75.1002	74.388	97.5877	98.0556	94.828	96.8237	66.9845	55.7761	61.4924	41.8853	56.5346	62.0984	54.6406	56.997	53.8831	56.9048	91.0715	92.8819	127.892	103.949
ENSMUSG00000017144	Rnd3	200.568	151.964	197.074	183.202	111.764	72.2886	80.0025	88.0183	32.9158	30.4194	19.9944	27.7765	245.376	184.374	198.762	217.876	211.597	97.9538	76.5928	78.1572	123.465	94.0421	36.9949	35.5211	29.7112	34.0757
ENSMUSG00000017146	Brca1	44.2588	38.5909	46.0855	42.9784	17.6163	15.0591	19.4402	17.3719	4.03881	5.60974	13.2995	7.64936	36.8243	30.8867	32.0211	40.5175	35.0624	12.8139	12.9278	9.81239	16.782	13.084	14.8839	17.1454	14.0733	15.3675
ENSMUSG00000017167	Cntnap1	10.3749	11.8843	10.9117	11.057	12.4644	17.5536	18.3637	16.1272	93.5635	121.661	139.058	118.094	7.50547	9.65799	8.66906	6.76335	8.14897	31.227	35.3208	51.9127	15.836	33.5741	105.542	130.559	183.038	139.713
ENSMUSG00000017176	Nt5c3b	41.9129	42.8227	41.3691	42.0349	35.3208	38.5648	36.3138	36.7331	21.0872	19.2209	20.2771	20.1951	42.5712	37.0055	44.6749	38.9908	40.8106	37.2621	36.8395	34.1562	37.5905	36.4621	27.1463	27.4252	29.6724	28.0813
ENSMUSG00000017188	Coa3	14.2126	16.9936	16.9858	16.064	11.0517	13.8449	13.6372	12.8446	15.3126	17.4948	18.0806	16.9627	75.9743	47.9289	63.1265	58.8976	61.4818	76.3974	58.3148	52.0705	57.8428	61.1564	63.7044	60.0769	59.7684	61.1832
ENSMUSG00000017210	Med24	57.7357	74.4675	59.8943	64.0325	61.2102	91.0715	93.6425	81.9747	44.6422	44.4755	65.0692	51.3957	67.4271	61.4071	66.4839	45.2343	60.1381	65.8687	69.4002	66.6487	48.1566	62.5185	47.0964	46.4373	55.7576	49.7638
ENSMUSG00000017221	Psmd3	63.3677	91.4051	72.9528	75.9085	94.8776	134.775	124.051	117.901	52.9198	49.935	83.8486	62.2345	84.0789	68.0675	81.6237	47.529	70.3248	70.874	73.6129	72.6819	54.6406	67.9524	57.9982	57.5637	74.7622	63.4414
ENSMUSG00000017264	Exosc10	80.3971	86.4881	84.1807	83.6886	77.139	83.8702	81.8704	80.9599	46.618	45.7324	49.9167	47.4224	67.0046	62.3218	75.3885	55.0528	64.9419	51.3368	54.3761	54.0139	48.8336	52.1401	32.4909	32.7814	34.2302	33.1675
ENSMUSG00000017286	Glod4	61.4709	45.4528	59.4801	55.4679	46.9388	35.686	34.4607	39.0285	57.072	52.8089	34.262	48.0476	70.7798	64.5191	73.4453	93.852	75.649	73.5796	67.7898	63.4405	86.4635	72.8184	122.344	118.67	99.7295	113.581
ENSMUSG00000017288	Vps53	47.7019	43.8142	45.4809	45.6657	40.4986	39.3518	36.4007	38.7504	62.8942	64.9988	54.8892	60.9274	35.3379	36.8574	43.3675	37.2983	38.2153	45.1131	42.1212	44.6749	44.6472	44.1391	48.892	48.7298	41.7206	46.4475
ENSMUSG00000017291	Taok1	303.469	239.542	290.712	277.908	309.619	227.526	227.738	254.961	357.368	300.876	303.156	320.467	331.203	422.564	293.699	389.699	359.291	403.665	438.907	467.543	574.396	471.128	496.942	486.938	437.785	473.888
ENSMUSG00000017299	Dnttip1	20.8277	19.7232	20.9649	20.5053	25.9817	28.3413	26.9399	27.0876	18.2188	17.3428	18.1764	17.9127	14.733	14.1486	15.5174	13.336	14.4338	15.5785	15.0893	14.1527	14.4056	14.8065	11.5288	12.2561	13.99	12.5916
ENSMUSG00000017300	Tnnc2	0.0405182	0.0405182	0.0405182	0.0405182	0.0405182	0.0405182	0.0405182	0.0405182	0.0405182	0.0405182	0.0405182	0.0405182	57.0887	22.504	24.7303	22.7626	31.7714	0.936438	1.14297	0.962789	1.04537	1.02189	1.1127	0.0405182	0.0405182	0.397911
ENSMUSG00000017307	Acot8	8.79965	10.4868	7.53988	8.9421	11.1415	14.8903	15.5337	13.8552	10.1543	10.6016	11.6232	10.793	9.34133	6.10783	7.73111	6.15002	7.33257	9.28304	7.75155	9.27052	7.85984	8.54124	9.00428	8.56966	11.1911	9.58834
ENSMUSG00000017311	Pyy	0.0405182	0.0405182	0.0405182	0.0405182	0.0405182	0.0405182	0.0405182	0.0405182	0.0405182	0.0405182	0.0405182	0.0405182	2.49944	1.90851	2.38692	1.6159	2.10269	4.40674	3.37511	4.60535	1.50056	3.47194	0.872622	0.0405182	0.0405182	0.317886
ENSMUSG00000017314	Mpp2	31.31	34.7165	27.9713	31.3326	20.6175	27.6981	28.5146	25.6101	17.1575	22.6098	27.6709	22.4794	16.0127	23.6541	27.4924	12.8895	20.0122	34.007	44.1501	47.2209	16.2107	35.3972	22.7569	22.8074	38.4053	27.9898
ENSMUSG00000017344	Vtn	4.44731	3.85478	3.50093	3.93434	5.61982	9.47547	9.16256	8.08595	3.69145	3.18377	5.37811	4.08444	63.548	58.3148	72.3905	62.944	64.2993	110.518	73.8303	70.0032	65.0851	79.8592	82.7509	62.7452	108.728	84.7413
ENSMUSG00000017376	Nlk	64.4588	66.1776	63.4707	64.7023	56.42	48.5558	47.6412	50.8723	95.7032	75.5876	79.149	83.4799	36.2716	50.1136	40.5336	42.9088	42.4569	40.5515	47.7019	49.3735	52.4531	47.52	53.4161	55.8455	46.5433	51.935
ENSMUSG00000017386	Traf4	68.2561	103.218	77.6309	83.0349	104.338	143.593	135.957	127.963	19.6837	20.3123	31.0028	23.6663	71.5228	74.3454	78.0481	54.9564	69.7182	46.6034	53.3004	54.0658	44.5997	49.6423	16.3408	17.505	22.5733	18.8064
ENSMUSG00000017390	Aldoc	32.617	30.9049	28.4349	30.6523	59.2155	65.9782	72.8024	65.9987	57.8855	64.0174	56.8685	59.5905	216.602	163.903	238.275	163.903	195.671	846.075	795.575	921.456	421.997	746.276	1273.51	1305.05	1479.25	1352.6
ENSMUSG00000017400	Stac2	20.3925	22.9601	22.6425	21.9984	10.3386	18.2321	17.7399	15.4369	79.2312	119.133	114.575	104.313	1.35331	2.41791	2.21388	1.98723	1.99308	3.0054	5.40871	5.73526	1.50056	3.91248	15.4715	20.5605	15.3045	17.1122
ENSMUSG00000017404	Rpl19	84.7394	95.1119	81.4958	87.1157	105.657	166.034	159.06	143.584	30.5853	34.5519	56.9864	40.7079	271.49	234.488	291.484	195.545	248.252	175.17	165.965	156.14	148.444	161.43	103.278	107.748	106.369	105.799
ENSMUSG00000017405	Nek8	15.4715	20.2771	14.6004	16.783	26.9944	32.5262	29.9734	29.8313	12.498	13.1018	14.2394	13.2798	10.8205	8.80116	10.1993	7.70656	9.38187	10.29	7.40457	7.65407	6.33457	7.92081	4.81645	3.94707	4.97663	4.58005
ENSMUSG00000017412	Cacnb4	14.3915	9.97226	12.7308	12.3649	9.72579	9.59205	7.4149	8.91092	53.2638	44.7292	39.5262	45.8397	25.428	34.3071	21.1418	46.0855	31.7406	53.5237	57.4407	62.4453	84.5167	64.4816	305.771	306.074	223.911	278.586
ENSMUSG00000017417	Plxdc1	0.330498	0.252271	0.204029	0.262266	0.068313	0.138965	0.149864	0.119047	1.68566	1.49002	2.95689	2.04419	1.31874	1.04348	1.04348	0.954894	1.09015	2.27271	2.97566	3.20986	1.44888	2.47678	7.22366	8.67108	8.58158	8.15877
ENSMUSG00000017418	Arl5b	117.009	96.4076	119.181	110.866	107.213	68.1105	74.8469	83.3901	59.6236	53.6788	43.839	52.3805	129.087	149.367	105.169	205.193	147.204	91.9356	96.6017	87.7907	124.51	100.21	86.1365	77.1979	69.8194	77.7179
ENSMUSG00000017421	Zfp207	310.07	265.035	297.726	290.944	218.119	162.959	166.233	182.437	200.858	178.743	173.472	184.358	229.66	224.247	206.232	280.654	235.198	187.222	174.804	194.239	244.698	200.241	142.728	131.363	120.843	131.645
ENSMUSG00000017428	Psmd11	113.917	109.364	128.221	117.167	96.473	90.3752	91.9623	92.9369	85.2902	92.6421	75.0416	84.3246	26.3618	31.5637	25.2959	40.8792	31.0251	22.152	23.182	21.7515	29.6359	24.1804	41.4853	49.0143	34.4354	41.645
ENSMUSG00000017446	C1qtnf1	10.5774	11.5365	10.5617	10.8919	15.9526	16.3408	17.3846	16.5593	37.7585	28.945	33.0663	33.2566	5.49947	6.04511	6.47947	6.79848	6.20563	5.8137	5.15744	5.62203	3.25611	4.96232	3.08958	4.17215	5.14122	4.13432
ENSMUSG00000017453	Pipox	2.91074	2.92882	3.52923	3.12293	7.03071	5.75548	4.99457	5.92692	3.14823	3.20986	2.23105	2.86305	2.10551	2.33686	2.54817	4.112	2.77563	3.71236	3.9005	5.51501	4.33757	4.36636	2.09967	2.54411	2.27271	2.3055
ENSMUSG00000017466	Timp2	211.952	250.369	222.216	228.179	437.785	517.814	459.569	471.722	411.385	360.964	424.848	399.065	73.3126	81.4765	78.1572	60.2243	73.2927	70.9307	82.604	95.538	56.034	76.2767	80.9334	93.6926	92.7616	89.1292
ENSMUSG00000017478	Zc3h18	100.125	113.586	107.498	107.07	93.9938	112.59	106.935	104.506	67.5093	71.3225	71.123	69.9849	65.3484	67.5235	85.5593	32.7438	62.7938	39.6952	57.8217	54.7939	32.7591	46.2675	20.1184	23.3808	37.1112	26.8701
ENSMUSG00000017485	Top2b	426.272	340.218	421.997	396.162	346.189	233.474	243.009	274.224	212.114	172.68	156.996	180.596	605.201	735.281	610.475	909.15	715.027	528.511	541.315	485.307	909.15	616.071	263.493	254.869	229.85	249.404
ENSMUSG00000017491	Rarb	69.5502	69.5766	68.9581	69.3617	49.9683	54.3761	51.9127	52.0857	28.9783	29.9792	27.7623	28.9066	34.5973	37.2437	32.8715	45.446	37.5396	15.9893	13.0758	14.869	27.9826	17.9792	16.101	14.9706	12.831	14.6342
ENSMUSG00000017493	Igfbp4	465.149	706.523	543.11	571.594	699.252	763.933	696.043	719.742	229.2	215.253	252.213	232.222	300.075	239.542	280.876	175.646	249.035	42.2548	41.3199	37.0222	38.7606	39.8394	20.5175	18.959	37.4209	25.6324
ENSMUSG00000017499	Cdc6	16.7047	13.9979	18.3898	16.3641	3.43866	2.89628	3.96722	3.43405	1.81317	3.3562	10.4208	5.19672	12.9956	10.1332	10.2756	10.6261	11.0076	4.112	3.21812	2.13746	4.73411	3.55042	1.24199	1.6662	1.77865	1.56228
ENSMUSG00000017548	Suz12	97.8911	69.2587	90.7862	85.9787	89.7644	50.9609	57.3075	66.0109	69.314	62.4844	49.3897	60.396	49.1309	63.6102	47.0123	97.8911	64.4111	49.6705	49.6435	45.6431	84.0067	57.241	66.008	62.0233	49.0143	59.0152
ENSMUSG00000017550	Atad5	48.8546	41.73	50.3024	46.9623	35.9633	24.9072	26.8293	29.2333	14.9459	14.1221	19.2626	16.1102	28.9292	28.5906	29.9734	40.4046	31.9745	17.9592	17.8071	16.741	26.2856	19.6982	13.2835	13.0097	9.02163	11.7716
ENSMUSG00000017561	Crlf3	41.4692	36.9048	37.4124	38.5955	31.9382	25.6279	23.8869	27.151	67.8488	66.6684	58.0339	64.1837	24.1311	20.2526	17.7123	23.7359	21.458	15.5302	14.2029	13.6179	16.8424	15.0483	21.9847	20.6765	21.2161	21.2924
ENSMUSG00000017607	Tns4	0.183613	0.120267	0.146276	0.150052	0.138965	0.190868	0.149864	0.159899	1.64762	0.733726	1.80484	1.3954	0.0405182	0.0405182	0.0405182	0.0405182	0.0405182	0.0405182	0.0405182	0.0405182	0.0405182	0.0405182	0.0405182	0.0405182	0.0405182	0.0405182
ENSMUSG00000017615	Tnfaip1	89.6878	96.3298	92.231	92.7495	62.4453	66.0721	67.0284	65.1819	50.7243	49.6828	52.7175	51.0416	64.2761	61.9143	64.7969	65.0851	64.0181	50.1276	59.4026	57.614	58.4641	56.4021	38.7706	39.573	40.5846	39.6427
ENSMUSG00000017631	Abr	210.584	223.138	214.565	216.096	199.652	221.245	229.2	216.699	438.907	442.955	463.774	448.545	215.04	233.886	254.615	154.791	214.583	232.052	243.206	247.388	213.133	233.945	268.726	283.272	375.533	309.177
ENSMUSG00000017639	Rab11fip4	115.498	105.334	116.888	112.573	117.23	119.9	131.628	122.919	331.203	337.937	274.665	314.602	182.144	190.843	224.247	124.663	180.474	173.311	187.902	195.413	141.581	174.552	172.145	175.838	295.311	214.431
ENSMUSG00000017652	Cd40	2.95475	2.92882	2.51194	2.79851	2.50809	1.76934	1.99825	2.0919	0.535576	0.405079	0.491197	0.477284	4.1302	3.94291	3.9257	3.35102	3.83746	3.71236	2.97566	2.52958	3.86522	3.2707	2.35434	2.41195	3.72806	2.83145
ENSMUSG00000017664	Slc35c2	18.2488	26.0061	18.0006	20.7518	21.8232	30.1743	31.2021	27.7332	14.9524	16.3464	26.036	19.1116	25.97	25.2959	31.4523	20.1788	25.7243	30.4116	32.0316	32.7359	24.5254	29.9261	23.6683	24.7303	32.6915	27.03
ENSMUSG00000017667	Zfp334	91.5946	89.7183	90.0382	90.4504	46.7198	45.9901	42.8457	45.1852	32.8203	36.6186	26.4294	31.9561	90.4151	82.0249	86.2362	88.9647	86.9102	69.9478	59.7426	58.3514	65.4807	63.3806	50.6936	47.7497	47.0553	48.4995
ENSMUSG00000017670	Elmo2	68.285	84.2896	70.0742	74.2163	59.093	78.844	73.5009	70.4793	70.6799	68.9277	91.8169	77.1415	61.4071	67.2653	72.1141	46.403	61.7974	70.8957	65.5343	68.5216	54.8581	64.9524	87.9161	92.4172	126.443	102.259
ENSMUSG00000017677	Wsb1	293.101	257.673	280.23	277.001	187.672	120.06	123.298	143.677	144.832	173.84	116.467	145.046	164.271	147.124	138.242	202.469	163.027	130.313	124.456	119.786	160.869	133.856	53.0054	50.8767	50.258	51.38
ENSMUSG00000017679	Ttpal	59.0684	56.1569	59.9072	58.3775	38.5075	37.0632	31.4703	35.6803	43.2204	47.7497	56.8038	49.258	82.3676	75.4119	84.3527	87.2682	82.3501	82.581	76.1206	71.3932	83.1856	78.3201	66.3351	67.1931	68.5046	67.3443
ENSMUSG00000017686	Rhot1	61.0166	59.1685	61.971	60.7187	53.9914	41.6702	45.4298	47.0305	105.334	102.246	89.7183	99.0993	107.638	97.9538	104.338	139.946	112.469	121.014	108.999	115.287	152.296	124.399	143.523	140.917	115.066	133.168
ENSMUSG00000017692	Rhbdl3	5.7112	5.55364	5.9438	5.73621	3.59763	3.78028	3.38468	3.58753	34.8081	44.0881	30.1604	36.3522	11.5472	8.68257	11.6383	6.80235	9.66762	8.66056	8.63219	11.5792	7.88576	9.18943	35.9134	38.5424	49.8401	41.432
ENSMUSG00000017697	Ada	4.08601	4.62121	4.28438	4.33053	2.46374	2.87023	2.49944	2.61113	3.48354	2.86442	3.69946	3.34914	4.79847	2.9712	3.76289	4.06047	3.89826	3.4225	3.56359	2.49031	4.93008	3.60162	2.7455	4.35088	4.47097	3.85578
ENSMUSG00000017707	Serinc3	180.483	154.859	177.588	170.976	207.374	150.929	145.353	167.885	530.292	467.543	480.779	492.872	148	165.679	147.842	182.003	160.881	168.946	186.863	190.639	190.843	184.323	363.671	330.271	314.37	336.104
ENSMUSG00000017713	Tha1	4.38055	5.93356	4.66137	4.99183	1.92959	3.61138	2.10362	2.5482	3.8202	5.34391	4.75401	4.63937	4.26028	2.93334	3.51929	2.39247	3.27635	4.93671	4.38233	3.81831	3.90271	4.26001	2.5418	4.52891	4.88064	3.98378
ENSMUSG00000017715	Pgs1	32.8518	40.3807	35.7724	36.3349	46.2423	54.0245	48.5424	49.6031	39.6952	41.7715	42.7302	41.399	58.714	46.743	55.9738	44.1501	51.3952	73.8646	62.6627	67.3783	52.39	64.0739	80.0822	74.8724	93.5097	82.8214
ENSMUSG00000017716	Birc5	22.792	22.4957	24.6776	23.3218	11.1002	9.91102	11.0121	10.6744	1.15148	1.96895	8.56626	3.89556	14.8646	13.3681	13.9338	14.9459	14.2781	5.07104	4.91528	4.18249	5.23949	4.85208	2.09967	1.83008	2.35434	2.0947
ENSMUSG00000017718	Afmid	2.66091	2.96332	1.86043	2.49489	4.27473	5.29991	5.45062	5.00842	0.98762	2.12568	2.46572	1.85967	1.35545	1.44888	1.46052	0.0405182	1.07634	1.45128	1.43814	1.90185	0.0405182	1.20795	0.0405182	0.0405182	0.0405182	0.0405182
ENSMUSG00000017720	Trp53tg5	0.501889	0.489214	0.413725	0.468276	0.280123	0.153152	0.120267	0.184514	0.494599	0.548148	0.455247	0.499331	0.0405182	0.0405182	0.0405182	0.0405182	0.0405182	0.0405182	0.0405182	0.0405182	0.0405182	0.0405182	0.0405182	0.0405182	0.0405182	0.0405182
ENSMUSG00000017721	Pigt	46.9014	85.9498	50.7621	61.2044	92.173	174.275	161.259	142.569	53.3348	47.4811	114.417	71.7444	26.1456	41.3078	39.8078	13.99	30.3128	36.6906	49.7218	53.5657	23.3886	40.8417	28.5088	30.8908	41.8247	33.7414
ENSMUSG00000017723	Wfdc2	24.6394	32.4329	21.7494	26.2739	52.2738	76.2383	70.2452	66.2525	22.3978	19.0867	30.4863	23.9903	11.2993	8.39364	8.76581	7.05923	8.87949	1.62445	1.25016	0.964777	1.75108	1.39762	1.03228	0.0405182	0.0405182	0.371105
ENSMUSG00000017724	Etv4	29.239	41.8527	37.5727	36.2214	28.1847	36.3666	34.8276	33.1263	3.73585	3.30444	5.38273	4.14101	16.8053	14.1505	17.9232	12.8938	15.4432	27.0759	26.6332	31.4663	18.1507	25.8315	11.0499	13.8583	17.505	14.1377
ENSMUSG00000017734	Dbndd2	1.33851	1.81128	2.11801	1.75593	1.34428	1.10186	0.735331	1.06049	3.43866	4.48025	2.51008	3.47633	7.33283	9.14088	10.1653	13.6555	10.0736	20.3488	23.3042	27.2514	30.6549	25.3898	216.082	196.504	132.799	181.795
ENSMUSG00000017737	Mmp9	1.22212	2.60682	2.30695	2.0453	3.59763	7.49524	3.3883	4.82705	14.1065	10.6434	35.1334	19.9611	22.3361	27.6325	30.1089	30.1382	27.5539	6.50579	7.42859	6.88394	8.23052	7.26221	5.90934	6.10783	6.30129	6.10615
ENSMUSG00000017740	Slc12a5	6.96661	8.81963	8.99278	8.25967	4.70992	7.94711	7.96778	6.87494	4.97903	2.49182	3.27641	3.58242	115.498	141.506	164.174	66.5673	121.936	342.189	391.836	434.992	167.196	334.053	229.2	261.14	420.106	303.482
ENSMUSG00000017747	Ghdc	9.21515	12.2891	9.80015	10.4348	7.70656	8.31485	10.4146	8.81201	9.00066	12.2272	9.23729	10.155	8.69459	7.0733	9.39439	7.90923	8.26788	11.8265	12.1656	11.6383	7.07719	10.6769	11.2509	8.37135	10.9896	10.2039
ENSMUSG00000017754	Pltp	9.2608	11.032	10.7776	10.3568	10.0908	13.3154	14.4854	12.6305	34.0193	35.3693	43.4039	37.5975	22.8482	26.2573	26.7332	20.3123	24.0377	26.5921	19.9217	20.6175	19.0042	21.5339	29.7017	24.4461	36.9865	30.3781
ENSMUSG00000017756	Slc12a7	194.239	215.378	192.324	200.647	159.222	199.652	200.142	186.339	455.513	571.821	598.082	541.805	16.2905	25.2998	22.3361	19.1129	20.7598	10.5774	8.47144	9.50894	7.49524	9.01325	10.9896	9.99402	13.4267	11.4701
ENSMUSG00000017760	Ctsa	64.5814	81.3601	69.5766	71.8394	106.399	138.866	135.277	126.847	98.7448	95.3233	145.993	113.354	78.8228	68.8949	85.7538	60.7818	73.5633	66.8303	66.008	63.1786	53.7058	62.4307	96.193	91.9623	106.833	98.3295
ENSMUSG00000017764	Zswim1	5.49947	7.69812	6.29791	6.4985	7.6651	15.2045	12.9682	11.9459	3.44086	3.55524	8.36136	5.11915	9.22699	11.0098	11.3096	10.5253	10.5179	14.1748	15.7764	14.1549	12.3701	14.119	11.9807	12.0526	12.9074	12.3136
ENSMUSG00000017765	Slc12a4	26.8753	36.6604	26.6514	30.0623	37.4609	56.4064	48.7298	47.5324	74.3759	68.8314	97.4399	80.2157	34.9016	30.7438	35.1873	29.0207	32.4634	29.6583	25.9083	25.0723	21.333	25.493	42.7302	41.838	62.0826	48.8836
ENSMUSG00000017774	Myo1c	50.6233	60.3477	53.656	54.8756	52.6991	72.4102	62.829	62.6461	86.6355	77.8202	97.1531	87.203	58.1511	44.6422	51.5617	40.7552	48.7776	34.6748	31.9001	33.9627	29.6454	32.5458	24.4077	22.298	28.5709	25.0922
ENSMUSG00000017776	Crk	224.097	199.256	219.326	214.226	150.632	113.488	102.039	122.053	167.446	155.329	126.22	149.665	190.276	175.646	170.121	267.266	200.827	154.916	150.529	150.186	228.978	171.152	210.852	191.264	156.818	186.311
ENSMUSG00000017778	Cox7c	57.9166	44.4577	51.091	51.1551	52.6274	45.4124	44.5738	47.5379	58.2693	65.4529	36.907	53.5431	145.093	117.77	122.933	125.07	127.717	148.207	129.197	121.1	123.67	130.544	172.99	161.14	164.813	166.314
ENSMUSG00000017781	Pitpna	129.087	128.494	136.676	131.419	164.813	152.183	149.131	155.376	311.861	325.567	301.602	313.01	118.184	142.088	151.009	137.689	137.243	194.239	216.416	220.211	181.808	203.168	329.381	325.567	292.375	315.774
ENSMUSG00000017801	Mlx	10.7555	12.3202	10.8478	11.3079	9.07572	9.47767	9.25858	9.27066	9.66808	10.2092	13.7901	11.2225	34.9262	27.0956	32.0897	35.1953	32.3267	33.2012	29.4169	25.4157	34.4795	30.6283	31.3059	29.5882	24.9926	28.6289
ENSMUSG00000017802	Fam134c	79.1192	75.4773	73.5992	76.0652	70.59	69.4002	67.7709	69.2537	81.4958	82.2163	77.4594	80.3905	67.1183	57.7173	68.3585	59.0358	63.0575	72.0852	70.1815	66.0247	66.5506	68.7105	72.4269	70.3868	79.3557	74.0564
ENSMUSG00000017817	Jph2	1.76174	2.1795	1.88179	1.94101	0.626167	0.71343	0.769293	0.702963	0.386647	0.562931	0.367835	0.439138	6.88859	3.98165	4.44053	4.86407	5.04371	4.61276	4.21054	4.46254	2.63742	3.98082	1.49476	1.76757	2.95689	2.07307
ENSMUSG00000017830	Dhx58	1.38421	1.55622	1.43814	1.45952	1.68777	2.30872	1.81848	1.93832	3.2603	1.63629	2.1949	2.36383	1.80484	1.04348	1.62665	1.19995	1.41873	1.45128	1.30458	2.43283	1.60546	1.69854	2.54411	3.09393	0.0405182	1.89285
ENSMUSG00000017831	Rab5a	53.4632	46.9928	50.4745	50.3101	67.7898	55.7409	60.2698	61.2668	71.9009	62.1386	61.194	65.0778	97.4399	102.479	91.7773	120.554	103.063	125.966	135.399	138.61	159.837	139.953	201.904	184.103	151.117	179.041
ENSMUSG00000017832	Hspb9	0.239259	0.213329	0.272567	0.241719	0.668775	1.07155	0.66149	0.800605	0.110922	0.194518	0.266789	0.190743	0.0405182	0.0405182	0.0405182	0.0405182	0.0405182	0.0405182	0.0405182	0.0405182	0.0405182	0.0405182	0.0405182	0.0405182	0.0405182	0.0405182
ENSMUSG00000017837	Nkiras2	40.7064	45.8645	42.5754	43.0488	47.5718	55.4869	55.3336	52.7974	27.8641	27.3043	29.618	28.2621	66.3673	52.39	63.2631	48.3133	57.5835	55.3972	53.1172	48.6333	39.7405	49.2221	21.4993	22.9905	30.1604	24.8834
ENSMUSG00000017843	Ppp2r5c	100.366	110.467	104.2	105.011	118.877	96.8995	95.6464	103.808	83.5127	81.4055	90.1193	85.0125	186.561	168.043	173.721	185.665	178.498	181.698	187.801	187.002	209.65	191.538	184.65	181.698	182.389	182.912
ENSMUSG00000017858	Ift52	43.3305	43.9213	44.3616	43.8711	34.3151	28.061	25.7908	29.389	34.3661	34.2136	31.5919	33.3905	13.2535	14.9647	16.6151	17.016	15.4623	12.2618	14.9862	12.2054	16.9795	14.1082	20.125	20.8682	17.9272	19.6401
ENSMUSG00000017861	Mybl2	16.2015	15.3724	16.3945	15.9895	6.94431	8.89996	9.48141	8.44189	1.81317	3.83261	9.6502	5.09866	8.56003	6.00453	6.87041	4.7477	6.54567	2.74149	2.97566	2.49031	1.89963	2.52677	0.872622	1.00623	0.0405182	0.639792
ENSMUSG00000017868	Sgk2	0.0405182	0.0405182	0.0405182	0.0405182	0.0405182	0.0405182	0.0405182	0.0405182	0.0405182	0.0405182	0.0405182	0.0405182	0.0405182	0.0405182	0.0405182	0.831423	0.238244	0.0405182	0.0405182	0.0405182	0.973515	0.273767	12.9682	13.6691	15.2306	13.956
ENSMUSG00000017897	Eya2	14.5657	21.3032	17.7324	17.8671	17.7089	30.3516	23.7953	23.9519	39.7203	34.5678	51.1239	41.804	12.6227	12.121	12.9682	10.1471	11.9647	8.53004	7.97822	7.70263	5.28451	7.37385	6.45117	10.0863	9.58434	8.70728
ENSMUSG00000017929	B4galt5	46.0709	58.7323	49.5243	51.4425	58.0961	79.1192	76.3822	71.1992	32.5582	32.5199	40.291	35.123	47.005	52.8429	57.9982	38.5191	49.0913	71.9721	73.8464	82.4368	45.0913	68.3367	34.2914	40.0056	46.3888	40.2286
ENSMUSG00000017943	Gdap1l1	8.16599	11.0098	11.2688	10.1482	5.05029	10.435	9.34133	8.27555	16.2535	19.719	17.1331	17.7019	54.05	54.7621	68.0906	41.1932	54.524	82.0406	93.0783	90.4586	54.05	79.9069	37.4609	42.1412	42.9414	40.8479
ENSMUSG00000017969	Ptgis	4.04748	7.24447	3.46485	4.91894	5.67468	10.3542	6.08931	7.37272	16.8266	9.26854	19.8776	15.3242	16.9795	11.4732	12.4398	10.9438	12.9591	5.63401	3.93291	4.75203	3.30082	4.40494	4.81876	3.7923	7.18109	5.26405
ENSMUSG00000017978	Cadps2	73.6621	65.1899	77.4061	72.086	82.7509	72.5527	91.8169	82.3735	31.6276	25.367	20.2885	25.761	34.7843	37.0842	38.915	36.7684	36.888	46.0855	46.403	46.9236	54.2114	48.4059	55.6314	59.9276	75.4322	63.6637
ENSMUSG00000017999	Ddx27	46.4756	48.9184	45.6134	47.0025	42.516	54.2731	49.07	48.6197	31.8358	31.9563	29.4771	31.0897	47.2209	43.5643	52.1415	31.7747	43.6753	39.1073	43.9712	39.9663	36.7019	39.9367	29.0997	28.7844	34.6353	30.8398
ENSMUSG00000018001	Cyth3	104.416	93.5912	98.5366	98.8479	176.649	157.233	159.761	164.548	136.402	138.82	103.7	126.307	117.499	93.7214	113.798	104.074	107.273	86.2066	83.9039	85.3211	106.145	90.3942	55.8884	55.6046	62.3545	57.9491
ENSMUSG00000018008	Cyth4	5.79715	6.95829	7.84425	6.86656	5.76926	5.9702	3.06365	4.93437	9.93176	8.38903	10.489	9.60325	6.83178	6.1685	5.86361	7.06101	6.48122	9.622	8.91874	8.31485	7.81916	8.66869	8.3546	8.64041	10.0255	9.00683
ENSMUSG00000018012	Rac3	13.1099	15.3807	13.7901	14.0936	14.2757	19.1129	18.0623	17.1503	2.79495	4.55391	2.98293	3.44393	133.604	112.991	149.874	100.933	124.351	221.587	192.097	184.374	134.932	183.247	13.4475	15.1732	18.6264	15.7491
ENSMUSG00000018040	Rrp7a	41.8752	38.94	43.839	41.5514	35.2167	41.9931	39.8016	39.0038	35.7156	41.5371	27.8393	35.0307	102.075	78.6229	102.836	77.7172	90.3129	104.382	97.4676	92.4648	78.1094	93.106	75.6691	79.4569	86.9946	80.7069
ENSMUSG00000018042	Cyb5r3	98.5625	128.698	97.0362	108.099	137.125	183.038	179.085	166.416	102.348	112.048	135.192	116.529	88.0099	73.6864	92.6644	47.1759	75.3842	73.9331	77.3301	75.5012	55.2108	70.4938	37.078	43.8884	52.8429	44.6031
ENSMUSG00000018068	Ints2	117.577	100.632	115.124	111.111	69.6358	49.8487	50.8767	56.7871	49.9025	48.6491	40.4405	46.3307	48.7518	52.8574	43.1446	63.4707	52.0561	36.6186	36.6186	37.3026	48.7675	39.8268	31.6195	29.1051	26.7967	29.1738
ENSMUSG00000018076	Med13l	201.739	216.842	199.856	206.145	292.375	354.394	340.218	328.995	190.843	204.136	241.409	212.129	54.6187	77.7471	64.2868	53.1338	62.4466	40.7905	47.3736	50.6233	46.8017	46.3973	31.0516	37.807	47.7497	38.8694
ENSMUSG00000018102	Hist1h2bc	24.5535	43.5048	31.1483	33.0689	29.9598	56.5536	54.259	46.9241	9.70587	9.94887	45.8345	21.8298	132.957	92.7616	107.889	74.2858	101.973	43.5643	38.3391	31.1483	41.3115	38.5908	52.5855	47.3853	50.6703	50.2137
ENSMUSG00000018126	Baiap2l2	0.6539	3.25422	0.789589	1.5659	4.01307	8.02335	7.01624	6.35089	1.92546	3.55727	4.27473	3.25249	2.10551	1.6662	1.67832	1.30458	1.68865	3.17255	2.91676	3.20986	2.77666	3.01896	0.0405182	0.0405182	0.0405182	0.0405182
ENSMUSG00000018143	Mafk	9.37426	9.51324	9.75644	9.54798	17.441	15.6036	17.9513	16.9986	23.9582	25.0184	23.4671	24.1479	16.2499	11.1633	10.1993	9.66808	11.8201	16.0511	13.6072	12.5359	15.6616	14.464	18.8732	18.0726	19.781	18.9089
ENSMUSG00000018160	Med1	137.486	130.269	140.359	136.038	120.732	115.018	125.226	120.326	96.0174	82.9822	101.559	93.5195	52.2893	74.6402	67.0626	57.7762	62.9421	44.9431	54.1626	54.1626	55.3466	52.1537	51.3508	52.029	53.6395	52.3398
ENSMUSG00000018166	Erbb3	304.125	300.876	299.716	301.572	137.049	159.222	181.698	159.323	232.958	226.291	224.603	227.95	55.6772	55.3972	53.3004	36.6762	50.2628	11.2387	13.1279	11.3631	8.25873	10.9971	93.9232	94.3723	124.228	104.175
ENSMUSG00000018167	Stard3	22.9121	30.1604	27.6652	26.9126	30.2501	31.1483	29.9792	30.4592	30.3315	38.6796	36.2109	35.074	31.364	23.0928	28.129	25.1165	26.9256	24.7868	22.9464	22.7468	18.3835	22.2159	37.5987	38.0065	45.284	40.2964
ENSMUSG00000018168	Ikzf3	0.422001	0.434892	0.535576	0.464156	0.179704	0.332274	0.283711	0.26523	3.39438	2.44791	7.72258	4.52162	0.0405182	0.0405182	0.0405182	0.0405182	0.0405182	0.0405182	0.0405182	0.0405182	0.0405182	0.0405182	0.0405182	0.0405182	0.0405182	0.0405182
ENSMUSG00000018169	Mfng	8.28407	10.5534	8.79965	9.21238	11.1475	12.5139	13.3908	12.3507	2.38016	2.36784	3.88678	2.87826	7.71855	8.28857	8.18199	6.76533	7.73861	7.13744	5.7213	6.04107	6.421	6.3302	4.86407	4.93008	5.94964	5.24793
ENSMUSG00000018171	Vmp1	49.1477	40.8752	48.9034	46.3088	46.5656	31.0353	30.9049	36.1686	68.8713	62.0984	46.5916	59.1871	69.7428	59.3352	64.4042	95.8323	72.3286	93.1231	83.0091	79.4334	104.032	89.8993	267.266	243.407	212.915	241.196
ENSMUSG00000018189	Uchl5	24.087	15.5553	21.7515	20.4646	13.4456	7.00692	6.421	8.95783	22.9905	21.5693	13.422	19.3273	14.326	15.8803	13.9414	29.1796	18.3318	17.1534	20.3426	19.9047	28.939	21.5849	58.8402	55.7761	32.3698	48.9954
ENSMUSG00000018196	Glrx2	53.3348	42.0778	53.6912	49.7013	46.4472	32.039	35.3418	37.9427	48.8336	46.363	32.4089	42.5352	20.3426	26.5389	23.7953	36.647	26.831	40.6881	40.1383	39.3647	51.6886	42.9699	42.2776	45.2536	36.1437	41.225
ENSMUSG00000018199	Trove2	136.347	100.691	123.51	120.183	88.8811	56.1672	63.2916	69.4466	103.129	100.125	78.7105	93.988	188.044	209.393	120.637	276.466	198.635	167.102	152.803	148.267	287.228	188.85	219.326	195.006	152.041	188.791
ENSMUSG00000018209	Stk4	94.6332	79.0532	96.7087	90.1317	73.8884	54.4934	58.9659	62.4492	85.1214	81.6543	77.2242	81.3333	50.602	58.0143	59.2655	60.9634	57.2113	42.9882	41.1237	40.2806	53.2638	44.4141	58.2293	55.3972	49.6983	54.4416
ENSMUSG00000018217	Pmp22	18.9811	27.3308	20.3123	22.208	41.5934	66.3351	62.6627	56.8637	730.585	661.44	1021.22	804.415	43.5251	36.7921	32.6585	35.9633	37.2348	18.2693	17.1755	20.3648	18.7985	18.652	49.7647	42.3053	38.4633	43.5111
ENSMUSG00000018238	Gdf9	0.274614	0.761821	0.32694	0.454458	0.138965	0.250288	0.266789	0.218681	0.29289	0.365852	0.401678	0.353473	1.7597	1.97126	1.46052	1.75294	1.73611	2.00461	1.57889	1.60015	2.55524	1.93472	3.09189	2.03886	2.27271	2.46782
ENSMUSG00000018239	Zcchc10	8.25239	4.88467	6.52312	6.55339	3.9773	2.79076	4.07952	3.61586	3.59923	4.99243	2.92669	3.83945	1.89963	1.86254	1.29448	3.49152	2.13704	1.9513	1.96584	1.56602	3.09982	2.14574	3.9235	4.88278	2.27469	3.69366
ENSMUSG00000018286	Psmb6	91.7114	90.0601	89.3203	90.364	96.8995	99.1359	89.9952	95.3435	57.5422	70.3868	45.1528	57.6939	222.625	170.24	225.703	171.674	197.561	203.823	176.965	165.759	159.134	176.42	115.336	119.741	121.1	118.726
ENSMUSG00000018287	Spag7	33.4103	29.1199	34.5774	32.3692	34.5343	36.5089	36.7797	35.941	25.6141	26.7655	20.1306	24.1701	35.7724	37.2983	44.606	29.0997	36.6941	33.9238	38.94	36.2716	25.0723	33.5519	28.3863	29.4351	25.8245	27.8819
ENSMUSG00000018293	Pfn1	207.374	263.211	254.615	241.733	225.367	238.515	221.068	228.317	95.9631	84.1939	124.726	101.628	142.663	132.209	150.929	79.6887	126.372	84.5167	82.3138	81.8952	60.2567	77.2456	54.0923	52.1818	69.2737	58.516
ENSMUSG00000018322	Tomm34	38.4895	39.246	38.5015	38.7456	46.9507	60.4305	61.2889	56.2234	43.3496	49.1063	59.0358	50.4973	31.123	31.9382	36.136	30.9509	32.5371	23.027	26.5747	26.4895	29.8048	26.474	44.3193	40.0202	35.3379	39.8925
ENSMUSG00000018326	Ywhab	238.06	229.441	252.213	239.905	202	183.497	195.006	193.501	226.291	221.587	230.975	226.284	171.768	242.387	190.736	288.029	223.23	285.124	277.823	300.46	304.865	292.068	367.54	396.223	283.272	349.012
ENSMUSG00000018334	Ksr1	24.883	28.939	24.1215	25.9811	36.2243	47.9886	43.5251	42.5793	171.394	199.98	253.745	208.373	14.8217	18.2972	19.117	10.243	15.6197	19.5143	22.9521	23.3042	13.9153	19.9215	18.903	19.9767	28.0191	22.2996
ENSMUSG00000018339	Gpx3	5.35413	8.45538	5.84734	6.55228	12.498	20.116	14.5523	15.7221	82.6307	90.2824	172.821	115.245	3.78394	6.5849	5.59034	3.31913	4.81958	7.13978	10.0787	9.93575	3.30293	7.61429	3.87271	4.17215	5.59034	4.54507
ENSMUSG00000018340	Anxa6	319.302	328.021	319.302	322.208	375.533	362.805	372.779	370.372	289.452	326.405	275.887	297.248	266.914	187.002	225.874	181.132	215.231	122.897	100.125	120.14	84.8169	106.995	195.966	186.863	210.852	197.894
ENSMUSG00000018347	Zkscan6	14.1748	13.7599	13.6314	13.8554	17.8972	16.4735	16.8602	17.077	11.9722	10.7555	10.4491	11.0589	19.5657	15.0591	21.0513	21.0032	19.1698	17.7872	16.7448	14.3355	20.0708	17.2346	15.3286	14.2267	15.0021	14.8525
ENSMUSG00000018362	Kpna2	65.2223	57.5637	76.3576	66.3812	18.5963	18.2448	17.9787	18.2733	12.0779	13.5628	20.0038	15.2148	117.076	101.919	117.925	114.014	112.733	63.2101	59.6048	51.7201	72.4269	61.7405	38.4895	37.0962	35.7724	37.1194
ENSMUSG00000018363	Smurf2	122.787	101.308	113.71	112.601	114.098	93.9586	103.399	103.818	103.955	102.559	91.9356	99.483	102.605	100.257	93.4425	118.017	103.58	70.2216	69.0337	67.5616	85.6125	73.1074	64.9423	60.2061	55.9738	60.3741
ENSMUSG00000018372	Cep95	29.6475	26.8236	27.91	28.127	18.3396	18.2448	17.4948	18.0264	22.8541	20.8236	22.0864	21.9214	18.1049	14.6767	15.3506	20.1845	17.0792	10.8181	11.6657	12.3319	15.7804	12.649	12.7253	14.4955	13.8583	13.693
ENSMUSG00000018377	Vezf1	102.039	95.9862	105.682	101.236	89.7465	98.0933	104.127	97.3224	79.9125	67.5708	82.0047	76.496	75.3047	84.6591	68.8949	86.8104	78.9173	56.5904	60.908	61.9202	71.0425	62.6153	62.8434	58.6041	53.5519	58.3332
ENSMUSG00000018378	Cuedc1	49.5521	68.1225	51.941	56.5385	83.6247	103.913	85.0636	90.867	69.7978	64.0401	82.0406	71.9595	20.7009	20.8277	22.1198	13.0758	19.1811	18.7205	22.5518	23.1535	13.336	19.4405	10.3138	10.4662	14.02	11.6
[truncated: 18,213 more rows]

## Sheet: Source
Shared and organ-specific gene-expression programs during the development of the cochlea and the superior olivary complex
[truncated: 2 more rows]
