# Supplementary material for: Shared and organ-specific gene-expression programs during the development of the cochlea and the superior olivary complex
Source: RNA Biol. 2023 Aug 21;20(1):629–40. doi: 10.1080/15476286.2023.2247628 (PMC10443965; doi:10.1080/15476286.2023.2247628)
Supplement: Supplemental Material [file KRNB_A_2247628_SM4867.zip › Table_S3.xls]

## Sheet: Cochlea
Ensembl_ID	gene_symbol	coch_E16h_1	coch_E16_2	coch_E16_3	coch_E16_average	coch_P0_1	coch_P0_2	coch_P0_3	coch_P0_average	coch_P16_1	coch_P16_2	coch_P16_3	coch_P16_average	coch_P0_log2FC	coch_P0_padj	coch_P0_DEG_full_sep	coch_P16_log2FC	coch_P16_padj	coch_P16_DEG_full_sep
ENSMUSG00000000028	Cdc45	14.4657	14.4657	15.4297	14.787	3.9235	5.4785	4.83026	4.74409	2.02555	4.1302	7.09911	4.41829	-1.41355	0.000191537	down_full_sep	-1.33127	0.000203405	down_full_sep
ENSMUSG00000000031	H19	946.929	1346.65	751.735	1015.11	929.783	1068.44	946.929	981.719	7.47366	10.0787	7.21811	8.25682	0.22035	0.601233	no_change	-6.25388	4.46923e-102	down_full_sep
ENSMUSG00000000037	Scml2	10.1386	9.48141	12.6664	10.7622	10.7555	6.6629	7.61385	8.3441	0.646458	1.12095	0.422001	0.729803	-0.314523	0.602819	no_change	-2.81832	1.56245e-10	down_full_sep
ENSMUSG00000000058	Cav2	3.05121	3.18825	3.84073	3.36006	3.74171	3.63714	3.98718	3.78867	45.8108	43.8142	52.6617	47.4289	0.204867	0.568855	no_change	3.5761	3.40153e-50	up_full_sep
ENSMUSG00000000125	Wnt3	3.4612	3.54734	3.69145	3.56666	1.65124	2.86619	2.7049	2.40744	0.33986	0.624059	0.642964	0.535628	-0.385287	0.377953	no_change	-1.75881	9.98788e-07	down_full_sep
ENSMUSG00000000157	Itgb2l	0.347419	0.174102	0.204029	0.24185	0.457355	0.427179	0.583347	0.489293	13.5872	19.4854	20.3648	17.8124	1.28074	0.0125174	no_change	5.62149	1.37514e-42	up_full_sep
ENSMUSG00000000159	Igsf5	0.237396	0.233367	0.146276	0.20568	0.358292	0.464137	0.428783	0.417071	15.2168	17.3603	16.9591	16.512	1.30907	0.532745	no_change	5.81743	0.000178133	up_full_sep
ENSMUSG00000000184	Ccnd2	607.473	586.151	625.446	606.357	362.118	382.402	344.486	363.002	106.369	121.279	100.013	109.22	-0.619546	0.0121822	no_change	-2.2483	1.26276e-25	down_full_sep
ENSMUSG00000000202	Btbd17	3.02946	4.36037	2.63079	3.34021	14.9524	21.2912	22.5534	19.599	5.93356	5.5515	6.31704	5.93403	2.32438	7.66508e-11	up_full_sep	0.899051	0.0147932	no_change
ENSMUSG00000000204	Slfn4	0.220951	0.15529	0.125953	0.167398	0.31746	0.107168	0.204029	0.209553	0.476166	0.639117	1.91423	1.00984	0.681559	0.602819	no_change	3.0584	0.000867659	up_full_sep
ENSMUSG00000000214	Th	0.451752	0.568564	0.64098	0.553765	0.376725	0.800402	1.73097	0.969365	1.64343	2.04648	2.40964	2.03318	0.651738	0.233466	no_change	1.72776	8.38137e-05	up_full_sep
ENSMUSG00000000216	Scnn1g	0.485212	0.546636	0.682078	0.571309	0.592951	0.629548	0.428783	0.550427	4.17404	5.15895	3.76487	4.36595	-0.00400453	0.997782	no_change	2.50353	0.00031643	up_full_sep
ENSMUSG00000000223	Drp2	31.2688	32.003	30.3934	31.2217	26.8616	29.4383	26.207	27.5023	491.315	459.569	437.785	462.89	-0.159583	0.363754	no_change	3.86501	4.67485e-201	up_full_sep
ENSMUSG00000000244	Tspan32	0.756282	0.741499	0.733726	0.743835	2.69315	3.60719	2.31655	2.87229	3.35996	3.65313	10.1948	5.73595	1.42675	0.165099	no_change	2.39376	0.00678806	up_full_sep
ENSMUSG00000000290	Itgb2	1.45682	1.3124	2.47339	1.74754	0.51152	1.06764	0.719036	0.766064	3.8712	3.68142	16.1569	7.90317	-0.757939	0.217625	no_change	1.98742	4.92432e-05	up_full_sep
ENSMUSG00000000295	Hddc2	15.2992	14.6392	14.2815	14.74	22.0147	19.3478	21.0952	20.8192	3.93856	3.32642	3.84885	3.70461	0.517621	0.000897786	no_change	-1.49615	1.09578e-22	down_full_sep
ENSMUSG00000000303	Cdh1	148.579	141.911	146.9	145.797	432.216	514.421	463.774	470.137	308.135	265.606	272.538	282.093	1.74193	1.20464e-07	up_full_sep	1.02346	0.001591	no_change
ENSMUSG00000000305	Cdh4	133.013	159.222	137.788	143.341	195.125	242.387	274.665	237.393	10.1471	8.01336	12.6664	10.2756	0.799754	0.0147584	no_change	-3.45481	1.69813e-33	down_full_sep
ENSMUSG00000000308	Ckmt1	19.6266	17.03	25.1902	20.6156	9.78209	9.87519	11.2509	10.3027	141.421	193.253	118.394	151.022	-0.932987	3.31109e-05	no_change	2.81807	7.31443e-46	up_full_sep
ENSMUSG00000000317	Bcl6b	7.16996	8.50571	9.57843	8.41803	5.51137	6.25885	3.96524	5.24515	0.81206	1.32825	1.64762	1.26265	-0.560585	0.0759416	no_change	-1.87264	1.90169e-11	down_full_sep
ENSMUSG00000000320	Alox12	1.51618	1.52875	2.05755	1.70083	1.43219	2.35801	2.10362	1.96461	14.9363	20.116	22.1618	19.0714	0.266787	0.840035	no_change	3.11395	8.99623e-05	up_full_sep
ENSMUSG00000000385	Tmprss2	10.6559	8.81569	7.53799	9.00317	15.7324	16.0987	16.2072	16.0128	32.3477	30.0152	24.428	28.9303	0.806097	0.266238	no_change	1.65369	0.0062977	up_full_sep
ENSMUSG00000000392	Fap	19.3279	15.6986	18.1049	17.7105	36.3681	27.1684	29.0668	30.8678	74.3351	53.4995	62.0826	63.3058	0.803819	0.015556	no_change	1.8455	2.45332e-10	up_full_sep
ENSMUSG00000000409	Lck	3.42875	3.91133	2.84	3.39336	3.46695	3.643	5.19704	4.10233	0.386647	0.492709	0.58533	0.488229	0.288423	0.340775	no_change	-1.84473	1.02406e-11	down_full_sep
ENSMUSG00000000440	Pparg	0.330498	0.287361	0.343234	0.320364	0.178193	0.171963	0.134719	0.161625	0.711654	0.995589	1.80484	1.17069	-0.905115	0.255448	no_change	2.08419	0.000360418	up_full_sep
ENSMUSG00000000531	Grasp	14.1221	20.9734	15.6583	16.9179	17.893	22.9363	24.5852	21.8048	4.52891	3.24398	4.37869	4.05053	0.383893	0.215923	no_change	-1.60011	5.31654e-10	down_full_sep
ENSMUSG00000000538	Tom1l2	87.539	99.8012	86.7758	91.372	112.156	130.161	127.892	123.403	233.643	287.228	304.865	275.245	0.489966	0.0774392	no_change	1.61715	4.37858e-12	up_full_sep
ENSMUSG00000000555	Itga5	45.604	65.4321	42.7049	51.247	42.9414	66.4972	60.1577	56.5321	19.8233	11.8265	20.5525	17.4008	0.189672	0.653845	no_change	-1.41997	1.42734e-06	down_full_sep
ENSMUSG00000000560	Gabra2	3.94291	2.56751	4.02314	3.51119	1.40109	1.2745	1.67992	1.45184	0.26169	0.129354	0.075189	0.155411	-0.912241	0.00320422	no_change	-3.78932	1.66219e-22	down_full_sep
ENSMUSG00000000594	Gm2a	25.0086	31.213	24.3655	26.8624	79.4124	90.1957	87.7644	85.7908	95.9407	95.9862	130.406	107.444	1.63399	2.19083e-21	up_full_sep	1.97989	9.15616e-33	up_full_sep
ENSMUSG00000000632	Sez6	2.16745	3.37291	3.00362	2.84799	3.50686	11.9703	11.0098	8.82898	22.0006	23.2817	49.8907	31.7244	1.44719	0.00163056	up_full_sep	3.20105	6.01341e-15	up_full_sep
ENSMUSG00000000673	Haao	0.274614	0.268928	0.2598	0.26778	0.885412	1.60546	1.59604	1.36231	0.550038	0.537087	0.678324	0.588483	2.31291	2.1909e-06	up_full_sep	1.69091	0.000443793	up_full_sep
ENSMUSG00000000686	Abhd15	0.6539	0.506011	0.570427	0.576779	0.685697	0.579852	0.496204	0.587251	2.55373	1.48188	1.5582	1.8646	0.0663768	0.923863	no_change	1.54329	2.25648e-06	up_full_sep
ENSMUSG00000000708	Kat2b	34.3151	29.4489	31.9132	31.8924	36.4635	33.2993	30.1433	33.302	148.821	121.014	130.209	133.348	0.0892643	0.721672	no_change	2.04399	5.94298e-38	up_full_sep
ENSMUSG00000000731	Aire	1.3362	2.4464	0.605626	1.46274	2.08013	4.43602	4.57486	3.69701	0.0940004	0.153152	0.222934	0.156695	1.14084	0.133868	no_change	-2.71741	0.000129332	down_full_sep
ENSMUSG00000000732	Icosl	3.53128	2.48381	3.06552	3.02687	6.73739	8.89593	9.61343	8.41559	11.0821	11.4148	14.0946	12.1972	1.29468	3.25488e-05	no_change	1.87144	7.401e-11	up_full_sep
ENSMUSG00000000739	Sult5a1	1.68981	2.37398	1.20563	1.75647	2.87432	3.25188	3.02527	3.05049	21.3226	22.079	25.8593	23.087	0.719054	0.0355657	no_change	3.3215	1.923e-32	up_full_sep
ENSMUSG00000000740	Rpl13	182.484	312.697	170.891	222.024	359.299	565.557	504.061	476.306	51.313	48.9803	125.748	75.3472	1.16942	0.000474643	no_change	-1.40686	6.33954e-06	down_full_sep
ENSMUSG00000000791	Il12rb1	0.0793735	0.15529	0.0605555	0.0984064	0.0885223	0.133114	0.071429	0.0976886	2.35623	3.18377	2.01112	2.51704	0.482159	0.648763	no_change	5.12468	4.57335e-18	up_full_sep
ENSMUSG00000000792	Slc5a5	0.420017	0.447843	0.682078	0.516646	1.17527	3.03917	1.16117	1.79187	3.01524	4.53042	6.95384	4.83317	1.45453	0.00277578	up_full_sep	2.77521	1.11173e-10	up_full_sep
ENSMUSG00000000794	Kcnn3	6.26278	5.92029	6.92167	6.36825	8.87564	8.66465	9.8081	9.11613	0.680214	0.624059	0.557597	0.620623	0.485723	0.0338207	no_change	-2.24467	2.74622e-22	down_full_sep
ENSMUSG00000000805	Car4	0.100168	0.115168	0.109032	0.108123	0.0513917	0.062332	0.0405182	0.051414	0.598492	0.315353	0.367835	0.427227	-1.77694	0.158325	no_change	3.02218	3.53998e-07	up_full_sep
ENSMUSG00000000861	Bcl11a	57.9052	54.3925	57.614	56.6372	25.0367	25.8427	28.5088	26.4627	13.6974	11.6169	21.1201	15.4781	-1.0216	0.00326068	no_change	-1.71607	5.24324e-08	down_full_sep
ENSMUSG00000000901	Mmp11	38.4754	55.2579	40.6324	44.7886	36.7921	50.834	49.9025	45.8429	12.6357	12.0966	16.609	13.7805	0.0791534	0.862947	no_change	-1.53673	7.18746e-09	down_full_sep
ENSMUSG00000001021	S100a3	0.0586923	0.0405182	0.0831269	0.0607791	0.068313	0.062332	0.0405182	0.0570544	4.13608	4.92456	2.25111	3.77059	0.468554	0.904246	no_change	7.18677	0.000281429	up_full_sep
ENSMUSG00000001025	S100a6	0.453264	0.908821	0.362294	0.574793	0.804648	2.14743	1.79417	1.58208	6.48725	7.59012	11.7001	8.59249	1.25752	0.000306249	no_change	3.35235	4.80994e-29	up_full_sep
ENSMUSG00000001034	Mapk7	40.8496	59.7684	48.6899	49.7693	42.7249	59.4953	59.1111	53.7771	12.9956	13.591	16.1569	14.2478	0.154566	0.718436	no_change	-1.63886	8.77039e-09	down_full_sep
ENSMUSG00000001119	Col6a1	78.6551	88.6077	64.7418	77.3349	73.3687	141.506	91.3776	102.084	22.7569	15.7599	20.4889	19.6686	0.45601	0.401444	no_change	-1.81604	1.80999e-05	down_full_sep
ENSMUSG00000001175	Calm1	274.977	269.306	307.214	283.833	297.304	260.82	278.38	278.834	670.457	675.051	675.051	673.52	0.0596963	0.857137	no_change	1.42044	7.01351e-14	up_full_sep
ENSMUSG00000001228	Uhrf1	102.12	110.43	120.457	111.002	29.9294	37.5905	43.8521	37.124	3.65502	8.30451	37.0479	16.3358	-1.44295	0.00892799	down_full_sep	-2.5215	3.52243e-07	down_full_sep
ENSMUSG00000001270	Ckb	114.963	154.436	117.874	129.091	143.754	192.634	190.006	175.465	549.215	579.964	730.585	619.921	0.536933	0.0841518	no_change	2.39356	1.84525e-20	up_full_sep
ENSMUSG00000001281	Itgb7	1.55408	2.52958	2.33055	2.13807	8.1681	9.31065	10.0407	9.17314	2.04997	3.01524	4.15213	3.07245	1.81386	1.06636e-05	up_full_sep	0.7258	0.0884019	no_change
ENSMUSG00000001305	Rrp15	34.4183	28.0046	31.0667	31.1632	35.0561	25.319	25.3053	28.5601	8.09343	9.15464	4.87233	7.37347	-0.100798	0.645409	no_change	-1.7909	3.1225e-31	down_full_sep
ENSMUSG00000001313	Rnd2	46.9627	46.7895	45.8108	46.521	77.6889	80.555	81.3879	79.8772	156.935	180.11	126.649	154.565	0.789333	4.23072e-05	no_change	1.72495	8.8759e-23	up_full_sep
ENSMUSG00000001334	Fndc5	9.25484	9.71396	8.61732	9.19537	7.95803	11.8265	10.7398	10.1748	69.904	73.1987	72.505	71.8692	0.160109	0.503568	no_change	2.90776	5.74402e-70	up_full_sep
ENSMUSG00000001348	Acp5	0.161334	0.211439	0.181567	0.18478	0.25589	0.481059	0.428783	0.388577	9.79234	6.30495	21.5067	12.5347	1.40393	0.143196	no_change	5.66576	1.21511e-13	up_full_sep
ENSMUSG00000001420	Tmem79	1.79079	2.37597	2.08797	2.08491	2.32253	3.07613	3.14609	2.84825	31.5232	42.6394	41.8752	38.6793	0.465428	0.125586	no_change	3.86895	2.90282e-62	up_full_sep
ENSMUSG00000001435	Col18a1	586.151	744.199	586.151	638.833	883.536	875.443	1005.65	921.542	66.1626	68.914	61.7949	65.6239	0.654132	0.171415	no_change	-3.00254	1.13771e-14	down_full_sep
ENSMUSG00000001493	Meox1	5.58431	6.02798	5.61551	5.7426	3.86931	3.28424	2.91676	3.35677	0.564821	0.507523	0.33986	0.470734	-0.59039	0.0551933	no_change	-2.5199	6.00178e-18	down_full_sep
ENSMUSG00000001494	Sost	0.274614	0.193006	0.204029	0.223883	0.0405182	0.107168	0.136826	0.0948377	0.696509	0.692842	2.12417	1.17117	-1.32349	0.32709	no_change	2.72052	0.00724923	up_full_sep
ENSMUSG00000001506	Col1a1	219.659	512.337	203.823	311.94	214.18	485.307	247.683	315.723	643.183	618.255	977.109	746.182	0.181006	0.799775	no_change	1.48243	0.00118527	up_full_sep
ENSMUSG00000001517	Foxm1	34.4607	45.2536	43.4356	41.05	19.8714	28.1486	29.2167	25.7456	1.83798	2.20985	10.4166	4.82148	-0.612937	0.299188	no_change	-2.6742	1.36537e-08	down_full_sep
ENSMUSG00000001525	Tubb5	1417.76	1874.29	1514.86	1602.3	977.109	1227.82	1133.41	1112.78	221.587	223.138	367.174	270.633	-0.0902024	0.746269	no_change	-2.0685	6.48436e-32	down_full_sep
ENSMUSG00000001555	Fkbp10	112.866	142.728	115.901	123.832	185.087	216.842	194.084	198.671	37.4757	32.7359	34.8736	35.0284	0.752279	0.00907852	no_change	-1.64062	1.63544e-10	down_full_sep
ENSMUSG00000001604	Tcea3	4.08388	5.68621	3.81831	4.52947	15.4554	20.9108	17.8049	18.057	5.24573	6.34172	6.24643	5.94463	1.83837	4.65672e-12	up_full_sep	0.523931	0.065647	no_change
ENSMUSG00000001663	Gstt1	2.65395	3.25188	1.58309	2.49631	4.39015	7.11283	5.22885	5.57728	4.64647	6.34731	8.34892	6.44757	1.01411	0.000442421	no_change	1.33706	4.67968e-07	up_full_sep
ENSMUSG00000001665	Gstt3	4.65906	4.54842	4.84415	4.68388	5.86361	6.52312	5.61551	6.00075	11.7358	13.525	12.5038	12.5882	0.34613	0.0771745	no_change	1.38114	1.76494e-18	up_full_sep
ENSMUSG00000001666	Ddt	0.436939	0.839298	0.430647	0.568961	1.0965	2.18494	2.07259	1.78468	0.386647	0.731863	0.726467	0.614992	1.33607	0.00323228	up_full_sep	0.510831	0.290185	no_change
ENSMUSG00000001687	Ubl3	68.7461	68.5569	72.1381	69.8137	88.367	85.2088	92.8276	88.8011	188.429	210.852	209.102	202.795	0.384901	0.000203863	no_change	1.52689	5.10135e-62	up_full_sep
ENSMUSG00000001741	Il16	9.85467	11.5813	10.1312	10.5224	26.388	26.8351	25.0723	26.0985	105.42	89.8719	87.7644	94.3521	1.26791	0.00660882	no_change	3.11347	4.05166e-14	up_full_sep
ENSMUSG00000001773	Folh1	0.0405182	0.0773274	0.0605555	0.0594671	0.103787	0.133114	0.105392	0.114098	0.351085	0.548148	0.518748	0.47266	2.37317	0.0343387	no_change	4.91353	7.88151e-08	up_full_sep
ENSMUSG00000001774	Chordc1	64.0753	47.8113	64.8184	58.9016	23.5205	15.175	14.9	17.8652	50.1276	61.0676	40.4258	50.5403	-1.62433	2.37949e-06	down_full_sep	-0.120912	0.788284	no_change
ENSMUSG00000001827	Folr1	0.0793735	0.0961388	0.146276	0.107263	0.280123	0.289137	0.231228	0.266829	0.41035	0.624059	0.503873	0.512761	2.01065	0.0403812	no_change	3.3073	9.41596e-05	up_full_sep
ENSMUSG00000001864	Aif1l	97.0829	98.7892	99.4969	98.4563	158.416	152.364	149.206	153.329	378.262	281.509	297.726	319.165	0.696106	8.46855e-05	no_change	1.74169	1.96955e-27	up_full_sep
ENSMUSG00000001865	Cpa3	0.772851	0.908821	1.12673	0.936133	0.25589	0.629548	0.785619	0.557019	0.0662055	0.0586923	0.131338	0.0854119	-0.563713	0.499423	no_change	-3.56325	2.28532e-06	down_full_sep
ENSMUSG00000001901	Kcnh6	10.4025	17.0417	10.5594	12.6679	19.2626	27.3222	27.7446	24.7765	0.26169	0.363806	0.422001	0.349165	0.944229	0.0271428	no_change	-4.02255	5.19819e-23	down_full_sep
ENSMUSG00000001911	Nfix	132.078	193.253	155.161	160.164	421.087	583.417	498.63	501.044	392.842	393.694	527.275	437.937	1.66753	1.43343e-08	up_full_sep	1.54917	4.09132e-08	up_full_sep
ENSMUSG00000001985	Grik3	1.49002	1.00837	2.44248	1.64696	1.57889	3.91133	2.78709	2.7591	12.3319	11.4207	11.4111	11.7212	0.672655	0.120832	no_change	2.52792	5.93337e-13	up_full_sep
ENSMUSG00000002006	Pdzd4	43.1957	48.5886	46.5529	46.1124	24.0309	28.1184	28.6534	26.9342	16.0127	18.4498	15.5896	16.684	-0.711957	2.7578e-05	no_change	-1.33054	3.44251e-17	down_full_sep
ENSMUSG00000002007	Srpk3	4.54101	4.69558	4.12869	4.45509	13.1261	16.0406	15.5896	14.9188	10.4772	11.0121	9.53854	10.3426	1.59107	0.00013278	up_full_sep	1.1982	0.00284178	no_change
ENSMUSG00000002012	Pnck	17.9513	19.2403	15.392	17.5279	21.2954	25.556	26.7332	24.5282	2.61923	4.76912	3.69946	3.69594	0.497705	0.0178006	no_change	-1.74367	1.39274e-19	down_full_sep
ENSMUSG00000002020	Ltbp2	16.8523	20.3229	18.4863	18.5538	73.6621	121.634	89.0573	94.7845	51.0074	77.7913	71.5228	66.7738	2.29584	7.01328e-06	up_full_sep	1.85402	0.000159219	up_full_sep
ENSMUSG00000002032	Tmem25	6.36894	6.82168	6.56008	6.58357	8.21823	12.6299	11.1002	10.6494	38.051	39.5382	60.908	46.1657	0.655514	0.0787068	no_change	2.71371	1.34551e-18	up_full_sep
ENSMUSG00000002055	Spag5	42.2548	40.2274	46.9014	43.1278	14.7432	15.5841	16.479	15.6021	1.51985	2.21199	10.8039	4.84526	-1.37578	0.000960794	down_full_sep	-2.74073	5.96912e-13	down_full_sep
ENSMUSG00000002083	Bbc3	4.23272	9.66619	6.08095	6.65995	6.41939	11.5347	10.0425	9.33221	1.06953	0.537087	1.77687	1.12783	0.458017	0.386058	no_change	-1.75901	3.64525e-05	down_full_sep
ENSMUSG00000002104	Rapsn	0.524196	0.70051	0.516765	0.58049	1.68777	2.11979	1.88179	1.89645	2.51712	3.87271	2.67943	3.02309	1.34159	0.0118623	no_change	2.07276	1.29936e-05	up_full_sep
ENSMUSG00000002108	Nr1h3	2.01687	1.6662	1.82627	1.83645	0.787726	1.06953	1.73248	1.19658	8.69459	15.3506	12.4644	12.1698	-0.331236	0.562429	no_change	2.46962	3.92603e-10	up_full_sep
ENSMUSG00000002147	Stat6	28.3863	26.7575	24.1773	26.4403	22.2619	25.5645	22.2619	23.3628	80.5054	78.6551	87.3513	82.1706	-0.149899	0.344387	no_change	1.65014	3.41857e-45	up_full_sep
ENSMUSG00000002190	Clgn	6.46347	3.85259	4.84415	5.0534	1.54637	1.88535	2.67943	2.03705	21.6563	27.2435	13.348	20.7493	-0.987634	0.00128931	no_change	1.9375	1.31291e-13	up_full_sep
ENSMUSG00000002228	Ppm1j	0.721082	1.46266	0.516765	0.90017	1.00389	0.825656	1.29609	1.04188	3.48165	2.39032	2.90193	2.92463	0.307248	0.459928	no_change	1.59209	8.70049e-08	up_full_sep
ENSMUSG00000002266	Zim1	42.8074	42.3469	35.8435	40.3326	25.8245	31.4663	18.4633	25.2514	1.6159	1.48387	1.28269	1.46082	-0.626895	0.0425192	no_change	-3.89891	3.00361e-45	down_full_sep
ENSMUSG00000002289	Angptl4	7.26997	10.7082	8.3974	8.79184	2.53779	3.74796	1.76757	2.68444	3.2603	2.09566	4.7141	3.35669	-1.39423	6.13871e-06	down_full_sep	-0.9252	0.00179042	no_change
ENSMUSG00000002297	Dbf4	35.7338	30.1328	36.3288	34.0651	21.5733	16.5927	17.4201	18.5287	3.14609	2.26489	6.80235	4.07111	-0.818536	0.0132643	no_change	-2.58002	1.56654e-18	down_full_sep
ENSMUSG00000002341	Ncan	56.459	58.1342	62.6761	59.0898	22.504	38.3551	36.9048	32.588	12.6745	15.1171	11.3208	13.0375	-0.780685	0.0591907	no_change	-1.97932	2.76847e-08	down_full_sep
ENSMUSG00000002475	Abhd3	1.30458	0.843212	1.83008	1.32596	2.87663	3.1242	2.96703	2.98929	21.3674	26.0305	18.8674	22.0884	0.994803	3.54417e-06	no_change	3.56135	1.68737e-86	up_full_sep
ENSMUSG00000002477	Snrpd1	43.6606	34.6748	47.1165	41.8173	29.8191	21.801	23.0545	24.8915	11.7374	15.2168	9.8349	12.263	-0.690151	0.000268136	no_change	-1.58378	9.73942e-20	down_full_sep
ENSMUSG00000002565	Scin	0.347419	0.380727	0.39551	0.374552	0.335986	0.228112	0.214934	0.259677	53.1338	42.3666	29.0308	41.5104	-0.4376	0.42243	no_change	6.03289	2.28402e-75	up_full_sep
ENSMUSG00000002633	Shh	0.436939	0.546636	0.808659	0.597411	0.0513917	0.122044	0.168297	0.113911	2.04997	1.1577	0.778588	1.32875	-2.53904	2.07793e-06	down_full_sep	1.1721	0.00113441	no_change
ENSMUSG00000002769	Gnmt	0.436939	0.674564	0.39551	0.502338	2.03493	4.17215	3.3787	3.19526	3.51929	4.00268	3.33832	3.6201	2.16485	0.00246584	up_full_sep	2.50667	0.000150436	up_full_sep
ENSMUSG00000002808	Epdr1	11.4752	13.1357	12.4241	12.345	15.504	15.8927	14.9046	15.4338	46.4373	53.3423	52.4531	50.7443	0.334744	0.0115518	no_change	2.02814	1.41794e-77	up_full_sep
ENSMUSG00000002831	Plin4	5.45455	6.02798	4.95073	5.47776	5.8137	8.46519	7.27997	7.18629	29.5647	21.6953	25.4558	25.5719	0.369273	0.187122	no_change	2.10908	6.81649e-22	up_full_sep
ENSMUSG00000002835	Chaf1a	42.6137	41.6095	47.9289	44.0507	20.7988	24.9874	22.8017	22.8626	4.34123	5.15895	9.64568	6.38196	-0.879271	0.0386118	no_change	-2.4252	5.12894e-11	down_full_sep
ENSMUSG00000002847	Pla1a	0.161334	0.211439	0.204029	0.192267	0.280123	0.49798	0.266789	0.348297	1.24599	1.05975	0.778588	1.02811	1.18838	0.0465431	no_change	2.90935	1.87968e-09	up_full_sep
ENSMUSG00000002870	Mcm2	97.2913	105.133	108.511	103.645	42.7302	52.115	55.5068	50.1173	8.6439	13.0694	33.1336	18.2823	-0.922571	0.0167538	no_change	-2.29357	1.34061e-11	down_full_sep
ENSMUSG00000002910	Arrdc2	5.21935	5.09718	4.57111	4.96255	7.70263	10.9645	9.15244	9.2732	23.2695	28.4683	32.7591	28.1656	0.814576	0.00239904	no_change	2.36117	7.22254e-24	up_full_sep
ENSMUSG00000002930	Ppp1r17	0.12409	0.0961388	0.181567	0.133932	0.0405182	0.0438061	0.0405182	0.0416142	8.12783	8.82692	6.48145	7.81207	-3.71788	0.179808	no_change	5.78586	0.00360286	up_full_sep
ENSMUSG00000002980	Bcam	36.5391	49.7711	36.348	40.8861	65.4807	85.521	75.346	75.4492	400.243	451.762	496.942	449.649	0.89609	0.0205167	no_change	3.4381	4.33884e-25	up_full_sep
ENSMUSG00000002985	Apoe	183.613	211.952	166.312	187.292	349.019	453.293	334.304	378.872	817.797	937.218	824.737	859.917	1.06798	0.000141234	no_change	2.40603	3.68552e-21	up_full_sep
ENSMUSG00000003032	Klf4	30.9682	44.5393	33.7428	36.4168	75.1002	130.406	104.382	103.296	26.5879	13.6215	24.5254	21.5782	1.47859	8.2151e-08	up_full_sep	-0.666864	0.0171475	no_change
ENSMUSG00000003038	Hmgn2	176.649	189.396	214.065	193.37	167.838	170.048	164.916	167.601	30.2402	30.5673	45.9252	35.5776	-0.1048	0.651076	no_change	-2.2466	9.39363e-47	down_full_sep
ENSMUSG00000003070	Efna2	12.2873	19.6153	14.6273	15.51	11.6232	15.2045	15.6294	14.1524	1.15148	1.65124	2.68132	1.82802	-0.0959561	0.820507	no_change	-2.33633	1.37617e-18	down_full_sep
ENSMUSG00000003190	Bcl2l12	8.42512	11.4431	9.38807	9.7521	5.7234	7.52678	6.38584	6.54534	2.55524	2.21199	3.1521	2.63978	-0.476234	0.104212	no_change	-1.32342	1.76326e-07	down_full_sep
ENSMUSG00000003271	Sult2b1	0.989666	1.26123	0.81017	1.02036	0.685697	0.650342	0.704222	0.680087	0.351085	0.224446	0.190868	0.255466	-0.339599	0.419945	no_change	-1.59347	1.46227e-05	down_full_sep
ENSMUSG00000003279	Dlgap1	21.3594	20.1581	20.229	20.5822	30.1978	34.7957	34.6288	33.2075	64.8738	60.011	60.7545	61.8798	0.692893	0.00921472	no_change	1.59913	8.74846e-12	up_full_sep
ENSMUSG00000003355	Fkbp11	2.12951	3.06365	1.93923	2.37746	4.20634	4.76912	3.98718	4.32088	0.476166	0.376725	0.58533	0.479407	0.777351	0.035569	no_change	-1.43259	5.91748e-05	down_full_sep
ENSMUSG00000003379	Cd79a	0.347419	0.447843	0.308191	0.367818	0.217041	0.134719	0.187108	0.179623	1.86642	1.91761	9.54069	4.44157	-0.991741	0.321447	no_change	3.19092	1.80136e-05	up_full_sep
ENSMUSG00000003380	Rabac1	30.3315	50.5815	29.4065	36.7732	62.7285	66.4653	62.4453	63.8797	80.7083	94.3887	114.963	96.6865	0.805663	0.00354079	no_change	1.42151	1.1186e-08	up_full_sep
ENSMUSG00000003411	Rab3b	3.42875	4.88278	4.1759	4.16248	7.53799	8.23615	10.6016	8.79191	0.226336	0.166692	0.252271	0.2151	0.953353	0.000377996	no_change	-3.40302	4.2611e-24	down_full_sep
ENSMUSG00000003418	St8sia6	0.330498	0.211439	0.308191	0.283376	0.178193	0.332274	0.266789	0.259085	0.940374	0.624059	0.620684	0.728373	0.0281814	0.995163	no_change	1.82937	4.77566e-06	up_full_sep
ENSMUSG00000003420	Fcgrt	38.2827	42.5712	31.025	37.293	73.0683	73.3436	67.7311	71.381	96.1569	114.47	94.2088	101.612	0.933028	0.00138964	no_change	1.46563	3.6947e-08	up_full_sep
ENSMUSG00000003429	Rps11	120.186	115.586	108.149	114.64	115.536	140.588	142.728	132.951	31.9726	25.1808	40.906	32.6865	0.297191	0.163196	no_change	-1.63973	4.47558e-21	down_full_sep
ENSMUSG00000003436	Dll3	1.82627	3.2928	2.17369	2.43092	2.61574	2.89477	4.26028	3.25693	0.0405182	0.0846383	0.0643155	0.0631574	0.419186	0.327283	no_change	-5.43412	3.68016e-15	down_full_sep
ENSMUSG00000003469	Phyhip	0.382773	0.287361	0.220951	0.297028	1.61401	3.21812	1.93923	2.25712	7.57024	7.08503	11.9562	8.8705	2.63314	4.05408e-07	up_full_sep	4.39861	3.41116e-20	up_full_sep
ENSMUSG00000003477	Inmt	0.0586923	0.0773274	0.0605555	0.0655251	0.068313	0.122044	0.105392	0.0985828	13.4089	20.0038	14.5523	15.9883	1.6507	0.139625	no_change	8.44345	1.98941e-25	up_full_sep
ENSMUSG00000003484	Cyp4f18	0.308191	0.397648	0.291	0.33228	0.806795	1.03228	0.672426	0.837167	0.985637	0.962789	2.60682	1.51842	1.44381	0.0204606	no_change	2.28371	3.23276e-05	up_full_sep
ENSMUSG00000003541	Ier3	2.19291	3.91508	2.58807	2.89869	7.6627	9.04449	11.2305	9.31258	3.19429	3.12954	5.26411	3.86265	1.4744	1.40758e-07	up_full_sep	0.601562	0.0380598	no_change
ENSMUSG00000003617	Cp	50.4145	37.2703	39.1211	42.2686	170.372	142.088	133.081	148.514	480.779	399.345	493.908	458.011	1.77488	3.45159e-13	up_full_sep	3.42112	1.11517e-49	up_full_sep
ENSMUSG00000003657	Calb2	0.542722	0.719036	0.430647	0.564135	27.4164	28.9	31.2308	29.1824	1068.44	1305.05	1005.65	1126.38	4.84183	3.7939e-92	up_full_sep	10.2083	0	up_full_sep
ENSMUSG00000003779	Kif20a	36.9826	33.0425	40.0959	36.707	17.4314	18.0307	18.154	17.8721	2.28255	3.35443	8.30085	4.64594	-0.968313	0.0104468	no_change	-2.54402	3.96942e-14	down_full_sep
ENSMUSG00000003824	Syce2	7.26997	8.07685	8.40502	7.91728	6.7411	5.00871	6.1725	5.9741	0.814208	0.666668	1.88018	1.12035	-0.31703	0.392594	no_change	-1.92138	1.0403e-10	down_full_sep
ENSMUSG00000003872	Lin7b	0.542722	0.447843	0.413725	0.468097	0.668775	0.650342	0.627771	0.648963	0.940374	1.73248	1.50465	1.3925	0.563555	0.178871	no_change	1.59984	1.2434e-06	up_full_sep
ENSMUSG00000003882	Il7r	0.183613	0.174102	0.0831269	0.146947	0.068313	0.0438061	0.0551347	0.0557513	1.27639	0.7449	6.24643	2.75591	-1.73902	0.318311	no_change	4.35637	0.000384102	up_full_sep
ENSMUSG00000003934	Efnb3	43.4103	52.8736	41.1805	45.8215	39.328	45.0201	43.8884	42.7455	1.83798	2.55524	1.38065	1.92462	-0.0503842	0.886296	no_change	-3.79998	7.48185e-75	down_full_sep
ENSMUSG00000003970	Rpl8	495.367	528.511	454.419	492.766	519.469	684.698	658.503	620.89	141.031	171.05	198.121	170.067	0.443897	0.0210375	no_change	-1.33569	1.31337e-15	down_full_sep
ENSMUSG00000003974	Grm3	0.542722	0.447843	0.774714	0.588426	2.96703	1.54815	2.27832	2.2645	0.110922	0.120267	0.0921103	0.107766	1.50457	7.82304e-08	up_full_sep	-2.59649	2.21889e-08	down_full_sep
ENSMUSG00000004043	Stat5a	5.35016	5.18189	4.06432	4.86545	9.82889	14.9284	10.2144	11.6572	28.0264	22.5157	34.2022	28.2481	1.15032	0.000170144	no_change	2.39528	4.24237e-18	up_full_sep
ENSMUSG00000004098	Col5a3	14.2568	15.9471	12.8495	14.3511	22.5632	29.6913	29.618	27.2909	46.5916	50.7465	39.3425	45.5602	0.917542	0.0560345	no_change	1.67316	6.51646e-05	up_full_sep
ENSMUSG00000004110	Cacna1e	389.061	378.603	369.792	379.152	387.743	325.886	325.018	346.216	143.628	108.923	105.657	119.403	-0.0157244	0.984337	no_change	-1.46404	1.09816e-15	down_full_sep
ENSMUSG00000004113	Cacna1b	42.8929	45.5837	41.5371	43.3379	20.9734	35.3947	33.2012	29.8564	14.8646	14.1065	15.0304	14.6672	-0.484089	0.0945147	no_change	-1.41541	8.54057e-09	down_full_sep
ENSMUSG00000004187	Kifc2	13.7523	17.3035	11.3208	14.1255	15.2992	25.0367	23.9957	21.4438	30.1043	33.8502	41.335	35.0965	0.606094	0.0833362	no_change	1.32425	9.88115e-06	up_full_sep
ENSMUSG00000004207	Psap	628.91	637.341	610.475	625.576	780.155	780.155	783.16	781.157	1397.92	1671.17	1273.51	1447.53	0.409505	0.0175062	no_change	1.64763	1.21918e-28	up_full_sep
ENSMUSG00000004231	Pax2	17.7282	29.378	20.2354	22.4472	26.1522	40.0202	38.187	34.7865	6.42289	3.4464	4.38233	4.75054	0.645479	0.318642	no_change	-1.82357	0.000539967	down_full_sep
ENSMUSG00000004267	Eno2	25.4981	25.3817	21.7307	24.2035	28.945	39.5628	39.4302	35.9794	456.872	527.275	462.909	482.352	0.584404	0.00799623	no_change	4.2767	8.71258e-115	up_full_sep
ENSMUSG00000004328	Hif3a	98.4326	141.653	94.5503	111.545	50.4066	71.123	84.2896	68.6064	10.9154	11.2608	16.1916	12.7893	-0.585392	0.233862	no_change	-2.84565	5.27981e-13	down_full_sep
ENSMUSG00000004415	Col26a1	255.674	323.439	278.09	285.734	209.65	251.816	242.152	234.539	19.045	20.5799	18.641	19.422	-0.178691	0.735993	no_change	-3.6293	9.48596e-27	down_full_sep
ENSMUSG00000004552	Ctse	0.0405182	0.138965	0.0831269	0.0875366	0.0901268	0.136826	0.118756	0.115236	1.96364	6.67249	40.0733	16.2365	1.10415	0.679281	no_change	7.6437	2.04359e-05	up_full_sep
ENSMUSG00000004558	Ndrg2	97.3693	92.8544	86.6127	92.2788	141.031	133.515	148.758	141.101	263.211	270.189	227.738	253.713	0.665036	0.0019653	no_change	1.49055	9.41865e-15	up_full_sep
ENSMUSG00000004609	Cd33	3.13169	3.55163	3.32099	3.33477	4.75203	4.9808	3.17833	4.30372	7.02667	6.26664	12.384	8.55911	0.358741	0.317012	no_change	1.32176	2.38831e-06	up_full_sep
ENSMUSG00000004748	Mtfp1	2.79495	2.75093	2.17369	2.57319	0.607734	0.825656	0.566425	0.666605	20.2927	28.4349	14.7815	21.1697	-1.32893	1.60623e-05	down_full_sep	2.77262	1.43044e-29	up_full_sep
ENSMUSG00000004885	Crabp2	70.7647	69.6358	68.6529	69.6845	41.5371	39.7484	47.5794	42.9549	7.33283	10.3847	5.13903	7.61886	-0.606534	0.0220665	no_change	-2.84006	1.40475e-34	down_full_sep
ENSMUSG00000004892	Bcan	1.38421	1.97526	1.68367	1.68105	21.9284	31.5316	26.036	26.4987	82.0047	102.001	111.623	98.5431	3.54727	2.39606e-19	up_full_sep	5.42075	1.08154e-46	up_full_sep
ENSMUSG00000004894	Hapln2	0.12409	0.174102	0.062332	0.120174	0.31746	0.313841	0.187108	0.272803	0.352597	1.02691	0.299027	0.559511	1.7312	0.0265853	no_change	3.01235	6.16079e-06	up_full_sep
ENSMUSG00000004951	Hspb1	0.578076	0.719036	0.570427	0.622513	4.27473	8.66906	7.17157	6.70512	6.42475	8.17192	13.3497	9.31547	2.70238	1.32724e-08	up_full_sep	3.238	6.18298e-13	up_full_sep
ENSMUSG00000004961	Syt5	10.4044	13.3154	11.5635	11.7611	10.0843	12.0779	14.1125	12.0915	0.352597	0.129354	0.206013	0.229321	0.0715733	0.865157	no_change	-4.63401	7.49798e-46	down_full_sep
ENSMUSG00000005045	Chd5	28.939	26.5879	27.9081	27.8117	16.2107	30.3476	27.5886	24.7156	65.1193	83.9039	75.625	74.8827	-0.139486	0.848248	no_change	1.45024	0.000980353	up_full_sep
ENSMUSG00000005057	Sh2b2	7.36837	11.4827	8.22208	9.02437	8.66465	11.6863	11.8843	10.7451	1.48576	2.01263	3.30643	2.26827	0.260147	0.615834	no_change	-1.37371	0.000288578	down_full_sep
ENSMUSG00000005087	Cd44	23.565	24.2141	23.2977	23.6923	34.5892	32.3178	38.9072	35.2714	123.465	108.954	141.856	124.758	0.585051	0.00355331	no_change	2.35689	1.49646e-41	up_full_sep
ENSMUSG00000005125	Ndrg1	10.9645	10.5534	9.48798	10.3353	21.6953	25.5139	26.5479	24.5857	514.421	545.436	424.234	494.697	1.21768	1.1103e-11	no_change	5.50092	3.64978e-245	up_full_sep
ENSMUSG00000005148	Klf5	2.82726	6.76747	4.02677	4.5405	4.5973	7.75155	7.80772	6.71886	13.1079	15.6179	22.7685	17.1647	0.515175	0.3096	no_change	1.79895	7.71759e-06	up_full_sep
ENSMUSG00000005220	Corin	0.559643	0.568564	0.430647	0.519618	0.748784	1.40715	0.844817	1.00025	32.9095	39.0621	40.6088	37.5268	0.885083	0.00372158	no_change	5.34217	6.9855e-112	up_full_sep
ENSMUSG00000005233	Spc25	19.4136	18.2572	21.6953	19.7887	8.82363	6.34731	6.34731	7.17275	0.509413	0.962789	3.11407	1.52876	-1.34015	0.000394136	down_full_sep	-2.89615	2.06408e-16	down_full_sep
ENSMUSG00000005237	Dnah2	9.42023	11.2688	9.58434	10.0911	23.3669	37.9888	28.3313	29.8957	2.25301	3.32831	2.75469	2.77867	1.52079	5.54545e-11	up_full_sep	-1.31623	2.93302e-08	no_change
ENSMUSG00000005320	Fgfr4	27.192	38.2297	28.7447	31.3888	74.7883	92.8276	82.3676	83.3278	21.2667	25.5199	28.7153	25.1673	1.38501	1.77995e-10	up_full_sep	-0.257113	0.291122	no_change
ENSMUSG00000005338	Cadm3	15.7284	15.0466	16.6784	15.8178	9.40822	16.6784	17.271	14.4525	117.925	114.851	144.575	125.784	-0.0790165	0.861188	no_change	2.93763	1.0361e-31	up_full_sep
ENSMUSG00000005410	Mcm5	80.2768	85.3536	95.1661	86.9322	29.8303	33.3091	32.7126	31.9506	6.13518	8.23615	29.0406	14.4707	-1.32522	0.0041649	down_full_sep	-2.35238	1.79566e-08	down_full_sep
ENSMUSG00000005447	Pafah1b3	46.1618	53.6395	48.3806	49.394	37.0962	43.2536	41.5934	40.6478	7.93175	10.7856	10.9607	9.89269	-0.219072	0.310994	no_change	-2.06556	1.48077e-33	down_full_sep
ENSMUSG00000005566	Trim28	362.805	446.943	404.542	404.764	255.674	332.736	312.697	300.369	86.9357	108.437	122.831	106.068	-0.281178	0.323562	no_change	-1.71112	1.02796e-14	down_full_sep
ENSMUSG00000005580	Adcy9	22.2214	25.6636	20.138	22.6743	41.0391	46.6437	43.5131	43.732	78.0481	82.2876	90.0836	83.4731	0.952689	5.95172e-08	no_change	1.89005	3.2624e-31	up_full_sep
ENSMUSG00000005628	Tmod4	1.55408	1.80929	1.91761	1.76033	3.47108	5.13292	3.98869	4.19756	5.45062	5.26411	4.87651	5.19708	1.10789	0.000255585	no_change	1.52577	3.94396e-08	up_full_sep
ENSMUSG00000005640	Insrr	1.09439	1.97526	1.75294	1.60753	0.217041	0.349195	0.40846	0.324899	0.0662055	0.0846383	0.0643155	0.0717198	-1.8903	0.110391	no_change	-4.55168	5.61241e-05	down_full_sep
ENSMUSG00000005686	Ampd3	5.00871	4.61922	5.84067	5.1562	6.69741	6.52312	7.47766	6.8994	28.409	30.3754	40.1446	32.9763	0.394101	0.130637	no_change	2.54424	2.49653e-35	up_full_sep
ENSMUSG00000005705	Agrp	1.33851	1.63244	1.25016	1.40703	0.297044	0.481059	0.373106	0.383736	0.711654	1.12486	1.38065	1.07239	-1.50373	0.00113948	down_full_sep	0.0960935	0.871459	no_change
ENSMUSG00000005716	Pvalb	24.4461	21.1323	26.2477	23.942	20.8339	18.0623	22.4102	20.4355	203.559	294.967	171.768	223.431	-0.196766	0.579965	no_change	3.15746	3.82946e-38	up_full_sep
ENSMUSG00000005718	Tfap4	18.903	21.7748	19.0867	19.9215	20.0386	25.0386	26.0459	23.7077	6.56197	5.44306	5.42904	5.81136	0.265328	0.293849	no_change	-1.44416	1.80342e-12	down_full_sep
ENSMUSG00000005732	Ranbp1	89.6135	91.7773	98.4599	93.2836	61.2889	50.7243	51.5828	54.532	30.9488	32.2254	27.91	30.3614	-0.664856	7.23324e-08	no_change	-1.45497	5.27037e-36	down_full_sep
ENSMUSG00000005803	Sqrdl	2.22568	0.843212	1.33012	1.46634	0.887626	1.2745	1.20563	1.12258	7.18109	5.5203	5.60429	6.10189	-0.175691	0.610174	no_change	1.85565	4.4851e-18	up_full_sep
ENSMUSG00000005873	Reep5	87.1494	75.9743	91.1661	84.7633	99.0966	98.7448	94.8654	97.5689	316.377	292.794	256.763	288.645	0.249949	0.0503384	no_change	1.79457	6.42535e-65	up_full_sep
ENSMUSG00000005892	Trh	0.501889	0.397648	0.272567	0.390702	1.20962	1.3124	1.20563	1.24255	0.0492842	0.0405182	0.0643155	0.0513726	1.50704	0.00259187	up_full_sep	-4.25577	1.64391e-05	down_full_sep
ENSMUSG00000005951	Shpk	2.91074	2.78309	3.46485	3.05289	3.55727	5.74994	4.48419	4.59713	17.5197	13.7677	11.8265	14.3713	0.556153	0.0168665	no_change	2.06372	1.07247e-26	up_full_sep
ENSMUSG00000005973	Rcn1	378.603	359.299	394.746	377.549	374.937	250.618	285.444	303.666	149.946	159.06	85.5914	131.532	-0.192129	0.498625	no_change	-1.3215	2.41454e-10	down_full_sep
ENSMUSG00000006204	5430419D17Rik	0.0405182	0.0405182	0.0405182	0.0405182	0.0405182	0.0405182	0.0405182	0.0405182	3.59763	2.04808	3.73585	3.12719	-0.0378234	0.997068	no_change	9.41845	0.00462813	up_full_sep
ENSMUSG00000006205	Htra1	12.1256	16.1051	11.0686	13.0998	45.4809	49.0266	46.128	46.8785	41.642	41.9832	45.5381	43.0544	1.80375	8.29933e-20	up_full_sep	1.7123	6.1484e-19	up_full_sep
ENSMUSG00000006218	Fam131c	1.58692	3.18825	1.94074	2.23863	5.09718	7.9431	8.03254	7.02427	0.403568	0.285222	0.603763	0.430851	1.43164	0.000365836	up_full_sep	-1.53911	0.000177305	down_full_sep
ENSMUSG00000006269	Atp6v1b1	7.36837	8.4095	6.87621	7.55136	11.3311	13.2393	15.2306	13.267	0.494599	0.509413	0.572411	0.525474	0.77556	0.342734	no_change	-2.71466	4.5469e-05	down_full_sep
ENSMUSG00000006273	Atp6v1b2	104.234	101.404	104.461	103.366	98.1906	85.7538	93.1231	92.3558	300.075	341.749	305.771	315.865	-0.0913923	0.585921	no_change	1.65746	3.6575e-47	up_full_sep
ENSMUSG00000006301	Tmbim1	45.5304	53.656	44.6223	47.9362	70.1979	74.9545	72.8949	72.6824	217.478	235.278	224.387	225.715	0.619413	0.000805416	no_change	2.1908	8.2514e-41	up_full_sep
ENSMUSG00000006333	Rps9	551.088	598.082	532.188	560.453	551.088	628.91	637.341	605.78	149.573	197.958	187.902	178.478	0.210411	0.181718	no_change	-1.4492	2.04972e-30	down_full_sep
ENSMUSG00000006389	Mpl	0.198671	0.174102	0.165181	0.179318	0.0901268	0.15164	0.107168	0.116312	0.52215	0.785619	2.30289	1.20355	-0.448464	0.740242	no_change	3.14804	0.000118239	up_full_sep
ENSMUSG00000006390	Elovl1	13.8198	20.8462	16.5668	17.0776	19.6153	29.0082	25.8711	24.8315	62.5738	83.7994	103.302	83.2249	0.544182	0.0889206	no_change	2.27071	9.36699e-18	up_full_sep
ENSMUSG00000006398	Cdc20	43.5251	48.3133	49.7509	47.1964	20.0904	24.5037	23.6224	22.7388	7.33461	8.70439	17.2558	11.0983	-0.980677	0.0117749	no_change	-1.87197	7.437e-08	down_full_sep
ENSMUSG00000006403	Adamts4	13.6179	13.4456	11.2244	12.7626	4.05358	5.96587	5.57157	5.19701	2.21388	2.68284	0.880998	1.9259	-1.10299	0.00152484	no_change	-2.02364	3.22938e-10	down_full_sep
ENSMUSG00000006411	Nectin4	4.08388	3.4047	3.65162	3.7134	9.60586	10.2537	13.4624	11.1073	14.2126	19.1804	13.7823	15.7251	1.40914	1.03248e-06	up_full_sep	1.93493	6.3731e-13	up_full_sep
ENSMUSG00000006435	Neurl1a	9.42254	15.6745	11.0239	12.0403	18.709	25.3732	30.5571	24.8798	1.88724	1.50963	2.43642	1.94443	1.03255	0.0106535	no_change	-1.9273	2.04886e-07	down_full_sep
ENSMUSG00000006442	Srm	22.5157	32.2901	25.9451	26.917	21.1052	30.027	26.9361	26.0228	5.71899	5.72904	11.1475	7.53183	-0.0219888	0.986466	no_change	-1.55838	1.44275e-08	down_full_sep
ENSMUSG00000006462	A530013C23Rik	0.220951	0.211439	0.343234	0.258541	0.335986	0.250288	0.445705	0.343993	0.581742	1.21114	0.752372	0.848417	0.628331	0.422442	no_change	2.14405	0.000247376	up_full_sep
ENSMUSG00000006469	Slc34a3	0.12409	0.0405182	0.0831269	0.0825782	0.179704	0.270704	0.149864	0.200091	0.776604	0.548148	0.708252	0.677668	2.29383	0.0586334	no_change	4.4576	1.34013e-05	up_full_sep
ENSMUSG00000006498	Ptbp1	187.902	286.9	201.904	225.568	247.683	363.671	347.922	319.759	61.5897	56.1269	108.923	75.5466	0.585563	0.135674	no_change	-1.40486	2.29118e-05	down_full_sep
ENSMUSG00000006522	Itih3	0.0605555	0.138965	0.062332	0.0872841	0.159288	0.270704	0.319065	0.249686	0.509413	0.285222	0.642964	0.4792	2.41579	0.00153255	up_full_sep	3.6954	3.47385e-08	up_full_sep
ENSMUSG00000006574	Slc4a1	10.1693	9.50894	12.6246	10.7676	2.43642	6.30673	1.64343	3.46219	20.9391	74.8079	322.994	139.58	-1.38005	0.0477779	no_change	3.51571	3.32436e-09	up_full_sep
ENSMUSG00000006585	Cdt1	15.9021	20.1064	18.8307	18.2797	11.4657	18.9548	17.0035	15.808	1.6159	1.81468	11.0686	4.83305	-0.15662	0.838373	no_change	-1.55534	0.00103955	down_full_sep
ENSMUSG00000006586	Runx1t1	37.5351	34.9098	40.5409	37.6619	18.9548	19.3977	22.5976	20.3167	14.6412	13.879	10.8141	13.1114	-0.823569	2.49652e-05	no_change	-1.36366	6.95759e-14	down_full_sep
ENSMUSG00000006589	Aprt	28.2724	39.6505	28.7534	32.2254	41.0992	45.446	44.0972	43.5475	8.43332	9.3846	10.9645	9.59415	0.459569	0.0441904	no_change	-1.51593	3.02939e-14	down_full_sep
ENSMUSG00000006611	Hfe	3.68142	4.20423	3.09793	3.6612	7.38083	6.7535	4.64647	6.26027	10.3987	9.5464	10.055	10	0.676891	0.000638082	no_change	1.39858	1.31864e-15	up_full_sep
ENSMUSG00000006678	Pola1	72.5303	59.3651	80.0472	70.6475	31.058	20.1581	24.2498	25.1553	21.9407	22.3715	25.2852	23.1992	-1.37712	1.58142e-05	down_full_sep	-1.47006	1.04356e-06	down_full_sep
ENSMUSG00000006715	Gmnn	13.6974	9.79234	13.4723	12.3206	4.01307	2.89628	2.55685	3.1554	2.1795	2.83615	3.57741	2.86436	-1.64893	7.44326e-14	down_full_sep	-1.53424	4.93912e-13	down_full_sep
ENSMUSG00000006720	Zfp184	17.5279	15.4715	17.4867	16.8287	11.7022	9.64219	11.2873	10.8772	0.814208	0.731863	1.0254	0.857156	-0.569139	0.0204606	no_change	-3.13269	1.84663e-40	down_full_sep
ENSMUSG00000006724	Cyp27b1	0.820127	0.397648	0.81017	0.675982	3.06365	4.37869	3.92881	3.79038	0.325077	0.207524	0.149864	0.227488	1.89846	0.00034505	up_full_sep	-1.37539	0.0155726	no_change
ENSMUSG00000006728	Cdk4	285.124	318.557	303.156	302.279	211.676	197.188	214.18	207.682	44.8479	52.3211	49.2955	48.8215	-0.422986	0.00973118	no_change	-2.40764	3.30626e-64	down_full_sep
ENSMUSG00000006731	B4galnt1	3.60924	5.35627	3.49879	4.15477	3.59574	6.34731	6.11709	5.35338	15.1587	19.3316	33.7673	22.7526	0.360753	0.51563	no_change	2.28334	1.49342e-08	up_full_sep
ENSMUSG00000006732	Mettl1	19.0126	19.4936	19.6031	19.3698	18.9986	18.847	16.6049	18.1502	3.68959	5.52677	4.54477	4.58704	-0.0583684	0.764136	no_change	-1.65409	4.33082e-36	down_full_sep
ENSMUSG00000006764	Tph2	0.689347	0.489214	0.64098	0.606514	0.0921103	0.138965	0.231228	0.154101	0.0831269	0.129354	0.0662055	0.0928956	-2.05039	5.24351e-06	down_full_sep	-2.97818	1.03764e-08	down_full_sep
ENSMUSG00000006777	Krt23	0.616562	0.80254	0.83716	0.752087	0.358292	0.332274	0.821732	0.504099	4.03881	4.13419	3.73585	3.96962	-0.519149	0.412593	no_change	1.99983	1.69064e-05	up_full_sep
ENSMUSG00000006782	Cnp	39.1676	39.5123	38.1907	38.9569	49.6705	59.6236	59.13	56.1414	406.664	474.046	408.607	429.772	0.543755	0.0367664	no_change	3.44411	3.94354e-56	up_full_sep
ENSMUSG00000006818	Sod2	62.1386	52.3211	59.7611	58.0736	73.1212	59.7268	62.1869	65.0117	190.736	185.218	147.248	174.401	0.194086	0.184013	no_change	1.57662	1.34585e-42	up_full_sep
ENSMUSG00000007030	Vwa7	0.330498	0.527939	0.413725	0.424054	0.393647	0.562931	0.5258	0.494126	36.1186	44.2151	64.8184	48.3841	0.319324	0.555161	no_change	6.02162	5.90459e-70	up_full_sep
ENSMUSG00000007036	Abhd16a	29.5806	37.9888	30.2501	32.6065	44.803	60.719	52.1415	52.5545	71.5822	86.1365	95.2318	84.3168	0.700947	0.000897786	no_change	1.39311	2.59006e-13	up_full_sep
ENSMUSG00000007039	Ddah2	125.748	145.093	130.038	133.626	123.791	145.093	139.477	136.12	38.0575	46.1978	29.4295	37.895	0.12164	0.750246	no_change	-1.63415	2.83049e-11	down_full_sep
ENSMUSG00000007050	Lsm2	15.5553	18.5267	18.4302	17.5041	15.1171	17.0535	17.5376	16.5694	4.61276	3.98869	4.27473	4.29206	-0.0424513	0.910919	no_change	-1.58709	4.96334e-15	down_full_sep
ENSMUSG00000007080	Pole	59.051	56.8791	60.2567	58.7289	31.4011	36.136	36.3073	34.6148	16.4387	16.9028	30.0972	21.1462	-0.688108	0.000805402	no_change	-1.35615	4.3984e-13	down_full_sep
ENSMUSG00000007097	Atp1a2	192.536	203.417	166.034	187.329	223.138	274.665	260.82	252.874	432.216	469.174	525.903	475.764	0.504995	0.0241969	no_change	1.44325	9.84529e-14	up_full_sep
ENSMUSG00000007107	Atp1a4	0.0793735	0.118756	0.109032	0.102387	3.55727	4.09991	4.85822	4.1718	0.226336	0.179704	0.075189	0.16041	5.51196	2.86241e-13	up_full_sep	1.54078	0.0722701	no_change
ENSMUSG00000007122	Casq1	4.42225	4.88278	4.1783	4.49444	12.7854	14.1869	13.4869	13.4864	5.07104	4.49645	3.97541	4.5143	1.43646	7.40106e-09	up_full_sep	0.233431	0.42117	no_change
ENSMUSG00000007207	Stx1a	37.2948	50.7465	39.3425	42.4613	31.8775	38.4532	37.7809	36.0372	6.26278	5.69064	5.26411	5.73918	-0.185388	0.632865	no_change	-2.49798	1.9512e-20	down_full_sep
ENSMUSG00000007279	Scube2	0.637606	0.506011	0.774714	0.639444	5.2696	6.41939	3.66318	5.11739	5.75548	6.07909	6.11907	5.98455	2.32783	1.51846e-10	up_full_sep	2.67296	1.08144e-14	up_full_sep
ENSMUSG00000007480	Mc5r	0.141011	0.194518	0.062332	0.13262	0.436939	0.349195	0.428783	0.404972	0.110922	0.10168	0.0921103	0.101571	2.11224	0.00320928	up_full_sep	-0.0503276	0.983583	no_change
ENSMUSG00000007594	Hapln4	0.0793735	0.138965	0.127843	0.115394	0.105392	0.0438061	0.0901268	0.0797749	69.2914	91.5946	149.946	103.611	-0.328997	0.79643	no_change	9.53743	4.31488e-58	up_full_sep
ENSMUSG00000007646	Rad51c	9.31065	8.4095	9.75644	9.15886	1.68777	1.19995	1.29609	1.3946	3.9773	4.30651	3.15415	3.81265	-2.16443	3.22543e-21	down_full_sep	-0.848831	7.03519e-05	no_change
ENSMUSG00000007653	Gabrb2	6.46347	5.55364	6.38424	6.13379	3.74171	2.02893	3.20986	2.9935	3.29469	0.363806	0.252271	1.30359	-0.792917	0.180079	no_change	-1.72025	0.000678267	down_full_sep
ENSMUSG00000007655	Cav1	33.4717	32.0897	28.8507	31.4707	33.183	33.0141	40.2392	35.4788	154.436	141.911	178.943	158.43	0.20155	0.553453	no_change	2.28924	1.24041e-21	up_full_sep
ENSMUSG00000007682	Dio2	0.308191	0.345373	0.345373	0.332979	1.89812	1.63807	0.687301	1.40783	57.8314	40.3807	36.1282	44.7801	1.92985	0.0112717	no_change	6.34463	2.81363e-22	up_full_sep
ENSMUSG00000007805	Twist2	1.93398	2.48381	2.36784	2.26188	0.9572	0.921167	0.9485	0.942289	0.41035	0.120267	0.100168	0.210262	-0.77474	0.275052	no_change	-2.7037	1.03157e-05	down_full_sep
ENSMUSG00000007827	Ankrd26	60.9361	50.2726	58.1342	56.4476	24.6415	19.0324	16.8784	20.1841	35.478	34.2493	25.804	31.8438	-1.3952	8.26161e-13	down_full_sep	-0.722412	0.000184595	no_change
ENSMUSG00000007836	Hnrnpa0	392.842	371.675	410.663	391.727	336.502	343.066	335.013	338.194	110.43	116.372	99.2056	108.669	-0.0945065	0.576817	no_change	-1.63777	1.13444e-43	down_full_sep
ENSMUSG00000007877	Tcap	0.0405182	0.0535301	0.127843	0.0739638	0.0405182	0.15164	0.107168	0.0997756	1.74266	5.92791	3.30643	3.659	1.32603	0.360088	no_change	6.40247	7.55378e-10	up_full_sep
ENSMUSG00000007891	Ctsd	55.3846	74.1575	55.2265	61.5896	127.38	164.088	156.56	149.342	155.433	183.613	239.052	192.699	1.3031	1.38297e-10	no_change	1.6269	3.84198e-17	up_full_sep
ENSMUSG00000007908	Hmgcll1	18.3695	14.6992	19.049	17.3726	8.00414	4.33934	6.24044	6.19464	12.1554	10.575	7.48996	10.0735	-1.34024	1.71221e-12	down_full_sep	-0.604834	0.00119367	no_change
ENSMUSG00000008028	1700008O03Rik	0.198671	0.268928	0.308191	0.258597	0.196625	0.466276	0.354201	0.339034	0.631438	0.91939	1.07353	0.874787	0.587684	0.330234	no_change	2.19176	7.95832e-07	up_full_sep
ENSMUSG00000008035	Mid1ip1	10.6636	10.2288	11.3311	10.7412	13.1279	11.8286	12.3618	12.4394	32.3518	34.0654	26.0877	30.8349	0.222316	0.467488	no_change	1.51716	1.27859e-11	up_full_sep
ENSMUSG00000008136	Fhl2	4.29278	7.24245	4.62485	5.38669	17.0453	24.6931	18.9188	20.2191	7.06492	8.48937	11.7022	9.0855	1.77413	1.09271e-13	up_full_sep	0.81114	0.000859189	no_change
ENSMUSG00000008153	Clstn3	35.038	42.2891	35.8097	37.7123	38.3011	51.5124	54.4934	48.1023	87.8568	117.629	120.788	108.758	0.385851	0.230357	no_change	1.535	2.8538e-09	up_full_sep
ENSMUSG00000008193	Spib	0.141011	0.138965	0.181567	0.153848	0.136826	0.0885223	0.149864	0.125071	3.29658	3.89441	15.2045	7.46517	0.0443619	0.995163	no_change	5.42344	5.85999e-13	up_full_sep
ENSMUSG00000008318	Relt	2.1949	1.91225	2.8091	2.30542	3.43499	4.54477	4.37869	4.11948	12.5419	14.1125	16.3019	14.3187	0.76284	0.000688062	no_change	2.39364	7.95251e-36	up_full_sep
ENSMUSG00000008333	Snrpb2	66.3004	54.3637	66.3159	62.3267	71.7548	42.6238	43.102	52.4935	23.5874	19.8862	17.0635	20.1791	-0.195389	0.437319	no_change	-1.49014	3.91423e-15	down_full_sep
ENSMUSG00000008348	Ubc	8.03254	11.1354	8.79331	9.32043	16.2826	37.6342	40.6324	31.5164	11.9197	11.161	29.0442	17.3749	1.70451	1.656e-05	up_full_sep	0.916876	0.0198378	no_change
ENSMUSG00000008489	Elavl2	46.8135	34.0411	47.0718	42.6421	9.88508	9.94575	9.45848	9.7631	45.7324	44.9263	35.405	42.0212	-2.00589	3.72695e-10	down_full_sep	0.0536312	0.916117	no_change
ENSMUSG00000008658	Rbfox1	9.622	9.622	10.4715	9.90516	8.41339	11.3693	8.60976	9.46416	27.2683	26.9726	27.4579	27.2329	-0.0402213	0.885003	no_change	1.4372	5.06168e-23	up_full_sep
ENSMUSG00000008668	Rps18	618.255	514.421	576.383	569.686	545.436	466.189	429.822	480.482	160.169	165.481	100.439	142.03	-0.143084	0.619668	no_change	-1.80257	8.85264e-20	down_full_sep
ENSMUSG00000008683	Rps15a	189.159	185.863	171.845	182.289	231.889	256.242	254.37	247.5	59.228	58.7015	74.5868	64.1721	0.51288	4.63049e-05	no_change	-1.3328	1.1238e-30	down_full_sep
ENSMUSG00000008730	Hipk1	141.964	137.788	133.795	137.849	159.576	172.68	172.99	168.415	368.987	317.325	420.106	368.806	0.387347	0.00892586	no_change	1.51716	2.97216e-32	up_full_sep
ENSMUSG00000008734	Gprc5b	53.947	67.0966	54.259	58.4342	85.4622	103.399	97.0362	95.2991	272.114	268.726	337.561	292.8	0.718236	5.90125e-05	no_change	2.28739	9.27412e-46	up_full_sep
ENSMUSG00000008845	Cd163	0.797021	0.417971	0.622548	0.612513	2.40217	2.14895	1.76757	2.10623	3.65717	2.83813	3.57741	3.35757	1.3502	4.85955e-06	up_full_sep	2.1019	3.90055e-15	up_full_sep
ENSMUSG00000009075	Cabp7	0.542722	0.548148	0.39551	0.49546	0.393647	0.4441	0.300632	0.37946	8.33275	11.6169	16.2701	12.0732	-0.349412	0.4895	no_change	3.89509	1.63541e-35	up_full_sep
ENSMUSG00000009210	Prr29	0.237396	0.233367	0.204029	0.224931	0.159288	0.406856	0.187108	0.251084	0.533713	0.462361	0.691331	0.562468	0.385494	0.729748	no_change	1.95486	0.00790558	up_full_sep
ENSMUSG00000009246	Trpm5	22.2383	28.2477	21.3594	23.9484	30.2067	36.3288	35.478	34.0045	1.37866	1.55972	1.34626	1.42821	0.516908	0.0253931	no_change	-3.20399	1.41972e-48	down_full_sep
ENSMUSG00000009281	Rarres2	0.797021	0.782503	0.902772	0.827432	1.28071	1.40715	1.27272	1.32019	2.61923	3.72439	2.40964	2.91776	0.443677	0.149289	no_change	1.53087	1.60831e-10	up_full_sep
ENSMUSG00000009292	Trpm2	1.98524	2.1795	1.97312	2.04596	1.50267	2.42391	2.61734	2.18131	14.0484	19.2127	17.8809	17.0473	0.181416	0.607482	no_change	2.75912	3.85492e-34	up_full_sep
ENSMUSG00000009350	Mpo	0.183613	0.268928	0.127843	0.193461	0.0405182	0.0732055	0.0551347	0.0562861	6.35784	2.55524	22.0827	10.3319	-2.29694	0.100137	no_change	5.33872	2.55002e-08	up_full_sep
ENSMUSG00000009356	Lpo	0.420017	0.719036	0.659885	0.599646	0.765705	1.43628	1.68181	1.2946	1.74266	1.99286	2.98293	2.23949	0.906404	0.0518836	no_change	1.7214	1.60442e-05	up_full_sep
ENSMUSG00000009376	Met	23.9749	24.2225	23.0088	23.7354	33.6111	36.4707	31.6116	33.8978	107.038	71.505	78.2898	85.6111	0.520709	0.359927	no_change	1.85489	3.50309e-05	up_full_sep
ENSMUSG00000009545	Kcnq1	8.69658	11.3208	7.77649	9.26463	36.2109	58.3963	48.5558	47.721	47.8402	17.754	26.1846	30.5929	2.29829	1.61856e-08	up_full_sep	1.7072	1.60092e-05	up_full_sep
ENSMUSG00000009585	Apobec3	12.3921	13.7355	10.4772	12.2016	18.5664	18.7347	18.967	18.756	28.08	28.9162	52.2738	36.4234	0.621416	0.0191957	no_change	1.56577	1.072e-11	up_full_sep
ENSMUSG00000009628	Tex15	128.462	89.8501	117.538	111.95	66.5673	51.6439	68.6322	62.2811	20.7565	16.5668	17.4032	18.2422	-0.734937	0.0567257	no_change	-2.41313	2.04108e-13	down_full_sep
ENSMUSG00000009633	G0s2	4.16604	3.91508	2.33055	3.47056	6.20586	7.75369	5.91366	6.6244	25.4852	28.0005	29.4351	27.6402	0.827206	0.0218389	no_change	2.77227	1.66431e-19	up_full_sep
ENSMUSG00000009734	Pou6f2	1.55408	1.52875	1.83008	1.63764	1.0965	0.663266	1.16117	0.973643	0.226336	0.166692	0.190868	0.194632	-0.417759	0.662341	no_change	-2.43124	0.000627294	down_full_sep
ENSMUSG00000009772	Nuak2	1.83008	2.2986	2.03282	2.05383	6.06138	7.11283	7.35484	6.84302	1.10805	1.43219	2.37597	1.63874	1.50224	1.3047e-08	up_full_sep	0.114469	0.750338	no_change
ENSMUSG00000010047	Hyal2	32.6811	48.6595	34.4795	38.6067	24.835	34.0777	30.3754	29.7627	7.80772	8.83105	12.0663	9.56834	-0.324391	0.201035	no_change	-1.76434	1.64417e-17	down_full_sep
ENSMUSG00000010080	Epn3	24.9811	37.5528	29.5099	30.6813	46.0937	60.2698	55.2748	53.8794	88.9474	98.6015	140.085	109.211	0.814041	0.0139538	no_change	1.81651	4.63151e-10	up_full_sep
ENSMUSG00000010136	Pifo	0.220951	0.0773274	0.146276	0.148185	0.358292	0.49798	0.5258	0.460691	0.226336	0.242878	0.252271	0.240495	2.13915	0.000734355	up_full_sep	1.43292	0.0240442	no_change
ENSMUSG00000010311	Optc	0.330498	0.432785	0.345373	0.369552	0.489214	0.631438	0.477771	0.532807	0.0662055	0.0420297	0.0662055	0.0581469	0.66212	0.333497	no_change	-3.40853	7.69193e-05	down_full_sep
ENSMUSG00000010358	Ifi35	3.35102	3.32642	2.7169	3.13145	5.81751	5.60429	4.99243	5.47141	16.1655	18.261	11.204	15.2102	0.713218	0.0213189	no_change	2.09387	1.98399e-15	up_full_sep
ENSMUSG00000010529	Gm266	4.16835	5.58645	4.07207	4.60896	7.13122	7.87582	7.85362	7.62022	0.226336	0.242878	0.323187	0.264134	0.645342	0.0441606	no_change	-3.16019	1.45772e-20	down_full_sep
ENSMUSG00000010751	Tnfrsf22	8.93069	10.6419	10.7732	10.1153	15.8768	15.9389	18.0883	16.6347	1.62214	1.65124	2.37786	1.88375	0.708441	0.00859675	no_change	-1.72241	9.15751e-12	down_full_sep
ENSMUSG00000010797	Wnt2	1.33851	1.50056	1.36666	1.40191	0.241367	0.138965	0.118756	0.166362	0.15718	0.179704	0.224446	0.18711	-2.78929	1.67262e-07	down_full_sep	-2.37784	1.07386e-06	down_full_sep
ENSMUSG00000010825	Grid2ip	1.83008	3.47108	1.88018	2.39378	6.74539	10.3492	10.7417	9.27875	4.13813	6.30673	9.31718	6.58735	1.70593	0.00231124	up_full_sep	1.42374	0.00749909	up_full_sep
ENSMUSG00000011118	Panx3	0.239259	0.233367	0.165181	0.212602	0.417971	0.780364	0.513125	0.570487	4.73411	0.624059	4.84229	3.40015	1.76317	0.0115948	no_change	3.89748	8.68911e-11	up_full_sep
ENSMUSG00000011154	Cfap161	0.198671	0.250288	0.2598	0.236253	0.530046	0.49798	0.583347	0.537124	4.20423	6.30875	2.83813	4.45037	1.47494	0.0241317	no_change	4.01119	2.34513e-13	up_full_sep
ENSMUSG00000011254	Thg1l	16.9936	13.014	17.7089	15.9055	13.6618	11.2688	10.9607	11.9637	5.27364	5.38273	3.15415	4.6035	-0.363573	0.0382614	no_change	-1.38755	8.9138e-19	down_full_sep
ENSMUSG00000011256	Adam19	50.6369	54.1385	52.2488	52.3414	37.6757	46.3214	43.803	42.6	17.7833	14.8109	18.5582	17.0508	-0.237759	0.540726	no_change	-1.48718	1.86188e-07	down_full_sep
ENSMUSG00000011257	Pabpc4	126.443	130.313	145.093	133.95	113.71	126.443	134.439	124.864	35.1953	42.9414	57.1151	45.084	-0.00986208	0.995163	no_change	-1.3997	5.31884e-20	down_full_sep
ENSMUSG00000011751	Sptbn4	11.5175	13.3986	11.2649	12.0604	10.047	15.7324	14.3511	13.3768	71.4181	89.351	85.1214	81.9635	0.172661	0.824758	no_change	2.73029	5.76917e-09	up_full_sep
ENSMUSG00000012123	Aim1l	0.542722	1.08897	0.682078	0.771256	1.37311	0.800402	1.27272	1.14874	0.0662055	0.0438061	0.176085	0.0953656	0.526897	0.362558	no_change	-3.04885	4.27959e-07	down_full_sep
ENSMUSG00000012126	Ubxn11	10.6203	14.5134	11.1209	12.0848	15.2572	17.2391	18.012	16.8361	2.42214	3.4225	2.81108	2.88524	0.48713	0.0091852	no_change	-1.51538	1.31739e-17	down_full_sep
ENSMUSG00000012187	Mogat1	0.382773	0.380727	0.378589	0.380696	2.61574	1.76934	2.40377	2.26295	0.185503	0.207524	0.149864	0.180964	2.21816	7.89544e-07	up_full_sep	-0.841971	0.124056	no_change
ENSMUSG00000012405	Rpl15	173.472	176.181	177.926	175.86	191.954	181.909	182.288	185.384	51.7683	60.3938	53.1554	55.1059	0.165674	0.417644	no_change	-1.48836	2.98398e-22	down_full_sep
ENSMUSG00000012428	Steap4	0.198671	0.287361	0.345373	0.277135	0.51152	0.428783	0.354201	0.431502	6.19189	5.13292	5.2696	5.53147	0.8306	0.105255	no_change	3.97291	6.87104e-25	up_full_sep
ENSMUSG00000012429	Mplkip	19.7774	18.5346	19.2127	19.1749	8.12783	6.16174	6.19189	6.82716	12.8139	10.2837	12.0023	11.6999	-1.35657	1.28674e-09	down_full_sep	-0.559566	0.0120985	no_change
ENSMUSG00000012443	Kif11	79.4124	64.8517	84.4209	76.2283	22.0525	17.2409	19.6569	19.6501	3.2245	5.76926	25.5786	11.5241	-1.82908	0.000211345	down_full_sep	-2.47314	6.78314e-08	down_full_sep
ENSMUSG00000012819	Cdh23	20.3925	28.5829	19.5143	22.8299	57.614	92.9769	109.926	86.839	39.5123	54.8698	74.3147	56.2323	1.88717	4.47541e-09	up_full_sep	1.3104	3.05418e-05	no_change
ENSMUSG00000012848	Rps5	484.211	565.557	467.543	505.77	563.173	706.523	666.69	645.462	99.1359	108.872	157.776	121.928	0.445634	0.0648989	no_change	-1.82643	2.32388e-19	down_full_sep
ENSMUSG00000013089	Etv5	72.3905	74.3759	79.8302	75.5322	68.5569	82.3138	86.8676	79.2461	22.5457	22.2479	26.0979	23.6305	0.136512	0.593258	no_change	-1.53244	1.91854e-17	down_full_sep
ENSMUSG00000013158	4933405L10Rik	0.183613	0.304282	0.272567	0.253488	0.592951	1.98105	0.689347	1.08778	0.127843	0.153152	0.178193	0.153062	2.11136	0.00859569	up_full_sep	-0.432332	0.664243	no_change
ENSMUSG00000013415	Igf2bp1	101.432	106.783	103.913	104.042	42.1881	48.7886	57.1034	49.36	0.459245	0.315353	0.440812	0.405137	-0.949498	1.13883e-05	no_change	-6.67811	3.05307e-151	down_full_sep
ENSMUSG00000013419	Zfp651	68.9581	86.6856	74.9545	76.8661	165.535	195.966	180.11	180.537	181.609	198.37	217.153	199.044	1.26951	2.79445e-11	no_change	1.37994	4.3782e-14	up_full_sep
ENSMUSG00000013483	Card14	0.422001	0.741499	0.535576	0.566358	2.2986	3.60924	2.96889	2.95891	0.793463	0.666668	1.07584	0.845324	1.9004	0.00248592	up_full_sep	0.877734	0.172006	no_change
ENSMUSG00000013523	Bcas1	8.16386	5.92791	7.26374	7.1185	18.476	20.5002	16.6225	18.5329	93.8941	90.5857	65.9782	83.486	1.32513	4.78511e-07	up_full_sep	3.46586	3.57305e-47	up_full_sep
ENSMUSG00000013539	Tango2	12.404	15.6179	12.5276	13.5165	12.9682	14.9284	15.3657	14.4208	38.6571	40.7161	49.4327	42.9353	0.118421	0.542257	no_change	1.66712	6.97655e-36	up_full_sep
ENSMUSG00000013584	Aldh1a2	31.4663	31.2151	28.9858	30.5557	82.4368	89.9511	80.8804	84.4228	26.6455	17.789	16.2127	20.2158	1.43767	9.38959e-05	up_full_sep	-0.509798	0.184485	no_change
ENSMUSG00000013611	Snx31	0.239259	0.360431	0.345373	0.315021	0.474276	0.514901	0.373106	0.454095	0.459245	1.1577	1.14086	0.919267	0.689359	0.231993	no_change	1.8188	6.27064e-05	up_full_sep
ENSMUSG00000013629	Cad	130.783	144.453	141.339	138.859	88.2018	124.848	125.901	112.984	39.2056	50.5412	58.0143	49.2537	-0.209328	0.525054	no_change	-1.3249	4.17905e-08	down_full_sep
ENSMUSG00000014030	Pax5	0.100168	0.0535301	0.220951	0.124883	0.068313	0.109032	0.168297	0.115214	4.34884	2.89628	22.6734	9.97284	0.255927	0.871889	no_change	6.17529	1.9002e-14	up_full_sep
ENSMUSG00000014158	Trpv4	15.175	19.7774	12.6709	15.8744	35.2855	57.8314	50.3673	47.8281	28.2477	24.2498	38.5848	30.3608	1.57509	1.24979e-05	up_full_sep	0.957466	0.00686589	no_change
ENSMUSG00000014361	Mertk	36.0286	35.5211	34.3418	35.2971	42.1976	42.4722	43.1664	42.6121	96.7358	99.9034	103.031	99.89	0.304758	0.0283197	no_change	1.52079	7.33289e-39	up_full_sep
ENSMUSG00000014453	Blk	0.0405182	0.0535301	0.0405182	0.0448555	0.0405182	0.0405182	0.0473942	0.0428102	0.52215	0.722594	3.11407	1.45294	-0.0377933	0.996023	no_change	7.6121	0.00101477	up_full_sep
ENSMUSG00000014602	Kif1a	199.98	222.625	197.794	206.8	204.675	324.189	324.189	284.351	637.341	646.784	817.797	700.641	0.543826	0.126359	no_change	1.92517	6.40905e-11	up_full_sep
ENSMUSG00000014633	Cmc2	6.7235	6.77358	7.4149	6.97066	2.19291	2.18494	2.18876	2.18887	8.78526	11.7358	7.94711	9.48939	-1.32009	6.59442e-15	down_full_sep	0.548921	0.000216661	no_change
ENSMUSG00000014686	Ceacam16	0.163317	0.211439	0.220951	0.198569	0.530046	0.174102	0.168297	0.290815	802.206	1085.24	1791.08	1226.17	0.87928	0.224383	no_change	12.097	1.56015e-119	up_full_sep
ENSMUSG00000014704	Hoxa2	1.33851	2.08013	1.16117	1.5266	1.17527	0.800402	1.32674	1.10081	0.15718	0.179704	0.23535	0.190745	-0.218205	0.554436	no_change	-2.43638	3.98912e-12	down_full_sep
ENSMUSG00000014776	Nol3	0.542722	0.618701	0.605626	0.589016	0.648566	1.16705	0.821732	0.879115	6.35998	7.67243	9.58434	7.87225	0.556059	0.25517	no_change	3.12457	1.72261e-17	up_full_sep
ENSMUSG00000014782	Plekhg4	4.17215	5.12723	3.55913	4.28617	3.9257	6.52546	6.06925	5.5068	0.170187	0.365852	0.224446	0.253495	0.355041	0.487736	no_change	-3.14235	2.45747e-13	down_full_sep
ENSMUSG00000014786	Slc9a5	21.8876	30.6773	20.9631	24.5093	22.1981	26.6018	26.598	25.1326	3.35996	3.58544	4.27473	3.74004	0.0615467	0.901917	no_change	-2.19717	4.69396e-16	down_full_sep
ENSMUSG00000014813	Stc1	28.0665	28.1847	29.1757	28.4756	18.1967	19.2384	18.476	18.6371	1.59444	1.48576	2.22767	1.76929	-0.557866	0.02439	no_change	-3.22578	1.18732e-45	down_full_sep
ENSMUSG00000014837	4931428F04Rik	26.751	27.2966	26.971	27.0062	19.0787	25.0444	23.3184	22.4805	4.64647	5.81973	4.96814	5.14478	-0.2291	0.336826	no_change	-2.00109	6.18399e-26	down_full_sep
ENSMUSG00000015001	Oc90	2487.27	2487.27	2487.27	2487.27	1599.54	1548.11	1599.54	1582.4	35.8158	21.8232	18.7126	25.4505	-0.277908	0.262869	no_change	-6.00015	3.18403e-211	down_full_sep
ENSMUSG00000015002	Efr3a	87.1118	71.786	76.3367	78.4115	100.983	82.5066	74.4508	85.98	422.564	415.498	427.12	421.727	0.186395	0.542072	no_change	2.48033	1.81677e-30	up_full_sep
ENSMUSG00000015085	Entpd2	0.347419	0.489214	0.39551	0.410714	1.17527	2.40217	1.13259	1.57001	0.940374	0.81017	1.47068	1.07374	1.68247	0.00686347	up_full_sep	1.60878	0.00573915	up_full_sep
ENSMUSG00000015090	Ptgds	17.4032	19.8656	15.1527	17.4738	75.1808	109.038	78.1265	87.4484	1227.82	1114.74	1631.2	1324.59	2.27241	1.91795e-08	up_full_sep	6.36523	7.8436e-65	up_full_sep
ENSMUSG00000015134	Aldh1a3	40.1446	34.1068	36.9462	37.0659	27.9933	38.0575	38.1535	34.7348	192.428	227.738	196.674	205.613	-0.0540879	0.874495	no_change	2.41422	3.35936e-38	up_full_sep
ENSMUSG00000015143	Actn1	118.877	128.081	128.877	125.278	135.088	211.518	171.947	172.851	484.211	446.943	532.188	487.781	0.55583	0.00818624	no_change	2.05426	2.53912e-29	up_full_sep
ENSMUSG00000015149	Sirt2	67.8157	87.9855	64.7771	73.5261	92.7616	105.919	106.465	101.715	155.809	191.954	207.374	185.046	0.502322	0.0513565	no_change	1.34614	1.048e-09	up_full_sep
ENSMUSG00000015217	Hmgb3	57.4288	48.9625	62.5194	56.3036	56.6228	49.8401	51.8955	52.7862	10.6819	10.033	8.83105	9.84864	-0.0394056	0.82757	no_change	-2.25342	1.31697e-87	down_full_sep
ENSMUSG00000015222	Map2	172.99	138.755	179.085	163.61	137.857	106.294	110.144	118.098	541.315	501.585	507.283	516.728	-0.385243	0.117013	no_change	1.75882	2.65059e-18	up_full_sep
ENSMUSG00000015224	Cyp2j9	5.75548	5.2173	5.845	5.60593	5.43115	6.49241	7.53037	6.48464	23.035	17.0771	16.9671	19.0264	0.221016	0.341866	no_change	1.67951	1.14927e-22	up_full_sep
ENSMUSG00000015305	Sash1	101.844	97.5877	103.955	101.129	168.669	177.161	206.232	184.021	251.816	257.065	255.086	254.656	0.916553	3.61872e-06	no_change	1.35418	1.9823e-13	up_full_sep
ENSMUSG00000015314	Slamf6	0.141011	0.0773274	0.062332	0.0935568	0.241367	0.109032	0.246373	0.198924	0.665156	0.57603	5.32853	2.18991	1.85204	0.208911	no_change	5.09688	1.73072e-05	up_full_sep
ENSMUSG00000015340	Cybb	6.26513	3.82454	5.18586	5.09184	3.19429	2.78887	2.46572	2.81629	17.1015	12.316	27.5097	18.9757	-0.628291	0.132506	no_change	1.80495	1.10034e-07	up_full_sep
ENSMUSG00000015401	Tmem27	0.453264	0.321203	0.272567	0.349011	0.436939	0.188884	0.319065	0.314963	3.06365	3.80404	2.22927	3.03232	-0.0334426	0.995163	no_change	2.88149	1.12323e-08	up_full_sep
ENSMUSG00000015405	Ace2	0.0605555	0.0961388	0.0831269	0.0799404	0.113029	0.122044	0.0901268	0.1084	13.1136	7.80923	5.75933	8.89406	1.28415	0.192735	no_change	7.12674	6.21525e-25	up_full_sep
ENSMUSG00000015467	Egfl8	1.86998	1.87634	1.75294	1.83309	2.36242	3.38468	2.26338	2.67016	13.699	14.4977	3.30874	10.5018	0.534332	0.308472	no_change	2.2702	2.61308e-08	up_full_sep
ENSMUSG00000015476	Prrt1	0.559643	0.80254	0.698372	0.686852	0.574518	1.34217	1.45288	1.12319	4.68757	5.26411	10.5338	6.82848	0.50038	0.419213	no_change	2.73127	2.27931e-09	up_full_sep
ENSMUSG00000015484	Fam163a	2.47544	3.78838	2.47544	2.91309	3.67552	4.38055	4.14188	4.06598	0.33986	0.328452	0.367835	0.345382	0.459035	0.110416	no_change	-2.17821	8.60062e-14	down_full_sep
ENSMUSG00000015568	Lpl	3.09393	2.21388	4.42779	3.2452	0.592951	0.748784	0.844817	0.728851	9.5464	9.76402	15.7324	11.6809	-1.46397	0.0104875	no_change	1.74046	0.000568021	up_full_sep
ENSMUSG00000015599	Ttbk1	14.6752	14.9808	16.4387	15.3649	7.02667	13.6555	12.6538	11.112	71.3062	84.8709	94.1221	83.4331	-0.404668	0.504431	no_change	2.43037	4.65493e-08	up_full_sep
ENSMUSG00000015702	Anxa9	1.13437	1.94692	1.36666	1.48265	1.7597	2.32869	2.47002	2.18613	25.7807	29.554	35.2855	30.2068	0.523513	0.104724	no_change	3.88803	1.46989e-55	up_full_sep
ENSMUSG00000015829	Tnr	0.559643	0.548148	0.554009	0.553933	0.728575	1.73426	1.06586	1.17623	12.3701	13.5628	14.006	13.313	0.905814	0.0173675	no_change	3.83633	1.79062e-35	up_full_sep
ENSMUSG00000015843	Rxrg	21.4053	22.7843	23.4247	22.5381	13.7115	15.9451	17.7244	15.7937	6.13518	7.22366	6.63874	6.66586	-0.464862	0.0148903	no_change	-1.45159	2.02783e-17	down_full_sep
ENSMUSG00000015880	Ncapg	36.647	28.3701	38.8348	34.6173	10.7172	6.34951	8.92649	8.66442	1.37866	1.73426	8.11337	3.7421	-1.87998	0.000396368	down_full_sep	-2.72765	2.85648e-08	down_full_sep
ENSMUSG00000015890	Amdhd1	0.163317	0.138965	0.0831269	0.12847	0.2598	0.211439	0.0551347	0.175458	0.550038	0.588705	0.455247	0.53133	0.937292	0.527119	no_change	2.95232	0.00727247	up_full_sep
ENSMUSG00000015957	Wnt11	3.15415	5.69295	2.93698	3.92803	4.75401	7.87582	5.77318	6.13434	0.185503	0.453264	0.384757	0.341175	0.585181	0.237779	no_change	-2.54974	4.89389e-09	down_full_sep
ENSMUSG00000015966	Il17rb	5.1651	5.40682	5.42904	5.33366	8.72907	8.38903	7.80923	8.30911	24.2225	22.4102	21.511	22.7146	0.577014	0.333609	no_change	1.97471	2.93767e-05	up_full_sep
ENSMUSG00000015968	Cacna1d	44.5335	44.6422	45.8229	44.9995	84.1807	91.9623	94.3723	90.1718	152.111	143.023	150.075	148.403	0.99275	1.21585e-10	no_change	1.7116	4.13652e-32	up_full_sep
ENSMUSG00000015970	Chdh	16.2945	16.8648	14.0542	15.7378	28.8876	38.0911	33.8502	33.6096	124.663	124.663	136.151	128.492	1.09379	2.2938e-12	no_change	2.98564	1.37805e-94	up_full_sep
ENSMUSG00000016024	Lbp	2.87023	5.47343	3.32277	3.88881	16.215	29.9338	20.9786	22.3758	37.1277	27.192	52.8978	39.0725	2.31756	3.66631e-08	up_full_sep	3.11583	3.71173e-15	up_full_sep
ENSMUSG00000016028	Celsr1	253.577	330.271	265.335	283.061	455.513	579.964	651.198	562.225	38.4491	46.3453	50.1674	44.9873	1.02308	0.00790772	no_change	-2.43852	8.87698e-13	down_full_sep
ENSMUSG00000016150	Tenm1	13.5796	13.9271	13.5832	13.6966	4.91528	5.96822	4.26215	5.04855	5.24958	0.733726	0.818081	2.26713	-1.24571	0.00336965	no_change	-2.02021	2.17094e-07	down_full_sep
ENSMUSG00000016179	Camk1g	14.5615	17.0453	13.1155	14.9074	11.2509	13.4946	14.5468	13.0974	1.3404	0.757793	1.09848	1.06556	-0.14464	0.545156	no_change	-2.81391	1.3955e-46	down_full_sep
ENSMUSG00000016194	Hsd11b1	0.141011	0.250288	0.2598	0.217033	0.474276	0.428783	0.477771	0.460277	12.8191	14.1181	13.8465	13.5946	1.3756	0.00518286	up_full_sep	5.4836	8.41391e-44	up_full_sep
ENSMUSG00000016206	H2-M3	0.453264	0.447843	0.605626	0.502244	0.831423	0.748784	0.644568	0.741592	3.2603	4.50049	1.88018	3.21366	0.651396	0.144419	no_change	2.32988	2.71407e-11	up_full_sep
ENSMUSG00000016239	Lonrf3	1.30458	1.55622	0.999762	1.28685	5.46943	8.3125	5.44873	6.41022	9.64568	8.49136	10.4467	9.52792	1.912	1.77456e-16	up_full_sep	2.52568	1.79596e-30	up_full_sep
ENSMUSG00000016255	Tubb1	0.689347	0.417971	0.81017	0.639163	0.0921103	0.153152	0.120267	0.121843	0.425402	2.04808	4.54842	2.34064	-2.55092	0.00178725	down_full_sep	1.60491	0.0198378	no_change
ENSMUSG00000016262	Sertad4	62.9285	66.3888	60.9361	63.4178	58.0143	56.605	60.2243	58.2812	19.1626	14.7151	18.0489	17.3089	-0.0606484	0.926987	no_change	-1.72293	1.52504e-07	down_full_sep
ENSMUSG00000016349	Eef1a2	49.8054	39.8235	50.9714	46.8668	28.68	54.0139	50.6112	44.4351	404.542	435.844	454.419	431.602	-0.0326387	0.970033	no_change	3.17386	3.18774e-28	up_full_sep
ENSMUSG00000016386	Mpped2	39.4721	44.606	43.1562	42.4115	37.6901	40.3435	37.6962	38.5766	7.93934	6.45117	9.1955	7.86201	-0.086962	0.800969	no_change	-2.14143	2.00154e-23	down_full_sep
ENSMUSG00000016559	H3f3b	789.48	763.933	699.252	750.888	1346.65	868.065	1042.71	1085.81	238.275	261.14	185.218	228.211	0.637247	0.00244083	no_change	-1.53607	3.1104e-16	down_full_sep
ENSMUSG00000016664	Pacsin2	61.0794	57.1906	58.6362	58.9688	58.7465	71.6715	58.3329	62.917	161.259	173.472	143.754	159.495	0.138371	0.599387	no_change	1.43496	4.2363e-15	up_full_sep
ENSMUSG00000016756	Cmah	0.294936	0.345373	0.605626	0.415312	0.2598	0.289137	0.246373	0.265103	5.15744	4.95889	6.73298	5.61644	-0.568089	0.768148	no_change	3.31108	0.00862376	up_full_sep
ENSMUSG00000016758	Bik	0.670821	0.950639	0.535576	0.719012	2.45965	3.07764	4.30812	3.2818	5.11528	6.92574	7.14923	6.39675	1.69733	0.0145028	no_change	2.64364	2.06571e-05	up_full_sep
ENSMUSG00000016763	Scube1	77.4594	94.3723	81.4765	84.4361	40.4859	63.1006	56.8373	53.4746	7.28541	8.41856	10.235	8.64631	-0.55653	0.0823981	no_change	-2.93984	9.48527e-28	down_full_sep
ENSMUSG00000016946	Kctd5	52.4629	51.6439	55.2027	53.1032	53.2879	45.9757	48.5247	49.2628	21.413	18.2972	16.8602	18.8568	-0.064442	0.665937	no_change	-1.37344	1.51665e-40	down_full_sep
ENSMUSG00000016995	Matn4	97.5162	113.414	93.852	101.594	161.038	179.764	171.674	170.825	23.3042	26.2573	14.8564	21.4726	0.816932	0.0244948	no_change	-2.05066	1.13212e-10	down_full_sep
ENSMUSG00000017009	Sdc4	123.948	117.577	108.377	116.634	236.396	182.905	193.253	204.185	509.295	475.763	389.061	458.039	0.868436	0.000143827	no_change	2.07785	1.04564e-23	up_full_sep
ENSMUSG00000017144	Rnd3	200.568	151.964	197.074	183.202	111.764	72.2886	80.0025	88.0183	32.9158	30.4194	19.9944	27.7765	-0.954683	0.00016125	no_change	-2.52223	6.07664e-28	down_full_sep
ENSMUSG00000017146	Brca1	44.2588	38.5909	46.0855	42.9784	17.6163	15.0591	19.4402	17.3719	4.03881	5.60974	13.2995	7.64936	-1.22941	4.75834e-05	no_change	-2.18781	6.29962e-15	down_full_sep
ENSMUSG00000017167	Cntnap1	10.3749	11.8843	10.9117	11.057	12.4644	17.5536	18.3637	16.1272	93.5635	121.661	139.058	118.094	0.546679	0.202692	no_change	3.33263	1.2683e-22	up_full_sep
ENSMUSG00000017386	Traf4	68.2561	103.218	77.6309	83.0349	104.338	143.593	135.957	127.963	19.6837	20.3123	31.0028	23.6663	0.68276	0.00775958	no_change	-1.65281	4.75015e-13	down_full_sep
ENSMUSG00000017400	Stac2	20.3925	22.9601	22.6425	21.9984	10.3386	18.2321	17.7399	15.4369	79.2312	119.133	114.575	104.313	-0.457974	0.433179	no_change	2.22415	5.18932e-07	up_full_sep
ENSMUSG00000017412	Cacnb4	14.3915	9.97226	12.7308	12.3649	9.72579	9.59205	7.4149	8.91092	53.2638	44.7292	39.5262	45.8397	-0.417564	0.220269	no_change	1.88823	2.30817e-12	up_full_sep
ENSMUSG00000017417	Plxdc1	0.330498	0.252271	0.204029	0.262266	0.068313	0.138965	0.149864	0.119047	1.68566	1.49002	2.95689	2.04419	-1.06566	0.144403	no_change	3.01019	6.19819e-10	up_full_sep
ENSMUSG00000017446	C1qtnf1	10.5774	11.5365	10.5617	10.8919	15.9526	16.3408	17.3846	16.5593	37.7585	28.945	33.0663	33.2566	0.599498	0.0359643	no_change	1.59212	8.44469e-11	up_full_sep
ENSMUSG00000017499	Cdc6	16.7047	13.9979	18.3898	16.3641	3.43866	2.89628	3.96722	3.43405	1.81317	3.3562	10.4208	5.19672	-1.93279	4.23072e-05	down_full_sep	-1.30495	0.00420397	no_change
ENSMUSG00000017550	Atad5	48.8546	41.73	50.3024	46.9623	35.9633	24.9072	26.8293	29.2333	14.9459	14.1221	19.2626	16.1102	-0.625838	0.00612346	no_change	-1.41168	5.00439e-12	down_full_sep
ENSMUSG00000017607	Tns4	0.183613	0.120267	0.146276	0.150052	0.138965	0.190868	0.149864	0.159899	1.64762	0.733726	1.80484	1.3954	0.540828	0.598176	no_change	3.70267	2.51764e-08	up_full_sep
ENSMUSG00000017639	Rab11fip4	115.498	105.334	116.888	112.573	117.23	119.9	131.628	122.919	331.203	337.937	274.665	314.602	0.195286	0.460484	no_change	1.55241	1.73273e-15	up_full_sep
ENSMUSG00000017652	Cd40	2.95475	2.92882	2.51194	2.79851	2.50809	1.76934	1.99825	2.0919	0.535576	0.405079	0.491197	0.477284	-0.263465	0.498777	no_change	-1.64179	1.72038e-07	down_full_sep
ENSMUSG00000017667	Zfp334	91.5946	89.7183	90.0382	90.4504	46.7198	45.9901	42.8457	45.1852	32.8203	36.6186	26.4294	31.9561	-0.893463	7.49935e-19	no_change	-1.34479	6.38749e-43	down_full_sep
ENSMUSG00000017692	Rhbdl3	5.7112	5.55364	5.9438	5.73621	3.59763	3.78028	3.38468	3.58753	34.8081	44.0881	30.1604	36.3522	-0.50198	0.111935	no_change	2.55128	1.08731e-24	up_full_sep
ENSMUSG00000017707	Serinc3	180.483	154.859	177.588	170.976	207.374	150.929	145.353	167.885	530.292	467.543	480.779	492.872	0.051426	0.850583	no_change	1.63061	1.25122e-25	up_full_sep
ENSMUSG00000017716	Birc5	22.792	22.4957	24.6776	23.3218	11.1002	9.91102	11.0121	10.6744	1.15148	1.96895	8.56626	3.89556	-1.06077	0.0153529	no_change	-2.14463	4.21527e-08	down_full_sep
ENSMUSG00000017723	Wfdc2	24.6394	32.4329	21.7494	26.2739	52.2738	76.2383	70.2452	66.2525	22.3978	19.0867	30.4863	23.9903	1.3243	0.000141935	up_full_sep	-0.0780383	0.874477	no_change
ENSMUSG00000017724	Etv4	29.239	41.8527	37.5727	36.2214	28.1847	36.3666	34.8276	33.1263	3.73585	3.30444	5.38273	4.14101	-0.0940056	0.841178	no_change	-2.63799	3.7447e-21	down_full_sep
ENSMUSG00000017737	Mmp9	1.22212	2.60682	2.30695	2.0453	3.59763	7.49524	3.3883	4.82705	14.1065	10.6434	35.1334	19.9611	1.0832	0.0105439	no_change	2.97263	4.84643e-16	up_full_sep
ENSMUSG00000017754	Pltp	9.2608	11.032	10.7776	10.3568	10.0908	13.3154	14.4854	12.6305	34.0193	35.3693	43.4039	37.5975	0.296608	0.292521	no_change	1.84055	2.10352e-17	up_full_sep
ENSMUSG00000017756	Slc12a7	194.239	215.378	192.324	200.647	159.222	199.652	200.142	186.339	455.513	571.821	598.082	541.805	-0.00598224	0.995163	no_change	1.55108	1.30166e-13	up_full_sep
ENSMUSG00000017765	Slc12a4	26.8753	36.6604	26.6514	30.0623	37.4609	56.4064	48.7298	47.5324	74.3759	68.8314	97.4399	80.2157	0.673492	0.00659238	no_change	1.42933	8.14502e-11	up_full_sep
ENSMUSG00000017781	Pitpna	129.087	128.494	136.676	131.419	164.813	152.183	149.131	155.376	311.861	325.567	301.602	313.01	0.323841	0.0149091	no_change	1.32339	5.69931e-31	up_full_sep
ENSMUSG00000017832	Hspb9	0.239259	0.213329	0.272567	0.241719	0.668775	1.07155	0.66149	0.800605	0.110922	0.194518	0.266789	0.190743	1.93954	0.00904489	up_full_sep	0.0673974	0.965654	no_change
ENSMUSG00000017969	Ptgis	4.04748	7.24447	3.46485	4.91894	5.67468	10.3542	6.08931	7.37272	16.8266	9.26854	19.8776	15.3242	0.535326	0.291928	no_change	1.55132	0.000152738	up_full_sep
ENSMUSG00000017978	Cadps2	73.6621	65.1899	77.4061	72.086	82.7509	72.5527	91.8169	82.3735	31.6276	25.367	20.2885	25.761	0.242122	0.198227	no_change	-1.34562	1.51052e-18	down_full_sep
ENSMUSG00000018012	Rac3	13.1099	15.3807	13.7901	14.0936	14.2757	19.1129	18.0623	17.1503	2.79495	4.55391	2.98293	3.44393	0.313053	0.240814	no_change	-1.53069	5.58848e-12	down_full_sep
ENSMUSG00000018126	Baiap2l2	0.6539	3.25422	0.789589	1.5659	4.01307	8.02335	7.01624	6.35089	1.92546	3.55727	4.27473	3.25249	1.68073	0.000495501	up_full_sep	1.09814	0.019984	no_change
ENSMUSG00000018168	Ikzf3	0.422001	0.434892	0.535576	0.464156	0.179704	0.332274	0.283711	0.26523	3.39438	2.44791	7.72258	4.52162	-0.781846	0.296322	no_change	2.87031	1.75336e-07	up_full_sep
ENSMUSG00000018217	Pmp22	18.9811	27.3308	20.3123	22.208	41.5934	66.3351	62.6627	56.8637	730.585	661.44	1021.22	804.415	1.33678	2.82136e-10	up_full_sep	5.2109	9.86625e-156	up_full_sep
ENSMUSG00000018334	Ksr1	24.883	28.939	24.1215	25.9811	36.2243	47.9886	43.5251	42.5793	171.394	199.98	253.745	208.373	0.722848	0.0273182	no_change	2.90488	2.38169e-25	up_full_sep
ENSMUSG00000018339	Gpx3	5.35413	8.45538	5.84734	6.55228	12.498	20.116	14.5523	15.7221	82.6307	90.2824	172.821	115.245	1.19283	0.0248411	no_change	3.97116	3.15756e-18	up_full_sep
ENSMUSG00000018362	Kpna2	65.2223	57.5637	76.3576	66.3812	18.5963	18.2448	17.9787	18.2733	12.0779	13.5628	20.0038	15.2148	-1.73613	4.52914e-25	down_full_sep	-1.944	1.38354e-32	down_full_sep
ENSMUSG00000018417	Myo1b	254.615	217.876	237.032	236.508	204.836	134.369	146.22	161.808	64.43	56.6905	43.9213	55.0139	-0.458385	0.11097	no_change	-1.91424	9.41071e-16	down_full_sep
ENSMUSG00000018451	6330403K07Rik	72.6819	77.7172	71.702	74.0337	63.4707	58.2575	61.0959	60.9413	16.3708	14.5337	10.4557	13.7867	-0.207569	0.177767	no_change	-2.21236	2.0827e-67	down_full_sep
ENSMUSG00000018459	Slc13a3	0.220951	0.120267	0.220951	0.187389	0.179704	0.544498	0.283711	0.335971	0.711654	0.81017	1.59041	1.03741	1.22182	0.0660381	no_change	3.00398	2.68314e-08	up_full_sep
ENSMUSG00000018470	Kcnab3	3.50298	3.50093	3.56359	3.5225	3.34263	4.88644	4.4044	4.21116	20.8061	23.29	20.5278	21.5413	0.270806	0.195218	no_change	2.40362	1.81316e-55	up_full_sep
ENSMUSG00000018500	Adora2b	0.863755	1.91225	1.50812	1.42804	3.11209	2.73277	3.27443	3.03976	0.276504	0.224446	0.282106	0.261018	0.9329	0.000999457	no_change	-1.86561	1.53777e-08	down_full_sep
ENSMUSG00000018548	Trim37	102.53	86.3555	103.302	97.3957	80.6497	65.0169	65.5825	70.4164	256.523	294.025	212.401	254.316	-0.398781	0.0506809	no_change	1.4224	1.36364e-16	up_full_sep
ENSMUSG00000018554	Ybx2	8.84124	14.1011	10.9154	11.2859	13.4475	14.7511	14.4018	14.2002	4.13813	2.09566	2.87221	3.03533	0.338403	0.387926	no_change	-1.37956	1.02075e-05	down_full_sep
ENSMUSG00000018570	2810408A11Rik	9.72579	10.2308	8.00803	9.32153	7.38475	8.08734	5.86361	7.1119	1.0254	0.962789	0.98762	0.991936	-0.317361	0.215724	no_change	-2.22036	6.36247e-23	down_full_sep
ENSMUSG00000018581	Dnah11	2.79694	2.60913	2.36784	2.59131	5.35413	3.93856	3.33832	4.21034	14.9563	9.89345	8.19635	11.0154	0.632907	0.0896741	no_change	1.92371	4.68407e-10	up_full_sep
ENSMUSG00000018583	G3bp1	353.806	354.394	363.304	357.168	237.856	189.56	188.889	205.435	109.284	111.17	99.877	106.777	-0.652258	1.94473e-07	no_change	-1.52462	3.35292e-39	down_full_sep
ENSMUSG00000018589	Glra2	0.436939	0.174102	0.362294	0.324445	0.436939	0.373106	0.356185	0.388743	0.170187	0.0405182	0.0405182	0.083741	0.384608	0.454422	no_change	-2.33814	0.000146785	down_full_sep
ENSMUSG00000018593	Sparc	1599.54	1791.08	1671.17	1687.26	2590.62	2590.62	2061.67	2414.3	7944.81	5340.14	6205.87	6496.94	0.952034	1.37968e-11	no_change	2.22211	3.19492e-63	up_full_sep
ENSMUSG00000018595	Glra4	1.65329	1.6662	1.62214	1.64721	0.2598	0.388423	0.356185	0.334803	1.40538	1.53257	0.98762	1.30852	-1.87269	8.70334e-07	down_full_sep	0.12008	0.780528	no_change
ENSMUSG00000018634	Crhr1	1.04348	1.4247	1.50812	1.32543	0.138965	0.313841	0.283711	0.245506	11.1529	14.5	18.3695	14.6741	-2.10431	2.91693e-09	down_full_sep	3.02733	1.31272e-38	up_full_sep
ENSMUSG00000018654	Ikzf1	3.15415	2.88908	4.28652	3.44325	1.31685	1.82025	1.96895	1.70202	9.79473	11.6701	36.3666	19.2772	-0.737648	0.166127	no_change	2.30772	7.31842e-08	up_full_sep
ENSMUSG00000018666	Cbx1	242.387	202.469	267.744	237.534	136.802	82.851	88.1436	102.599	92.5616	94.9218	54.4716	80.6517	-1.11095	3.08237e-06	no_change	-1.37827	7.34597e-10	down_full_sep
ENSMUSG00000018678	Sp2	7.5825	14.1065	12.2233	11.3041	23.5993	46.0586	47.4811	39.0463	8.24163	6.97052	21.0721	12.0947	1.75307	0.000992292	up_full_sep	0.201507	0.762945	no_change
ENSMUSG00000018698	Lhx1	0.0793735	0.120267	0.0831269	0.0942558	0.0405182	0.062332	0.071429	0.0580931	0.369725	0.302143	0.163317	0.278395	-0.74213	0.595228	no_change	2.65382	0.000560202	up_full_sep
ENSMUSG00000018727	Cpsf4l	6.61688	7.50135	7.74342	7.28722	1.34428	1.58692	1.13259	1.3546	3.98165	5.44526	5.67897	5.03529	-1.89116	1.62147e-13	down_full_sep	-0.2373	0.38523	no_change
ENSMUSG00000018740	Slc25a35	1.38421	2.21388	2.40766	2.00191	2.5738	3.28424	2.82069	2.89291	6.6629	5.95184	10.0574	7.55739	0.514101	0.233126	no_change	1.78558	1.90787e-07	up_full_sep
ENSMUSG00000018750	Zbtb4	70.3588	81.7712	62.461	71.5303	77.7913	77.836	74.2214	76.6162	201.042	241.6	223.04	221.894	0.156073	0.554449	no_change	1.6341	2.18269e-18	up_full_sep
ENSMUSG00000018752	Tnfsfm13	0.347419	0.194518	0.204029	0.248655	0.417971	0.562931	0.283711	0.421538	1.15148	2.04997	2.40964	1.87037	1.01056	0.180542	no_change	3.00452	5.86582e-07	up_full_sep
ENSMUSG00000018796	Acsl1	38.9319	34.5519	40.1659	37.8832	57.3645	59.051	58.9285	58.448	259.803	278.09	264.07	267.321	0.637789	3.26124e-17	no_change	2.75896	0	up_full_sep
ENSMUSG00000018800	Abca5	48.9034	37.6901	41.3078	42.6338	55.0316	33.2666	33.2548	40.5176	193.376	192.228	130.783	172.129	-0.0487478	0.954583	no_change	1.98398	1.75853e-08	up_full_sep
ENSMUSG00000018822	Sfrp5	0.294936	0.590843	0.308191	0.39799	0.592951	1.24199	1.21114	1.01536	19.1129	18.6279	24.324	20.6883	1.2796	0.00423926	no_change	4.95171	3.62176e-40	up_full_sep
ENSMUSG00000018830	Myh11	2.75834	3.55727	2.26675	2.86079	2.03886	2.24699	2.75629	2.34738	12.4079	9.34735	5.80091	9.18538	-0.160715	0.786868	no_change	1.57444	2.16418e-05	up_full_sep
ENSMUSG00000018865	Sult4a1	10.6261	11.9323	12.7694	11.7759	9.10082	13.2814	12.7934	11.7252	124.162	175.17	130.673	143.335	0.0247016	0.957776	no_change	3.51498	2.2618e-90	up_full_sep
ENSMUSG00000018906	P4ha2	17.0807	18.0329	13.1604	16.0913	19.6189	21.1458	24.7584	21.841	3.52127	5.2696	4.7196	4.50349	0.458898	0.0368069	no_change	-1.41075	8.78538e-13	down_full_sep
ENSMUSG00000018907	Alox12e	0.0605555	0.0773274	0.062332	0.0667383	0.0513917	0.0405182	0.0405182	0.0441427	0.494599	0.859402	0.620684	0.658229	-1.94432	0.414295	no_change	4.9488	0.00030322	up_full_sep
ENSMUSG00000018919	Tm4sf5	0.165181	0.213329	0.183613	0.187374	0.299027	0.332274	0.283711	0.305004	2.04997	2.09967	1.9489	2.03285	1.04834	0.420676	no_change	3.61288	0.000274156	up_full_sep
ENSMUSG00000018920	Cxcl16	1.49002	1.46266	1.64762	1.53344	2.2986	2.90193	2.16745	2.45599	6.31704	5.73526	7.10265	6.38498	0.63233	0.111257	no_change	1.89859	5.16572e-09	up_full_sep
ENSMUSG00000018924	Alox15	0.468322	0.436939	0.32694	0.410733	0.335986	0.332274	0.391539	0.353266	0.759683	0.601779	1.65124	1.00424	-0.157214	0.877389	no_change	1.49193	0.00960456	up_full_sep
ENSMUSG00000018927	Ccl6	0.542722	0.466276	0.555613	0.521537	0.217041	0.174102	0.204029	0.198391	0.835297	0.423512	1.50626	0.921689	-1.41602	0.00514439	down_full_sep	0.984399	0.014287	no_change
ENSMUSG00000019027	Dnah1	11.7221	17.1876	11.1252	13.345	9.92217	15.3126	16.2945	13.8431	0.942571	0.666668	1.53878	1.04934	0.0794772	0.856569	no_change	-2.69063	2.36602e-23	down_full_sep
ENSMUSG00000019102	Aldh3a1	0.756282	0.70051	1.12673	0.861173	3.02367	5.19355	4.74131	4.31951	13.9271	17.548	18.5189	16.6647	1.80426	2.67101e-12	up_full_sep	3.56629	2.19642e-51	up_full_sep
ENSMUSG00000019146	Cacng2	6.72923	5.60429	8.63219	6.98857	3.26927	4.94657	6.19189	4.80257	17.7324	19.9702	18.647	18.7832	-0.403255	0.352584	no_change	1.38554	4.19672e-05	up_full_sep
ENSMUSG00000019194	Scn1b	2.05569	2.78309	1.55001	2.1296	3.8712	6.56724	5.8272	5.42188	91.8793	110.32	147.6	116.6	1.19184	0.000409698	no_change	5.3567	2.02404e-74	up_full_sep
ENSMUSG00000019210	Atp6v1e1	43.4248	48.3372	45.3569	45.7063	56.952	61.1275	60.7818	59.6204	112.947	111.944	131.665	118.852	0.410407	0.00440164	no_change	1.39212	1.82657e-28	up_full_sep
ENSMUSG00000019214	Chtf18	12.4458	15.283	14.8839	14.2042	6.54442	8.06646	6.90427	7.17172	0.98762	2.04997	4.10556	2.38105	-0.874224	0.0658986	no_change	-1.92618	3.39538e-06	down_full_sep
ENSMUSG00000019232	Etnppl	0.436939	0.289137	0.2598	0.328625	0.704222	0.800402	0.600268	0.701631	115.376	75.0255	75.2397	88.5471	1.29831	0.324343	no_change	7.32253	5.20319e-13	up_full_sep
ENSMUSG00000019278	Dpep1	0.062332	0.120267	0.127843	0.103481	0.358292	0.291	0.187108	0.2788	12.006	9.08257	12.1353	11.0746	2.19891	0.00195258	up_full_sep	6.82236	4.49788e-31	up_full_sep
ENSMUSG00000019302	Atp6v0a1	81.9057	92.1421	86.6678	86.9052	98.7892	121.142	125.611	115.181	229.66	251.094	314.828	265.194	0.45509	0.0545113	no_change	1.60949	8.13575e-16	up_full_sep
ENSMUSG00000019303	Psmc3ip	7.00064	6.82572	8.07472	7.30036	4.01485	4.60314	3.98869	4.20222	1.11036	1.56191	1.41285	1.3617	-0.62611	0.00624565	no_change	-1.63336	3.42942e-14	down_full_sep
ENSMUSG00000019326	Aoc3	1.38634	1.4247	1.64762	1.48622	7.39027	11.0517	10.0689	9.50362	9.42023	7.14509	8.20206	8.2558	2.28203	1.24564e-07	up_full_sep	2.22913	6.28996e-08	up_full_sep
ENSMUSG00000019359	Gdpd2	0.689347	0.785619	0.698372	0.724446	1.83008	3.78179	4.21878	3.27688	0.213329	0.253783	0.769293	0.412135	1.61491	0.00136118	up_full_sep	-0.496959	0.381811	no_change
ENSMUSG00000019368	Sec14l4	0.12409	0.0551347	0.109032	0.0960853	0.105392	0.0457897	0.0551347	0.0687721	0.566425	0.601779	0.422001	0.530069	-0.193006	0.940535	no_change	3.67833	0.000709921	up_full_sep
ENSMUSG00000019539	Rcn3	133.139	150.819	151.117	145.025	157.907	175.319	170.989	168.072	34.0411	40.1659	32.8051	35.6707	0.303608	0.285798	no_change	-1.83405	2.50826e-16	down_full_sep
ENSMUSG00000019577	Pdk4	6.73298	6.77547	7.04899	6.85248	7.03275	5.33631	5.96587	6.11165	33.9129	31.7609	25.2852	30.3197	-0.102777	0.755447	no_change	2.08357	1.63574e-25	up_full_sep
ENSMUSG00000019647	Sema6a	262.936	290.712	276.192	276.613	225.587	272.538	279.912	259.346	45.5381	44.9431	51.8955	47.4589	-0.00609379	0.995163	no_change	-2.34111	7.2641e-24	down_full_sep
ENSMUSG00000019718	L3hypdh	10.0574	13.7355	11.3966	11.7298	9.04083	10.1833	9.622	9.61537	2.49944	2.51523	3.11567	2.71011	-0.243859	0.225671	no_change	-1.53771	2.71055e-19	down_full_sep
ENSMUSG00000019767	Ccdc170	0.241367	0.174102	0.29289	0.23612	0.280123	0.0732055	0.109032	0.15412	0.793463	0.995589	0.709763	0.832938	-0.508557	0.579048	no_change	2.36445	6.23992e-05	up_full_sep
ENSMUSG00000019768	Esr1	0.294936	0.194518	0.308191	0.265882	0.607734	0.650342	0.583347	0.613808	5.11528	2.70641	4.9724	4.2647	1.46597	0.00172308	up_full_sep	3.76211	1.8041e-21	up_full_sep
ENSMUSG00000019773	Fbxo5	16.5862	16.609	19.9944	17.7299	8.82692	6.88173	8.54945	8.08603	2.79694	3.20986	7.4391	4.48197	-1.03542	0.00204891	no_change	-1.56007	4.42562e-07	down_full_sep
ENSMUSG00000019787	Trdn	0.308191	0.289137	0.29289	0.29674	0.474276	0.562931	0.540675	0.525961	2.58807	2.55524	1.44247	2.19526	1.02425	0.0431147	no_change	2.83198	5.92762e-12	up_full_sep
ENSMUSG00000019796	Lrp11	16.5885	14.3553	19.3977	16.7805	15.0591	16.6033	17.0453	16.2359	47.8784	45.604	45.2634	46.2486	-0.00811344	0.986794	no_change	1.47845	1.99754e-57	up_full_sep
ENSMUSG00000019803	Nr2e1	11.1252	12.3566	12.4882	11.99	25.5199	26.3898	34.8736	28.9278	0.0831269	0.0885223	0.149864	0.107171	1.2423	0.562474	no_change	-6.06602	0.000194096	down_full_sep
ENSMUSG00000019813	Cep57l1	17.9092	16.361	16.6837	16.9846	5.81973	4.44053	5.29991	5.18672	6.31704	6.46729	5.93587	6.24007	-1.51124	4.36521e-30	down_full_sep	-1.13563	2.73869e-19	no_change
ENSMUSG00000019817	Plagl1	93.7729	106.433	89.8224	96.676	63.5759	83.0673	63.8185	70.1539	7.94132	8.49136	9.51324	8.64864	-0.364346	0.267297	no_change	-3.12811	2.40025e-33	down_full_sep
ENSMUSG00000019820	Utrn	412.488	387.743	385.507	395.246	404.542	418.462	414.385	412.463	1257.04	1284.61	1042.71	1194.79	0.157508	0.28254	no_change	1.96944	1.31365e-68	up_full_sep
ENSMUSG00000019832	Rab32	4.90275	4.69558	4.35604	4.65146	3.74171	4.82687	4.40674	4.32511	0.814208	0.651854	1.34861	0.938222	-0.034297	0.928823	no_change	-1.42264	6.91088e-12	down_full_sep
ENSMUSG00000019837	Gtf3c6	38.5424	27.4696	38.2407	34.7509	25.3732	17.7399	17.3505	20.1545	16.3059	13.9414	6.63874	12.2953	-0.73358	0.00512863	no_change	-1.33697	1.70134e-08	down_full_sep
ENSMUSG00000019845	Tube1	12.2138	9.66808	12.006	11.296	6.41939	4.27473	4.11804	4.93739	3.06365	3.20986	2.32253	2.86535	-1.02861	2.68833e-06	no_change	-1.43107	7.24923e-12	down_full_sep
ENSMUSG00000019846	Lama4	350.717	332.736	365.772	349.742	294.732	298.364	299.006	297.367	117.629	103.666	101.308	107.534	-0.114538	0.580599	no_change	-1.49763	5.90564e-25	down_full_sep
ENSMUSG00000019848	Popdc3	0.422001	0.399694	0.516765	0.446153	0.51152	0.514901	0.49798	0.508134	1.31874	2.26489	1.62214	1.73526	0.263257	0.57064	no_change	1.89851	2.73466e-10	up_full_sep
ENSMUSG00000019851	Perp	2.36633	3.00176	3.17076	2.84628	12.0265	12.3523	10.8478	11.7422	27.9348	19.1443	15.8768	20.9853	1.80999	8.33383e-12	up_full_sep	2.64527	3.53786e-26	up_full_sep
ENSMUSG00000019853	Hebp2	6.46729	6.04107	5.32029	5.94288	9.49867	9.6502	10.2944	9.81443	41.3199	37.1277	45.5766	41.3414	0.664129	0.000500589	no_change	2.69185	1.96831e-60	up_full_sep
ENSMUSG00000019866	Aim1	22.3361	23.1777	22.0293	22.5144	25.359	29.2872	30.3777	28.3413	58.0682	60.6457	68.455	62.3896	0.343426	0.0412148	no_change	1.4851	4.50808e-26	up_full_sep
ENSMUSG00000019872	Smpdl3a	13.5832	12.8191	13.1688	13.1904	26.2573	23.6622	23.3393	24.4196	50.6369	38.5806	59.1433	49.4536	0.879385	2.91333e-06	no_change	1.90237	1.43753e-28	up_full_sep
ENSMUSG00000019874	Fabp7	206.618	137.049	211.952	185.206	66.008	31.7609	37.2437	45.0042	18.9925	20.2144	6.6011	15.2693	-1.89905	6.73069e-09	down_full_sep	-3.34702	2.31823e-27	down_full_sep
ENSMUSG00000019876	Pkib	1.76174	1.59444	2.24699	1.86773	1.68981	0.800402	0.644568	1.04493	0.581742	0.207524	0.299027	0.362765	-0.4939	0.239701	no_change	-1.59457	1.5565e-05	down_full_sep
ENSMUSG00000019888	Mgat4c	0.594997	0.447843	0.449706	0.497515	0.627771	0.466276	0.477771	0.523939	1.77687	1.59041	0.818081	1.39512	0.115724	0.869433	no_change	1.49555	0.000115538	up_full_sep
ENSMUSG00000019894	Slc6a15	57.3965	48.6899	53.2214	53.1026	44.3934	32.0424	40.7644	39.0668	187.002	163.661	133.202	161.288	-0.385596	0.160942	no_change	1.58909	1.20147e-12	up_full_sep
ENSMUSG00000019899	Lama2	96.8433	101.432	93.9586	97.4113	155.809	191.264	182.794	176.622	488.183	437.785	453.293	459.754	0.92459	6.31743e-09	no_change	2.30714	6.50335e-55	up_full_sep
ENSMUSG00000019935	Slc17a8	2.70115	1.73097	2.14895	2.19369	5.39266	5.01422	4.50847	4.97178	59.5803	68.1225	46.6876	58.1301	1.03301	0.000471952	no_change	4.38496	3.00606e-66	up_full_sep
ENSMUSG00000019936	Epyc	265.606	210.743	235.943	237.43	530.292	319.302	403.665	417.753	1029.14	995.842	946.929	990.636	0.832566	0.00808349	no_change	2.22358	8.62989e-16	up_full_sep
ENSMUSG00000019942	Cdk1	31.8056	34.1804	30.2867	32.0909	18.5346	20.0038	19.9558	19.4981	0.814208	0.861449	10.9645	4.21339	-0.660049	0.288191	no_change	-2.50565	5.36037e-07	down_full_sep
ENSMUSG00000019960	Dusp6	81.0812	88.091	77.139	82.1038	55.1101	55.8826	57.4935	56.162	27.2013	25.6989	29.1989	27.3664	-0.453844	0.00130431	no_change	-1.43786	1.71535e-29	down_full_sep
ENSMUSG00000019961	Tmpo	277.265	240.754	282.195	266.738	154.077	126.932	144.007	141.672	77.0066	81.1549	87.3803	81.8473	-0.821766	1.4592e-05	no_change	-1.53564	1.62152e-18	down_full_sep
ENSMUSG00000019970	Sgk1	46.5916	49.0143	39.9938	45.1999	68.3392	74.0296	70.3226	70.8972	184.374	174.475	183.195	180.681	0.665592	1.95609e-05	no_change	1.96445	3.65322e-44	up_full_sep
ENSMUSG00000019979	Apaf1	90.3752	82.851	85.6935	86.3066	65.5825	53.0788	47.9958	55.5524	30.5293	25.5822	28.3985	28.17	-0.541378	0.000444559	no_change	-1.47026	9.80667e-26	down_full_sep
ENSMUSG00000019989	Enpp3	17.163	14.703	15.0304	15.6322	8.94301	7.08503	9.4163	8.48145	3.10753	2.58217	3.30874	2.99948	-0.790276	2.31314e-05	no_change	-1.81004	6.39145e-24	down_full_sep
ENSMUSG00000019992	Mtfr2	3.27292	3.32831	5.15395	3.91839	1.65124	0.663266	0.985637	1.10005	0.550038	0.287361	0.557597	0.464998	-1.3358	0.0045755	down_full_sep	-2.08879	2.04875e-06	down_full_sep
ENSMUSG00000020014	Cfap54	3.13169	3.06552	2.71924	2.97215	10.5076	9.05418	9.91102	9.82427	6.95384	5.34391	6.98418	6.42731	1.50757	6.23445e-11	up_full_sep	1.12831	6.47333e-07	no_change
ENSMUSG00000020017	Hal	0.241367	0.138965	0.127843	0.169392	0.2598	0.349195	0.246373	0.285123	0.761821	1.02691	0.709763	0.832832	1.1644	0.139057	no_change	2.99603	2.00093e-06	up_full_sep
ENSMUSG00000020019	Ntn4	8.93672	11.179	7.86775	9.32783	11.2529	12.0802	11.8866	11.7399	80.2768	85.5384	89.5502	85.1218	0.33914	0.108367	no_change	3.13477	1.36916e-79	up_full_sep
ENSMUSG00000020023	Tmcc3	18.5664	17.3035	18.3133	18.0611	29.0668	29.5882	29.378	29.3443	110.518	106.606	88.2427	101.789	0.699563	9.62325e-06	no_change	2.4778	8.39828e-69	up_full_sep
ENSMUSG00000020033	4930463O16Rik	0.183613	0.304282	0.183613	0.223836	1.28071	1.95307	1.91225	1.71534	0.0940004	0.0698245	0.0921103	0.0853117	2.83782	2.61413e-05	up_full_sep	-1.38203	0.101475	no_change
ENSMUSG00000020034	Tcp11l2	11.2078	10.1332	11.7221	11.0211	12.3921	13.3198	14.1926	13.3015	29.3435	26.207	44.1322	33.2276	0.279609	0.229761	no_change	1.57357	4.6129e-18	up_full_sep
ENSMUSG00000020037	Rfx4	0.183613	0.213329	0.204029	0.200324	0.138965	0.211439	0.214934	0.188446	0.440812	0.601779	0.403568	0.482053	0.227415	0.746885	no_change	1.95587	6.24443e-07	up_full_sep
ENSMUSG00000020067	Mypn	0.0793735	0.120267	0.062332	0.0873242	0.0405182	0.250288	0.138965	0.143257	0.696509	1.09439	0.946896	0.912598	1.43746	0.145558	no_change	4.50756	2.06339e-09	up_full_sep
ENSMUSG00000020077	Srgn	0.997899	0.618701	1.16117	0.925922	10.1187	10.7496	7.17378	9.34736	28.68	26.2148	39.2056	31.3668	2.70073	7.24215e-29	up_full_sep	4.39426	3.04475e-81	up_full_sep
ENSMUSG00000020086	H2afy2	76.7623	88.5263	81.7506	82.3464	62.9786	82.9194	75.6691	73.8557	9.24904	10.243	9.89345	9.79518	-0.074279	0.821605	no_change	-2.76184	1.17159e-43	down_full_sep
ENSMUSG00000020098	Pcbd1	5.10717	5.43889	5.35627	5.30078	10.1543	7.37035	8.32296	8.61587	0.793463	1.05975	1.23607	1.02976	0.629169	3.54368e-05	no_change	-1.47939	3.99632e-18	down_full_sep
ENSMUSG00000020099	Unc5b	181.698	235.767	186.336	201.267	138.82	188.633	214.682	180.712	33.1277	33.9443	40.4443	35.8388	-0.0556081	0.92024	no_change	-2.28978	1.79679e-16	down_full_sep
ENSMUSG00000020101	Vsir	8.20206	9.51881	6.24643	7.9891	11.8499	16.0422	13.6773	13.8565	20.6827	25.6279	31.5713	25.9606	0.762248	0.00950222	no_change	1.64388	2.08115e-10	up_full_sep
ENSMUSG00000020132	Rab21	36.2816	28.4492	33.4532	32.728	28.0405	23.2359	22.9276	24.7346	104.522	98.9056	78.9155	94.1145	-0.365756	0.0671277	no_change	1.54781	6.20789e-21	up_full_sep
ENSMUSG00000020137	Thap2	19.8133	17.1097	20.5799	19.1676	3.60343	3.12954	3.34043	3.3578	14.1792	15.862	15.4976	15.1796	-2.18535	5.61266e-21	down_full_sep	-0.243138	0.342065	no_change
ENSMUSG00000020151	Ptprr	0.997899	1.87634	0.733726	1.20265	0.668775	1.10186	0.672426	0.814354	4.24047	3.3562	3.03917	3.54528	-0.306357	0.35249	no_change	1.47042	1.19381e-10	up_full_sep
ENSMUSG00000020154	Ptprb	30.0858	31.092	24.428	28.5353	18.5756	25.051	22.298	21.9749	102.856	77.8719	110.746	97.1579	-0.3346	0.0981267	no_change	1.77301	2.62502e-27	up_full_sep
ENSMUSG00000020167	Tcf3	207.737	304.492	224.387	245.539	225.703	295.311	262.936	261.317	50.3024	59.8765	92.7941	67.6577	0.183166	0.691486	no_change	-1.67494	7.2638e-08	down_full_sep
ENSMUSG00000020169	Best3	0.0793735	0.120267	0.062332	0.0873242	0.138965	0.332274	0.246373	0.239204	6.00853	5.93356	9.09052	7.01087	2.33428	0.00734735	up_full_sep	6.62992	6.16364e-20	up_full_sep
ENSMUSG00000020173	Cobl	43.2103	42.6651	44.0972	43.3242	116.739	149.732	164.319	143.597	64.6932	69.6146	78.9821	71.0966	1.715	6.72154e-25	up_full_sep	0.758335	6.53358e-06	no_change
ENSMUSG00000020176	Grb10	807.093	901.431	811.827	840.117	488.183	489.588	501.585	493.119	40.8792	39.1829	45.1647	41.7423	-0.584734	3.43509e-05	no_change	-3.98607	2.1238e-210	down_full_sep
ENSMUSG00000020182	Ddc	3.73585	2.88908	4.38233	3.66909	1.05176	0.979836	1.91225	1.31462	0.170187	0.278015	0.165181	0.204461	-1.07308	0.00419053	no_change	-3.30991	9.32054e-17	down_full_sep
ENSMUSG00000020183	Cpm	8.03474	11.6383	9.42441	9.69916	24.7944	21.3594	23.8018	23.3186	116.924	115.628	141.199	124.584	1.22544	1.59651e-13	no_change	3.57976	4.30218e-120	up_full_sep
ENSMUSG00000020185	E2f7	20.229	20.5383	23.5993	21.4555	7.66699	9.47927	10.7098	9.28534	0.440812	0.696509	2.60913	1.24882	-1.12286	0.016137	no_change	-3.23476	1.00667e-14	down_full_sep
ENSMUSG00000020212	Mdm1	26.1198	25.0386	28.2762	26.4782	18.1064	20.9573	22.5173	20.527	146.22	174.275	179.168	166.554	-0.324524	0.071917	no_change	2.5888	2.33044e-71	up_full_sep
ENSMUSG00000020216	Jsrp1	0.382773	0.15529	0.32694	0.288334	0.592951	0.600268	0.66149	0.618236	0.891712	1.94074	1.74464	1.5257	1.32383	0.0669605	no_change	2.52299	4.27155e-05	up_full_sep
ENSMUSG00000020241	Col6a2	95.1661	122.406	87.6161	101.73	94.2735	168.669	129.087	130.676	16.0267	12.7854	17.1393	15.3171	0.437955	0.340607	no_change	-2.50078	2.87011e-12	down_full_sep
ENSMUSG00000020251	Glt8d2	6.59677	7.75558	7.53988	7.29741	9.18531	6.4991	8.28202	7.98881	0.648566	1.23447	1.68566	1.18956	0.142314	0.736056	no_change	-1.77912	8.17516e-10	down_full_sep
ENSMUSG00000020262	Adarb1	18.0528	20.1306	17.9272	18.7036	20.7676	25.7807	24.1068	23.5517	170.24	210.584	257.065	212.63	0.353035	0.0732813	no_change	3.39629	2.88676e-101	up_full_sep
ENSMUSG00000020264	Slc36a2	0.559643	0.568564	0.605626	0.577944	0.241367	0.373106	0.356185	0.323553	48.9983	47.3508	65.1427	53.8306	-0.849195	0.072924	no_change	5.67156	6.98438e-66	up_full_sep
ENSMUSG00000020272	Stk10	15.9649	16.1835	16.8424	16.3303	12.0285	17.9092	16.2595	15.3991	37.6449	40.5761	47.0824	41.7678	-0.0406452	0.930696	no_change	1.37397	7.80317e-10	up_full_sep
ENSMUSG00000020290	Xpo1	365.772	270.189	359.299	331.754	216.947	118.45	140.917	158.771	113.445	115.988	100.632	110.022	-0.952649	0.0129579	no_change	-1.407	4.75919e-05	down_full_sep
ENSMUSG00000020297	Nsg2	50.7286	36.1887	47.124	44.6804	14.6176	17.0807	16.3019	16.0001	9.42023	9.3862	5.27364	8.02669	-1.39147	1.55968e-18	down_full_sep	-2.18831	8.66695e-45	down_full_sep
ENSMUSG00000020300	Cpeb4	59.1872	43.4103	57.2508	53.2828	77.4759	63.5759	70.6052	70.5523	265.335	242.623	245.911	251.29	0.419145	0.131814	no_change	2.19308	3.28006e-22	up_full_sep
ENSMUSG00000020321	Mdh1	115.855	104.773	113.219	111.282	103.399	113.798	114.47	110.556	408.607	424.234	387.743	406.862	0.0538742	0.778477	no_change	1.93287	7.4567e-62	up_full_sep
ENSMUSG00000020325	Fstl3	0.204029	0.233367	0.165181	0.200859	0.31746	0.190868	0.445705	0.318011	0.696509	0.614516	0.818081	0.709702	1.00213	0.092992	no_change	2.50869	1.24738e-07	up_full_sep
ENSMUSG00000020328	Nudcd2	31.3721	25.7328	31.5232	29.5427	21.7007	14.657	14.8413	17.0663	10.1693	11.217	8.56966	9.98531	-0.750642	0.000871516	no_change	-1.36346	4.41473e-11	down_full_sep
ENSMUSG00000020330	Hmmr	19.0171	17.1178	24.324	20.153	5.54403	4.10358	5.37227	5.00663	0.425402	0.666668	7.68233	2.9248	-1.79816	0.00499868	down_full_sep	-2.32098	8.10069e-05	down_full_sep
ENSMUSG00000020331	Hcn2	2.87023	4.55391	3.69334	3.70583	4.39663	9.48141	9.88108	7.91971	78.1265	92.8819	138.82	103.276	0.973536	0.037	no_change	4.51946	8.5383e-31	up_full_sep
ENSMUSG00000020333	Acsl6	12.5139	10.235	10.479	11.0759	7.30623	9.40822	7.65407	8.12284	88.3968	99.4969	91.6842	93.1926	-0.388437	0.00436949	no_change	3.03065	7.2778e-179	up_full_sep
ENSMUSG00000020334	Slc22a4	1.98723	1.77299	1.78051	1.84691	4.79383	4.88644	5.50926	5.06318	7.75558	5.89973	9.14302	7.59944	1.27633	6.39709e-08	no_change	1.89958	2.71085e-18	up_full_sep
ENSMUSG00000020340	Cyfip2	165.158	171.947	152.525	163.21	161.14	214.855	230.218	202.071	353.044	328.539	470.408	383.997	0.402187	0.22182	no_change	1.32033	8.40005e-07	up_full_sep
ENSMUSG00000020358	Hnrnpab	169.729	174.475	187.801	177.335	160.78	173.311	171.158	168.416	55.8662	54.3637	51.5272	53.919	0.0179599	0.972418	no_change	-1.53628	3.69369e-20	down_full_sep
ENSMUSG00000020372	Rack1	545.436	643.183	507.283	565.3	618.255	789.48	763.933	723.889	96.8767	105.492	185.423	129.264	0.476391	0.0627874	no_change	-1.91064	7.6502e-19	down_full_sep
ENSMUSG00000020374	Rasgef1c	0.756282	1.14959	0.733726	0.879867	4.63765	10.0592	8.87763	7.85816	8.47782	3.07764	5.83515	5.79687	2.49655	1.45254e-11	up_full_sep	2.26775	2.41222e-10	up_full_sep
ENSMUSG00000020387	Jade2	17.5708	19.2074	16.6945	17.8242	19.7932	25.1649	23.413	22.7904	60.3639	66.6487	70.1309	65.7145	0.37889	0.23839	no_change	1.89121	1.06168e-13	up_full_sep
ENSMUSG00000020388	Pdlim4	10.0165	14.47	8.14181	10.8761	7.80392	10.8677	11.076	9.91589	1.1127	1.19201	1.91761	1.40744	-0.0978538	0.835597	no_change	-2.1334	2.83972e-13	down_full_sep
ENSMUSG00000020393	Kremen1	82.9822	104.234	85.2902	90.8355	152.872	169.902	187.902	170.225	228.589	252.557	296.141	259.096	0.970404	4.31784e-05	no_change	1.52851	3.06575e-12	up_full_sep
ENSMUSG00000020396	Nefh	4.78994	4.95889	6.03477	5.2612	13.4048	22.6985	25.4191	20.5075	893.232	966.314	1013.32	957.622	1.82558	3.66111e-07	up_full_sep	7.382	4.77327e-113	up_full_sep
ENSMUSG00000020411	Nipal4	1.68981	1.59444	1.33415	1.53947	0.748784	0.730351	1.06764	0.848924	0.459245	0.253783	0.299027	0.337352	-0.458882	0.252572	no_change	-1.49453	2.52995e-05	down_full_sep
ENSMUSG00000020424	Gatsl3	1.3404	1.8342	1.12894	1.43451	3.87271	5.51501	5.75548	5.04773	3.87449	4.13419	5.11339	4.37403	1.53552	1.20505e-05	up_full_sep	1.53968	3.58566e-06	up_full_sep
ENSMUSG00000020427	Igfbp3	47.5156	54.1566	47.0824	49.5848	64.1831	68.7959	76.3576	69.7788	7.21393	3.4487	4.65304	5.10523	0.520351	0.0248288	no_change	-2.84454	2.52625e-43	down_full_sep
ENSMUSG00000020428	Gabra6	0.0405182	0.0405182	0.0643155	0.0484506	0.0405182	0.0405182	0.0405182	0.0405182	3.48954	0.194518	0.131338	1.2718	-0.999586	0.83284	no_change	7.13312	0.00762626	up_full_sep
ENSMUSG00000020431	Adcy1	126.769	118.91	105.355	117.012	176.181	218.283	214.065	202.843	279.223	290.398	279.223	282.948	0.861529	2.87429e-05	no_change	1.33322	2.59738e-12	up_full_sep
ENSMUSG00000020432	Tcn2	37.0222	49.1836	34.6624	40.2894	85.3688	111.369	116.372	104.37	123.239	105.233	192.977	140.483	1.35183	4.24673e-07	up_full_sep	1.78014	1.35908e-12	up_full_sep
ENSMUSG00000020435	Osbp2	3.15415	4.28652	4.1302	3.85696	4.43602	6.62286	6.6747	5.9112	57.4407	67.8663	64.3368	63.2146	0.564897	0.0443069	no_change	3.81613	3.96533e-63	up_full_sep
ENSMUSG00000020439	Smtn	22.4362	32.5519	22.5976	25.8619	34.5598	61.6094	47.8902	48.0198	71.8027	68.4011	98.0556	79.4198	0.897218	0.0618369	no_change	1.62776	0.000103097	up_full_sep
ENSMUSG00000020456	Ogdh	139.875	151.188	154.665	148.576	114.161	151.589	139.744	135.164	369.792	349.636	405.809	375.079	-0.0272148	0.908886	no_change	1.43558	1.59308e-32	up_full_sep
ENSMUSG00000020460	Rps27a	318.051	241.021	264.682	274.584	275.295	249.095	248.52	257.637	85.3211	89.3203	70.1468	81.5961	-0.000136622	0.999888	no_change	-1.55385	2.6684e-35	down_full_sep
ENSMUSG00000020473	Aebp1	56.5207	72.6585	57.8512	62.3435	66.8676	118.298	90.0072	91.7242	257.363	313.416	349.019	306.599	0.585928	0.172019	no_change	2.28269	7.15053e-11	up_full_sep
ENSMUSG00000020483	Dynll2	195.255	167.382	197.188	186.609	134.301	134.094	143.919	137.438	519.469	574.396	378.262	490.709	-0.343715	0.157839	no_change	1.5205	1.647e-14	up_full_sep
ENSMUSG00000020486	44443	15.7324	14.6412	14.065	14.8129	14.4799	11.5046	12.8673	12.9506	90.5323	89.8862	80.3695	86.9293	-0.14613	0.564412	no_change	2.5557	8.54536e-50	up_full_sep
ENSMUSG00000020492	Ska2	33.528	29.0668	40.8496	34.4815	17.2409	10.3923	11.6113	13.0815	10.4025	10.4868	8.87564	9.92165	-1.32488	2.07645e-09	down_full_sep	-1.57832	8.03645e-14	down_full_sep
ENSMUSG00000020493	Prr11	18.1967	14.1486	20.2526	17.5326	9.68811	10.2558	10.143	10.029	0.665156	1.1577	3.57919	1.80068	-0.73047	0.141552	no_change	-2.52376	1.73469e-09	down_full_sep
ENSMUSG00000020513	Tubd1	5.38666	4.8403	5.29045	5.17247	1.14297	0.800402	1.03228	0.991882	6.693	6.56724	7.88774	7.04933	-1.74774	6.59442e-15	down_full_sep	0.566076	0.00406825	no_change
ENSMUSG00000020524	Gria1	4.66137	5.69939	6.34731	5.56936	2.12218	2.87023	2.13111	2.37451	1.84493	1.23607	0.474276	1.18509	-0.945532	0.00034859	no_change	-1.52024	1.46435e-09	down_full_sep
ENSMUSG00000020534	Shmt1	18.0745	16.2595	16.9979	17.1106	10.5594	9.91102	10.2986	10.2563	2.08433	2.21388	3.49152	2.59658	-0.674761	0.00740906	no_change	-2.09732	8.26599e-20	down_full_sep
ENSMUSG00000020547	Bzw2	109.926	101.073	103.278	104.759	81.4316	67.7898	76.2928	75.1714	25.9233	24.3552	21.1961	23.8249	-0.396802	0.0896114	no_change	-1.96345	8.77249e-24	down_full_sep
ENSMUSG00000020553	Pctp	8.33898	7.38475	8.95598	8.22657	2.08433	1.98524	3.02527	2.36495	7.16996	9.60586	4.55391	7.10991	-1.44611	5.58136e-08	down_full_sep	-0.0144123	0.989298	no_change
ENSMUSG00000020571	Pdia6	530.292	479.552	554.645	521.496	456.872	330.69	406.664	398.075	177.588	197.188	132.53	169.102	-0.249805	0.276469	no_change	-1.41141	5.77759e-15	down_full_sep
ENSMUSG00000020592	Sdc1	50.602	59.375	49.8784	53.2851	34.7289	40.8752	38.6673	38.0904	7.75718	9.06155	11.0239	9.28087	-0.419376	0.0507428	no_change	-2.2477	4.37888e-34	down_full_sep
ENSMUSG00000020593	Lpin1	23.8888	23.5412	21.6144	23.0148	28.637	31.8274	35.2446	31.903	57.6342	66.3351	76.8325	66.9339	0.477658	0.0169102	no_change	1.54876	2.30456e-19	up_full_sep
ENSMUSG00000020607	Fam84a	38.7187	38.4314	41.642	39.5973	7.30853	7.68775	8.28407	7.76012	2.66091	2.94894	2.27672	2.62886	-2.19913	1.31944e-83	down_full_sep	-3.25934	3.76726e-148	down_full_sep
ENSMUSG00000020609	Apob	0.257936	0.0551347	0.146276	0.153116	0.118756	0.12409	0.149864	0.130903	0.276504	0.494599	0.266789	0.345964	0.117505	0.940693	no_change	1.93457	0.00524542	up_full_sep
ENSMUSG00000020623	Map2k6	35.8662	30.8181	34.7843	33.8229	25.6364	21.2371	23.818	23.5638	94.0289	87.1494	77.5903	86.2562	-0.476557	0.00240643	no_change	1.38711	2.72499e-24	up_full_sep
ENSMUSG00000020634	Ubxn2a	18.5756	18.4171	20.1024	19.0317	28.8608	20.2885	22.4517	23.867	60.6636	51.2756	59.5803	57.1732	0.337906	0.157424	no_change	1.59712	1.19579e-16	up_full_sep
ENSMUSG00000020639	Pfn4	1.55408	1.05176	1.55001	1.38529	2.08433	0.694619	1.39025	1.38973	0.276504	0.378589	0.23535	0.296814	0.0872657	0.867369	no_change	-1.55896	6.82926e-06	down_full_sep
ENSMUSG00000020641	Rsad2	0.6539	0.719036	0.698372	0.690436	6.38584	4.88644	3.52923	4.93384	13.7115	8.63219	12.9956	11.7798	2.16371	5.1177e-07	up_full_sep	3.36083	3.63918e-17	up_full_sep
ENSMUSG00000020642	Rnf144a	55.2426	53.7745	57.7005	55.5725	53.7388	59.2503	61.0166	58.0019	9.8349	10.479	13.8258	11.3799	0.0997593	0.563111	no_change	-2.06435	9.01164e-60	down_full_sep
ENSMUSG00000020649	Rrm2	41.9621	40.906	49.1477	44.0053	12.0382	12.3982	15.7123	13.3829	3.19429	7.19352	39.1417	16.5098	-1.62011	0.00716519	down_full_sep	-1.26586	0.0271349	no_change
ENSMUSG00000020651	Slc26a4	23.3886	24.4909	20.9108	22.9301	24.9712	24.9129	21.5067	23.7969	103.437	172.482	112.505	129.475	0.073947	0.828361	no_change	2.46178	1.48395e-35	up_full_sep
ENSMUSG00000020656	Grhl1	6.51769	5.312	5.6666	5.8321	8.94677	8.90584	9.7843	9.2123	23.7359	28.087	28.2401	26.6877	0.611778	0.00417328	no_change	2.09617	2.28344e-30	up_full_sep
ENSMUSG00000020657	Dnajc27	22.0147	21.5197	24.5788	22.7044	21.5197	21.5407	21.1961	21.4188	58.2957	71.4855	62.0233	63.9348	-0.059559	0.754686	no_change	1.50806	6.1216e-39	up_full_sep
ENSMUSG00000020672	Sntg2	2.43846	2.44791	2.40766	2.43134	1.92959	1.37866	1.62825	1.6455	13.9738	15.4297	11.3311	13.5782	-0.359043	0.11492	no_change	2.26785	3.51829e-46	up_full_sep
ENSMUSG00000020674	Pxdn	371.675	449.177	405.809	408.887	276.466	369.792	387.09	344.449	33.4253	28.7447	35.4689	32.5463	-0.118364	0.672203	no_change	-3.37053	1.67686e-73	down_full_sep
ENSMUSG00000020676	Ccl11	0.365852	0.321203	0.430647	0.372567	0.241367	0.4441	0.283711	0.323059	3.01723	2.09967	2.38016	2.49902	-0.12698	0.953486	no_change	2.5919	0.00512986	up_full_sep
ENSMUSG00000020681	Ace	3.27292	4.08601	2.63553	3.33149	11.217	17.7421	18.3695	15.7762	3.8224	2.28406	4.42225	3.50957	2.02753	4.77629e-10	up_full_sep	0.328533	0.383162	no_change
ENSMUSG00000020686	Gas2l2	0.12409	0.15718	0.220951	0.167407	0.51152	0.678324	0.513125	0.567656	0.535576	0.696509	0.457355	0.563146	2.22657	0.000805142	up_full_sep	2.5133	4.36246e-05	up_full_sep
ENSMUSG00000020704	Asic2	1.72723	1.52875	1.75294	1.66964	4.01888	5.29991	5.91581	5.0782	1.0254	0.548148	0.769293	0.780946	1.40218	1.30519e-05	up_full_sep	-0.374129	0.310821	no_change
ENSMUSG00000020713	Gh	0.062332	0.0961388	0.0405182	0.0663297	0.436939	1.55001	1.57447	1.18714	0.550038	0.144413	0.190868	0.295106	5.1882	1.56444e-05	up_full_sep	3.72825	0.00151075	up_full_sep
ENSMUSG00000020734	Grin2c	0.183613	0.174102	0.220951	0.192889	0.299027	0.29289	0.246373	0.27943	6.35998	4.80197	6.49054	5.88416	0.867815	0.145861	no_change	4.72718	6.99521e-28	up_full_sep
ENSMUSG00000020737	Hn1	199.256	200.568	213.63	204.484	111.205	89.1417	95.7733	98.7067	30.178	33.5867	29.378	31.0476	-0.940663	2.507e-07	no_change	-2.51048	1.80598e-49	down_full_sep
ENSMUSG00000020743	Mif4gd	12.0621	13.525	10.1887	11.9253	16.8503	20.2445	17.6081	18.2343	32.1437	33.7632	37.368	34.425	0.621167	0.00552676	no_change	1.53277	6.27192e-15	up_full_sep
ENSMUSG00000020774	Aspa	3.03321	2.25111	2.76896	2.68443	1.14297	0.696509	1.06953	0.969667	13.6372	10.3863	11.6339	11.8858	-1.00493	0.0159383	no_change	1.98173	1.28746e-08	up_full_sep
ENSMUSG00000020788	Atp2a3	1.83206	3.02946	2.84693	2.56948	6.94798	8.24163	9.62415	8.27125	186.863	225.703	241.021	217.862	1.47075	0.000625907	up_full_sep	5.97516	3.65705e-56	up_full_sep
ENSMUSG00000020793	Galr2	0.6539	0.676341	0.499843	0.610028	2.77515	4.30322	3.50093	3.52643	0.312065	0.442324	0.33986	0.364749	1.97402	6.72597e-07	up_full_sep	-0.41315	0.393133	no_change
ENSMUSG00000020798	Spns3	0.220951	0.141011	0.146276	0.169412	0.31746	0.428783	0.555613	0.433952	9.88742	13.992	15.3807	13.0867	1.80057	0.0015932	up_full_sep	5.93969	6.63015e-36	up_full_sep
ENSMUSG00000020805	Slc13a5	0.241367	0.213329	0.204029	0.219575	5.87129	8.13352	2.96889	5.6579	4.97903	6.45117	6.15819	5.8628	4.27374	8.12003e-21	up_full_sep	4.48307	3.83972e-24	up_full_sep
ENSMUSG00000020808	Fam64a	15.4733	21.158	17.4568	18.0293	5.59034	6.88859	8.17787	6.8856	0.369725	0.315353	0.709763	0.464947	-1.24878	0.00239183	no_change	-4.0698	3.32199e-25	down_full_sep
ENSMUSG00000020810	Cygb	2.87221	3.40659	2.93913	3.07264	6.29791	8.03474	9.44391	7.92552	20.0904	21.7028	23.2518	21.6817	1.18842	0.000332234	no_change	2.57824	3.69542e-18	up_full_sep
ENSMUSG00000020830	Vmo1	1.63478	2.08433	2.11979	1.9463	14.1125	9.91102	9.56032	11.1946	387.743	449.177	226.602	354.507	2.19112	7.25535e-11	up_full_sep	7.05854	3.02359e-114	up_full_sep
ENSMUSG00000020836	Coro6	0.559643	0.618701	0.489214	0.555853	1.68981	4.19816	3.8784	3.25546	68.4845	75.4119	110.952	84.9496	2.02491	8.2826e-07	up_full_sep	6.3818	3.52612e-67	up_full_sep
ENSMUSG00000020846	Fam101b	59.7611	58.5701	59.051	59.1274	106.294	100.413	109.491	105.399	416.55	470.408	423.492	436.817	0.835082	6.04588e-08	no_change	2.90662	4.27934e-94	up_full_sep
ENSMUSG00000020866	Cacna1g	95.9631	154.224	101.404	117.197	105.45	147.921	129.595	127.655	29.8626	37.2299	43.9712	37.0212	0.209794	0.708842	no_change	-1.4854	9.74407e-05	down_full_sep
ENSMUSG00000020872	Tac4	0.594997	0.761821	0.555613	0.637477	2.22568	2.25111	2.18876	2.22185	0.354201	0.64098	0.644568	0.546583	1.37587	0.00233927	up_full_sep	0.131861	0.829272	no_change
ENSMUSG00000020884	Asgr1	0.422001	0.194518	0.32694	0.314486	0.530046	0.631438	0.566425	0.57597	3.23065	4.64095	1.47068	3.11409	1.07575	0.129821	no_change	3.08971	8.61147e-08	up_full_sep
ENSMUSG00000020889	Nr1d1	4.63109	5.65082	5.05029	5.11073	11.2836	16.6049	15.7764	14.5549	42.244	53.8831	85.3688	60.4987	1.38693	0.0117254	no_change	3.39512	1.99916e-12	up_full_sep
ENSMUSG00000020891	Alox8	0.722594	0.70051	0.362294	0.595133	1.43814	1.73426	2.64336	1.93859	0.550038	0.616562	0.491197	0.552599	1.32701	0.00699197	up_full_sep	0.250373	0.670958	no_change
ENSMUSG00000020892	Aloxe3	0.382773	0.466276	0.32694	0.391996	1.57889	1.95307	2.22927	1.92041	0.354201	0.263201	0.299027	0.305477	1.97522	0.000252016	up_full_sep	-0.00452163	0.996957	no_change
ENSMUSG00000020893	Per1	34.9671	45.604	33.0141	37.8617	106.935	173.402	199.38	159.905	82.6873	99.9374	142.088	108.238	2.06517	2.52423e-09	up_full_sep	1.51381	7.26573e-06	up_full_sep
ENSMUSG00000020897	Aurkb	23.935	30.617	28.3545	27.6355	9.8349	14.2348	13.4946	12.5214	0.665156	0.797021	9.09241	3.5182	-1.06875	0.187254	no_change	-2.51212	0.000229775	down_full_sep
ENSMUSG00000020908	Myh3	8.17787	9.3359	1.09234	6.20204	0.2598	16.8503	0.908821	6.00631	0.110922	0.144413	0.0773274	0.110887	-0.0455764	0.995163	no_change	-5.17237	2.38968e-06	down_full_sep
ENSMUSG00000020914	Top2a	382.402	319.302	435.844	379.183	99.5324	71.5228	81.1549	84.07	14.778	19.6171	87.5929	40.6627	-2.00041	0.000114356	down_full_sep	-2.99904	3.89438e-10	down_full_sep
ENSMUSG00000020928	Higd1b	0.204029	0.233367	0.272567	0.236654	0.474276	0.562931	0.513125	0.516777	0.631438	0.548148	0.633421	0.604336	1.40986	0.00040126	up_full_sep	1.94942	4.09132e-08	up_full_sep
ENSMUSG00000020932	Gfap	0.772851	1.63244	1.25205	1.21911	2.08611	2.75271	2.96889	2.60257	10.9242	34.7383	5.27784	16.9801	0.902351	0.110187	no_change	3.31027	7.82486e-13	up_full_sep
ENSMUSG00000020935	Dcakd	41.8247	77.6309	58.8806	59.4454	51.6439	95.3958	94.6679	80.5692	13.7901	14.9563	32.4668	20.4044	0.476288	0.369312	no_change	-1.4077	0.00091763	down_full_sep
ENSMUSG00000020937	Plcd3	6.18256	9.44605	6.1884	7.27233	14.2348	22.1214	18.7205	18.3589	72.6436	90.4586	100.413	87.8383	1.26969	0.0008868	no_change	3.48636	1.22457e-24	up_full_sep
ENSMUSG00000020953	Coch	147.446	155.105	139.997	147.516	318.051	176.869	224.927	239.949	9852.16	7944.81	7944.81	8580.59	0.762249	0.00158594	no_change	5.74714	3.83525e-163	up_full_sep
ENSMUSG00000020974	Pole2	8.93672	7.0794	9.5207	8.51227	5.8735	3.94291	4.38233	4.73291	1.2786	1.21114	2.61133	1.70035	-0.704777	0.109185	no_change	-1.61119	2.29447e-05	down_full_sep
ENSMUSG00000020990	Cdkl1	1.04537	0.785619	1.09234	0.974443	6.00853	6.66492	5.45062	6.04136	5.12321	0.7449	1.17118	2.34643	2.07642	7.14002e-08	up_full_sep	1.1223	0.00381034	no_change
ENSMUSG00000021032	Ngb	0.183613	0.380727	0.274614	0.279651	0.704222	0.562931	0.540675	0.60261	0.386647	0.453264	0.403568	0.414493	1.33925	0.00166853	up_full_sep	1.08808	0.00840187	no_change
ENSMUSG00000021054	Sgpp1	26.7232	23.222	27.3944	25.7799	54.3299	44.3616	42.8514	47.1809	99.8012	105.01	93.0783	99.2963	0.867092	2.60875e-05	no_change	1.94131	4.53811e-25	up_full_sep
ENSMUSG00000021056	Tex21	0.10168	0.15718	0.165181	0.141347	1.17992	0.663266	0.66149	0.834893	0.0405182	0.0405182	0.0457897	0.0422754	3.01571	0.00488515	up_full_sep	-3.8286	0.0206081	no_change
ENSMUSG00000021061	Sptb	138.172	132.957	137.898	136.342	141.911	187.002	185.423	171.445	370.401	489.588	498.63	452.873	0.432347	0.256381	no_change	1.83589	1.63767e-09	up_full_sep
ENSMUSG00000021065	Fut8	31.653	27.7001	30.5392	29.9641	34.0593	33.6946	34.2022	33.9854	130.161	110.847	132.576	124.528	0.19637	0.280578	no_change	2.02848	1.5877e-48	up_full_sep
ENSMUSG00000021070	Bdkrb2	0.821732	0.843212	0.570427	0.745124	0.417971	0.825656	0.600268	0.614632	0.0662055	0.0438061	0.105392	0.0718012	-0.217235	0.811471	no_change	-3.81187	5.07816e-07	down_full_sep
ENSMUSG00000021071	Trim9	4.70992	5.10279	5.56349	5.1254	5.18801	8.78757	7.53799	7.17119	23.306	23.9957	30.027	25.7762	0.444949	0.179937	no_change	2.19007	9.71337e-17	up_full_sep
ENSMUSG00000021090	Lrrc9	3.6832	1.94692	3.20455	2.94489	1.7597	1.17317	2.04808	1.66032	0.440812	0.330498	0.557597	0.442969	-0.570353	0.102398	no_change	-1.81974	1.20757e-08	down_full_sep
ENSMUSG00000021091	Serpina3n	0.0831269	0.0551347	0.0643155	0.0675257	0.120267	0.228112	0.149864	0.166081	0.213329	0.389935	0.207524	0.270263	2.59762	0.00890902	up_full_sep	3.63791	3.00031e-05	up_full_sep
ENSMUSG00000021094	Dhrs7	8.80116	8.27445	9.47029	8.84863	13.2814	11.5365	11.1085	11.9754	33.9873	37.4534	21.1418	30.8608	0.423007	0.0663321	no_change	1.7717	9.27778e-21	up_full_sep
ENSMUSG00000021098	4930447C04Rik	14.472	8.92854	11.6824	11.6943	10.8636	6.19189	6.19622	7.75057	2.83126	2.51523	1.91761	2.42137	-0.506575	0.311969	no_change	-1.66926	4.0934e-05	down_full_sep
ENSMUSG00000021099	Six6	0.257936	0.268928	0.109032	0.211965	2.91285	2.66091	2.04808	2.54061	0.386647	0.168297	0.120267	0.22507	3.3887	0.000128637	up_full_sep	0.552651	0.607865	no_change
ENSMUSG00000021123	Rdh12	0.997899	0.80254	1.12894	0.97646	2.22767	1.98723	2.73277	2.31589	3.39438	4.19816	3.76692	3.78649	0.949597	0.0276192	no_change	1.71755	4.97466e-06	up_full_sep
ENSMUSG00000021125	Arg2	2.50809	3.40659	2.76896	2.89455	3.68142	3.72439	4.30812	3.90464	8.48233	8.93672	11.2836	9.56754	0.413973	0.0849435	no_change	1.62826	2.40945e-17	up_full_sep
ENSMUSG00000021131	Erh	74.8079	60.8528	74.0728	69.9112	62.1173	44.6422	42.1976	49.6524	20.0942	19.2245	13.1357	17.4848	-0.414572	0.0402747	no_change	-1.82693	7.66508e-26	down_full_sep
ENSMUSG00000021135	Slc10a1	7.36837	4.78451	6.24643	6.1331	1.86254	0.71343	1.45288	1.34295	6.56724	8.4937	2.47002	5.84365	-1.68673	0.000504784	down_full_sep	0.119409	0.852773	no_change
ENSMUSG00000021175	Cdca7l	23.3184	23.124	24.2818	23.5747	13.2835	10.6057	11.1587	11.6826	1.62445	2.09967	2.41195	2.04536	-0.953832	0.000228047	no_change	-2.80673	2.28322e-30	down_full_sep
ENSMUSG00000021176	Efcab11	3.05361	3.29469	4.02677	3.45836	1.2441	1.10186	0.704222	1.01673	0.170187	0.129354	0.266789	0.188777	-1.26843	0.00236557	no_change	-3.4096	7.88518e-15	down_full_sep
ENSMUSG00000021182	Ccdc88c	81.4765	84.1807	82.095	82.5841	73.9059	89.5809	93.2678	85.5849	21.9497	26.8851	31.3364	26.7237	0.116107	0.802785	no_change	-1.48662	3.0508e-07	down_full_sep
ENSMUSG00000021194	Chga	12.5588	11.4091	11.4265	11.7981	19.9458	26.002	27.6761	24.5413	122.462	155.715	124.162	134.113	1.04127	0.0054956	no_change	3.42759	1.36366e-25	up_full_sep
ENSMUSG00000021209	Ppp4r4	5.22308	5.10717	5.24958	5.19328	7.96033	7.14509	7.92808	7.67784	104.127	104.773	96.8995	101.933	0.510116	0.0128919	no_change	4.11754	3.07533e-134	up_full_sep
ENSMUSG00000021223	Papln	3.46485	4.56077	3.42875	3.81813	9.92403	13.4549	13.6866	12.3552	7.36837	6.97254	6.56724	6.96938	1.52191	0.00138718	up_full_sep	0.922913	0.0485299	no_change
ENSMUSG00000021234	Fam161b	6.65453	5.99123	7.71625	6.78733	1.37311	1.2745	1.54228	1.39663	6.31918	7.77649	7.22366	7.10644	-1.77044	1.13599e-11	down_full_sep	0.246523	0.367839	no_change
ENSMUSG00000021250	Fos	0.399694	0.399694	0.432785	0.410725	0.704222	1.31874	1.50812	1.17703	2.08433	1.81848	2.32253	2.07511	1.39078	0.000478033	up_full_sep	2.23054	3.54701e-10	up_full_sep
ENSMUSG00000021256	Vash1	56.5694	82.7509	63.0824	67.4675	45.2536	68.9581	64.4411	59.5509	14.079	12.5837	17.4114	14.6914	-0.112869	0.848852	no_change	-2.00505	9.20035e-09	down_full_sep
ENSMUSG00000021260	Hhipl1	1.51985	1.77687	1.20563	1.50078	1.47068	2.12218	1.63244	1.74177	0.170187	0.263201	0.253783	0.229057	0.258456	0.663132	no_change	-2.07437	7.16454e-06	down_full_sep
ENSMUSG00000021263	Degs2	15.386	12.9319	14.3754	14.2311	7.03497	7.4971	6.34951	6.96053	45.1528	56.9417	74.9326	59.009	-0.907282	0.000579299	no_change	2.05003	7.57475e-19	up_full_sep
ENSMUSG00000021268	Meg3	374.363	440.716	329.891	381.657	424.234	501.585	527.275	484.365	1364.79	1346.65	1161.75	1291.06	0.466131	0.351357	no_change	2.19093	1.88487e-08	up_full_sep
ENSMUSG00000021294	Kif26a	26.7256	46.4849	28.8768	34.0291	41.1707	80.3428	71.0425	64.1854	8.98251	5.22885	10.0148	8.07537	0.927813	0.0791183	no_change	-1.79806	9.46609e-05	down_full_sep
ENSMUSG00000021301	Hecw1	32.4891	24.5909	29.5483	28.8761	13.744	15.5415	16.8626	15.3827	80.0025	93.1507	80.7401	84.6311	-0.846063	0.000135239	no_change	1.57457	2.71962e-15	up_full_sep
ENSMUSG00000021313	Ryr2	10.1734	7.97224	8.92854	9.02473	14.5337	17.2409	19.0524	16.9424	86.2362	80.8343	76.5624	81.2109	0.879413	2.80515e-05	no_change	3.11086	2.87725e-62	up_full_sep
ENSMUSG00000021314	Amph	37.2515	30.1978	38.0618	35.1704	33.106	32.8051	32.4089	32.7733	168.669	205.849	157.631	177.383	-0.0694467	0.720638	no_change	2.29109	6.14083e-80	up_full_sep
ENSMUSG00000021318	Gli3	181.259	196.074	184.55	187.294	231.497	304.492	275.887	270.625	38.7014	34.1148	41.7484	38.1882	0.604573	0.00244108	no_change	-2.09549	4.92204e-32	down_full_sep
ENSMUSG00000021319	Sfrp4	0.308191	0.233367	0.2598	0.267119	0.417971	0.678324	0.477771	0.524689	10.3582	7.32905	14.1387	10.6087	1.21756	0.0113157	no_change	4.80671	1.34575e-35	up_full_sep
ENSMUSG00000021326	Trim27	66.9654	81.003	77.4759	75.1481	54.0245	58.8402	56.3016	56.3888	21.0032	20.8277	26.609	22.8133	-0.329898	0.0249493	no_change	-1.56731	1.89135e-34	down_full_sep
ENSMUSG00000021340	Gpld1	21.9284	24.9072	22.4517	23.0958	22.8798	24.6281	26.0679	24.5253	78.3809	81.2967	66.5845	75.4207	0.103772	0.62638	no_change	1.72729	4.55592e-34	up_full_sep
ENSMUSG00000021356	Irf4	0.542722	0.635559	0.570427	0.582903	0.728575	0.71343	0.844817	0.762274	4.61922	5.61771	12.5944	7.61043	0.471117	0.77937	no_change	3.0987	0.00490799	up_full_sep
ENSMUSG00000021364	Elovl2	6.13518	5.95817	5.7112	5.93485	3.6832	4.88644	4.28652	4.28539	0.896257	0.863755	1.0254	0.92847	-0.346359	0.0955743	no_change	-1.68135	4.28516e-18	down_full_sep
ENSMUSG00000021367	Edn1	5.49947	4.92456	3.84686	4.75696	0.592951	0.562931	0.555613	0.570498	2.21574	2.6027	1.83206	2.21683	-2.31269	1.11321e-17	down_full_sep	-0.609628	0.0125508	no_change
ENSMUSG00000021379	Id4	14.0946	11.3712	13.2915	12.9191	19.1731	14.6212	17.4224	17.0722	38.0911	42.0912	27.8584	36.0136	0.414395	0.0586207	no_change	1.48755	4.03029e-16	up_full_sep
ENSMUSG00000021384	Susd3	0.399694	0.399694	0.378589	0.392659	0.685697	1.34428	1.23607	1.08868	0.776604	0.797021	1.41474	0.99612	1.38124	0.0111169	no_change	1.62043	0.00109046	up_full_sep
ENSMUSG00000021388	Aspn	11.9445	12.1125	12.4316	12.1629	15.1228	11.8704	6.68871	11.2273	1.99475	1.43814	1.74464	1.72585	-0.083677	0.886333	no_change	-2.0871	3.91798e-10	down_full_sep
ENSMUSG00000021396	Nxnl2	0.422001	0.568564	0.499843	0.496803	0.335986	0.373106	0.477771	0.395621	0.0940004	0.179704	0.105392	0.126365	-0.289547	0.629934	no_change	-1.92193	0.000187468	down_full_sep
ENSMUSG00000021411	Pxdc1	8.12783	9.45223	7.17742	8.25249	15.5569	14.4381	14.6412	14.8787	53.3738	62.2773	49.7218	55.1243	0.817686	4.75928e-06	no_change	2.68591	5.70189e-64	up_full_sep
ENSMUSG00000021418	Rpp40	5.35627	5.65243	5.99884	5.66918	2.12218	2.18494	2.04808	2.1184	1.2483	1.09439	1.19614	1.17961	-1.10524	0.000457791	no_change	-1.45985	8.53576e-07	down_full_sep
ENSMUSG00000021448	Shc3	4.00644	5.06764	4.57326	4.54911	3.74619	6.21406	5.8671	5.27578	0.29289	0.224446	0.384757	0.300698	0.239019	0.615834	no_change	-2.9635	5.66141e-15	down_full_sep
ENSMUSG00000021457	Syk	10.2519	11.5956	11.4327	11.0934	6.7535	8.27445	8.58158	7.86985	16.8309	18.7205	51.8064	29.1193	-0.422411	0.39049	no_change	1.38447	0.000317471	up_full_sep
ENSMUSG00000021458	2010111I01Rik	51.2557	52.5855	45.9757	49.9389	60.7545	56.1126	51.9287	56.2653	134.873	141.031	126.932	134.278	0.210421	0.184804	no_change	1.43817	2.74545e-30	up_full_sep
ENSMUSG00000021460	Auh	34.2022	35.405	34.7957	34.8009	44.606	44.3682	44.1871	44.3871	87.6602	97.1724	78.9359	87.9228	0.377	0.00297685	no_change	1.3752	1.37305e-35	up_full_sep
ENSMUSG00000021464	Ror2	24.6857	32.2068	25.1965	27.363	16.7988	23.4049	25.4633	21.889	2.04997	3.15787	2.41195	2.53993	-0.282557	0.512993	no_change	-2.78352	4.01607e-18	down_full_sep
ENSMUSG00000021476	Habp4	25.359	24.9535	24.9986	25.1037	35.0714	37.9333	36.5735	36.5261	72.6585	70.9738	62.4249	68.6857	0.550829	0.0134837	no_change	1.46838	4.09765e-14	up_full_sep
ENSMUSG00000021477	Ctsl	131.251	111.243	114.098	118.864	190.992	150.529	141.143	160.888	336.122	322.58	216.082	291.595	0.496423	0.00982593	no_change	1.36858	4.32069e-16	up_full_sep
ENSMUSG00000021478	Drd1	0.0405182	0.0773274	0.0643155	0.0607204	0.068313	0.0457897	0.0732055	0.0624361	0.896257	1.02691	1.07818	1.00045	0.949956	0.588988	no_change	5.82984	9.70706e-08	up_full_sep
ENSMUSG00000021485	Mxd3	8.12783	9.91102	10.8478	9.62888	5.5515	7.64454	8.06646	7.0875	0.425402	0.287361	2.51194	1.0749	-0.361685	0.658553	no_change	-2.40064	3.38306e-05	down_full_sep
ENSMUSG00000021492	F12	0.062332	0.0961388	0.0831269	0.0805325	0.141011	0.174102	0.109032	0.141381	0.793463	1.49002	2.64534	1.64294	1.70002	0.141788	no_change	5.30351	4.33321e-09	up_full_sep
ENSMUSG00000021508	Cxcl14	0.183613	0.466276	0.204029	0.284639	3.70997	3.67338	4.14816	3.84383	1.2483	0.722594	1.98957	1.32015	3.31583	1.51846e-10	up_full_sep	2.37475	3.42821e-06	up_full_sep
ENSMUSG00000021540	Smad5	308.903	283.272	285.124	292.433	255.086	203.046	206.064	221.399	97.8082	80.3428	77.9391	85.3634	-0.30172	0.174342	no_change	-1.58098	1.49171e-18	down_full_sep
ENSMUSG00000021553	Slc28a3	0.453264	0.417971	0.310175	0.393803	0.39551	0.428783	0.460849	0.428381	0.83716	0.785619	0.946896	0.856558	0.204828	0.779229	no_change	1.50611	0.000872083	up_full_sep
ENSMUSG00000021556	Golm1	50.7942	46.6578	52.3317	49.9279	46.7753	41.5732	42.516	43.6215	16.741	13.2446	14.9808	14.9888	-0.147064	0.406989	no_change	-1.5847	2.44496e-31	down_full_sep
ENSMUSG00000021569	Trip13	15.4297	13.8006	18.2825	15.8376	8.12961	5.3424	6.27217	6.58139	0.761821	0.537087	1.44657	0.91516	-1.13078	0.000294024	no_change	-3.0739	1.03661e-24	down_full_sep
ENSMUSG00000021572	Cep72	12.0023	11.9378	12.9979	12.3127	11.9644	9.88108	11.217	11.0208	0.83716	1.28623	2.5738	1.56573	-0.128261	0.660626	no_change	-2.16066	3.28628e-24	down_full_sep
ENSMUSG00000021573	Tppp	15.1806	12.3618	14.6134	14.0519	6.5079	5.2696	6.73298	6.17016	37.7055	41.6158	29.0774	36.1329	-1.03856	7.18186e-08	no_change	1.37943	1.24441e-15	up_full_sep
ENSMUSG00000021575	Ahrr	2.6629	3.23065	2.88908	2.92755	3.34484	2.63319	3.32099	3.09967	0.244768	0.341371	0.224446	0.270195	0.145276	0.763109	no_change	-2.57731	9.7326e-13	down_full_sep
ENSMUSG00000021585	Cast	36.9462	27.7201	31.5473	32.0712	36.9482	30.8523	31.4937	33.0981	88.9647	84.7093	75.6393	83.1044	0.0700326	0.773656	no_change	1.40525	5.6731e-21	up_full_sep
ENSMUSG00000021611	Tert	30.7438	36.1988	27.5097	31.4841	17.584	19.4013	19.9558	18.9804	4.49494	5.84067	7.64223	5.99261	-0.671008	0.0119242	no_change	-2.03472	1.0943e-17	down_full_sep
ENSMUSG00000021613	Hapln1	7.68775	10.7458	9.71755	9.3837	2.83126	2.25301	1.45288	2.17905	66.3159	67.2985	56.1672	63.2605	-1.71543	3.91441e-07	down_full_sep	2.70446	3.05453e-19	up_full_sep
ENSMUSG00000021614	Vcan	391.836	385.507	376.166	384.503	162.747	154.224	167.382	161.451	4.39443	3.30643	3.20455	3.63513	-1.09649	7.32721e-07	no_change	-6.00269	3.494e-174	down_full_sep
ENSMUSG00000021622	Ckmt2	0.274614	0.194518	0.310175	0.259769	0.489214	0.650342	0.479282	0.539613	3.06365	3.32831	1.86043	2.7508	1.30609	0.0206335	no_change	3.31391	2.04117e-12	up_full_sep
ENSMUSG00000021640	Naip1	1.59041	2.02555	1.88179	1.83258	0.959414	1.24199	1.24199	1.1478	10.5534	7.05317	6.68282	8.09647	-0.374206	0.454585	no_change	1.97816	4.00864e-08	up_full_sep
ENSMUSG00000021643	Serf1	41.1054	27.6652	37.9888	35.5865	23.925	15.7804	18.7791	19.4948	13.4144	11.4785	8.97807	11.2903	-0.815292	0.000199687	no_change	-1.46806	4.18436e-13	down_full_sep
ENSMUSG00000021660	Btf3	219.853	175.056	219.853	204.921	178.943	117.445	124.848	140.412	86.2066	69.223	54.259	69.8962	-0.479589	0.0423217	no_change	-1.37022	1.56576e-11	down_full_sep
ENSMUSG00000021678	F2rl1	0.470185	0.436939	0.516765	0.474629	1.78653	1.37866	2.49944	1.88821	3.19429	3.6832	3.91941	3.59896	1.64089	0.126654	no_change	2.58812	0.00551798	up_full_sep
ENSMUSG00000021680	Crhbp	0.220951	0.23535	0.239259	0.231853	0.748784	0.765705	0.609338	0.707943	204.985	169.034	170.372	181.464	1.95126	7.18013e-07	up_full_sep	8.92242	1.35743e-158	up_full_sep
ENSMUSG00000021687	Scamp1	81.3111	59.1872	70.5012	70.3332	82.0406	64.8738	67.6437	71.5194	195.413	188.044	143.458	175.639	0.070943	0.836257	no_change	1.3425	3.63244e-11	up_full_sep
ENSMUSG00000021696	Elovl7	12.8537	11.1475	12.3618	12.121	20.8061	14.3754	16.0422	17.0746	76.8932	50.5055	38.7153	55.3713	0.494137	0.0615528	no_change	2.18444	2.04672e-23	up_full_sep
ENSMUSG00000021700	Rab3c	10.7957	5.84067	12.8578	9.8314	5.27364	7.01022	6.42475	6.2362	48.892	47.8784	39.0543	45.2749	-0.541576	0.0942497	no_change	2.175	1.30982e-16	up_full_sep
ENSMUSG00000021701	Plk2	106.606	109.038	101.17	105.605	83.2084	79.3726	77.836	80.139	17.2318	12.0401	13.5475	14.2731	-0.313449	0.321955	no_change	-2.64865	4.50577e-27	down_full_sep
ENSMUSG00000021703	Serinc5	74.8724	73.9331	66.8549	71.8868	139.744	116.213	117.577	124.511	223.317	239.542	221.986	228.282	0.812803	1.07015e-23	no_change	1.66207	3.89024e-103	up_full_sep
ENSMUSG00000021708	Rasgrf2	0.524196	0.656038	0.570427	0.583554	2.19291	4.13419	1.96895	2.76535	1.77687	0.964777	1.44888	1.39684	1.74849	1.90399e-09	up_full_sep	1.25178	1.58209e-05	no_change
ENSMUSG00000021714	Cenpk	8.84807	5.76564	10.9198	8.51118	3.55727	1.07155	1.81848	2.1491	0.494599	0.423512	0.574518	0.497543	-1.60949	0.0332316	no_change	-2.94555	1.39831e-05	down_full_sep
ENSMUSG00000021719	Rgs7bp	4.31855	4.32451	4.76395	4.469	5.43293	9.56891	6.94798	7.31661	88.2018	77.0947	125.491	96.9291	0.645101	0.0132661	no_change	4.21438	1.59415e-84	up_full_sep
ENSMUSG00000021721	Htr1a	0.0831269	0.0773274	0.0846383	0.0816975	0.0698245	0.0901268	0.0473942	0.0691152	0.356185	0.207524	0.149864	0.237858	0.18255	0.912243	no_change	2.77883	6.7323e-05	up_full_sep
ENSMUSG00000021728	Emb	10.7597	8.17787	10.4811	9.80623	10.8181	8.46519	8.68446	9.32259	86.5552	86.4069	72.3085	81.7568	-0.0506726	0.896236	no_change	3.01257	8.64186e-52	up_full_sep
ENSMUSG00000021730	Hcn1	4.24047	3.29658	4.28854	3.94186	4.33311	5.34391	6.12121	5.26608	173.311	157.907	153.893	161.703	0.407721	0.162752	no_change	5.06728	6.76319e-114	up_full_sep
ENSMUSG00000021749	Oit1	0.942571	0.719036	0.839298	0.833635	0.378589	0.631438	0.750389	0.586805	7.06697	8.18199	9.89345	8.3808	-0.399313	0.683763	no_change	2.72751	3.1255e-05	up_full_sep
ENSMUSG00000021750	Fam107a	104.522	118.497	103.833	108.951	128.494	138.437	149.293	138.742	340.218	358.834	440.716	379.922	0.42329	0.0756321	no_change	1.86895	4.55537e-21	up_full_sep
ENSMUSG00000021751	Acox2	0.183613	0.0961388	0.183613	0.154455	0.489214	0.49798	0.40846	0.465218	1.15148	0.746677	0.587193	0.828451	2.07752	0.00262158	up_full_sep	3.10827	4.48336e-07	up_full_sep
ENSMUSG00000021759	Plpp1	11.0907	12.7817	11.2734	11.7153	20.5278	20.5383	17.6719	19.5794	42.7627	43.9712	44.8155	43.8498	0.73612	8.69336e-08	no_change	1.89299	2.23131e-52	up_full_sep
ENSMUSG00000021765	Fst	61.6452	64.1831	66.5773	64.1352	35.6371	31.31	25.319	30.7553	8.93069	13.9516	8.94677	10.6097	-0.973475	0.00472266	no_change	-2.34366	2.9388e-14	down_full_sep
ENSMUSG00000021772	Nkiras1	12.5629	10.0165	12.5359	11.7051	12.5242	11.4713	10.575	11.5235	44.3554	50.3673	31.7433	42.1553	7.5664e-05	0.999888	no_change	1.84159	6.27913e-30	up_full_sep
ENSMUSG00000021775	Nr1d2	28.9963	23.6622	25.9817	26.2134	81.2532	51.4082	52.8429	61.8348	240.754	244.398	178.547	221.233	1.20921	1.89502e-05	no_change	3.00275	1.95846e-31	up_full_sep
ENSMUSG00000021792	Fam213a	40.9454	42.0568	43.469	42.1571	45.8345	35.0001	43.2803	41.3716	128.259	184.55	133.987	148.932	0.00893316	0.995163	no_change	1.80672	1.64977e-33	up_full_sep
ENSMUSG00000021798	Ldb3	1.27112	2.1795	1.25205	1.56756	1.96364	4.51658	3.42019	3.30014	6.36237	5.48685	12.1844	8.01121	0.93109	0.0148449	no_change	2.12537	1.30321e-10	up_full_sep
ENSMUSG00000021803	Cdhr1	4.84229	5.35627	7.17742	5.79199	2.12417	4.30812	2.96889	3.13373	0.0940004	0.103787	0.120267	0.106018	-0.674836	0.083214	no_change	-5.14595	1.83841e-25	down_full_sep
ENSMUSG00000021806	Nid2	163.564	214.682	182.288	186.845	300.876	465.149	354.394	373.473	29.7724	29.133	32.856	30.5871	1.05186	7.65992e-05	no_change	-2.40571	5.72522e-23	down_full_sep
ENSMUSG00000021835	Bmp4	57.7598	65.0482	53.7388	58.8489	44.1419	56.474	48.5886	49.7348	18.6507	21.0032	16.493	18.7156	-0.180149	0.509261	no_change	-1.51167	4.44479e-14	down_full_sep
ENSMUSG00000021866	Anxa11	1.93398	5.31399	2.66476	3.30424	7.31075	10.075	9.81239	9.06604	6.01285	8.80116	16.6169	10.477	1.28822	0.00553668	no_change	1.58416	0.000198632	up_full_sep
ENSMUSG00000021876	Rnase4	13.9716	16.1569	11.4785	13.869	41.0652	54.3925	43.597	46.3516	25.4522	20.8339	33.106	26.464	1.71496	3.57691e-19	up_full_sep	0.945669	8.2446e-07	no_change
ENSMUSG00000021879	Dnah12	0.2598	0.15718	0.127843	0.181608	1.28071	0.925339	0.719036	0.975028	0.185503	0.129354	0.179704	0.164854	2.7118	0.00242894	up_full_sep	0.3468	0.766383	no_change
ENSMUSG00000021895	Arhgef3	13.8258	14.5181	12.3023	13.5487	24.7034	21.8048	16.9201	21.1427	70.4028	69.1932	65.4068	68.3343	0.643698	2.40703e-05	no_change	2.3235	1.51944e-66	up_full_sep
ENSMUSG00000021898	Asb14	0.797021	0.719036	0.535576	0.683878	11.8027	8.61545	8.7793	9.73247	1.28071	1.3124	0.793463	1.12886	3.01593	4.17956e-22	up_full_sep	0.821846	0.0166783	no_change
ENSMUSG00000021903	Galnt15	0.436939	0.568564	0.345373	0.450292	1.83008	1.85428	1.88179	1.85538	17.8529	12.3202	13.5475	14.5735	1.7136	7.02734e-06	up_full_sep	4.28971	3.80582e-37	up_full_sep
ENSMUSG00000021939	Ctsb	212.575	245.911	212.575	223.687	374.363	356.244	355.079	361.895	534.282	551.088	637.341	574.237	0.739605	2.01254e-11	no_change	1.47507	8.45054e-46	up_full_sep
ENSMUSG00000021940	Ptpn20	0.310175	0.289137	0.32694	0.308751	0.555613	0.332274	0.246373	0.378087	0.0405182	0.0586923	0.0773274	0.058846	0.463143	0.667388	no_change	-3.1033	0.00226449	down_full_sep
ENSMUSG00000021943	Gdf10	58.4152	110.243	63.4899	77.3828	33.627	76.8732	47.9886	52.8296	5.45633	3.13169	6.63874	5.07559	-0.445326	0.508428	no_change	-3.43001	4.03761e-12	down_full_sep
ENSMUSG00000021950	Anxa8	0.062332	0.252271	0.0662055	0.126936	2.04283	2.56751	1.59604	2.0688	0.356185	0.253783	0.266789	0.292252	4.14013	1.6834e-06	up_full_sep	1.99977	0.0245708	no_change
ENSMUSG00000021958	Pinx1	10.7082	9.08257	12.2436	10.6781	7.03497	6.80235	7.24245	7.02659	2.72524	2.77666	2.47002	2.6573	-0.519858	0.000710904	no_change	-1.4349	4.51692e-22	down_full_sep
ENSMUSG00000021965	Ska3	8.60431	7.5825	11.5653	9.2507	3.26927	2.93913	3.50093	3.23644	0.896257	0.683589	1.98957	1.18981	-1.2301	6.92316e-06	no_change	-2.07818	3.32848e-15	down_full_sep
ENSMUSG00000021981	Cab39l	25.2274	20.4612	26.8033	24.164	27.5579	21.4633	22.0147	23.6786	118.54	99.972	90.7862	103.099	-0.0128165	0.992706	no_change	2.08882	6.17827e-32	up_full_sep
ENSMUSG00000021998	Lcp1	34.8893	34.195	39.5946	36.2263	23.182	24.0925	20.5278	22.6008	90.913	94.6966	130.437	105.349	-0.631874	2.91554e-06	no_change	1.54219	1.43198e-37	up_full_sep
ENSMUSG00000022021	Diaph3	27.3728	22.588	28.4725	26.1444	9.3152	7.20441	8.87952	8.46638	2.62343	4.71782	11.2836	6.20827	-1.52583	1.57568e-05	down_full_sep	-1.7497	1.47938e-07	down_full_sep
ENSMUSG00000022033	Pbk	19.0943	15.8424	21.8976	18.9448	6.11208	3.98718	4.40863	4.83596	0.244768	0.64098	2.5738	1.15318	-1.76302	0.00117409	down_full_sep	-3.21068	1.55534e-10	down_full_sep
ENSMUSG00000022034	Esco2	15.1012	11.5998	16.6708	14.4573	5.09869	2.98927	3.34484	3.81093	0.494599	0.537087	3.70412	1.5786	-1.64422	0.00497142	down_full_sep	-2.4614	4.42002e-06	down_full_sep
ENSMUSG00000022037	Clu	893.232	1273.51	946.929	1037.89	2143.36	2487.27	2821.83	2484.15	1324.57	1479.25	1548.11	1450.65	1.49764	2.09709e-11	up_full_sep	1.09183	5.68559e-07	no_change
ENSMUSG00000022044	Stmn4	18.6264	14.2415	21.0092	17.9591	3.19429	3.67552	3.63147	3.50043	7.03275	10.2519	4.27713	7.18727	-2.04379	4.09527e-13	down_full_sep	-1.05344	0.000130192	no_change
ENSMUSG00000022054	Nefm	272.114	244.521	305.771	274.136	89.3958	154.436	133.453	125.762	666.69	654.976	631.259	650.975	-0.999687	0.0415995	no_change	1.41237	0.00127171	up_full_sep
ENSMUSG00000022055	Nefl	136.445	94.828	147.006	126.093	50.4297	54.1566	49.6315	51.4059	505.522	543.11	388.383	479.005	-1.16778	5.57675e-06	no_change	2.03266	9.39747e-18	up_full_sep
ENSMUSG00000022070	Bora	37.9888	34.2022	38.0714	36.7541	22.0233	17.3767	15.0788	18.1596	7.68233	5.53596	9.14894	7.45574	-0.955385	3.79322e-07	no_change	-2.0037	3.39586e-29	down_full_sep
ENSMUSG00000022074	Tnfrsf10b	14.7389	14.7273	14.9187	14.795	11.2244	15.4392	14.8094	13.8243	3.39637	3.4487	3.88678	3.57728	-0.0526101	0.877856	no_change	-1.54006	9.18737e-15	down_full_sep
ENSMUSG00000022085	Pebp4	0.183613	0.122044	0.0662055	0.123954	0.107168	0.062332	0.120267	0.0965891	1.1127	1.56191	1.14086	1.27182	-0.0661159	0.992983	no_change	4.0082	4.57756e-06	up_full_sep
ENSMUSG00000022090	Pdlim2	7.51175	8.78526	6.64691	7.64797	29.1796	29.5961	23.5518	27.4425	24.7403	22.9381	17.9047	21.861	1.76212	3.40923e-15	up_full_sep	1.47808	1.30769e-11	up_full_sep
ENSMUSG00000022091	Sorbs3	41.4853	57.9578	45.4887	48.3106	77.9141	125.846	110.803	104.854	130.406	146.665	218.283	165.118	1.11406	0.00936375	no_change	1.74622	6.07554e-06	up_full_sep
ENSMUSG00000022092	Ppp3cc	7.68775	7.19812	7.41668	7.43418	11.8027	10.1207	9.78831	10.5706	26.3216	26.9399	27.7688	27.0101	0.479491	9.09481e-05	no_change	1.80602	5.35696e-68	up_full_sep
ENSMUSG00000022096	Hr	9.17672	14.2434	12.2477	11.8893	9.14894	12.1844	9.09052	10.1413	73.9847	60.8979	79.8742	71.5856	-0.18844	0.771556	no_change	2.5635	2.82642e-10	up_full_sep
ENSMUSG00000022098	Bmp1	183.304	238.515	186.216	202.679	220.774	283.46	240.567	248.267	55.8088	46.3143	62.2084	54.7772	0.369254	0.23758	no_change	-1.70881	9.13666e-12	down_full_sep
ENSMUSG00000022099	Dmtn	21.5067	29.4771	24.3998	25.1279	21.1703	26.5661	28.9109	25.5491	68.914	96.8767	118.497	94.7626	0.0478823	0.921231	no_change	1.8988	2.01875e-15	up_full_sep
ENSMUSG00000022101	Fgf17	0.330498	0.678324	0.570427	0.526416	0.648566	0.600268	0.600268	0.616367	0.171963	0.105392	0.0662055	0.11452	0.322409	0.77496	no_change	-2.29344	0.00560007	down_full_sep
ENSMUSG00000022102	Dok2	5.01092	6.91615	5.75933	5.89547	4.91528	6.70892	6.693	6.10573	0.665156	0.797021	2.04283	1.16834	0.0785213	0.937585	no_change	-1.51517	0.00216294	down_full_sep
ENSMUSG00000022103	Gfra2	17.5391	20.7197	17.7833	18.6807	9.93176	13.6618	15.2453	12.9463	4.10358	2.86619	5.61551	4.19509	-0.472419	0.265352	no_change	-1.70219	8.28908e-07	down_full_sep
ENSMUSG00000022108	Itm2b	313.853	318.954	310.07	314.292	628.91	607.473	536.048	590.81	1013.32	1005.65	985.877	1001.61	0.949781	4.81499e-16	no_change	1.89024	1.08734e-64	up_full_sep
ENSMUSG00000022120	Rnf219	46.0855	38.1134	50.1355	44.7781	20.8462	15.1347	15.0788	17.0199	14.2191	12.8191	9.09241	12.0435	-1.32057	6.75115e-10	down_full_sep	-1.70899	6.27881e-17	down_full_sep
ENSMUSG00000022122	Ednrb	244.698	202.94	254.869	234.169	169.126	165.067	191.162	175.119	52.515	26.4792	25.9817	34.992	-0.315311	0.289451	no_change	-2.5382	7.30198e-28	down_full_sep
ENSMUSG00000022129	Dct	60.0274	58.3963	58.0339	58.8192	97.5669	118.394	98.1247	104.695	380.343	74.0083	95.9862	183.446	0.832631	0.144419	no_change	1.67782	0.000564595	up_full_sep
ENSMUSG00000022139	Mbnl2	121.232	111.944	114.161	115.779	140.917	125.491	127.486	131.298	317.674	292.115	338.441	316.077	0.246289	0.322504	no_change	1.49311	9.28648e-15	up_full_sep
ENSMUSG00000022146	Osmr	2.99131	3.8594	3.88678	3.57916	6.01285	5.78908	5.08092	5.62762	11.3311	9.89345	13.6651	11.6299	0.588944	0.00759313	no_change	1.60664	1.48885e-17	up_full_sep
ENSMUSG00000022177	Haus4	14.869	14.9862	17.1692	15.6748	13.6651	13.0221	13.2065	13.2979	3.10987	4.42225	5.83667	4.45626	-0.19628	0.453681	no_change	-1.39584	4.23788e-12	down_full_sep
ENSMUSG00000022178	Ajuba	73.9059	95.2522	75.1002	81.4194	103.833	116.417	110.681	110.31	22.5596	26.3051	21.6502	23.505	0.486442	0.0349841	no_change	-1.63533	2.66969e-16	down_full_sep
ENSMUSG00000022180	Slc7a8	16.8626	21.922	20.8462	19.877	33.6946	44.9699	45.4887	41.3844	58.5504	66.1403	88.5037	71.0648	1.05796	5.39415e-07	no_change	1.83689	6.13698e-21	up_full_sep
ENSMUSG00000022197	Pdzd2	74.9829	96.8767	79.1253	83.6616	111.285	140.475	132.209	127.99	191.855	214.565	269.51	225.31	0.671016	0.0055389	no_change	1.44007	2.22318e-11	up_full_sep
ENSMUSG00000022203	Efs	59.2215	88.3968	61.0166	69.545	69.4929	86.1365	87.9161	81.1818	21.3809	24.6415	30.3797	25.4674	0.278754	0.49931	no_change	-1.321	2.04575e-05	down_full_sep
ENSMUSG00000022206	Npr3	126.272	93.4068	121.634	113.771	41.4566	41.2712	44.3193	42.349	29.5806	23.565	19.2723	24.1393	-1.29243	5.00834e-06	no_change	-2.05633	6.40617e-15	down_full_sep
ENSMUSG00000022208	Jph4	65.7601	83.6835	74.6595	74.7011	22.7843	33.165	32.6004	29.5165	7.80923	6.92814	6.39201	7.04313	-1.22599	0.000640075	no_change	-3.01956	2.23996e-20	down_full_sep
ENSMUSG00000022209	Dhrs2	0.559643	0.592951	0.605626	0.586073	0.629548	0.531823	0.460849	0.54074	0.185503	0.181567	0.133114	0.166728	-0.0792443	0.920157	no_change	-1.68792	0.000393582	down_full_sep
ENSMUSG00000022211	Lrrc16b	46.3143	72.8949	49.0745	56.0946	29.267	58.1831	59.0684	48.8395	12.1256	15.267	23.1358	16.8428	-0.138809	0.817722	no_change	-1.58002	2.326e-05	down_full_sep
ENSMUSG00000022212	Cpne6	4.08836	5.65243	3.46695	4.40258	8.09577	15.0827	16.6945	13.291	14.703	9.67385	15.0328	13.1366	1.45074	2.52008e-05	up_full_sep	1.49997	3.93505e-06	up_full_sep
ENSMUSG00000022217	Emc9	2.01918	2.44791	2.21574	2.22761	0.889822	1.98957	1.48037	1.45325	10.686	12.8014	9.01834	10.8352	-0.362638	0.326946	no_change	2.09444	6.58879e-15	up_full_sep
ENSMUSG00000022221	Ripk3	8.08939	10.143	7.36082	8.53108	6.65453	7.0869	6.55213	6.76452	0.761821	0.709763	2.07099	1.18086	-0.261846	0.588885	no_change	-1.96691	3.42766e-08	down_full_sep
ENSMUSG00000022225	Cma1	2.16745	1.1882	1.97526	1.77697	0.457355	0.925339	1.13668	0.839791	0.0492842	0.0405182	0.0662055	0.0520027	-0.695072	0.408324	no_change	-6.02382	1.81638e-08	down_full_sep
ENSMUSG00000022235	Cmbl	0.73936	1.4247	1.33415	1.16607	4.1248	3.91508	3.24026	3.76005	7.76101	6.7411	6.43054	6.97755	1.38077	5.20406e-10	up_full_sep	2.25807	1.18094e-28	up_full_sep
ENSMUSG00000022237	Ankrd33b	0.722594	1.01077	0.518748	0.750704	0.668775	1.40715	0.98762	1.02118	21.7669	25.534	23.7788	23.6933	0.408442	0.181403	no_change	4.22372	2.18623e-88	up_full_sep
ENSMUSG00000022245	Skor1	0.276504	0.420017	0.220951	0.305824	4.75401	4.76912	5.92249	5.14854	0.142901	0.207524	0.253783	0.201403	3.55916	7.58086e-13	up_full_sep	-0.274664	0.702231	no_change
ENSMUSG00000022262	Dnah5	0.422001	0.360431	0.310175	0.364202	0.33986	0.190868	0.319065	0.283264	0.614516	0.785619	0.709763	0.703299	-0.256292	0.678294	no_change	1.41208	0.000221029	up_full_sep
ENSMUSG00000022265	Ank	53.4797	62.0634	55.5211	57.0214	83.3108	104.2	101.073	96.1948	128.462	121.443	181.012	143.639	0.763795	1.10687e-06	no_change	1.34317	2.35351e-20	up_full_sep
ENSMUSG00000022270	Fam134b	13.2719	11.3311	14.0846	12.8959	30.5469	27.0716	28.3413	28.6533	111.421	98.2251	90.558	100.068	1.1379	1.20457e-13	no_change	2.92857	9.84092e-94	up_full_sep
ENSMUSG00000022309	Angpt1	51.3368	38.5648	51.4745	47.1253	16.5783	12.0526	12.1371	13.5893	2.05202	1.65124	1.17317	1.62548	-1.69776	1.92189e-09	down_full_sep	-4.01527	2.42486e-47	down_full_sep
ENSMUSG00000022311	Csmd3	20.1729	16.4698	17.7833	18.142	6.01678	8.03935	6.88394	6.98002	0.743389	0.413725	0.23535	0.464155	-1.24696	2.89586e-05	no_change	-4.07387	2.78543e-40	down_full_sep
ENSMUSG00000022322	Shcbp1	20.9873	13.7632	24.2598	19.6701	6.11709	3.94291	4.60696	4.88898	0.440812	0.651854	2.04497	1.04588	-1.79947	4.75371e-05	down_full_sep	-3.31391	2.01558e-15	down_full_sep
ENSMUSG00000022340	Sybu	2.26338	1.9489	4.14816	2.78681	3.92721	5.43889	4.42592	4.59734	15.4454	16.3501	15.504	15.7665	0.674721	0.00455778	no_change	2.29775	2.82101e-30	up_full_sep
ENSMUSG00000022346	Myc	30.1089	35.9076	32.077	32.6978	16.2296	25.0572	16.9287	19.4052	1.54637	1.86998	6.96661	3.46099	-0.698269	0.138909	no_change	-2.72395	4.80551e-12	down_full_sep
ENSMUSG00000022358	Fbxo32	73.4134	59.8073	69.4404	67.5537	71.849	56.7773	74.3351	67.6538	179.973	203.417	159.837	181.075	0.0534552	0.893362	no_change	1.43194	3.38874e-11	up_full_sep
ENSMUSG00000022360	Atad2	83.3108	70.7409	87.6602	80.5706	30.8065	19.5057	24.1215	24.8112	17.0244	19.1039	32.6915	22.9399	-1.57415	3.4283e-06	down_full_sep	-1.66215	2.22883e-07	down_full_sep
ENSMUSG00000022367	Has2	4.59143	4.20423	5.76147	4.85238	1.28071	0.616562	0.391539	0.762937	0.0405182	0.0698245	0.107168	0.0725037	-2.07834	2.56813e-05	down_full_sep	-5.8384	9.12465e-18	down_full_sep
ENSMUSG00000022369	Mtbp	34.7383	26.5345	33.0863	31.4531	24.1352	19.5143	20.3426	21.3307	7.61385	7.74342	7.84623	7.7345	-0.517478	0.000478869	no_change	-1.74255	2.77605e-36	down_full_sep
ENSMUSG00000022375	Lrrc6	0.422001	0.449706	0.472169	0.447959	0.574518	0.252271	0.428783	0.418524	0.0940004	0.105392	0.107168	0.102187	-0.0308395	0.984837	no_change	-2.2477	1.57837e-05	down_full_sep
ENSMUSG00000022385	Gtse1	9.5026	13.1823	11.9703	11.5517	5.35627	7.33659	7.12303	6.6053	0.356185	0.389935	3.76881	1.50498	-0.68917	0.329367	no_change	-2.27687	6.73088e-05	down_full_sep
ENSMUSG00000022389	Tef	80.2969	90.558	69.0725	79.9758	171.297	173.227	160.639	168.387	221.813	234.68	279.507	245.333	1.11672	3.31689e-22	no_change	1.62341	1.3053e-48	up_full_sep
ENSMUSG00000022408	Fam83f	3.77067	3.63536	3.0054	3.47048	7.08503	9.76994	9.59205	8.81567	21.5537	23.142	23.1995	22.6317	1.17719	0.000480649	no_change	2.49012	1.80825e-16	up_full_sep
ENSMUSG00000022415	Syngr1	14.7432	15.4733	12.8798	14.3654	20.8482	27.524	24.2081	24.1935	119.385	118.961	131.718	123.355	0.751294	0.00197257	no_change	3.04515	1.0261e-46	up_full_sep
ENSMUSG00000022416	Cacna1i	0.165181	0.141011	0.204029	0.170074	0.2598	0.546636	0.566425	0.45762	0.51152	0.278015	0.403568	0.397701	1.90148	0.00103223	up_full_sep	1.9788	0.00025311	up_full_sep
ENSMUSG00000022419	Deptor	11.3332	10.5943	13.1279	11.6851	17.328	18.6098	15.3367	17.0915	90.8347	81.3601	74.1258	82.1069	0.553348	0.0143753	no_change	2.79086	2.92768e-48	up_full_sep
ENSMUSG00000022421	Nptxr	5.79893	9.10482	6.56724	7.15699	33.7006	52.0644	48.1566	44.6405	10.7458	10.8937	11.837	11.1588	2.53573	3.29874e-10	up_full_sep	0.71136	0.0969062	no_change
ENSMUSG00000022422	Dscc1	6.04511	5.13292	6.84662	6.00822	1.83008	1.51985	1.94692	1.76561	0.312065	0.330498	0.66149	0.434684	-1.37591	9.61406e-05	down_full_sep	-2.7228	4.83626e-15	down_full_sep
ENSMUSG00000022425	Enpp2	75.346	64.2572	63.8789	67.8274	159.325	134.932	153.073	149.11	169.576	204.675	176.746	183.666	1.15325	9.54581e-23	no_change	1.44611	3.20825e-37	up_full_sep
ENSMUSG00000022439	Parvg	1.27112	1.22876	0.570427	1.02343	0.765705	1.17527	0.66149	0.867489	2.15084	1.67832	6.97052	3.59989	-0.0288199	0.995163	no_change	1.67317	0.000580434	up_full_sep
ENSMUSG00000022464	Slc38a4	22.956	22.7068	18.4302	21.3643	15.1605	16.1447	12.8014	14.7022	2.88694	1.63629	2.09566	2.2063	-0.491575	0.0858657	no_change	-2.60527	1.13854e-25	down_full_sep
ENSMUSG00000022468	Endou	0.220951	0.23535	0.204029	0.22011	0.282106	0.531823	0.333879	0.382602	9.32912	8.27445	6.68282	8.09546	1.10471	0.0232981	no_change	4.85628	9.51737e-39	up_full_sep
ENSMUSG00000022469	Rapgef3	24.4517	31.5984	23.1995	26.4165	34.1289	47.9624	39.1656	40.419	145.828	181.259	191.555	172.88	0.631728	0.0454829	no_change	2.64807	2.44642e-23	up_full_sep
ENSMUSG00000022474	Pmm1	14.8711	17.122	13.4048	15.1326	17.8128	21.1052	22.079	20.3323	38.8473	48.9358	38.9908	42.258	0.448218	0.0480108	no_change	1.49536	4.86921e-15	up_full_sep
ENSMUSG00000022479	Vdr	3.64922	5.18189	2.66476	3.83196	8.53004	13.9577	15.8846	12.7908	13.8258	7.86775	17.0827	12.9254	1.55815	0.00656654	up_full_sep	1.64417	0.00196751	up_full_sep
ENSMUSG00000022505	Emp2	5.17313	6.28544	5.25192	5.57016	10.3847	14.3937	12.9979	12.5921	44.1871	40.034	52.1935	45.4716	1.08341	1.79212e-07	no_change	2.90524	4.57617e-54	up_full_sep
ENSMUSG00000022508	Bcl6	1.65329	2.96703	1.78051	2.13361	0.436939	0.650342	0.566425	0.551235	48.1437	53.9205	79.1957	60.42	-1.38424	0.00011586	down_full_sep	4.4636	6.4259e-56	up_full_sep
ENSMUSG00000022518	4930562C15Rik	3.39249	3.74619	3.23623	3.4583	8.48937	8.20652	8.49136	8.39575	10.3708	9.98548	6.85091	9.06905	1.11389	1.85073e-07	no_change	1.34456	2.04906e-11	up_full_sep
ENSMUSG00000022523	Fgf12	4.49086	4.16604	4.03107	4.22932	4.01888	5.79516	5.15744	4.99049	79.8912	82.4137	66.6989	76.3346	0.256483	0.420221	no_change	3.98049	6.95943e-70	up_full_sep
ENSMUSG00000022525	Hrasls	1.14086	1.63478	1.3362	1.37061	1.05176	1.2441	0.821732	1.0392	6.32359	7.01624	5.07931	6.13971	-0.152984	0.620422	no_change	1.96426	4.0378e-27	up_full_sep
ENSMUSG00000022537	Tmem44	74.5729	71.6715	58.9772	68.4072	71.3483	81.0369	71.9721	74.7858	19.2834	19.2484	17.4149	18.6489	0.183102	0.424299	no_change	-1.71822	3.59086e-23	down_full_sep
ENSMUSG00000022548	Apod	103.991	107.007	95.3958	102.131	240.754	191.162	186.336	206.084	1631.2	1548.11	2351.93	1843.75	1.05738	2.02657e-13	no_change	4.41178	4.70713e-235	up_full_sep
ENSMUSG00000022558	Mroh1	69.672	88.4565	60.9492	73.0259	84.7654	125.685	115.453	108.635	147.006	171.845	224.927	181.259	0.612305	0.0957941	no_change	1.32416	2.56858e-05	up_full_sep
ENSMUSG00000022564	Grina	35.7475	56.1839	36.7718	42.9011	66.275	119.133	109.146	98.1846	81.2736	93.7214	208.399	127.798	1.19192	0.00140751	no_change	1.55283	6.39243e-06	up_full_sep
ENSMUSG00000022565	Plec	317.674	367.54	311.594	332.27	443.889	744.199	634.45	607.513	718.385	744.199	802.206	754.93	0.946573	0.0441226	no_change	1.4355	0.000590774	up_full_sep
ENSMUSG00000022571	Pycrl	22.0233	24.7944	22.4164	23.0781	14.0385	13.9643	16.4387	14.8138	6.75969	8.24163	7.72896	7.57676	-0.5884	0.00878071	no_change	-1.33626	3.49963e-11	down_full_sep
ENSMUSG00000022577	Ly6h	10.8636	21.0092	13.6866	15.1865	19.8051	23.306	24.7322	22.6144	0.476166	0.479282	0.644568	0.533339	0.578484	0.052464	no_change	-3.61855	1.2178e-36	down_full_sep
ENSMUSG00000022579	Gpihbp1	0.772851	1.52875	0.518748	0.940115	0.592951	1.43814	0.555613	0.862236	0.228112	0.0901268	0.190868	0.169702	-0.0624614	0.966289	no_change	-2.13342	0.000422448	down_full_sep
ENSMUSG00000022587	Ly6e	19.6412	26.2264	21.9459	22.6045	32.1117	52.8978	58.3611	47.7902	57.4668	49.4998	105.582	70.8496	1.08167	0.00533128	no_change	1.64482	2.88928e-06	up_full_sep
ENSMUSG00000022594	Lynx1	3.15787	3.8594	3.73585	3.58437	5.92029	10.1248	8.32447	8.12319	165.481	184.787	194.239	181.502	1.03849	0.000151211	no_change	5.32668	5.3249e-110	up_full_sep
ENSMUSG00000022595	Lypd2	0.2598	0.678324	0.572411	0.503512	3.30643	6.0573	4.12015	4.49462	0.386647	0.455247	0.793463	0.545119	2.57434	0.000654892	up_full_sep	0.523652	0.547155	no_change
ENSMUSG00000022602	Arc	0.489214	0.548148	0.378589	0.471983	0.592951	0.600268	0.704222	0.63248	1.31874	1.33415	1.68566	1.44619	0.523215	0.25141	no_change	1.61872	4.64334e-06	up_full_sep
ENSMUSG00000022604	Cep97	58.8402	52.3317	55.7576	55.6432	22.6151	16.2296	19.4936	19.4461	49.9167	50.0846	40.2392	46.7468	-1.43212	4.87183e-24	down_full_sep	-0.162151	0.308674	no_change
ENSMUSG00000022619	Mapk8ip2	38.9908	37.6962	39.8594	38.8488	22.2057	36.2243	33.3269	30.5856	224.387	266.209	249.095	246.564	-0.307117	0.392992	no_change	2.59289	5.98584e-22	up_full_sep
ENSMUSG00000022629	Kif21a	103.493	84.6591	96.0786	94.7434	83.4612	78.0229	85.7255	82.4032	313.853	336.122	276.466	308.814	-0.128551	0.527846	no_change	1.75123	4.38403e-34	up_full_sep
ENSMUSG00000022651	Retnlg	0.276504	0.252271	0.183613	0.237463	0.179704	0.211439	0.168297	0.18648	0.440812	0.562931	6.98847	2.66407	-0.153056	0.951756	no_change	3.33892	0.0019489	up_full_sep
ENSMUSG00000022658	Tagln3	32.7258	28.7668	34.0949	31.8625	9.63311	11.7876	11.2896	10.9035	32.6703	35.933	23.007	30.5367	-1.45452	3.87555e-21	down_full_sep	0.00150658	0.996957	no_change
ENSMUSG00000022673	Mcm4	70.6573	68.3713	76.0567	71.6951	26.751	27.7326	28.0306	27.5048	14.183	14.9585	30.8003	19.9806	-1.2815	3.32597e-06	no_change	-1.69126	6.27148e-11	down_full_sep
ENSMUSG00000022676	Snai2	3.65162	4.67021	4.31218	4.21133	2.40217	3.50686	3.66318	3.19074	0.581742	0.601779	1.17527	0.786265	-0.271361	0.598176	no_change	-1.52831	6.83263e-05	down_full_sep
ENSMUSG00000022686	B3gnt5	20.5525	17.0574	20.2526	19.2875	20.0038	13.9338	18.154	17.3639	1.1127	1.21114	1.28472	1.20285	-0.126071	0.812942	no_change	-3.06646	5.38544e-20	down_full_sep
ENSMUSG00000022696	Sidt1	1.14086	0.719036	0.32694	0.728945	2.65573	3.3562	1.85428	2.62207	0.459245	0.315353	0.384757	0.386451	1.50387	5.93717e-06	up_full_sep	-0.439917	0.267195	no_change
ENSMUSG00000022708	Zbtb20	466.189	441.446	441.446	449.694	1042.71	929.783	901.431	957.976	2143.36	1874.29	2143.36	2053.67	1.1919	0.000336264	no_change	2.54475	3.03865e-17	up_full_sep
ENSMUSG00000022747	St3gal6	7.27227	7.70263	6.083	7.0193	8.22208	6.57179	6.95384	7.24924	50.258	42.9615	58.7859	50.6685	0.0593102	0.877799	no_change	2.75973	1.29661e-41	up_full_sep
ENSMUSG00000022748	Cmss1	9.22699	10.3243	12.2561	10.6024	11.5046	9.34133	9.56891	10.1383	2.88694	2.6027	2.01483	2.50149	-0.0381975	0.90429	no_change	-1.50068	4.88578e-17	down_full_sep
ENSMUSG00000022758	P2rx6	0.821732	1.26692	1.09439	1.06101	5.10279	7.54364	5.30205	5.98283	17.3767	22.5733	18.1863	19.3788	1.99265	1.57088e-13	up_full_sep	3.57108	7.54342e-46	up_full_sep
ENSMUSG00000022763	Aifm3	5.11339	5.31603	4.76572	5.06505	9.50071	12.0023	11.9962	11.1664	54.9767	61.6917	46.8398	54.5027	1.03968	0.00367085	no_change	3.27988	1.02497e-25	up_full_sep
ENSMUSG00000022766	Serpind1	2.76244	2.04497	2.84908	2.55216	1.14959	2.12218	1.54228	1.60468	7.03497	7.46303	5.76564	6.75455	-0.446254	0.30023	no_change	1.3649	4.41004e-05	up_full_sep
ENSMUSG00000022780	Mfi2	24.4559	29.8048	20.8767	25.0458	74.9545	95.4699	84.615	85.0131	82.1937	94.58	98.8242	91.866	1.72475	3.24814e-08	up_full_sep	1.88432	2.15031e-10	up_full_sep
ENSMUSG00000022783	Spag6l	0.772851	0.635559	0.64098	0.68313	4.55391	3.3562	5.61771	4.50927	0.142901	0.253783	0.120267	0.172317	2.06777	4.57621e-17	up_full_sep	-1.83872	4.23953e-07	down_full_sep
ENSMUSG00000022797	Tfrc	115.952	83.9578	113.884	104.598	57.2089	33.3656	40.3316	43.6353	444.912	454.419	362.805	420.712	-1.14762	0.000206623	no_change	2.06971	2.05602e-13	up_full_sep
ENSMUSG00000022805	Maats1	0.204029	0.15718	0.274614	0.211941	0.629548	0.696509	0.540675	0.622244	0.142901	0.0901268	0.0773274	0.103452	1.91881	0.00150564	up_full_sep	-0.906403	0.228879	no_change
ENSMUSG00000022814	Umps	39.1829	35.2855	38.6796	37.716	18.6098	18.154	15.6374	17.4671	12.6023	12.5901	11.7923	12.3282	-1.03819	4.78384e-16	no_change	-1.43243	1.41132e-30	down_full_sep
ENSMUSG00000022816	Fstl1	1990.39	1930.12	1930.12	1950.21	3079.33	2351.93	2143.36	2524.87	355.079	306.842	296.49	319.47	0.729566	3.13912e-06	no_change	-2.10265	1.16904e-48	down_full_sep
ENSMUSG00000022821	Hgd	0.141011	0.23535	0.109032	0.161798	0.196625	0.190868	0.120267	0.169253	5.312	6.60261	6.21406	6.04289	0.430297	0.636324	no_change	5.08988	1.169e-20	up_full_sep
ENSMUSG00000022829	Stxbp5l	5.99123	4.47299	6.22881	5.56434	15.5616	11.9378	14.1505	13.8833	25.2852	21.6316	19.2769	22.0646	1.22563	2.09171e-06	no_change	1.8967	2.16839e-15	up_full_sep
ENSMUSG00000022833	Ccdc14	16.9005	14.7596	16.7838	16.148	9.57505	7.83803	7.09713	8.17007	4.91086	4.6817	3.55314	4.3819	-0.888169	4.41625e-07	no_change	-1.45179	7.21974e-18	down_full_sep
ENSMUSG00000022836	Mylk	28.0005	26.1826	26.0459	26.743	36.7995	42.6651	39.1539	39.5395	127.316	139.677	131.363	132.785	0.584376	0.0167765	no_change	2.28387	1.21263e-27	up_full_sep
ENSMUSG00000022844	Pdia5	13.5312	16.1211	15.1605	14.9376	16.1696	19.9558	21.972	19.3658	2.25531	1.78202	2.69104	2.24279	0.39289	0.0800803	no_change	-2.08147	6.65719e-25	down_full_sep
ENSMUSG00000022860	Chodl	0.756282	1.6686	1.12894	1.18461	23.6163	3.54111	8.98486	12.0474	0.0405182	0.0605555	0.0662055	0.0557598	2.76936	2.00144e-08	up_full_sep	-5.25574	3.59162e-09	down_full_sep
ENSMUSG00000022881	Rfc4	10.5774	8.55393	11.5267	10.2193	4.39663	3.94707	3.34898	3.89756	1.62665	1.36666	3.04151	2.01161	-1.15693	6.27388e-06	no_change	-1.67354	6.94947e-12	down_full_sep
ENSMUSG00000022885	St6gal1	38.8473	39.5201	41.1359	39.8345	19.3093	22.657	23.2817	21.7493	127.585	127.892	119.133	124.87	-0.807634	3.73946e-08	no_change	1.65806	1.1487e-35	up_full_sep
ENSMUSG00000022893	Adamts1	112.463	114.417	104.95	110.61	35.7978	44.8155	39.4229	40.012	44.2934	36.3666	37.6449	39.435	-1.32419	4.36824e-25	down_full_sep	-1.31375	5.06542e-26	no_change
ENSMUSG00000022894	Adamts5	18.3357	18.5858	18.7903	18.5706	19.357	21.9497	18.7469	20.0179	110.71	113.296	109.67	111.225	0.13124	0.622268	no_change	2.55684	4.64605e-47	up_full_sep
ENSMUSG00000022906	Parp9	12.3399	9.97791	11.6113	11.3097	16.2339	13.4267	10.9154	13.5253	35.9134	28.0405	24.1068	29.3536	0.265134	0.471841	no_change	1.37007	6.01348e-07	up_full_sep
ENSMUSG00000022935	Grik1	23.5412	21.5537	24.8128	23.3026	24.7584	21.4497	28.2762	24.8281	4.13813	5.69295	4.1848	4.67196	0.109347	0.718617	no_change	-1.89613	1.765e-20	down_full_sep
ENSMUSG00000022945	Chaf1b	20.3549	21.9912	22.1071	21.4844	20.2725	20.8236	22.7332	21.2764	1.77865	1.28623	4.38653	2.4838	0.0124692	0.995163	no_change	-2.47527	3.17292e-08	down_full_sep
ENSMUSG00000022969	Il10rb	7.37035	8.45772	7.00064	7.60957	8.83105	11.2206	12.0265	10.6927	20.4424	20.6765	34.0777	25.0655	0.476884	0.0890194	no_change	1.67191	5.44502e-13	up_full_sep
ENSMUSG00000022973	Synj1	55.57	49.2511	53.0911	52.6374	41.6095	41.0844	41.3115	41.3351	191.382	200.277	224.097	205.252	-0.291645	0.253243	no_change	1.92199	5.4524e-22	up_full_sep
ENSMUSG00000022978	Mis18a	8.75197	9.86075	9.20861	9.27378	5.73526	5.36197	3.59923	4.89882	1.74464	2.21574	2.53978	2.16672	-0.768047	0.000232978	no_change	-1.47299	1.107e-13	down_full_sep
ENSMUSG00000023000	Dhh	1.63478	2.11979	2.26854	2.0077	1.58309	6.421	4.03258	4.01223	18.3637	20.0904	19.6569	19.3703	0.87609	0.0921153	no_change	2.94076	8.6438e-12	up_full_sep
ENSMUSG00000023011	Faim2	2.32691	2.63956	2.36945	2.44531	13.8847	15.2572	16.9309	15.3576	66.3888	76.4566	107.931	83.5923	2.3616	4.52892e-13	up_full_sep	4.74548	5.24585e-54	up_full_sep
ENSMUSG00000023015	Racgap1	54.6721	58.1831	68.4368	60.4307	24.7073	30.0409	30.1835	28.3106	2.88694	4.55391	14.05	7.16361	-1.01155	0.00494529	no_change	-2.7349	1.87027e-17	down_full_sep
ENSMUSG00000023019	Gpd1	0.997899	1.81128	1.78051	1.5299	1.14959	1.98957	1.2745	1.47122	6.83178	5.65243	6.56724	6.35048	0.0530426	0.908794	no_change	1.88748	8.29974e-18	up_full_sep
ENSMUSG00000023033	Scn8a	27.0854	26.5389	26.2648	26.6297	17.9333	26.0877	24.1773	22.7327	230.044	263.493	294.396	262.644	-0.191693	0.578434	no_change	3.20541	1.37748e-41	up_full_sep
ENSMUSG00000023039	Krt7	8.21034	9.34133	8.54945	8.70037	24.1643	27.4783	20.2526	23.965	28.1887	7.39216	6.12121	13.9007	1.40235	0.00731342	up_full_sep	0.725246	0.164161	no_change
ENSMUSG00000023046	Igfbp6	0.276504	0.252271	0.0846383	0.204471	0.436939	0.748784	0.540675	0.575466	29.3151	28.8768	28.1624	28.7848	1.82715	0.00226215	up_full_sep	6.57494	1.37711e-38	up_full_sep
ENSMUSG00000023064	Sncg	60.0625	54.5053	63.5315	59.3664	19.2209	33.5026	30.0354	27.5863	15.7462	15.271	12.7188	14.5787	-1.02188	0.000221322	no_change	-1.84757	3.85412e-13	down_full_sep
ENSMUSG00000023067	Cdkn1a	21.6061	24.1352	20.6293	22.1235	48.1797	62.3408	61.1063	57.2089	73.6621	59.8943	77.6309	70.3958	1.3479	8.99167e-09	up_full_sep	1.67925	3.87421e-14	up_full_sep
ENSMUSG00000023078	Cxcl13	0.0405182	0.0405182	0.0662055	0.0490807	0.0405182	0.062332	0.0473942	0.0500815	0.743389	2.12568	2.07099	1.64669	1.41699	0.589804	no_change	7.76346	3.12852e-06	up_full_sep
ENSMUSG00000023083	H2-M10.2	1.0965	1.50056	1.62445	1.40717	0.358292	0.153152	0.319065	0.276836	0.440812	0.651854	0.539071	0.543912	-1.96428	0.00031598	down_full_sep	-0.650091	0.220766	no_change
ENSMUSG00000023153	Tmem52	0.12409	0.15718	0.0885223	0.123264	0.360431	0.531823	0.555613	0.482622	0.535576	0.588705	0.820127	0.648136	2.61639	7.58793e-05	up_full_sep	3.37311	2.51764e-08	up_full_sep
ENSMUSG00000023191	P3h3	139.123	174.364	132.576	148.688	150.529	182.144	167.3	166.658	42.0037	41.5134	44.2687	42.5953	0.266255	0.570647	no_change	-1.61038	2.19863e-06	down_full_sep
ENSMUSG00000023206	Il15ra	1.76174	1.35545	0.962789	1.35999	5.55364	5.83112	4.26656	5.21711	14.1869	14.5831	20.0124	16.2608	1.6079	7.36476e-06	up_full_sep	3.12806	8.35822e-22	up_full_sep
ENSMUSG00000023216	Epb42	0.365852	0.325077	0.39551	0.362146	0.420017	0.49798	0.373106	0.430368	0.566425	5.01422	24.1352	9.90529	0.361078	0.777932	no_change	4.13951	1.79604e-07	up_full_sep
ENSMUSG00000023224	Serping1	4.24456	6.31918	3.81831	4.79402	7.80772	17.1876	14.6861	13.2272	19.5381	18.2994	44.7174	27.5183	1.34286	0.00246338	up_full_sep	2.37007	3.08498e-09	up_full_sep
ENSMUSG00000023236	Scg5	10.2537	8.73121	10.9501	9.97833	10.7597	10.6594	11.0821	10.8337	38.9481	38.083	29.7017	35.5776	0.130325	0.579965	no_change	1.80691	6.75564e-30	up_full_sep
ENSMUSG00000023243	Kcnk5	4.59143	5.13292	4.38233	4.70223	3.63536	3.81831	3.18611	3.54659	16.3127	18.4171	14.8903	16.54	-0.28109	0.333157	no_change	1.70563	1.62152e-15	up_full_sep
ENSMUSG00000023249	Parp3	2.40217	3.91742	2.47721	2.93227	4.27713	6.42289	4.40863	5.03622	19.4642	17.7189	19.6648	18.9493	0.702799	0.0239696	no_change	2.45866	5.53359e-21	up_full_sep
ENSMUSG00000023274	Cd4	0.772851	0.721082	0.499843	0.664592	2.91285	4.06047	1.88357	2.9523	0.946896	0.624059	1.19817	0.923041	1.6202	0.00119571	up_full_sep	0.659555	0.206218	no_change
ENSMUSG00000023328	Ache	12.7694	16.1569	11.6845	13.537	7.75369	14.7151	15.9487	12.8058	38.782	46.0289	65.9149	50.2419	-0.0443934	0.966743	no_change	1.87448	1.04498e-06	up_full_sep
ENSMUSG00000023336	Wfdc1	0.103787	0.268928	0.109032	0.160582	0.765705	0.925339	0.769293	0.820113	1.92546	2.23901	3.15415	2.43954	2.81384	2.71026e-09	up_full_sep	4.11072	3.3065e-21	up_full_sep
ENSMUSG00000023341	Mx2	1.72723	0.954894	1.12894	1.27035	3.98165	3.32277	2.9712	3.42521	6.19189	2.83813	1.83206	3.62069	1.18148	0.00125524	no_change	1.396	3.69227e-05	up_full_sep
ENSMUSG00000023393	Slc17a9	0.422001	0.527939	0.378589	0.442843	1.86254	3.04329	2.19087	2.36557	1.11704	0.964777	1.77687	1.28623	2.01552	6.46686e-06	up_full_sep	1.61898	0.00018548	up_full_sep
ENSMUSG00000023411	Nfatc4	106.294	139.744	105.233	117.09	103.349	114.73	114.898	110.993	18.8732	23.451	21.8876	21.4039	-0.00410383	0.997068	no_change	-2.25992	9.486e-10	down_full_sep
ENSMUSG00000023439	Gnb3	0.399694	0.548148	0.472169	0.473337	1.0965	1.2441	1.14086	1.16048	0.0831269	0.107168	0.190868	0.127054	1.14736	0.102917	no_change	-1.87662	0.00791968	down_full_sep
ENSMUSG00000023484	Prph	12.2233	11.3732	8.10483	10.5671	11.0583	16.9028	15.3408	14.434	1.07155	0.770805	0.356185	0.732847	0.453739	0.459267	no_change	-2.76949	5.58172e-09	down_full_sep
ENSMUSG00000023505	Cdca3	18.5124	23.8476	20.3426	20.9009	14.183	14.6861	15.4099	14.7597	0.425402	1.26907	9.70962	3.80136	-0.460228	0.536958	no_change	-2.07673	0.000202547	down_full_sep
ENSMUSG00000023805	Synj2	42.4327	44.4618	39.6008	42.1651	51.8064	57.7357	64.0003	57.8475	184.478	222.809	202.94	203.409	0.473884	0.00041626	no_change	2.21258	2.11903e-78	up_full_sep
ENSMUSG00000023826	Park2	7.37269	6.35998	6.00044	6.5777	11.5956	10.6636	10.8478	11.0357	24.231	26.2648	22.3455	24.2804	0.701645	1.196e-06	no_change	1.81296	2.18101e-45	up_full_sep
ENSMUSG00000023828	Slc22a3	4.59341	3.74796	5.79516	4.71218	8.13352	5.63401	7.17742	6.98165	0.566425	0.51152	0.603763	0.56057	0.511977	0.0500261	no_change	-2.03165	2.71866e-15	down_full_sep
ENSMUSG00000023882	Zfp54	3.98165	2.61363	4.35823	3.65117	0.650342	0.531823	0.445705	0.542623	1.92748	1.59041	1.32294	1.61361	-2.07055	2.952e-07	down_full_sep	-0.614621	0.122305	no_change
ENSMUSG00000023885	Thbs2	45.6756	56.1672	39.5628	47.1352	82.3138	121.359	85.6739	96.4489	8.20206	8.39133	8.40736	8.33359	1.02751	5.09916e-07	no_change	-2.20964	1.35833e-29	down_full_sep
ENSMUSG00000023886	Smoc2	105.382	112.01	96.0174	104.47	215.727	203.417	246.665	221.936	4.9808	5.84297	4.75401	5.1926	1.14315	1.34092e-06	no_change	-3.81742	1.25315e-64	down_full_sep
ENSMUSG00000023905	Tnfrsf12a	2.1949	3.1219	2.33507	2.55062	5.24169	6.838	5.86915	5.98295	9.43053	5.38666	9.4737	8.09696	1.07862	0.00205465	no_change	1.57608	7.16003e-07	up_full_sep
ENSMUSG00000023906	Cldn6	131.441	144.832	130.269	135.514	57.673	54.4438	65.5343	59.217	3.39858	4.00644	1.80484	3.06995	-1.05735	9.04488e-07	no_change	-4.77364	7.96293e-115	down_full_sep
ENSMUSG00000023909	Paqr4	20.2885	26.3051	23.7631	23.4522	35.4443	42.5812	42.3053	40.1103	62.6761	90.4924	91.0715	81.4133	0.788462	0.00100612	no_change	1.80209	5.02092e-17	up_full_sep
ENSMUSG00000023913	Pla2g7	39.5628	29.2728	31.227	33.3542	95.4418	77.5064	82.0406	84.9963	212.227	206.406	193.894	204.176	1.32272	5.47416e-12	up_full_sep	2.54471	5.76559e-45	up_full_sep
ENSMUSG00000023926	Rhag	0.276504	0.122044	0.220951	0.206499	0.0698245	0.0457897	0.0921103	0.0692415	1.3404	3.72439	15.8803	6.98169	-1.88368	0.163829	no_change	4.77296	7.25383e-07	up_full_sep
ENSMUSG00000023940	Sgol1	15.8063	13.0301	16.1447	14.9937	5.59034	4.34123	4.51259	4.81472	1.25016	1.36666	3.77067	2.12916	-1.4216	8.40442e-05	down_full_sep	-2.11728	4.22825e-10	down_full_sep
ENSMUSG00000023945	Slc5a7	41.9393	30.3435	34.8893	35.724	13.99	7.54364	11.7439	11.0925	0.413725	0.242878	0.310175	0.322259	-1.58537	1.41601e-06	down_full_sep	-5.58513	1.23511e-56	down_full_sep
ENSMUSG00000023953	Polh	21.66	18.9811	23.1052	21.2488	7.03497	7.78524	7.77649	7.53223	10.8498	10.6114	13.5509	11.6707	-1.37955	2.57211e-19	down_full_sep	-0.707765	2.04875e-06	no_change
ENSMUSG00000023960	Enpp5	56.1026	47.0398	48.1417	50.428	78.5493	65.6694	72.5303	72.2497	185.557	175.999	180.218	180.591	0.525669	0.0078992	no_change	1.81126	6.44047e-26	up_full_sep
ENSMUSG00000023961	Enpp4	12.1353	9.28894	11.2757	10.9	10.2944	8.09343	7.93934	8.77573	31.5939	30.8181	26.0979	29.5033	-0.270478	0.263559	no_change	1.42958	1.42692e-14	up_full_sep
ENSMUSG00000023968	Crip3	0.489214	0.325077	0.345373	0.386555	0.159288	0.211439	0.204029	0.191585	1.0254	2.0741	2.17183	1.75711	-0.974198	0.156179	no_change	2.15748	2.2866e-05	up_full_sep
ENSMUSG00000023972	Ptk7	299.316	389.699	314.828	334.614	350.717	459.569	430.911	413.733	49.2629	49.9804	53.9914	51.0783	0.410835	0.272371	no_change	-2.46625	5.89458e-17	down_full_sep
ENSMUSG00000023978	Prph2	0.204029	0.0961388	0.29289	0.197686	0.704222	0.678324	1.32674	0.903096	0.294936	0.341371	0.440812	0.35904	2.45582	0.00111953	up_full_sep	1.50084	0.0458004	no_change
ENSMUSG00000023990	Tfeb	8.60976	13.348	8.41339	10.1237	22.4269	32.7025	27.178	27.4358	34.3779	37.5351	44.1419	38.6849	1.39283	6.87097e-05	up_full_sep	1.90709	4.19833e-09	up_full_sep
ENSMUSG00000023991	Foxp4	128.023	242.848	155.584	175.485	197.794	296.141	289.893	261.276	42.878	43.7315	74.4998	53.7031	0.663407	0.144282	no_change	-1.5271	7.21442e-05	down_full_sep
ENSMUSG00000023994	Nfya	82.8958	80.1829	87.5726	83.5505	19.3651	20.5838	23.9664	21.3051	44.5546	45.2017	51.8496	47.202	-1.83135	2.58963e-14	down_full_sep	-0.690423	0.00466273	no_change
ENSMUSG00000023995	Tspo2	0.436939	0.568564	0.555613	0.520372	0.728575	0.581742	0.735331	0.681883	1.42858	4.20234	7.61806	4.41633	0.485835	0.449196	no_change	2.64433	1.41886e-08	up_full_sep
ENSMUSG00000023999	Kif6	3.98718	3.25611	3.35807	3.53378	2.47002	2.99131	4.34884	3.27005	0.33986	0.455247	0.356185	0.383764	-0.0257845	0.973745	no_change	-2.23629	1.1858e-14	down_full_sep
ENSMUSG00000024007	Ppil1	30.1604	29.9876	31.4242	30.5241	16.8523	19.3615	18.1882	18.134	7.95592	11.076	9.47547	9.50248	-0.693238	3.74111e-07	no_change	-1.46405	2.77691e-29	down_full_sep
ENSMUSG00000024008	Cpne5	4.20423	6.0771	5.32029	5.20054	4.1302	7.18109	6.82168	6.04432	0.228112	0.278015	0.518748	0.341625	0.219219	0.630623	no_change	-2.92071	3.19479e-16	down_full_sep
ENSMUSG00000024033	Rsph1	0.349195	0.23535	0.39551	0.326685	0.378589	0.49798	0.785619	0.554062	0.665156	0.757793	0.709763	0.710904	0.954354	0.194393	no_change	1.62102	0.00916864	up_full_sep
ENSMUSG00000024034	Tmprss3	15.862	15.6876	16.5234	16.0244	29.2772	27.0854	35.7978	30.7201	170.048	207.232	212.227	196.502	0.942878	2.41162e-09	no_change	3.51512	1.85656e-131	up_full_sep
ENSMUSG00000024043	Arhgap28	215.253	212.114	218.983	215.45	270.596	255.086	248.115	257.932	62.1689	68.5046	55.1822	61.9519	0.332808	0.139412	no_change	-1.61381	2.43157e-18	down_full_sep
ENSMUSG00000024053	Emilin2	21.0449	20.7215	21.972	21.2461	45.7934	58.9772	55.932	53.5675	1042.71	1068.44	862.536	991.232	1.31962	1.84693e-07	no_change	5.5721	1.00346e-128	up_full_sep
ENSMUSG00000024056	Ndc80	19.4936	14.472	18.3297	17.4318	4.88064	5.2696	4.87035	5.00686	0.403568	0.6539	3.80404	1.6205	-1.58561	0.00433067	down_full_sep	-2.69776	1.05702e-07	down_full_sep
ENSMUSG00000024065	Ehd3	16.5927	16.2826	15.7123	16.1959	50.2359	79.5954	67.1415	65.6576	168.545	117.445	170.68	152.223	1.98877	2.59984e-25	up_full_sep	3.16272	1.891e-66	up_full_sep
ENSMUSG00000024066	Xdh	0.706268	0.635559	0.66149	0.667773	1.2441	0.800402	1.03228	1.02559	23.8367	22.6985	25.1732	23.9028	0.513718	0.141299	no_change	4.31567	5.8422e-64	up_full_sep
ENSMUSG00000024074	Crim1	57.5096	65.9782	58.512	60.6666	95.1402	110.989	102.711	102.947	162.576	156.404	152.803	157.261	0.769444	1.34734e-06	no_change	1.38391	5.96032e-21	up_full_sep
ENSMUSG00000024076	Vit	0.185503	0.194518	0.165181	0.181734	7.80923	10.1312	7.21811	8.38617	25.7429	22.9827	24.9811	24.5689	5.12225	2.18874e-41	up_full_sep	6.62083	3.91965e-72	up_full_sep
ENSMUSG00000024084	Qpct	3.84885	3.18825	3.20986	3.41565	6.7577	6.01678	6.55402	6.44283	26.3777	25.0906	32.0424	27.8369	0.809908	0.001038	no_change	2.7961	2.69156e-39	up_full_sep
ENSMUSG00000024112	Cacna1h	70.4766	107.779	70.8262	83.0272	60.1213	97.5162	89.6391	82.4255	2.02893	3.5152	3.85478	3.13297	0.0671179	0.933124	no_change	-4.04477	2.37863e-26	down_full_sep
ENSMUSG00000024127	Prepl	59.3946	49.8153	56.8567	55.3555	47.3172	47.3386	50.2227	48.2928	210.282	224.603	217.702	217.529	-0.145464	0.487736	no_change	1.93457	3.44e-38	up_full_sep
ENSMUSG00000024140	Epas1	44.5393	57.2455	48.6595	50.1481	51.2756	94.3265	88.0099	77.8706	154.791	132.628	238.06	175.16	0.647991	0.0762458	no_change	1.77151	1.1527e-08	up_full_sep
ENSMUSG00000024158	Hagh	11.7923	11.5365	11.8286	11.7191	15.2572	17.1178	15.7402	16.0384	47.2305	49.6143	50.3495	49.0648	0.461629	0.00114016	no_change	2.05339	2.12189e-64	up_full_sep
ENSMUSG00000024164	C3	2.32869	1.87634	2.48167	2.2289	1.62214	1.14297	0.908821	1.22464	3.73585	3.9005	21.1031	9.57982	-0.532063	0.379806	no_change	1.92874	3.05635e-05	up_full_sep
ENSMUSG00000024165	Hn1l	110.32	100.79	114.203	108.437	64.3914	58.4075	66.4295	63.0761	13.422	11.395	11.9703	12.2624	-0.678383	3.91105e-07	no_change	-2.87091	6.16666e-111	down_full_sep
ENSMUSG00000024172	St6gal2	3.61138	3.03321	4.07561	3.5734	2.08611	3.35807	3.39045	2.94487	0.0940004	0.153152	0.136826	0.127993	-0.158832	0.699907	no_change	-4.15005	4.33917e-23	down_full_sep
ENSMUSG00000024177	Nme4	24.4199	26.783	22.9464	24.7164	17.4948	18.967	19.9196	18.7938	1.522	1.38421	1.23607	1.38076	-0.348038	0.10361	no_change	-3.28178	9.4299e-62	down_full_sep
ENSMUSG00000024180	Tmem8	12.6357	19.4013	14.5523	15.5298	23.9688	30.617	32.3698	28.9852	26.6514	33.2548	58.9984	39.6349	0.894588	0.0056999	no_change	1.36016	3.36261e-06	up_full_sep
ENSMUSG00000024186	Rgs11	7.58411	9.09052	5.98014	7.55159	10.2288	14.9862	20.5765	15.2638	19.049	20.5605	26.4536	22.0211	0.970275	0.00621555	no_change	1.5024	2.60534e-06	up_full_sep
ENSMUSG00000024187	Fam234a	41.1805	51.1239	38.5191	43.6078	71.6593	110.43	96.2267	92.7721	111.684	125.722	170.24	135.882	1.08339	0.000225315	no_change	1.63717	1.4076e-09	up_full_sep
ENSMUSG00000024190	Dusp1	6.59677	7.53799	5.76564	6.63347	7.21811	10.5693	11.1749	9.6541	31.4557	33.2273	31.9132	32.1988	0.513014	0.0303788	no_change	2.19986	7.61745e-29	up_full_sep
ENSMUSG00000024211	Grm8	8.09343	5.22885	8.11115	7.14448	0.728575	1.49653	1.3926	1.2059	12.2436	11.0159	9.5207	10.9268	-1.98053	4.72944e-19	down_full_sep	0.682172	0.000499773	no_change
ENSMUSG00000024215	Spdef	0.294936	0.214934	0.183613	0.231161	3.60541	6.54032	4.87233	5.00602	0.278015	0.211439	0.207524	0.232326	4.03032	5.88298e-05	up_full_sep	0.473032	0.711187	no_change
ENSMUSG00000024227	Pdzph1	0.6539	0.466276	1.00623	0.708804	0.607734	0.49798	0.689347	0.598354	3.2603	4.39015	2.44061	3.36369	-0.102431	0.944619	no_change	1.96098	0.00343732	up_full_sep
ENSMUSG00000024247	Pkdcc	56.7773	89.351	62.0472	69.3918	34.761	65.3484	55.9379	52.0158	15.6481	18.1299	23.9688	19.2489	-0.332846	0.28553	no_change	-1.6942	7.14016e-12	down_full_sep
ENSMUSG00000024254	Abcg8	2.16943	2.48381	2.21574	2.28966	1.65124	2.27469	2.91676	2.2809	0.0831269	0.107168	0.109032	0.0997756	0.0979014	0.880728	no_change	-4.23115	5.36946e-15	down_full_sep
ENSMUSG00000024270	Slc39a6	77.648	68.0675	82.8229	76.1795	64.7969	61.1584	62.7285	62.8946	26.2752	23.1614	20.5002	23.3123	-0.206374	0.0262638	no_change	-1.56564	3.577e-80	down_full_sep
ENSMUSG00000024292	Cyp4f14	0.0831269	0.0405182	0.0662055	0.0632835	0.0921103	0.138965	0.149864	0.12698	0.403568	0.57603	0.474276	0.484625	2.52437	0.185797	no_change	4.94354	0.00177552	up_full_sep
ENSMUSG00000024301	Kifc5b	12.6709	12.5901	13.0597	12.7736	6.66112	9.22918	7.58411	7.8248	1.522	2.28621	3.58544	2.46455	-0.621079	0.0848924	no_change	-1.74568	2.14135e-08	down_full_sep
ENSMUSG00000024308	Tapbp	31.4874	44.2687	33.5741	36.4434	92.7069	101.432	100.588	98.2425	114.963	115.287	157.514	129.254	1.39804	4.34039e-08	up_full_sep	1.80967	5.63269e-14	up_full_sep
ENSMUSG00000024330	Col11a2	318.557	460.75	328.539	369.282	1734.86	1791.08	1827.6	1784.51	2590.62	2258.04	2590.62	2479.76	2.46572	3.81815e-08	up_full_sep	2.93551	4.80551e-12	up_full_sep
ENSMUSG00000024338	Psmb8	0.708252	0.360431	0.472169	0.513617	0.787726	0.696509	0.66149	0.715242	2.28406	2.34828	1.91761	2.18332	0.576032	0.197078	no_change	1.90563	4.54112e-08	up_full_sep
ENSMUSG00000024339	Tap2	3.35443	3.74995	3.13595	3.41344	8.53996	9.28482	10.0843	9.30302	14.8941	19.6189	11.2649	15.2593	1.2672	4.98766e-09	no_change	2.00141	2.63178e-23	up_full_sep
ENSMUSG00000024371	C2	0.503873	0.548148	0.555613	0.535878	1.34428	1.88724	1.79648	1.676	5.02705	4.92456	5.14122	5.03094	1.31659	3.40291e-05	no_change	2.75175	5.00041e-23	up_full_sep
ENSMUSG00000024395	Lims2	0.436939	0.32694	0.241367	0.335082	0.299027	0.663266	0.527939	0.496744	6.91615	5.65653	8.11337	6.89535	0.731151	0.20147	no_change	3.89306	1.39179e-19	up_full_sep
ENSMUSG00000024403	Atp6v1g2	7.13978	7.39027	7.00515	7.1784	6.26278	7.64826	8.03474	7.31526	46.0937	50.3363	52.1971	49.5424	0.0589344	0.892056	no_change	2.71014	4.06107e-33	up_full_sep
ENSMUSG00000024411	Aqp4	0.472169	0.678324	0.572411	0.574301	0.765705	1.83008	1.24199	1.27926	40.7552	48.1759	34.5423	41.1578	0.95621	0.00568862	no_change	5.3325	1.72933e-81	up_full_sep
ENSMUSG00000024427	Spry4	51.3508	55.3846	56.3901	54.3752	16.9895	24.436	23.8888	21.7714	10.9961	10.4447	11.0821	10.841	-1.23261	3.30784e-06	no_change	-2.0934	2.96162e-17	down_full_sep
ENSMUSG00000024440	Pcdh12	14.7511	15.4297	18.2841	16.155	8.04908	10.0787	9.16461	9.09746	2.42611	1.0305	1.9513	1.80264	-0.757083	0.0113024	no_change	-2.42937	4.26259e-19	down_full_sep
ENSMUSG00000024459	H2-M5	5.80091	5.07104	4.88278	5.25158	4.20634	4.95073	3.57543	4.24417	0.204029	0.15529	0.138965	0.166095	-0.201973	0.708061	no_change	-4.17641	9.46073e-21	down_full_sep
ENSMUSG00000024471	Myot	0.0831269	0.12409	0.0901268	0.0991144	0.299027	0.466276	0.460849	0.408718	0.341371	0.244768	0.253783	0.279974	2.93407	0.00095618	up_full_sep	2.64669	0.00175389	up_full_sep
ENSMUSG00000024479	Mal2	7.37472	6.43713	6.38584	6.73256	9.79045	6.57179	9.23531	8.53252	30.1835	34.3821	36.0928	33.5528	0.330092	0.358691	no_change	2.24778	1.14145e-16	up_full_sep
ENSMUSG00000024501	Dpysl3	547.105	502.629	552.698	534.144	422.564	408.607	440.716	423.962	142.266	131.999	126.496	133.587	-0.194792	0.127196	no_change	-1.76019	1.15418e-64	down_full_sep
ENSMUSG00000024511	Rab27b	7.87582	5.73526	9.21515	7.60874	12.5837	8.75964	8.32447	9.88925	93.4068	89.4871	74.0728	85.6556	0.357203	0.248033	no_change	3.40839	4.48476e-47	up_full_sep
ENSMUSG00000024517	Grp	1.83206	1.9489	1.62665	1.80254	4.79617	5.0211	6.30673	5.37467	0.127843	0.194518	0.138965	0.153775	1.37621	1.91339e-06	up_full_sep	-3.00882	4.04307e-14	down_full_sep
ENSMUSG00000024525	Impa2	8.05142	10.1792	8.07685	8.76916	9.79234	9.49867	8.69021	9.32707	1.18181	0.921167	1.19995	1.10098	0.0975584	0.768172	no_change	-2.06514	1.3e-19	down_full_sep
ENSMUSG00000024526	Cidea	0.062332	0.0773274	0.0662055	0.0686216	0.33986	0.29289	0.283711	0.305487	0.535576	0.330498	0.422001	0.429358	3.51698	0.000110446	up_full_sep	4.34241	1.9739e-07	up_full_sep
ENSMUSG00000024529	Lox	88.2714	105.198	84.5167	92.662	168.545	210.743	154.665	177.984	333.796	284.444	411.385	343.208	0.999471	2.97944e-05	no_change	1.94935	6.45672e-19	up_full_sep
ENSMUSG00000024533	Spire1	51.9906	51.4082	50.1136	51.1708	77.3301	77.055	78.7908	77.7253	167.914	139.875	169.837	159.209	0.620265	2.13605e-06	no_change	1.63346	1.25691e-42	up_full_sep
ENSMUSG00000024538	Ppic	77.7913	83.93	73.481	78.4008	99.8422	98.4226	79.8486	92.7044	21.3833	15.7378	17.3603	18.1605	0.286772	0.130552	no_change	-1.93475	9.31444e-35	down_full_sep
ENSMUSG00000024558	Mapk4	14.9965	14.8744	13.0036	14.2915	9.32912	11.912	15.129	12.1234	55.2748	65.6854	74.6595	65.2066	-0.184322	0.437895	no_change	2.18761	7.02476e-38	up_full_sep
ENSMUSG00000024565	Sall3	61.4924	87.0805	62.829	70.4673	134.56	159.94	195.72	163.406	11.9217	15.9608	21.1052	16.3292	1.25265	0.000405696	no_change	-1.92986	3.8169e-09	down_full_sep
ENSMUSG00000024590	Lmnb1	257.065	266.914	316.901	280.293	127.78	136.75	139.946	134.825	21.6203	21.8592	42.4246	28.6347	-0.92502	0.000819504	no_change	-3.06639	3.62861e-35	down_full_sep
ENSMUSG00000024592	C330018D20Rik	9.72945	8.93069	12.093	10.251	4.02128	2.02893	2.16745	2.73922	9.7966	9.85467	6.64691	8.76606	-1.58047	2.5446e-07	down_full_sep	-0.0506031	0.913885	no_change
ENSMUSG00000024593	Megf10	31.9195	26.8351	34.1289	30.9612	35.0976	37.368	42.9615	38.4757	86.8104	78.367	76.5383	80.5719	0.336363	0.0442444	no_change	1.40901	9.03243e-24	up_full_sep
ENSMUSG00000024597	Slc12a2	332.736	253.577	301.166	295.826	789.48	613.113	541.315	647.969	1548.11	875.443	706.523	1043.36	1.14179	0.000608035	no_change	2.16052	9.04145e-13	up_full_sep
ENSMUSG00000024598	Fbn2	1827.6	1990.39	2061.67	1959.88	1284.61	1397.92	1346.65	1343.06	73.163	70.0185	70.4028	71.1948	-0.148428	0.662817	no_change	-4.17245	2.33055e-76	down_full_sep
ENSMUSG00000024610	Cd74	1.55408	1.53106	2.1795	1.75488	1.0965	2.08611	1.39491	1.52584	6.73298	5.95817	9.84062	7.51059	-0.0558239	0.960324	no_change	1.93243	8.17844e-06	up_full_sep
ENSMUSG00000024644	Cndp2	118.618	101.811	123.394	114.608	143.171	124.51	117.394	128.359	824.737	862.536	586.151	757.808	0.224009	0.312856	no_change	2.89603	5.55901e-66	up_full_sep
ENSMUSG00000024647	Cbln2	0.797021	1.1882	1.20962	1.06495	0.31746	0.270704	0.214934	0.267699	0.0405182	0.0698245	0.0662055	0.0588494	-1.79828	6.20628e-08	down_full_sep	-4.83256	6.35771e-12	down_full_sep
ENSMUSG00000024659	Anxa1	5.42049	4.72991	6.04107	5.39716	23.124	18.5582	15.3724	19.0182	50.3784	40.4443	48.8631	46.5619	1.68914	4.96128e-07	up_full_sep	2.98202	9.11023e-22	up_full_sep
ENSMUSG00000024660	Incenp	63.7848	65.6854	78.2113	69.2271	30.2681	40.1724	37.4886	35.9764	12.6379	13.4564	29.4829	18.5257	-0.847045	0.0153156	no_change	-1.73704	2.14354e-08	down_full_sep
ENSMUSG00000024661	Fth1	134.964	176.746	153.752	155.154	202.831	344.486	320.785	289.367	363.671	409.505	621.541	464.906	0.971979	6.57179e-06	no_change	1.67149	5.23378e-17	up_full_sep
ENSMUSG00000024664	Fads3	15.3126	21.2727	16.9005	17.8286	28.5752	43.9795	38.6236	37.0594	57.7005	60.908	87.6782	68.7622	1.05722	9.4048e-06	no_change	1.9479	6.49446e-19	up_full_sep
ENSMUSG00000024669	Cd5	0.204029	0.291	0.274614	0.256548	1.78653	1.59041	1.99825	1.79173	0.369725	0.315353	0.299027	0.328035	2.66511	3.41338e-08	up_full_sep	0.87993	0.100548	no_change
ENSMUSG00000024691	Fam111a	30.1668	20.4749	33.2012	27.9476	3.78394	3.54111	4.16185	3.82897	3.94291	3.49152	11.1209	6.1851	-2.56461	1.8131e-11	down_full_sep	-1.84209	6.25808e-07	down_full_sep
ENSMUSG00000024697	Gna14	8.05142	7.92808	8.96168	8.31373	13.8906	12.9319	15.8099	14.2108	66.7385	73.3436	67.5235	69.2019	0.736942	0.000312342	no_change	2.97815	1.99538e-62	up_full_sep
ENSMUSG00000024713	Pcsk5	48.0624	48.4742	46.2558	47.5975	122.462	136.802	113.755	124.34	66.7946	79.4334	73.4453	73.2244	1.37527	2.59617e-33	up_full_sep	0.68453	2.78556e-09	no_change
ENSMUSG00000024727	Trpm6	0.870281	0.741499	1.05824	0.890005	1.83008	2.25301	0.821732	1.63494	2.72862	4.59143	2.87432	3.39812	0.650874	0.0945286	no_change	1.66063	2.32736e-07	up_full_sep
ENSMUSG00000024736	Tmem132a	72.2547	106.399	90.4151	89.6896	69.0337	100.632	101.811	90.492	15.5337	17.6081	19.0195	17.3871	0.0887576	0.864788	no_change	-2.16721	3.07597e-13	down_full_sep
ENSMUSG00000024743	Syt7	25.0906	28.3863	26.9726	26.8165	38.782	58.1119	61.6766	52.8568	106.093	134.964	167.102	136.053	0.972619	0.00495171	no_change	2.29799	7.11305e-14	up_full_sep
ENSMUSG00000024749	Tmc1	0.6539	0.678324	1.25205	0.861424	2.61574	1.73426	2.13111	2.16037	17.6841	23.6163	16.3987	19.233	1.04636	0.00173442	no_change	3.80768	2.13618e-41	up_full_sep
ENSMUSG00000024754	Tmem2	429.822	399.345	420.106	416.425	330.271	277.823	307.82	305.305	136.988	149.035	116.789	134.271	-0.313045	0.104522	no_change	-1.43137	2.80553e-19	down_full_sep
ENSMUSG00000024774	Ankrd22	0.399694	0.399694	0.312065	0.370485	0.650342	0.663266	0.566425	0.626678	3.40659	3.10753	3.18011	3.23141	0.913054	0.300575	no_change	2.88053	3.58607e-05	up_full_sep
ENSMUSG00000024776	Stambpl1	6.68282	6.04511	6.65453	6.46082	13.1357	12.4458	11.0382	12.2066	30.0707	25.319	25.9873	27.1256	0.859407	5.57868e-11	no_change	1.99078	2.6094e-63	up_full_sep
ENSMUSG00000024778	Fas	0.105392	0.174102	0.165181	0.148225	0.141011	0.213329	0.204029	0.186123	2.88908	2.35434	1.80484	2.34942	0.762031	0.23518	no_change	4.22457	9.88301e-23	up_full_sep
ENSMUSG00000024791	Cdca5	9.69422	9.79811	12.7694	10.7539	4.66371	3.75226	4.88064	4.4322	0.228112	0.413725	2.57611	1.07265	-1.0747	0.124967	no_change	-2.57113	1.89494e-05	down_full_sep
ENSMUSG00000024795	Kif20b	53.2214	38.6456	56.1269	49.3313	16.7601	9.23531	9.99581	11.9971	3.91742	3.72439	8.73121	5.45768	-1.93404	4.54966e-06	down_full_sep	-2.76508	2.79944e-12	down_full_sep
ENSMUSG00000024827	Gldc	5.01422	4.99457	6.19189	5.40023	4.60314	5.70916	5.61982	5.3107	0.26169	0.315353	0.149864	0.242302	0.029648	0.96971	no_change	-3.49653	2.90647e-25	down_full_sep
ENSMUSG00000024842	Cabp4	0.2598	0.174102	0.26169	0.231864	2.12417	2.15084	2.40579	2.22693	0.459245	0.442324	0.692842	0.53147	3.10101	4.12501e-10	up_full_sep	1.81737	0.000321176	up_full_sep
ENSMUSG00000024846	Cst6	0.12409	0.291	0.146276	0.187122	0.378589	0.782503	0.513125	0.558072	3.49152	5.16688	10.29	6.31614	1.96587	0.00144876	up_full_sep	4.85206	7.88682e-20	up_full_sep
ENSMUSG00000024851	Pitpnm1	11.7923	14.4799	11.9722	12.7481	18.4439	26.6455	23.3808	22.8234	37.4274	43.8766	54.1626	45.1556	0.838536	0.0133402	no_change	1.81695	1.139e-09	up_full_sep
ENSMUSG00000024857	Cabp2	0.107168	0.174102	0.127843	0.136371	0.891712	0.696509	0.800402	0.796208	19.9047	25.2852	13.9173	19.7024	3.15037	7.66601e-09	up_full_sep	6.90894	1.20252e-44	up_full_sep
ENSMUSG00000024862	Klc2	42.5712	49.9804	45.7488	46.1001	49.2076	67.8157	57.1151	58.0461	172.588	204.985	184.65	187.408	0.358969	0.178871	no_change	1.98971	1.58496e-20	up_full_sep
ENSMUSG00000024873	Cnih2	13.1845	24.2498	16.407	17.9471	25.1045	25.9851	25.0386	25.3761	3.59923	4.20423	3.97541	3.92629	0.505292	0.21155	no_change	-1.71544	3.32136e-07	down_full_sep
ENSMUSG00000024883	Rin1	3.24026	5.55775	4.26215	4.35338	5.8237	9.29116	8.25427	7.78971	0.633421	0.696509	0.889822	0.739917	0.748518	0.0398399	no_change	-1.549	4.85951e-06	down_full_sep
ENSMUSG00000024885	Aldh3b1	3.31513	4.11804	2.51372	3.31563	3.78394	5.29991	4.74131	4.60839	8.57482	9.24904	9.02163	8.9485	0.456911	0.0903824	no_change	1.38552	4.23094e-10	up_full_sep
ENSMUSG00000024887	Asah2	13.7115	11.7541	12.9278	12.7978	16.8053	12.7253	14.2733	14.6013	50.2227	44.9529	46.6221	47.2659	0.211031	0.266692	no_change	1.88312	2.90448e-39	up_full_sep
ENSMUSG00000024897	Apba1	38.6236	38.8348	40.5515	39.3366	59.5803	77.5232	80.981	72.6949	273.008	315.64	355.079	314.576	0.894795	0.0269635	no_change	2.94024	2.73569e-17	up_full_sep
ENSMUSG00000024899	Papss2	12.7717	12.7308	11.9061	12.4696	35.0304	32.5386	38.4435	35.3375	39.8135	35.5359	35.3208	36.8901	1.48266	6.47376e-19	up_full_sep	1.5752	1.80616e-22	up_full_sep
ENSMUSG00000024905	Mtl5	0.294936	0.304282	0.378589	0.325936	0.896257	1.55001	1.07155	1.17261	0.341371	0.330498	0.422001	0.364623	1.80675	8.69929e-05	up_full_sep	0.59703	0.242	no_change
ENSMUSG00000024935	Slc1a1	0.365852	0.214934	0.474276	0.351687	0.282106	0.351085	0.356185	0.329792	1.59444	1.31685	1.65124	1.52085	0.0177718	0.995163	no_change	2.16597	1.31875e-17	up_full_sep
ENSMUSG00000024942	Capn1	18.154	22.0445	19.2245	19.8077	32.2607	46.1093	42.244	40.2047	58.512	72.2886	76.5928	69.1312	1.02347	2.13336e-06	no_change	1.80539	1.43869e-19	up_full_sep
ENSMUSG00000024953	Prdx5	61.0474	58.3148	63.0466	60.8029	88.3477	72.9956	66.1931	75.8455	193.59	220.774	111.974	175.446	0.3389	0.220185	no_change	1.53321	4.39853e-12	up_full_sep
ENSMUSG00000024955	Esrra	13.5872	17.0123	13.326	14.6418	15.6481	19.3651	16.0465	17.0199	51.0371	59.6891	55.2748	55.3336	0.242531	0.501611	no_change	1.92009	1.93369e-13	up_full_sep
ENSMUSG00000024957	Kcnk4	0.107168	0.23535	0.129354	0.157291	0.159288	0.15529	0.214934	0.176504	0.388423	0.442324	0.422001	0.417582	0.602368	0.508189	no_change	2.20189	0.000619153	up_full_sep
ENSMUSG00000024968	Rcor2	31.5316	51.6982	33.8852	39.0383	24.931	34.5892	35.3379	31.6194	4.57111	3.68959	7.30853	5.18974	-0.257748	0.611818	no_change	-2.49022	3.19132e-12	down_full_sep
ENSMUSG00000024972	Lgals12	0.73936	0.620684	0.32694	0.562328	2.36242	2.53978	2.59173	2.49798	0.550038	0.415833	0.518748	0.494873	1.70306	0.00112834	up_full_sep	0.176418	0.799049	no_change
ENSMUSG00000024987	Cyp26a1	1.6556	2.38251	1.78202	1.94004	0.31746	0.228112	0.428783	0.324785	0.0662055	0.109032	0.0405182	0.0719185	-2.07928	0.00023558	down_full_sep	-4.95471	2.70503e-11	down_full_sep
ENSMUSG00000024989	Cep55	11.8309	11.9445	14.7511	12.8422	3.74619	2.15294	2.50174	2.80029	0.325077	0.315353	1.14297	0.594465	-1.84759	4.79913e-05	down_full_sep	-3.40916	4.52621e-15	down_full_sep
ENSMUSG00000024990	Rbp4	0.125953	0.0586923	0.165181	0.116609	0.217041	0.229624	0.187108	0.211258	0.313841	0.253783	0.588705	0.385443	1.51352	0.0445496	no_change	2.69945	1.74239e-05	up_full_sep
ENSMUSG00000024998	Plce1	83.0909	80.0822	75.8015	79.6582	155.584	152.719	144.317	150.873	253.115	216.842	203.046	224.334	0.962333	2.00393e-10	no_change	1.50946	4.2867e-26	up_full_sep
ENSMUSG00000024999	Noc3l	42.9882	37.8988	50.5674	43.8181	18.7828	13.8119	14.1262	15.5736	23.9189	26.219	16.9735	22.3705	-1.41051	1.17554e-08	down_full_sep	-0.877574	0.000284724	no_change
ENSMUSG00000025001	Hells	61.2256	40.3435	56.952	52.8403	25.2998	13.4564	14.8109	17.8557	5.27784	4.50847	7.62036	5.80222	-1.48519	1.41257e-05	down_full_sep	-2.78566	2.15441e-18	down_full_sep
ENSMUSG00000025006	Sorbs1	47.9727	49.5243	49.8568	49.1179	62.7982	78.0481	71.9009	70.9157	224.097	221.426	230.044	225.189	0.55591	0.00153439	no_change	2.14803	5.82379e-44	up_full_sep
ENSMUSG00000025007	Aldh18a1	75.0054	76.3139	70.4028	73.9073	62.9985	77.5903	71.3932	70.6607	22.4495	22.4743	30.7438	25.2225	0.00789345	0.995163	no_change	-1.41965	3.15724e-27	down_full_sep
ENSMUSG00000025013	Tll2	25.4558	25.2852	28.2876	26.3429	44.6749	61.4709	43.2536	49.7998	0.816192	0.6539	0.633421	0.701171	0.91537	0.00112981	no_change	-3.9911	1.05993e-46	down_full_sep
ENSMUSG00000025014	Dntt	0.062332	0.0586923	0.129354	0.0834596	0.0513917	0.252271	0.168297	0.15732	0.946896	0.548148	9.94575	3.8136	1.88403	0.304517	no_change	6.12921	1.9953e-05	up_full_sep
ENSMUSG00000025020	Slit1	5.0211	4.63109	4.72802	4.7934	4.71211	7.65057	8.06886	6.81051	0.683589	0.757793	1.80715	1.08284	0.475855	0.419498	no_change	-1.33247	0.00536516	down_full_sep
ENSMUSG00000025068	Gsto1	17.1987	19.5849	19.0042	18.5959	22.5457	23.124	24.4077	23.3591	2.47002	1.31874	2.69501	2.16126	0.346845	0.0378934	no_change	-2.43414	4.07695e-51	down_full_sep
ENSMUSG00000025081	Tdrd1	1.79648	1.73426	2.96889	2.16654	0.806795	0.601779	1.14086	0.849811	0.0492842	0.168297	0.0457897	0.0877902	-0.856296	0.0438499	no_change	-4.30174	6.12902e-15	down_full_sep
ENSMUSG00000025082	Vwa2	40.7415	42.5915	35.1334	39.4888	31.4132	33.5082	37.8572	34.2595	0.98762	1.63629	1.50812	1.37734	-0.1629	0.777377	no_change	-3.92082	2.64831e-26	down_full_sep
ENSMUSG00000025085	Ablim1	118.394	113.327	103.729	111.817	206.406	191.382	200.387	199.392	366.513	363.304	372.033	367.283	0.901994	1.25041e-17	no_change	1.78798	6.59617e-71	up_full_sep
ENSMUSG00000025092	Hspa12a	105.334	99.7	104.167	103.067	77.8202	97.2166	90.8636	88.6335	331.665	319.302	340.919	330.628	-0.146835	0.367354	no_change	1.72211	1.77954e-45	up_full_sep
ENSMUSG00000025105	Bnc1	0.367835	0.678324	0.26169	0.43595	0.31746	0.581742	0.479282	0.459495	0.0405182	0.0405182	0.0662055	0.0490807	0.173487	0.88941	no_change	-4.97331	0.000101221	down_full_sep
ENSMUSG00000025128	Bhlhe22	1.59041	2.56751	2.54597	2.23463	1.89963	2.87221	2.02716	2.26633	5.94015	6.35166	5.94015	6.07732	0.108895	0.896479	no_change	1.40924	0.00245948	up_full_sep
ENSMUSG00000025129	Ppp1r27	0.384757	0.360431	0.312065	0.352417	1.58487	1.46857	2.02893	1.69412	1.37866	1.28623	1.99286	1.55259	2.03327	1.97365e-06	up_full_sep	2.18116	6.39307e-08	up_full_sep
ENSMUSG00000025141	Myadml2	0.109032	0.141011	0.129354	0.126466	0.319065	0.174102	0.319065	0.270744	0.776604	1.28623	1.74464	1.26916	1.76606	0.00402824	up_full_sep	4.03509	1.47342e-15	up_full_sep
ENSMUSG00000025150	Cbr2	0.489214	0.468322	0.436939	0.464825	2.91676	5.27364	2.8629	3.68443	2.08611	1.49002	2.01483	1.86365	2.4497	0.00012501	up_full_sep	1.89702	0.00206761	up_full_sep
ENSMUSG00000025154	Arhgap19	62.7113	50.8183	64.6932	59.4076	27.6761	21.1482	19.6837	22.836	453.293	445.706	254.615	384.538	-1.29719	1.19117e-07	no_change	2.70734	2.29551e-33	up_full_sep
ENSMUSG00000025161	Slc16a3	19.522	26.3777	17.0035	20.9678	8.13769	10.5774	13.9716	10.8956	1.55001	1.81848	3.9773	2.4486	-0.867717	0.0918714	no_change	-2.43851	3.14887e-08	down_full_sep
ENSMUSG00000025175	Fn3k	1.14297	0.741499	1.55001	1.14483	1.72723	2.05569	1.94692	1.90994	18.5922	23.7788	22.8438	21.7383	0.613229	0.0398723	no_change	3.67792	4.6734e-56	up_full_sep
ENSMUSG00000025185	Loxl4	1.9062	2.89628	2.08797	2.29682	2.83126	2.94102	1.97126	2.58118	10.7937	11.9021	9.58636	10.7607	0.234093	0.485738	no_change	2.0577	1.11771e-18	up_full_sep
ENSMUSG00000025189	Cnnm1	1.6556	2.04497	1.55001	1.75019	0.728575	1.31874	1.07155	1.03962	24.7034	28.3721	25.6989	26.2581	-0.430651	0.30769	no_change	3.51564	3.89944e-31	up_full_sep
ENSMUSG00000025190	Got1	24.6971	23.3362	22.9062	23.6465	24.722	29.3677	28.0534	27.3811	137.326	169.126	147.532	151.328	0.22494	0.195991	no_change	2.619	1.33346e-84	up_full_sep
ENSMUSG00000025194	Abcc2	0.241367	0.345373	0.397648	0.328129	1.28269	0.863755	1.48037	1.20894	0.15718	0.352597	0.179704	0.229827	1.83408	0.0064286	up_full_sep	-0.141234	0.886658	no_change
ENSMUSG00000025202	Scd3	0.399694	0.527939	0.436939	0.454857	0.380727	0.270704	0.214934	0.288788	3.98869	3.87271	2.38016	3.41386	-0.611487	0.427123	no_change	2.58248	2.48309e-06	up_full_sep
ENSMUSG00000025213	Kazald1	20.4979	20.9414	17.5665	19.6686	39.1211	36.4287	32.106	35.8853	114.806	117.959	72.2547	101.673	0.867342	0.000297363	no_change	2.3597	4.49807e-28	up_full_sep
ENSMUSG00000025219	Fgf8	0.491197	0.761821	0.518748	0.590589	1.00623	1.55204	1.42051	1.32626	0.174102	0.129354	0.0773274	0.126928	0.94698	0.136755	no_change	-2.23878	0.000464624	down_full_sep
ENSMUSG00000025221	Kcnip2	0.594997	0.620684	0.698372	0.638018	1.58692	1.98957	1.94692	1.84113	15.2306	11.3966	10.0689	12.232	1.15893	0.000374456	no_change	3.52029	9.1855e-37	up_full_sep
ENSMUSG00000025243	Slc6a20b	2.50809	3.03321	2.21574	2.58568	17.9988	21.3032	20.0168	19.7729	4.91297	4.07561	5.31603	4.7682	2.64671	4.65031e-33	up_full_sep	0.965276	3.21055e-05	no_change
ENSMUSG00000025268	Maged2	217.876	240.567	209.102	222.515	264.394	269.755	261.918	265.356	58.3737	61.3666	56.9304	58.8902	0.322012	0.0599641	no_change	-1.72701	3.8306e-33	down_full_sep
ENSMUSG00000025277	Abhd6	9.18531	9.57294	8.24163	8.99996	5.5169	6.19189	6.12746	5.94541	28.3413	25.103	29.239	27.5611	-0.480221	0.013176	no_change	1.58284	2.61072e-23	up_full_sep
ENSMUSG00000025283	Sat1	31.7529	26.4792	29.6583	29.2968	48.6491	33.7527	32.8051	38.4023	173.565	148.207	112.327	144.7	0.394373	0.0872475	no_change	2.27735	1.60706e-33	up_full_sep
ENSMUSG00000025289	Prdx4	41.704	42.934	40.1148	41.5842	49.1247	47.005	46.3888	47.5062	15.694	12.6581	13.8565	14.0696	0.2186	0.260299	no_change	-1.41416	1.69669e-19	down_full_sep
ENSMUSG00000025290	Rps24	205.48	249.095	198.644	217.74	281.807	370.401	362.118	338.109	53.5864	51.7683	109.038	71.4642	0.675655	0.00966169	no_change	-1.45482	3.56604e-10	down_full_sep
ENSMUSG00000025321	Itgb8	57.1906	48.6125	51.9586	52.5872	70.7984	57.7438	56.8567	61.7997	236.746	231.709	202.314	223.59	0.260419	0.362477	no_change	2.05157	3.11683e-21	up_full_sep
ENSMUSG00000025324	Atp10a	8.01185	9.57505	10.5253	9.37074	8.92649	8.00803	10.0189	8.98447	25.359	20.2927	26.9944	24.2154	-0.0401047	0.915753	no_change	1.34648	7.68609e-13	up_full_sep
ENSMUSG00000025329	Padi1	1.18386	1.38634	1.43814	1.33612	1.0965	2.69104	1.77299	1.85351	12.2477	6.60261	6.07909	8.30979	0.449816	0.379928	no_change	2.33025	1.38156e-09	up_full_sep
ENSMUSG00000025340	Rabgef1	23.5226	23.0425	23.1535	23.2396	17.8221	17.2773	18.4806	17.86	67.3917	74.09	61.739	67.7402	-0.338339	0.0093938	no_change	1.55584	4.35796e-47	up_full_sep
ENSMUSG00000025348	Itga7	2.8029	4.08601	3.0054	3.29811	4.95889	10.0407	8.73121	7.91025	40.4687	42.2056	32.6811	38.4518	1.11335	0.0012645	no_change	3.30303	1.62655e-27	up_full_sep
ENSMUSG00000025357	Dgka	23.7455	21.5852	20.4265	21.9191	20.2771	19.3176	21.7494	20.448	52.7497	61.3403	50.1555	54.7485	-0.0693163	0.74401	no_change	1.34555	1.63758e-24	up_full_sep
ENSMUSG00000025358	Cdk2	43.3496	52.6617	44.5738	46.8617	38.788	41.3004	40.1908	40.0931	13.1314	10.5794	19.1039	14.2716	-0.170448	0.476196	no_change	-1.55634	2.39139e-18	down_full_sep
ENSMUSG00000025359	Pmel	31.092	36.2816	27.7984	31.724	42.5282	62.1173	46.2959	50.3138	3.44488	2.39247	3.60541	3.14759	0.677208	0.032854	no_change	-2.74854	9.73858e-23	down_full_sep
ENSMUSG00000025362	Rps26	290.398	328.539	278.799	299.245	325.567	389.061	367.174	360.601	44.0438	47.8902	77.8506	56.5949	0.336452	0.122753	no_change	-2.20509	3.80328e-35	down_full_sep
ENSMUSG00000025370	Cdh9	0.472169	0.304282	0.29289	0.356447	0.555613	0.696509	0.66149	0.637871	19.357	16.418	14.05	16.6083	1.00659	0.0191854	no_change	4.84328	4.97803e-46	up_full_sep
ENSMUSG00000025372	Baiap2	12.7733	18.3153	13.2978	14.7954	37.2091	48.9625	46.5311	44.2343	20.2445	23.146	31.4185	24.9363	1.56514	3.52037e-10	up_full_sep	0.768158	0.00218817	no_change
ENSMUSG00000025375	Aatk	67.5708	98.4226	77.9696	81.321	135.333	234.862	202.314	190.836	419.269	507.283	552.698	493.083	1.28423	0.000699278	no_change	2.66284	7.44194e-15	up_full_sep
ENSMUSG00000025380	Fscn2	1.9062	2.21574	1.75525	1.95906	7.96404	9.05596	10.051	9.02367	8.03254	9.94887	11.2873	9.75624	1.90989	8.27308e-14	up_full_sep	2.13545	3.02942e-18	up_full_sep
ENSMUSG00000025395	Prim1	29.518	23.9582	29.6646	27.7136	10.1248	6.46347	7.28541	7.9579	3.49152	5.54014	7.31075	5.44747	-1.68182	3.9278e-10	down_full_sep	-1.97253	1.98418e-14	down_full_sep
ENSMUSG00000025396	Hsd17b6	0.0405182	0.0405182	0.0662055	0.0490807	0.0513917	0.0405182	0.0405182	0.0441427	14.2991	23.3416	13.4723	17.0377	-0.0377876	0.995163	no_change	10.4242	5.8297e-16	up_full_sep
ENSMUSG00000025407	Gli1	11.4785	18.8895	17.7872	16.0517	10.7776	14.3355	10.1471	11.7534	4.81228	2.71053	4.47097	3.99793	-0.405871	0.348702	no_change	-1.55276	7.10878e-06	down_full_sep
ENSMUSG00000025418	Bsnd	2.63079	2.75271	1.68566	2.35639	10.053	13.0694	11.6169	11.5798	6.57179	1.03228	1.32294	2.97567	2.01165	0.00112518	up_full_sep	0.472136	0.493295	no_change
ENSMUSG00000025420	Katnal2	5.50765	4.36486	6.88394	5.58549	1.92959	2.08611	2.73508	2.25026	0.566425	0.722594	0.694619	0.661213	-0.999602	0.000434151	no_change	-1.97497	6.44934e-13	down_full_sep
ENSMUSG00000025425	St8sia5	0.436939	0.345373	0.474276	0.418862	1.24599	1.14297	1.88357	1.42417	18.0726	18.1105	21.2394	19.1408	1.56272	4.3814e-08	up_full_sep	4.76365	7.42244e-86	up_full_sep
ENSMUSG00000025427	Rnf165	41.4048	36.1565	40.4109	39.3241	27.5806	31.348	30.7784	29.9023	1.45477	1.51194	1.74464	1.57045	-0.355752	0.392235	no_change	-3.79818	1.4925e-31	down_full_sep
ENSMUSG00000025469	Msx3	0.0405182	0.0586923	0.0405182	0.0465762	0.420017	0.678324	0.40846	0.502267	3.91941	5.6975	5.65082	5.08924	6.17539	1.49448e-05	up_full_sep	8.97716	9.02472e-12	up_full_sep
ENSMUSG00000025473	Adam8	4.75401	5.84297	5.12321	5.24006	0.787726	1.98957	1.64762	1.47497	4.73971	7.67429	10.1734	7.52914	-1.39231	0.00458107	down_full_sep	0.620423	0.200404	no_change
ENSMUSG00000025475	Adgra1	0.278015	0.29289	0.312065	0.294323	0.242878	0.546636	0.644568	0.478028	1.18386	0.57603	1.65124	1.13704	0.926529	0.13029	no_change	2.1887	1.15971e-05	up_full_sep
ENSMUSG00000025488	Cox8b	0.165181	0.141011	0.109032	0.138408	0.217041	0.49798	0.527939	0.41432	22.4226	21.0513	15.3429	19.6056	2.16334	0.00108981	up_full_sep	6.89521	9.74274e-35	up_full_sep
ENSMUSG00000025491	Ifitm1	1.27112	2.08433	1.29218	1.54921	4.05807	8.50357	7.45321	6.67162	4.24456	4.26215	10.495	6.33391	1.78023	3.14879e-05	up_full_sep	1.86929	3.52292e-06	up_full_sep
ENSMUSG00000025498	Irf7	2.44061	3.86522	2.33686	2.88089	6.01867	7.50135	6.45117	6.65706	12.8252	5.84734	7.89545	8.85599	1.05506	0.0359177	no_change	1.53156	0.000634094	up_full_sep
ENSMUSG00000025504	Eps8l2	7.17742	8.4675	6.8095	7.48481	16.5015	20.4689	22.5059	19.8255	45.8229	55.3015	54.6884	51.9376	1.34817	0.000115722	up_full_sep	2.72156	1.09873e-17	up_full_sep
ENSMUSG00000025508	Rplp2	164.174	195.255	159.761	173.064	197.188	271.865	248.878	239.31	46.2423	57.9052	61.5335	55.227	0.558787	0.0107974	no_change	-1.45491	5.33073e-14	down_full_sep
ENSMUSG00000025529	Zfp711	26.6874	15.8081	24.4096	22.3017	18.1702	11.8965	13.7257	14.5975	9.37221	6.92814	4.92456	7.07497	-0.566597	0.124561	no_change	-1.38153	1.08549e-05	down_full_sep
ENSMUSG00000025551	Fgf14	1.04537	1.31874	1.33851	1.23421	3.19429	3.94922	3.20986	3.45112	11.3311	8.21373	6.57179	8.70555	1.24128	9.41779e-07	no_change	2.46548	1.55856e-27	up_full_sep
ENSMUSG00000025558	Dock9	82.0047	79.7645	75.8909	79.22	134.775	145.775	143.243	141.264	289.252	271.175	312.201	290.876	0.876777	4.93908e-14	no_change	1.87784	1.33029e-65	up_full_sep
ENSMUSG00000025576	Rbfox3	3.27641	5.11141	4.39443	4.26075	6.26664	11.1065	12.2392	9.87077	16.4471	11.4827	20.4507	16.1268	1.08731	0.00391477	no_change	1.78753	1.39262e-07	up_full_sep
ENSMUSG00000025577	Cbx2	60.4603	87.3803	72.0633	73.3013	45.01	54.1626	56.1373	51.77	13.1357	13.2995	16.1835	14.2063	-0.411505	0.214898	no_change	-2.15821	7.22346e-16	down_full_sep
ENSMUSG00000025579	Gaa	92.4989	160.064	96.7358	116.433	220.004	357.881	338.979	305.621	109.752	145.703	274.061	176.506	1.43922	0.000392813	up_full_sep	0.654071	0.111072	no_change
ENSMUSG00000025582	Nptx1	2.40377	4.04544	3.47108	3.30676	2.73508	4.30812	4.58518	3.87613	12.0446	12.0446	11.2896	11.7929	0.258404	0.528485	no_change	1.72735	3.42522e-09	up_full_sep
ENSMUSG00000025586	Cpeb1	0.6539	1.01266	0.908821	0.85846	3.35102	3.04544	3.7396	3.37869	48.6008	43.7415	45.2343	45.8589	1.53256	9.717e-08	up_full_sep	4.98883	6.12404e-86	up_full_sep
ENSMUSG00000025591	Tma16	16.0267	13.3497	15.4372	14.9379	20.1024	16.361	19.1731	18.5455	4.81414	4.13813	4.112	4.35476	0.334605	0.0895899	no_change	-1.34168	1.12873e-14	down_full_sep
ENSMUSG00000025597	Klhl4	7.88227	6.04511	9.17672	7.70136	2.43642	1.79417	1.32674	1.85244	0.683589	0.578076	0.52026	0.593975	-1.64336	1.01895e-06	down_full_sep	-2.56108	6.19894e-15	down_full_sep
ENSMUSG00000025602	Zfp202	11.2509	10.3286	11.6863	11.0886	10.2596	10.435	9.3152	10.0033	2.25736	2.58432	2.71504	2.51891	-0.117144	0.456541	no_change	-1.54387	1.40449e-31	down_full_sep
ENSMUSG00000025626	Phf6	94.8776	69.0135	91.4051	85.0987	48.019	32.856	38.0911	39.6553	22.8377	22.7409	22.8074	22.7953	-1.00424	0.00470956	no_change	-1.75108	4.86901e-08	down_full_sep
ENSMUSG00000025645	Ccdc51	9.04083	7.5825	8.93441	8.51925	2.57845	2.25531	1.79837	2.21071	6.0771	8.10483	4.42592	6.20262	-1.57984	3.31891e-10	down_full_sep	-0.211369	0.445313	no_change
ENSMUSG00000025665	Rps6ka6	36.8243	28.0306	36.2532	33.7027	26.6018	17.6246	18.2909	20.8391	3.55314	4.2386	2.38251	3.39142	-0.650899	0.0574508	no_change	-2.77472	5.45224e-21	down_full_sep
ENSMUSG00000025716	Myo3a	3.05963	2.25531	2.85139	2.72211	16.055	12.6379	16.5783	15.0904	7.81109	8.45538	5.76926	7.34525	2.20292	4.0031e-23	up_full_sep	1.38577	5.38898e-10	up_full_sep
ENSMUSG00000025747	Tyms	47.4654	44.8479	57.072	49.7951	17.1097	15.8541	17.4568	16.8068	5.28451	4.99457	9.71396	6.66435	-1.46608	8.5081e-11	down_full_sep	-2.54716	9.47515e-32	down_full_sep
ENSMUSG00000025754	Agbl1	0.241367	0.214934	0.397648	0.28465	0.319065	0.562931	0.513125	0.46504	1.86642	3.13355	2.57845	2.52614	0.91851	0.144635	no_change	3.0846	5.27492e-10	up_full_sep
ENSMUSG00000025757	Hspa4l	38.2297	28.5906	35.9633	34.2612	37.0479	33.5159	34.0593	34.8744	346.565	311.594	281.807	313.322	0.0552875	0.888635	no_change	3.15577	5.66853e-51	up_full_sep
ENSMUSG00000025758	Plk4	36.2532	27.7865	38.083	34.0409	18.4926	14.6392	16.8172	16.6497	5.25192	4.77143	8.16386	6.0624	-0.968298	4.0835e-05	no_change	-2.13705	2.71545e-22	down_full_sep
ENSMUSG00000025762	Larp1b	9.43053	7.02667	8.76795	8.40838	15.1626	14.1567	14.8217	14.7137	41.0652	33.4253	27.0485	33.8463	0.775235	3.96054e-06	no_change	1.97554	3.20003e-39	up_full_sep
ENSMUSG00000025776	Crispld1	49.6315	40.1148	48.9184	46.2216	35.7156	28.5004	26.0979	30.1047	12.4117	10.0863	6.80798	9.76867	-0.564733	0.00644546	no_change	-2.00353	3.16025e-27	down_full_sep
ENSMUSG00000025777	Gdap1	18.5189	13.744	19.8776	17.3802	10.78	6.67659	8.03935	8.49866	67.2514	63.0414	36.2833	55.5254	-0.941509	0.00283887	no_change	1.68894	1.64615e-09	up_full_sep
ENSMUSG00000025780	Itih5	288.029	295.311	254.169	279.17	592.034	710.534	601.566	634.711	883.536	851.469	909.15	881.385	1.19729	1.62059e-15	no_change	1.88243	2.61414e-39	up_full_sep
ENSMUSG00000025789	St8sia2	37.5448	41.4048	38.2503	39.0666	23.9412	35.1953	40.9664	33.3676	10.5534	10.039	16.2233	12.2719	-0.181073	0.648473	no_change	-1.49012	6.90755e-08	down_full_sep
ENSMUSG00000025794	Rpl14	305.771	301.602	276.739	294.704	302.153	306.074	301.602	303.277	84.371	93.875	106.019	94.755	0.137205	0.337635	no_change	-1.44683	1.04542e-39	down_full_sep
ENSMUSG00000025855	Prkar1b	35.4206	35.7338	37.0997	36.0847	24.496	29.8449	32.5519	28.9643	88.907	107.498	98.9579	98.4544	-0.275526	0.224393	no_change	1.47169	1.84264e-16	up_full_sep
ENSMUSG00000025867	Cplx2	71.2363	78.8228	75.1294	75.0628	74.8469	87.0506	86.1776	82.6917	18.5443	13.7901	25.103	19.1458	0.196683	0.747571	no_change	-1.80759	6.47761e-06	down_full_sep
ENSMUSG00000025875	Tspan17	10.2073	9.75223	9.75993	9.9065	16.1756	17.0223	15.7866	16.3282	42.1503	54.9976	42.8457	46.6645	0.702423	0.00298479	no_change	2.20157	1.6901e-26	up_full_sep
ENSMUSG00000025876	Unc5a	1.38634	1.8342	1.44049	1.55368	2.73706	5.68096	5.93356	4.78386	5.78908	8.54397	12.9237	9.08557	1.39125	0.00401766	up_full_sep	2.29906	1.22148e-07	up_full_sep
ENSMUSG00000025885	Myo5b	185.863	181.698	175.999	181.186	154.157	185.423	207.112	182.23	49.7647	57.0887	60.7662	55.8732	0.104437	0.688868	no_change	-1.51887	1.77854e-18	down_full_sep
ENSMUSG00000025887	Casp12	0.491197	0.548148	0.535576	0.524974	4.1302	2.32869	1.54637	2.66842	4.81645	4.32451	3.43499	4.19198	1.85571	3.76579e-06	up_full_sep	2.58049	3.35087e-12	up_full_sep
ENSMUSG00000025905	Oprk1	0.422001	0.304282	0.66149	0.462591	0.457355	0.388423	0.49798	0.447919	0.127843	0.168297	0.0921103	0.129417	0.0103522	0.995163	no_change	-1.79569	7.5112e-05	down_full_sep
ENSMUSG00000025911	Adhfe1	0.756282	1.26907	0.499843	0.841732	3.51138	3.21812	3.14823	3.29258	3.8768	3.45104	4.62121	3.98302	1.58147	3.22762e-13	up_full_sep	1.9952	1.33937e-22	up_full_sep
ENSMUSG00000025915	Sgk3	28.6534	24.9129	28.637	27.4011	35.878	25.5786	23.2859	28.2475	107.779	105.987	103.069	105.612	0.0706158	0.883497	no_change	1.94102	1.77932e-13	up_full_sep
ENSMUSG00000025927	Tfap2b	0.2598	0.270704	0.241367	0.25729	0.120267	0.0921103	0.373106	0.195161	0.0940004	0.0438061	0.0405182	0.0594416	-0.219825	0.819774	no_change	-2.75195	0.00173307	down_full_sep
ENSMUSG00000025930	Msc	2.2946	2.67345	2.40964	2.45923	0.436939	0.373106	0.356185	0.388743	0.0961388	0.071429	0.0405182	0.069362	-2.11348	1.23584e-08	down_full_sep	-5.21428	2.30175e-16	down_full_sep
ENSMUSG00000025931	Paqr8	38.0972	38.7606	41.1458	39.3345	42.5512	41.0391	44.7829	42.7911	148.976	170.606	193.253	170.945	0.156124	0.373914	no_change	2.07917	1.2144e-57	up_full_sep
ENSMUSG00000025964	Adam23	73.163	65.5466	69.8707	69.5268	47.8217	52.1971	56.9304	52.3164	539.63	493.908	574.396	535.978	-0.331241	0.101586	no_change	2.98079	1.61775e-74	up_full_sep
ENSMUSG00000025967	Eef1b2	434.992	372.033	411.385	406.136	373.701	298.722	302.153	324.859	99.8422	113.755	73.9847	95.8606	-0.187258	0.330434	no_change	-1.85122	3.68825e-36	down_full_sep
ENSMUSG00000026020	Nop58	153.997	120.879	153.831	142.902	118.298	73.2584	78.3179	89.958	49.2793	45.5766	36.0204	43.6254	-0.566402	0.00946384	no_change	-1.52702	2.10028e-15	down_full_sep
ENSMUSG00000026023	Cdk15	2.91285	3.09793	4.13419	3.38166	3.71236	3.13355	4.30812	3.71801	13.9848	15.9451	13.1398	14.3566	0.174248	0.525381	no_change	1.93823	1.47787e-25	up_full_sep
ENSMUSG00000026028	Trak2	85.9199	76.8489	86.9357	83.2348	88.4436	85.1214	88.5475	87.3708	240.325	214.682	231.121	228.709	0.121936	0.485368	no_change	1.46573	1.92571e-31	up_full_sep
ENSMUSG00000026039	Sgol2a	9.46037	8.65078	11.7722	9.96112	4.34123	2.69315	2.9712	3.33519	0.413725	0.423512	0.794975	0.544071	-1.30029	3.09989e-05	no_change	-3.00624	2.70454e-22	down_full_sep
ENSMUSG00000026043	Col3a1	2351.93	2258.04	2351.93	2320.63	1548.11	1631.2	1479.25	1552.86	415.498	353.806	315.233	361.512	-0.218942	0.687885	no_change	-2.18727	2.19105e-09	down_full_sep
ENSMUSG00000026051	1500015O10Rik	38.788	45.4887	31.5492	38.6086	183.613	186	199.524	189.712	36.2476	29.2305	41.3575	35.6119	2.25843	5.93717e-06	up_full_sep	-0.0530693	0.954883	no_change
ENSMUSG00000026058	Khdrbs2	12.1735	10.3708	12.4503	11.6648	5.92249	4.44053	4.7141	5.0257	1.65124	1.33851	0.752372	1.24737	-1.04109	5.29697e-08	no_change	-2.33764	6.14923e-33	down_full_sep
ENSMUSG00000026062	Slc9a2	1.76377	2.61574	1.68566	2.02172	5.44306	6.38783	5.83515	5.88868	42.2776	38.5424	45.8524	42.2241	1.35063	4.49841e-05	up_full_sep	4.03636	8.80323e-43	up_full_sep
ENSMUSG00000026065	Slc9a4	1.96175	2.21574	2.51372	2.2304	1.58692	1.98957	1.65124	1.74258	19.9129	22.2777	21.8939	21.3615	-0.18237	0.530813	no_change	2.95339	5.35828e-59	up_full_sep
ENSMUSG00000026068	Il18rap	0.241367	0.174102	0.241367	0.218945	0.120267	0.272567	0.0921103	0.161648	0.761821	0.666668	2.1949	1.2078	-0.262197	0.857411	no_change	2.82519	0.000533522	up_full_sep
ENSMUSG00000026070	Il18r1	0.241367	0.29289	0.29289	0.275716	0.220951	0.29289	0.266789	0.26021	2.63079	4.45674	1.99286	3.0268	0.104036	0.921555	no_change	3.31291	3.6708e-12	up_full_sep
ENSMUSG00000026077	Npas2	0.689347	0.656038	0.499843	0.615076	0.704222	1.49653	1.32674	1.17583	14.6494	15.4099	22.4102	17.4899	0.743538	0.124221	no_change	4.02317	2.10544e-26	up_full_sep
ENSMUSG00000026090	2010300C02Rik	14.8839	17.6163	14.5134	15.6712	50.1355	58.3148	53.8831	54.1111	34.8893	31.4242	33.2273	33.1803	1.75822	4.31868e-23	up_full_sep	1.10251	4.37908e-10	no_change
ENSMUSG00000026094	Stk17b	6.13738	5.73526	6.38584	6.08616	7.70855	5.52908	5.83667	6.3581	22.1354	17.2409	21.8976	20.4247	0.0890528	0.839263	no_change	1.67018	4.99246e-11	up_full_sep
ENSMUSG00000026107	Nabp1	20.6592	15.5302	19.4514	18.5469	8.01185	4.20234	5.01092	5.7417	86.0174	61.8713	43.5251	63.8046	-1.53299	8.25746e-05	down_full_sep	1.80126	5.09776e-07	up_full_sep
ENSMUSG00000026123	Plekhb2	37.4209	33.1438	32.1967	34.2538	30.0054	28.6534	30.1892	29.616	163.34	188.429	142.961	164.91	-0.173906	0.240714	no_change	2.2292	7.30585e-88	up_full_sep
ENSMUSG00000026131	Dst	883.536	780.155	817.797	827.163	688.597	678.573	714.937	694.036	1827.6	2061.67	1827.6	1905.62	-0.129441	0.520641	no_change	1.6265	1.22314e-29	up_full_sep
ENSMUSG00000026141	Col19a1	0.220951	0.174102	0.32694	0.240664	0.33986	0.174102	0.214934	0.242965	9.25858	7.3942	4.04544	6.89941	0.230844	0.738739	no_change	4.47341	1.59858e-33	up_full_sep
ENSMUSG00000026142	Rhbdd1	14.4955	12.0242	12.4996	13.0064	12.0401	11.4133	10.7732	11.4089	36.3887	35.5525	37.2703	36.4038	-0.151428	0.346309	no_change	1.49776	3.27659e-38	up_full_sep
ENSMUSG00000026163	Sphkap	4.85822	4.39663	3.73585	4.33023	1.50465	3.44275	3.4612	2.80287	25.0184	14.7273	25.2274	21.6577	-0.445954	0.0987408	no_change	2.17133	2.27767e-25	up_full_sep
ENSMUSG00000026170	Cyp27a1	1.98957	1.97729	1.88357	1.95014	3.78625	4.47874	5.12321	4.46273	8.16599	9.09241	10.7597	9.33936	1.06639	0.000431127	no_change	2.08566	1.23914e-14	up_full_sep
ENSMUSG00000026173	Plcd4	10.4662	9.22699	10.1053	9.93283	13.7135	12.5901	14.4977	13.6004	64.4704	79.5442	52.1302	65.3816	0.448956	0.100382	no_change	2.67835	7.45282e-34	up_full_sep
ENSMUSG00000026188	Tmem169	4.45286	3.37511	4.13419	3.98739	0.896257	0.678324	1.07155	0.882044	3.36198	3.39045	2.27672	3.00971	-1.54833	3.28763e-11	down_full_sep	-0.068182	0.810562	no_change
ENSMUSG00000026192	Atic	91.7974	87.5116	91.7114	90.3402	61.6917	54.0658	54.7182	56.8253	29.5302	33.6881	26.9561	30.0581	-0.56611	5.51324e-07	no_change	-1.42519	3.52759e-41	down_full_sep
ENSMUSG00000026196	Bard1	25.4614	22.3017	25.3277	24.3636	9.93354	8.90992	10.8498	9.89776	2.21574	3.55727	8.76795	4.84699	-1.21901	0.000876962	no_change	-1.93789	9.39184e-09	down_full_sep
ENSMUSG00000026202	Tuba4a	9.34735	11.8331	9.47547	10.2186	21.1181	35.0304	32.2254	29.458	58.1119	67.3678	122.344	82.608	1.48892	6.30784e-07	up_full_sep	2.93753	1.80767e-26	up_full_sep
ENSMUSG00000026205	Slc23a3	0.204029	0.23535	0.312065	0.250481	0.607734	0.730351	0.646458	0.661515	0.278015	0.367835	0.422001	0.35595	1.71787	0.0044156	up_full_sep	1.06122	0.0785323	no_change
ENSMUSG00000026208	Des	4.54842	5.94015	5.05029	5.17962	10.3923	17.4568	15.5074	14.4522	12.2561	14.8744	12.093	13.0745	1.36025	0.00269867	up_full_sep	1.29229	0.00240916	no_change
ENSMUSG00000026220	Slc16a14	1.59041	1.59444	1.88357	1.68947	8.27445	9.59848	11.4713	9.78141	0.696509	0.352597	0.442324	0.497143	2.17565	3.89095e-19	up_full_sep	-0.991694	0.000610495	no_change
ENSMUSG00000026222	Sp100	1.3404	0.908821	1.09439	1.11454	1.76377	1.43814	1.03228	1.4114	16.1051	10.6376	16.659	14.4672	0.307084	0.510272	no_change	3.16471	4.04968e-23	up_full_sep
ENSMUSG00000026227	2810459M11Rik	0.0405182	0.15718	0.146276	0.114658	0.706268	0.313841	0.614516	0.544875	0.313841	0.129354	0.165181	0.202792	2.94875	2.02682e-07	up_full_sep	1.61081	0.00757311	no_change
ENSMUSG00000026238	Ptma	1021.22	1013.32	1284.61	1106.38	727.396	634.45	646.784	669.543	255.37	285.444	211.294	250.702	-0.468536	0.0267813	no_change	-1.78	1.00247e-22	down_full_sep
ENSMUSG00000026240	Cops7b	27.4579	29.1393	29.6089	28.7353	29.2872	29.1016	29.0893	29.1593	75.9137	90.913	86.9946	84.6071	0.039921	0.817931	no_change	1.57533	1.53152e-56	up_full_sep
ENSMUSG00000026247	Ecel1	54.1385	91.4344	55.1682	66.9137	52.1935	76.6155	73.7459	67.5183	3.1521	2.15084	2.47002	2.59098	0.0802358	0.908886	no_change	-3.97325	2.87214e-27	down_full_sep
ENSMUSG00000026253	Chrng	1.3404	1.5582	1.88357	1.59406	3.74796	6.21621	6.07495	5.34637	0.127843	0.146276	0.138965	0.137695	1.50485	0.00206056	up_full_sep	-3.12152	1.31455e-08	down_full_sep
ENSMUSG00000026274	Pask	25.1485	30.2228	29.1872	28.1862	13.3558	14.6589	16.2127	14.7425	3.11209	3.92721	6.89058	4.64329	-0.873644	6.31884e-05	no_change	-2.17315	2.93168e-26	down_full_sep
ENSMUSG00000026278	Bok	9.57505	11.8027	10.7957	10.7245	10.4309	11.161	12.6664	11.4194	1.32096	1.38421	1.68566	1.46361	0.112256	0.71159	no_change	-2.0729	9.66865e-22	down_full_sep
ENSMUSG00000026304	Rab17	0.6539	0.680214	0.52026	0.618125	2.70115	3.68142	2.64534	3.0093	7.99973	9.47927	4.27713	7.25204	1.76984	0.0361727	no_change	2.94621	7.74276e-05	up_full_sep
ENSMUSG00000026308	Klhl30	0.491197	0.722594	0.776604	0.663465	0.531823	0.730351	0.785619	0.682598	0.127843	0.231228	0.120267	0.159779	0.136335	0.894595	no_change	-1.93908	0.00249241	down_full_sep
ENSMUSG00000026312	Cdh7	0.772851	0.380727	0.843212	0.665597	0.141011	0.272567	0.266789	0.226789	1.28071	0.302143	0.224446	0.602433	-1.5731	0.00474153	down_full_sep	-0.0570858	0.947433	no_change
ENSMUSG00000026344	Lypd1	24.3552	19.3093	29.0668	24.2438	12.6726	13.9659	14.2757	13.6381	76.3139	77.0066	91.7114	81.6773	-0.773088	3.99083e-05	no_change	1.75769	6.75955e-26	up_full_sep
ENSMUSG00000026347	Tmem163	1.72723	2.48602	1.86254	2.02526	2.04497	4.07561	4.16604	3.42887	23.6083	23.0545	26.1932	24.2853	0.702687	0.0148683	no_change	3.25424	1.11469e-42	up_full_sep
ENSMUSG00000026348	Acmsd	0.594997	0.345373	0.605626	0.515332	0.0921103	0.0473942	0.0732055	0.0709033	0.648566	0.709763	0.737314	0.698548	-3.48576	4.35541e-05	down_full_sep	0.821108	0.197822	no_change
ENSMUSG00000026355	Mcm6	136.56	131.294	150.579	139.478	57.2508	53.2156	63.7928	58.0864	15.239	15.9471	36.8574	22.6812	-1.12678	1.88279e-05	no_change	-2.40943	3.24203e-23	down_full_sep
ENSMUSG00000026365	Cfh	7.4391	5.99884	6.38783	6.60859	30.0074	27.3622	16.1447	24.5048	51.1911	27.6761	46.1379	41.6684	1.79229	8.72478e-07	up_full_sep	2.56905	4.37819e-14	up_full_sep
ENSMUSG00000026380	Tfcp2l1	7.80025	5.76564	7.12303	6.89631	41.7917	47.2785	46.8885	45.3196	24.4178	13.8811	11.2078	16.5022	2.61358	1.78367e-29	up_full_sep	1.25073	9.83617e-08	no_change
ENSMUSG00000026385	Dbi	31.4132	30.7678	33.2078	31.7963	47.0718	51.263	54.8581	51.0643	80.599	86.9181	78.1572	81.8914	0.695892	7.48181e-06	no_change	1.39645	9.73742e-23	up_full_sep
ENSMUSG00000026389	Steap3	5.55364	6.44758	4.35823	5.45315	13.0694	18.0489	16.8853	16.0012	29.5379	29.0082	42.1881	33.5781	1.44729	2.20049e-05	up_full_sep	2.49728	1.53247e-15	up_full_sep
ENSMUSG00000026395	Ptprc	5.18189	3.91941	7.4565	5.51926	3.78838	3.4872	2.59173	3.2891	16.5331	12.0242	29.5806	19.3793	-0.554296	0.182126	no_change	1.73669	2.02461e-07	up_full_sep
ENSMUSG00000026399	Cd55	2.02716	1.59444	2.03282	1.88481	5.62381	6.80612	6.27439	6.23477	7.4391	8.85736	9.02397	8.44014	1.49102	6.69658e-12	up_full_sep	1.99691	1.47157e-22	up_full_sep
ENSMUSG00000026413	Pkp1	0.0831269	0.470185	0.204029	0.252447	18.1141	33.4532	18.8288	23.4654	13.6513	5.84974	7.49524	8.99877	5.84864	4.6464e-12	up_full_sep	4.65358	1.6331e-08	up_full_sep
ENSMUSG00000026421	Csrp1	44.5804	46.0289	46.2243	45.6112	70.4169	78.8712	73.2864	74.1915	208.805	230.044	209.233	216.027	0.716558	1.07912e-05	no_change	2.19823	2.64524e-50	up_full_sep
ENSMUSG00000026424	Gpr37l1	0.0831269	0.214934	0.0662055	0.121422	0.299027	0.313841	0.373106	0.328658	26.8526	26.6874	28.9674	27.5024	2.03254	0.000786491	up_full_sep	7.57488	2.19651e-52	up_full_sep
ENSMUSG00000026429	Ube2t	5.38666	5.87129	6.88859	6.04885	1.76596	1.86043	1.79837	1.80826	0.341371	0.289137	1.10417	0.578226	-1.36495	0.0152396	no_change	-2.44808	1.8972e-06	down_full_sep
ENSMUSG00000026430	Rassf5	7.00515	7.03071	7.26997	7.10194	8.44906	8.42076	7.28541	8.05174	20.9032	20.4979	31.4523	24.2845	0.186133	0.648295	no_change	1.71172	5.63973e-10	up_full_sep
ENSMUSG00000026435	Slc45a3	3.47108	3.82665	4.47874	3.92549	0.706268	1.07155	0.719036	0.832285	11.2367	17.6483	17.0417	15.3089	-1.59723	1.15233e-07	down_full_sep	1.83295	5.76304e-13	up_full_sep
ENSMUSG00000026442	Nfasc	105.42	122.295	106.369	111.361	177.588	234.099	213.453	208.38	333.242	398.75	460.75	397.581	0.958932	0.02297	no_change	1.90458	2.9863e-07	up_full_sep
ENSMUSG00000026443	Lrrn2	6.56197	10.0843	6.89058	7.84561	13.5173	26.4019	24.2997	21.4063	7.82355	7.81109	13.1459	9.59351	1.39253	0.000361008	up_full_sep	0.410827	0.326996	no_change
ENSMUSG00000026452	Syt2	2.09566	2.8588	2.69706	2.55051	8.27445	11.5093	12.6023	10.7954	301.166	344.486	362.118	335.923	1.83398	4.26112e-10	up_full_sep	6.642	2.2685e-134	up_full_sep
ENSMUSG00000026473	Glul	255.086	221.068	248.709	241.621	313.416	293.354	315.233	307.334	1284.61	1227.82	929.783	1147.4	0.419545	0.0451089	no_change	2.51901	8.51751e-47	up_full_sep
ENSMUSG00000026480	Ncf2	8.61331	7.20042	6.92814	7.58063	6.5079	5.7112	5.73526	5.98479	32.4591	33.6946	39.3647	35.1728	-0.258195	0.221109	no_change	2.15892	2.31221e-43	up_full_sep
ENSMUSG00000026489	Adck3	8.93892	9.86527	7.63832	8.81417	20.8579	22.438	23.1995	22.1651	22.2537	25.7092	20.2967	22.7532	1.28804	5.39422e-18	no_change	1.34407	1.15668e-20	up_full_sep
ENSMUSG00000026514	Cnih3	8.98486	10.9438	7.46303	9.13056	6.21621	6.05949	7.53988	6.60519	0.51152	0.733726	0.503873	0.58304	-0.384064	0.182219	no_change	-2.79481	1.65444e-26	down_full_sep
ENSMUSG00000026527	Rgs7	2.59173	2.56751	3.24026	2.79983	1.86254	2.08797	2.52958	2.16003	9.00428	6.71728	5.97827	7.23328	-0.216712	0.358214	no_change	1.33425	3.47279e-16	up_full_sep
ENSMUSG00000026532	Spta1	1.45682	0.785619	1.62665	1.2897	0.161334	0.313841	0.233367	0.236181	4.17404	19.6837	51.9127	25.2568	-2.16234	0.017111	no_change	3.78706	7.35295e-07	up_full_sep
ENSMUSG00000026556	Vangl2	126.323	147.6	128.99	134.304	122.993	136.676	139.875	133.182	38.5075	41.2903	42.9414	40.9131	0.0843082	0.899758	no_change	-1.53055	2.93551e-05	down_full_sep
ENSMUSG00000026558	Uck2	98.2251	95.2875	100.847	98.1198	71.2865	75.1294	71.8263	72.7474	27.6083	27.8203	26.2264	27.2183	-0.344076	0.0106017	no_change	-1.6915	3.78208e-46	down_full_sep
ENSMUSG00000026564	Dusp27	3.47108	3.75226	4.3165	3.84661	5.97219	4.6334	4.92805	5.17788	27.1242	32.9907	20.9208	27.0119	0.395945	0.249105	no_change	2.62154	2.77129e-23	up_full_sep
ENSMUSG00000026574	Dpt	0.165181	0.23535	0.204029	0.20152	0.220951	0.252271	0.204029	0.22575	0.550038	0.548148	0.678324	0.59217	0.459777	0.554449	no_change	2.24589	1.89612e-05	up_full_sep
ENSMUSG00000026576	Atp1b1	101.404	87.6782	95.6062	94.8961	147.356	149.573	169.365	155.432	966.314	901.431	914.454	927.399	0.765529	0.000532387	no_change	3.43713	6.51332e-69	up_full_sep
ENSMUSG00000026579	F5	0.294936	0.399694	0.274614	0.323081	0.196625	0.0921103	0.204029	0.164255	1.15148	0.770805	7.40909	3.11046	-0.926873	0.28077	no_change	3.03611	9.3607e-07	up_full_sep
ENSMUSG00000026581	Sell	0.349195	0.196625	0.312065	0.285962	0.141011	0.138965	0.109032	0.129669	0.761821	0.562931	4.42592	1.91689	-1.09963	0.356637	no_change	2.76722	0.00192382	up_full_sep
ENSMUSG00000026587	Astn1	59.375	58.6041	62.7663	60.2485	34.3779	52.8217	52.6464	46.6153	16.1447	15.3045	16.5728	16.0073	-0.302418	0.303689	no_change	-1.75545	3.59135e-14	down_full_sep
ENSMUSG00000026592	Tex35	0.125953	0.214934	0.109032	0.149973	1.05176	1.40715	1.54637	1.3351	0.26169	0.15529	0.253783	0.223588	3.37903	1.53249e-05	up_full_sep	1.26831	0.1317	no_change
ENSMUSG00000026605	Cenpf	182.578	155.364	199.524	179.156	50.7071	40.4986	39.0888	43.4315	5.42049	8.49966	29.3519	14.424	-1.89584	1.54059e-05	down_full_sep	-3.35709	1.31908e-16	down_full_sep
ENSMUSG00000026609	Ush2a	28.4922	27.2683	23.6163	26.459	55.4191	60.2567	83.1613	66.2791	1.37866	0.863755	1.07818	1.10687	1.3096	1.25231e-08	no_change	-3.56605	2.24732e-50	down_full_sep
ENSMUSG00000026614	Slc30a10	11.2529	8.98486	10.1543	10.1307	14.832	9.77629	10.5091	11.7058	1.55001	1.24199	1.88357	1.55852	0.207096	0.321385	no_change	-1.9468	1.19284e-26	down_full_sep
ENSMUSG00000026621	44256	0.241367	0.159288	0.165181	0.188612	0.120267	0.109032	0.109032	0.112777	0.743389	0.757793	0.726467	0.74255	-0.592687	0.546117	no_change	2.70396	1.152e-05	up_full_sep
ENSMUSG00000026622	Nek2	21.6184	16.6169	25.5645	21.2666	11.4785	9.50071	9.99944	10.3262	1.99475	2.87023	6.76747	3.87748	-0.974588	0.00665122	no_change	-1.9876	8.87699e-10	down_full_sep
ENSMUSG00000026628	Atf3	0.422001	0.506011	0.417971	0.448661	0.26169	0.466276	0.41035	0.379439	1.3404	1.21579	1.1451	1.23376	-0.19492	0.737342	no_change	1.54989	6.81541e-06	up_full_sep
ENSMUSG00000026639	Lamb3	0.618701	0.806795	0.397648	0.607715	1.18181	2.15294	1.97126	1.76867	20.2144	23.9063	23.5588	22.5598	1.19822	0.0173275	no_change	4.39755	3.23769e-25	up_full_sep
ENSMUSG00000026644	Acbd7	0.297044	0.270704	0.204029	0.257259	1.55001	1.55204	1.2745	1.45885	5.61551	6.57179	3.49152	5.22627	2.44389	6.72369e-06	up_full_sep	4.05194	2.54551e-16	up_full_sep
ENSMUSG00000026646	Suv39h2	9.97791	7.50547	11.5288	9.67073	4.82276	4.38233	4.16835	4.45781	2.15294	2.4936	2.4464	2.36431	-0.93161	0.00171216	no_change	-1.42804	2.15867e-07	down_full_sep
ENSMUSG00000026656	Fcgr2b	0.772851	0.635559	0.399694	0.602702	1.34428	2.15294	1.2745	1.59057	2.11979	1.81848	4.42592	2.78806	1.07777	0.0112892	no_change	1.92895	2.22883e-07	up_full_sep
ENSMUSG00000026662	Sephs1	150.075	136.56	145.138	143.924	126.989	107.779	110.394	115.054	45.8844	41.9931	39.4229	42.4335	-0.228706	0.136296	no_change	-1.56846	1.07663e-35	down_full_sep
ENSMUSG00000026664	Phyh	26.9944	23.7029	27.4008	26.0327	31.5919	26.8616	30.3994	29.6176	105.959	100.439	103.535	103.311	0.203478	0.124215	no_change	1.98085	3.43787e-81	up_full_sep
ENSMUSG00000026667	Uhmk1	130.559	102.075	136.004	122.88	119.133	79.8302	87.5116	95.4915	325.567	331.665	270.834	309.355	-0.274682	0.279762	no_change	1.40497	2.08385e-12	up_full_sep
ENSMUSG00000026668	Ucma	1.72723	1.35969	1.88535	1.65742	5.55961	2.53978	3.21395	3.77111	381.714	419.269	265.035	355.339	1.04009	0.0101692	no_change	7.25319	1.8772e-101	up_full_sep
ENSMUSG00000026669	Mcm10	19.8656	19.1443	22.5059	20.5053	9.93575	10.3582	11.7707	10.6882	3.36198	3.35996	8.4095	5.04381	-0.868996	0.00277432	no_change	-1.64003	6.18964e-10	down_full_sep
ENSMUSG00000026672	Optn	14.0385	10.9438	12.1371	12.3731	26.3051	29.378	27.87	27.8511	45.8345	37.7869	35.9953	39.8722	1.15011	8.68233e-10	no_change	1.69635	6.79268e-22	up_full_sep
ENSMUSG00000026675	Hsd17b7	21.8232	18.8094	19.1401	19.9242	32.1182	25.6404	23.6409	27.1332	65.3119	72.2361	48.0854	61.8778	0.453492	0.0174126	no_change	1.64475	6.52819e-24	up_full_sep
ENSMUSG00000026676	Ccdc3	5.71899	8.83105	6.89058	7.14687	9.86737	14.733	13.5049	12.7018	0.776604	0.494599	0.457355	0.576186	0.787261	0.00265116	no_change	-2.50806	7.74743e-21	down_full_sep
ENSMUSG00000026683	Nuf2	30.8523	25.8	35.9531	30.8685	7.50135	5.30205	5.69064	6.16468	0.794975	0.735331	5.22885	2.25305	-2.14528	2.39994e-05	down_full_sep	-3.09352	7.81701e-11	down_full_sep
ENSMUSG00000026697	Myoc	0.0405182	0.0961388	0.0901268	0.0755946	0.161334	0.109032	0.138965	0.136443	1.99475	2.21574	1.28623	1.83224	1.88778	0.0571522	no_change	5.6417	3.12606e-13	up_full_sep
ENSMUSG00000026708	Cenpl	13.3703	11.2836	14.8413	13.165	7.91388	6.10096	5.58431	6.53305	3.40659	2.90869	4.60535	3.64021	-0.889169	0.00716068	no_change	-1.37015	5.52866e-06	down_full_sep
ENSMUSG00000026725	Tnn	0.204029	0.12409	0.0921103	0.140076	0.380727	0.481059	0.479282	0.447023	0.278015	0.231228	0.224446	0.244563	2.26996	9.5163e-05	up_full_sep	1.61979	0.0054002	up_full_sep
ENSMUSG00000026728	Vim	802.206	1005.65	846.075	884.643	824.737	883.536	835.927	848.067	204.332	208.805	219.148	210.762	0.158522	0.545781	no_change	-1.82839	1.17993e-22	down_full_sep
ENSMUSG00000026768	Itga8	344.486	292.794	290.143	309.141	527.275	400.243	466.189	464.569	78.9534	68.6818	77.648	75.0944	0.655579	0.00251262	no_change	-1.82973	3.21734e-21	down_full_sep
ENSMUSG00000026770	Il2ra	0.165181	0.0605555	0.204029	0.143255	0.360431	0.272567	0.266789	0.299929	0.9485	1.03228	1.55972	1.18017	1.60891	0.062955	no_change	3.67698	2.97701e-07	up_full_sep
ENSMUSG00000026778	Prkcq	19.7412	17.6207	22.9967	20.1195	24.8128	25.3897	32.1117	27.4381	4.57111	4.45674	4.76395	4.59727	0.455615	0.011325	no_change	-1.71152	9.60547e-25	down_full_sep
ENSMUSG00000026779	Mastl	12.4563	11.1587	14.7552	12.7901	7.3942	5.40871	6.73298	6.51196	3.40659	1.51194	3.24026	2.71959	-0.851953	0.011443	no_change	-1.65584	5.42089e-08	down_full_sep
ENSMUSG00000026785	Pkn3	6.51769	7.11283	7.81916	7.1499	8.63219	9.00428	9.02163	8.88603	1.18386	1.31874	1.53878	1.34713	0.298844	0.356045	no_change	-1.62448	1.12353e-09	down_full_sep
ENSMUSG00000026787	Gad2	1.3404	1.5582	0.908821	1.26914	1.47068	1.03228	1.63478	1.37925	0.187108	0.263201	0.23535	0.228553	0.168016	0.674434	no_change	-1.91906	1.71647e-08	down_full_sep
ENSMUSG00000026796	Fam129b	75.3885	88.8357	75.625	79.9497	111.588	165.6	131.209	136.133	288.494	344.04	368.339	333.624	0.820322	0.0077752	no_change	2.09382	1.20984e-14	up_full_sep
ENSMUSG00000026797	Stxbp1	64.7969	62.2008	63.7928	63.5968	52.0644	70.7798	67.8314	63.5585	402.681	426.272	450.829	426.594	0.0548396	0.895342	no_change	2.75623	7.31082e-36	up_full_sep
ENSMUSG00000026805	Barhl1	2.44061	3.19035	2.06225	2.56441	14.4433	17.9614	17.6483	16.6843	1.522	1.59041	2.01687	1.70976	2.41729	6.07512e-06	up_full_sep	-0.13394	0.860788	no_change
ENSMUSG00000026817	Ak1	10.5338	7.97822	8.28407	8.93202	14.0846	18.8934	15.0388	16.0056	86.3346	92.8544	67.7709	82.32	0.819952	1.38567e-05	no_change	3.1461	5.0998e-79	up_full_sep
ENSMUSG00000026819	Slc25a25	40.0959	36.72	38.127	38.3143	34.6748	37.3085	40.0202	37.3345	139.744	151.389	136.004	142.379	0.000689985	0.997994	no_change	1.87537	6.98542e-50	up_full_sep
ENSMUSG00000026824	Kcnj3	0.670821	0.785619	1.58309	1.01318	0.299027	0.388423	0.373106	0.353519	6.43269	8.49966	5.3424	6.75825	-1.31042	0.000162419	no_change	2.35696	4.36286e-21	up_full_sep
ENSMUSG00000026825	Dnm1	87.7907	121.1	81.3601	96.7504	95.3233	133.275	126.824	118.474	352.476	377.755	484.211	404.814	0.362679	0.312642	no_change	2.12576	2.73683e-14	up_full_sep
ENSMUSG00000026828	Galnt5	4.35823	4.63765	5.2173	4.73773	4.95889	4.07561	4.65106	4.56185	0.9485	0.6539	0.752372	0.784924	-0.000159044	0.999888	no_change	-1.59235	7.12428e-06	down_full_sep
ENSMUSG00000026829	Gbgt1	1.45682	2.21574	1.21114	1.6279	3.39249	5.09074	3.77406	4.08576	4.35088	4.68568	4.42779	4.48811	1.14243	0.0040025	no_change	1.43303	7.98221e-05	up_full_sep
ENSMUSG00000026832	Cytip	0.384757	0.196625	0.241367	0.27425	0.242878	0.174102	0.214934	0.210638	1.62665	0.6539	4.22296	2.16784	-0.207473	0.886296	no_change	2.98416	0.000128556	up_full_sep
ENSMUSG00000026834	Acvr1c	0.506011	0.527939	0.574518	0.536156	0.422001	0.332274	0.460849	0.405041	6.83178	6.15002	3.07764	5.35314	-0.387138	0.633337	no_change	2.79839	1.72024e-07	up_full_sep
ENSMUSG00000026835	Fcnb	0.062332	0.0605555	0.0921103	0.0716659	0.0513917	0.0405182	0.0473942	0.0464347	0.550038	0.52215	4.47696	1.84972	-1.02233	0.699544	no_change	5.93301	3.53579e-05	up_full_sep
ENSMUSG00000026837	Col5a1	379.89	525.903	421.087	442.293	378.262	488.183	474.046	446.83	113.327	115.952	112.866	114.048	0.161465	0.833993	no_change	-1.72826	0.000246911	down_full_sep
ENSMUSG00000026840	Lamc3	6.7411	7.93175	6.30129	6.99138	8.09737	12.1868	13.2136	11.1659	94.6966	93.1773	138.866	108.913	0.64191	0.0562922	no_change	3.81855	2.4499e-43	up_full_sep
ENSMUSG00000026841	Fibcd1	0.637606	0.656038	0.491197	0.594947	0.898599	1.07155	1.54815	1.17277	4.39663	4.26215	4.52102	4.39327	0.822785	0.0202608	no_change	2.46065	2.86643e-17	up_full_sep
ENSMUSG00000026870	Cutal	0.756282	1.09083	0.964777	0.937297	2.40377	2.66091	2.13111	2.3986	24.8128	23.9688	14.6412	21.1409	1.03707	0.00138964	no_change	3.79938	2.49129e-43	up_full_sep
ENSMUSG00000026879	Gsn	148.207	163.982	137.744	149.978	278.38	292.115	329.891	300.129	835.927	763.933	841.075	813.645	1.063	3.53031e-07	no_change	2.64671	4.82491e-43	up_full_sep
ENSMUSG00000026888	Grb14	28.8507	27.7326	28.8876	28.4903	46.9627	35.0796	41.838	41.2934	248.878	244.144	221.587	238.203	0.543485	0.00111415	no_change	2.97946	1.29826e-93	up_full_sep
ENSMUSG00000026890	Lhx6	1.0965	1.63478	0.908821	1.21337	0.220951	0.466276	0.283711	0.323646	0.110922	0.168297	0.283711	0.187643	-1.64856	0.0811905	no_change	-2.25301	0.00858167	down_full_sep
ENSMUSG00000026893	Gca	2.76478	2.48842	3.09982	2.78434	5.97827	4.38233	3.99055	4.78372	20.4507	19.0042	15.7984	18.4178	0.692754	0.062443	no_change	2.488	6.61546e-16	up_full_sep
ENSMUSG00000026896	Ifih1	3.54111	3.4464	3.62364	3.53705	9.15244	7.30623	7.36837	7.94234	33.8541	19.5793	25.061	26.1648	1.01439	0.000547789	no_change	2.6729	7.24041e-25	up_full_sep
ENSMUSG00000026904	Slc4a10	1.79837	1.19201	1.78653	1.5923	1.83206	2.25531	1.68367	1.92368	72.385	92.5923	87.1258	84.0344	0.313846	0.238126	no_change	5.2733	7.51692e-183	up_full_sep
ENSMUSG00000026932	Nacc2	51.7565	56.8567	56.652	55.0884	100.532	106.019	104.461	103.671	429.822	462.909	461.7	451.477	0.907613	0.00030093	no_change	3.03321	1.443e-41	up_full_sep
ENSMUSG00000026934	Lhx3	0.561154	1.09234	0.715293	0.789597	4.47874	6.84428	8.52562	6.61621	0.551901	1.31874	1.35969	1.07678	2.44143	7.27554e-09	up_full_sep	0.627004	0.177948	no_change
ENSMUSG00000026944	Abca2	94.58	125.722	92.9144	104.405	170.606	331.665	277.823	260.031	378.603	330.271	515.664	408.179	1.3625	0.000333471	up_full_sep	2.02401	6.98535e-09	up_full_sep
ENSMUSG00000026950	Neb	12.2477	13.3305	7.64223	11.0735	9.33126	19.0667	9.31718	12.5717	78.9821	70.6799	72.1453	73.9358	0.211273	0.76547	no_change	2.71164	1.38043e-09	up_full_sep
ENSMUSG00000026956	Uap1l1	9.69871	10.1887	11.4431	10.4435	20.2885	20.6765	15.4715	18.8122	46.3368	42.5754	31.1207	40.011	0.834898	0.000638082	no_change	1.91966	1.63385e-18	up_full_sep
ENSMUSG00000026959	Grin1	3.03321	4.295	4.77143	4.03321	4.15776	9.16461	7.02667	6.78301	50.1555	55.8662	81.4055	62.4758	0.680553	0.119727	no_change	3.73896	3.36252e-26	up_full_sep
ENSMUSG00000026961	Lrrc26	0.141011	0.196625	0.0921103	0.143249	0.26169	0.294936	0.479282	0.345303	0.761821	0.683589	0.833407	0.759606	1.76055	0.0441606	no_change	3.271	1.19281e-05	up_full_sep
ENSMUSG00000026980	Ly75	23.5993	19.4441	21.2595	21.4343	18.3637	13.9716	15.995	16.1101	1.81848	2.23901	3.80625	2.62125	-0.376832	0.13709	no_change	-2.40677	1.72244e-28	down_full_sep
ENSMUSG00000026986	Hnmt	0.330498	0.214934	0.165181	0.236871	0.39551	0.406856	0.333879	0.378748	2.88908	1.43814	1.86043	2.06255	0.933461	0.0826233	no_change	3.17378	2.33094e-14	up_full_sep
ENSMUSG00000027004	Frzb	22.4957	23.4433	23.818	23.2523	48.0373	50.1955	43.9576	47.3968	104.338	104.973	95.2088	101.507	1.02056	3.03725e-16	no_change	2.119	1.49693e-72	up_full_sep
ENSMUSG00000027010	Slc25a12	41.4791	46.2243	38.7014	42.1349	48.2567	52.5966	52.5855	51.1463	111.337	110.394	136.402	119.378	0.315672	0.0128201	no_change	1.5091	2.03935e-44	up_full_sep
ENSMUSG00000027015	Cybrd1	21.4398	23.7455	20.6765	21.9539	60.3639	60.7028	70.1309	63.7325	11.7945	15.0788	15.4715	14.115	1.51177	2.22203e-16	up_full_sep	-0.524054	0.00680233	no_change
ENSMUSG00000027016	Zfp385b	3.95297	3.82665	4.43214	4.07058	4.39663	6.89058	6.67659	5.98793	20.8079	18.5364	24.5714	21.3052	0.511816	0.0634172	no_change	2.21816	6.16637e-23	up_full_sep
ENSMUSG00000027022	Xirp2	0.310175	0.472169	0.380727	0.38769	9.42023	6.02086	6.95829	7.46646	3.36198	5.13292	2.75629	3.7504	3.58396	1.18459e-19	up_full_sep	2.95242	2.98298e-14	up_full_sep
ENSMUSG00000027030	Stk39	144.996	135.771	139.547	140.105	138.242	126.272	127.38	130.631	377.755	352.476	329.891	353.374	-0.0111786	0.98866	no_change	1.42085	2.6999e-23	up_full_sep
ENSMUSG00000027035	Cers6	76.8124	70.2216	75.9398	74.3246	68.285	67.8314	74.3454	70.154	29.6359	20.6025	25.8711	25.3698	-0.0168465	0.971172	no_change	-1.41046	8.82498e-20	down_full_sep
ENSMUSG00000027070	Lrp2	675.051	664.247	631.259	656.852	710.534	758.17	710.534	726.413	2258.04	1451.61	1305.05	1671.57	0.233772	0.437434	no_change	1.69216	5.23829e-14	up_full_sep
ENSMUSG00000027071	P2rx3	46.6437	43.5342	51.7683	47.3154	21.9912	24.2081	27.0404	24.4133	0.743389	0.735331	1.47068	0.983132	-0.892687	0.00282452	no_change	-4.47754	2.77045e-56	down_full_sep
ENSMUSG00000027073	Prg2	0.142901	0.0773274	0.399694	0.206641	0.0698245	0.0921103	0.109032	0.0903222	2.70115	3.99055	20.5097	9.06712	-1.25378	0.38633	no_change	5.06884	7.17914e-07	up_full_sep
ENSMUSG00000027077	Smtnl1	0.562931	0.550038	0.436939	0.516636	1.50465	0.863755	1.39491	1.25444	0.0405182	0.0605555	0.0457897	0.0489545	1.10792	0.0906192	no_change	-4.71911	6.0458e-06	down_full_sep
ENSMUSG00000027102	Hoxd8	0.618701	0.722594	1.16117	0.834153	0.282106	0.352597	0.149864	0.261522	0.15718	0.0921103	0.109032	0.119441	-1.59	0.00565138	down_full_sep	-2.77706	2.42782e-06	down_full_sep
ENSMUSG00000027107	Chrna1	0.384757	0.304282	0.241367	0.310135	0.668775	1.10417	1.36666	1.04653	1.40538	0.709763	0.778588	0.964576	1.74562	0.0115345	no_change	1.96696	0.00190526	up_full_sep
ENSMUSG00000027115	Kif18a	14.069	10.1471	16.5331	13.5831	4.92456	2.99342	3.96722	3.96173	1.88724	1.67832	4.66137	2.74231	-1.52364	9.86864e-05	down_full_sep	-1.72143	2.89586e-06	down_full_sep
ENSMUSG00000027134	Lpcat4	13.4048	17.3909	13.9354	14.9104	18.6145	26.6994	23.2518	22.8552	31.7529	38.1395	44.6422	38.1782	0.62513	0.130708	no_change	1.36487	0.000100046	up_full_sep
ENSMUSG00000027160	Ccdc34	54.3459	49.8401	56.034	53.4067	39.3932	30.4732	28.8507	32.9057	18.819	17.7282	12.9278	16.4917	-0.635812	0.00101014	no_change	-1.55109	1.07884e-18	down_full_sep
ENSMUSG00000027173	Depdc7	0.946896	0.908821	1.62665	1.16079	1.65124	1.49653	2.59173	1.91317	11.6907	9.35385	9.32524	10.1233	0.599474	0.0805281	no_change	2.6883	4.6449e-23	up_full_sep
ENSMUSG00000027199	Gatm	3.16018	3.1242	3.8202	3.3682	5.92791	7.75558	7.12491	6.93613	45.1131	45.1647	46.0709	45.4495	0.919937	1.82538e-07	no_change	3.51454	5.53029e-117	up_full_sep
ENSMUSG00000027201	Myef2	210.084	175.737	203.417	196.412	145.632	81.1549	80.4952	102.427	78.0679	71.2534	44.1054	64.4756	-0.842294	0.00891652	no_change	-1.42781	7.88107e-07	down_full_sep
ENSMUSG00000027208	Fgf7	0.709763	0.550038	0.537087	0.598963	0.806795	0.581742	0.629548	0.672695	3.2603	3.07978	1.38216	2.57408	0.229861	0.705771	no_change	1.81899	3.2769e-06	up_full_sep
ENSMUSG00000027215	Cd82	31.5102	30.629	28.945	30.3614	54.3925	61.3614	54.5918	56.7819	134.932	143.754	136.75	138.479	0.903753	9.22998e-09	no_change	2.15848	8.86601e-50	up_full_sep
ENSMUSG00000027217	Tspan18	55.3466	81.2016	62.944	66.4974	77.1221	118.798	108.437	101.452	7.68233	7.96404	12.518	9.38813	0.636747	0.0681192	no_change	-2.52315	1.83211e-17	down_full_sep
ENSMUSG00000027220	Syt13	38.3673	42.9414	44.0373	41.782	24.5469	26.4294	28.9162	26.6308	3.78179	2.74701	2.7169	3.0819	-0.596262	0.00992167	no_change	-3.16859	6.93434e-51	down_full_sep
ENSMUSG00000027230	Creb3l1	11.0279	17.2391	12.5901	13.6191	33.5159	65.839	49.9167	49.7572	8.78757	7.40457	17.475	11.2224	1.82647	6.53332e-05	up_full_sep	-0.149569	0.803383	no_change
ENSMUSG00000027239	Mdk	276.192	420.106	327.333	341.21	357.368	403.665	397.817	386.284	20.3648	22.1898	20.2187	20.9244	0.286413	0.340775	no_change	-3.74408	1.55659e-59	down_full_sep
ENSMUSG00000027254	Map1a	58.6362	69.1462	66.1111	64.6312	58.2293	110.065	113.798	94.0307	1273.51	1364.79	1990.39	1542.9	0.570472	0.268569	no_change	4.80343	4.46116e-33	up_full_sep
ENSMUSG00000027273	Snap25	25.8915	18.0745	24.7603	22.9088	19.0195	18.2107	22.3071	19.8458	763.933	817.797	639.687	740.472	-0.176208	0.557177	no_change	5.04855	5.1448e-133	up_full_sep
ENSMUSG00000027274	Mkks	19.526	16.0245	20.4366	18.6623	4.24645	3.44488	3.32277	3.67137	24.873	28.5288	17.1987	23.5335	-2.05419	8.72687e-21	down_full_sep	0.377823	0.0934243	no_change
ENSMUSG00000027296	Itpka	0.165181	0.253783	0.166692	0.195219	0.220951	0.428783	0.527939	0.392558	0.32694	0.578076	0.367835	0.424284	1.35157	0.0382614	no_change	1.79702	0.00183278	up_full_sep
ENSMUSG00000027297	Ltk	0.26169	0.253783	0.204029	0.239834	0.283711	0.352597	0.41035	0.348886	1.42858	1.73426	2.75629	1.97304	0.792999	0.150224	no_change	3.14994	2.05352e-14	up_full_sep
ENSMUSG00000027306	Nusap1	40.367	32.7757	44.1054	39.0827	12.7169	10.8478	12.831	12.1319	4.45674	4.61922	13.8583	7.64475	-1.59301	7.03116e-06	down_full_sep	-2.05919	6.39641e-10	down_full_sep
ENSMUSG00000027313	Chac1	0.241367	0.399694	0.26169	0.300917	0.436939	0.633421	0.825656	0.632005	0.98762	0.925339	1.74893	1.22063	1.30618	0.00775958	no_change	2.25899	1.21654e-07	up_full_sep
ENSMUSG00000027323	Rad51	26.9186	20.0386	28.1887	25.0486	7.22366	4.98932	4.35088	5.52129	1.89147	2.01483	3.73585	2.54738	-2.0002	1.69705e-13	down_full_sep	-2.64803	1.28746e-23	down_full_sep
ENSMUSG00000027326	Casc5	48.6333	36.4378	48.0018	44.3576	15.5785	11.8331	12.0704	13.1607	2.59173	3.39045	21.6833	9.22182	-1.65875	0.00425965	down_full_sep	-2.03215	0.000143872	down_full_sep
ENSMUSG00000027331	Knstrn	29.063	31.227	33.8502	31.3801	14.1306	13.3863	11.0197	12.8455	0.665156	1.28623	4.97663	2.30934	-1.21515	0.014174	no_change	-3.10615	1.83007e-12	down_full_sep
ENSMUSG00000027335	Adra1d	0.109032	0.345373	0.109032	0.187812	0.422001	0.481059	0.445705	0.449588	4.86857	7.40909	8.83534	7.03767	1.59446	0.0525161	no_change	4.95968	2.51283e-13	up_full_sep
ENSMUSG00000027346	Gpcpd1	53.7887	44.4811	59.1433	52.471	48.9483	33.5948	40.5761	41.0398	195.72	159.837	175.838	177.131	-0.30644	0.345517	no_change	1.73845	3.79492e-12	up_full_sep
ENSMUSG00000027347	Rasgrp1	7.91795	6.73739	6.13972	6.93169	9.83651	12.8252	12.2891	11.6502	86.1365	92.2537	121.443	99.9446	0.70653	0.110416	no_change	3.72363	4.93836e-25	up_full_sep
ENSMUSG00000027350	Chgb	27.7001	20.8831	36.4455	28.3429	13.5509	18.3208	19.3736	17.0818	239.74	257.673	158.416	218.61	-0.674333	0.0643947	no_change	2.8835	1.92696e-21	up_full_sep
ENSMUSG00000027353	Mcm8	11.0067	8.18199	13.014	10.7342	4.71782	3.25422	3.74171	3.90458	2.05391	2.8029	2.53978	2.46553	-1.22991	1.07232e-07	no_change	-1.52155	6.65145e-12	down_full_sep
ENSMUSG00000027359	Slc27a2	8.66906	6.28974	7.54364	7.50081	6.97052	6.10318	9.02841	7.36737	0.648566	0.709763	0.574518	0.644283	0.00985624	0.995163	no_change	-2.39345	6.65086e-30	down_full_sep
ENSMUSG00000027375	Mal	3.16018	3.30082	2.69936	3.05346	22.1618	20.8339	18.7828	20.5928	372.033	383.039	271.49	342.187	2.4901	4.25464e-22	up_full_sep	6.44603	4.79546e-154	up_full_sep
ENSMUSG00000027376	Prom2	5.42049	6.19	5.25422	5.62157	13.7135	17.6719	15.8983	15.7612	299.716	250.618	239.74	263.358	1.38368	1.85903e-12	up_full_sep	5.30092	1.37261e-190	up_full_sep
ENSMUSG00000027377	Mall	2.09566	2.38251	2.03493	2.17103	4.88278	7.33659	7.66699	6.62879	15.1113	9.64219	12.5242	12.4259	1.39978	0.0401037	no_change	2.29917	0.00013428	up_full_sep
ENSMUSG00000027379	Bub1	35.6412	28.3985	39.5749	34.5382	7.53988	5.93587	6.30875	6.59483	0.494599	0.539071	4.56077	1.86481	-2.21656	2.67106e-05	down_full_sep	-3.52687	9.2561e-13	down_full_sep
ENSMUSG00000027387	Zc3h8	8.01514	6.24044	7.96033	7.4053	2.91676	1.77299	2.10551	2.26509	4.30322	3.81058	2.98927	3.70102	-1.36067	7.59849e-07	down_full_sep	-0.603155	0.0253522	no_change
ENSMUSG00000027397	Slc20a1	32.4909	29.8048	36.2716	32.8558	30.2746	24.4461	27.192	27.3042	99.9374	110.71	98.8688	103.172	-0.236777	0.0695226	no_change	1.65826	1.27208e-56	up_full_sep
ENSMUSG00000027424	Mgme1	11.3908	11.9962	12.9621	12.1164	4.34884	3.98718	3.42875	3.92159	8.37135	8.39364	6.52965	7.76488	-1.37984	2.15521e-18	down_full_sep	-0.418156	0.00643155	no_change
ENSMUSG00000027438	Napb	31.8134	26.2264	32.0424	30.0274	15.7462	14.1948	13.1261	14.3557	159.761	158.801	130.101	149.554	-1.00607	3.82615e-07	no_change	2.27555	3.95588e-37	up_full_sep
ENSMUSG00000027447	Cst3	87.0506	83.1134	88.4565	86.2069	135.119	153.587	137.744	142.15	343.532	313.853	325.886	327.757	0.773571	1.73042e-05	no_change	1.96211	5.15874e-33	up_full_sep
ENSMUSG00000027454	Gins1	9.22918	7.47177	10.9547	9.21856	3.69145	2.69501	2.79076	3.05908	0.537087	0.6539	1.19995	0.796978	-1.29223	0.0150469	no_change	-2.48997	2.36319e-07	down_full_sep
ENSMUSG00000027457	Snph	10.0689	11.2873	11.6169	10.991	20.9786	27.9449	29.5302	26.1512	92.2537	115.336	155.636	121.075	1.22442	0.00033447	no_change	3.37374	2.75072e-28	up_full_sep
ENSMUSG00000027463	Slc52a3	6.42289	7.88227	5.92791	6.74435	20.1461	25.804	29.896	25.282	0.665156	0.748784	1.41474	0.942892	1.81209	2.0301e-07	up_full_sep	-1.88302	8.34284e-08	down_full_sep
ENSMUSG00000027469	Tpx2	96.9429	85.0828	117.186	99.7372	24.7303	22.4842	21.2912	22.8352	3.69334	5.45062	17.0771	8.74035	-1.99174	9.30586e-07	down_full_sep	-3.17851	6.52673e-17	down_full_sep
ENSMUSG00000027478	Dnmt3b	18.8246	18.1105	19.3093	18.7481	13.1929	14.5337	12.8332	13.5199	2.92319	5.0211	3.7396	3.89463	-0.429023	0.0486865	no_change	-1.78742	1.16078e-20	down_full_sep
ENSMUSG00000027488	Snta1	8.29457	9.7217	8.11337	8.70988	23.451	32.0951	24.1311	26.559	38.1395	37.6198	41.4957	39.085	1.54503	2.79169e-10	up_full_sep	2.12194	5.01167e-20	up_full_sep
ENSMUSG00000027490	E2f1	15.239	17.8626	16.7677	16.6231	8.17192	10.7657	10.8557	9.93111	0.71343	1.32096	3.98165	2.00535	-0.669767	0.276507	no_change	-2.33233	3.26404e-06	down_full_sep
ENSMUSG00000027496	Aurka	21.0513	21.0114	27.0759	23.0462	10.906	11.9765	11.9378	11.6068	2.42611	3.65502	8.77134	4.95082	-0.918827	0.00998853	no_change	-1.83409	1.02596e-08	down_full_sep
ENSMUSG00000027499	Pkia	42.0568	32.3477	41.3257	38.5767	29.0082	20.8831	22.8482	24.2465	13.9354	13.5049	10.6158	12.6854	-0.617107	0.0548098	no_change	-1.43733	2.4591e-07	down_full_sep
ENSMUSG00000027514	Zbp1	0.278015	0.345373	0.146276	0.256555	0.607734	0.633421	0.391539	0.544231	0.83716	0.616562	1.24199	0.89857	1.33515	0.0936402	no_change	2.23013	0.00111751	up_full_sep
ENSMUSG00000027520	Zdbf2	73.7185	52.115	65.6459	63.8264	34.2022	34.2638	37.0632	35.1764	19.1552	17.7833	13.8606	16.933	-0.772241	0.0150787	no_change	-1.75425	4.39358e-10	down_full_sep
ENSMUSG00000027524	Edn3	12.568	12.6379	10.4811	11.8957	11.8265	10.5774	11.7221	11.3754	3.32831	3.45265	2.4464	3.07578	-0.0369931	0.926359	no_change	-1.43027	2.9652e-12	down_full_sep
ENSMUSG00000027533	Fabp5	46.5113	36.561	45.7627	42.945	19.4799	16.7783	17.6525	17.9702	4.39663	5.07104	2.75629	4.07466	-1.18111	2.20979e-18	no_change	-2.90406	1.25364e-94	down_full_sep
ENSMUSG00000027555	Car13	23.6083	21.1052	21.7134	22.1423	20.9873	19.2484	19.5412	19.9256	61.4422	57.8737	72.9151	64.077	-0.123033	0.738984	no_change	1.54429	7.10366e-11	up_full_sep
ENSMUSG00000027559	Car3	66.1626	61.6917	60.4305	62.7616	397.817	479.552	300.075	392.481	241.808	272.538	390.3	301.549	2.60714	2.57015e-24	up_full_sep	2.25426	2.22825e-19	up_full_sep
ENSMUSG00000027574	Nkain4	7.44375	6.29185	7.38475	7.04012	5.39839	3.6178	3.81467	4.27696	0.818081	0.964777	0.711654	0.831504	-0.571402	0.0039314	no_change	-1.99795	7.47856e-24	down_full_sep
ENSMUSG00000027577	Chrna4	16.7601	17.5197	18.765	17.6816	9.09052	17.0574	18.2972	14.815	1.65124	2.63079	2.34828	2.2101	-0.207855	0.749967	no_change	-2.3161	6.49373e-08	down_full_sep
ENSMUSG00000027581	Stmn3	61.5897	55.8218	66.1207	61.1774	44.0373	44.3778	42.5512	43.6554	301.602	391.242	213.288	302.044	-0.415975	0.0671821	no_change	2.30587	9.74274e-35	up_full_sep
ENSMUSG00000027603	Ggt7	12.2257	16.077	12.1929	13.4985	15.4297	19.5911	20.9649	18.6619	30.2919	32.8051	42.7627	35.2866	0.482033	0.0828216	no_change	1.39297	2.47475e-09	up_full_sep
ENSMUSG00000027605	Acss2	21.9663	19.3093	20.3488	20.5414	27.2335	23.4613	24.1352	24.9434	51.7782	58.0961	45.6756	51.8499	0.288387	0.0694026	no_change	1.36006	1.78685e-25	up_full_sep
ENSMUSG00000027606	Dnajc5b	0.0831269	0.0405182	0.0921103	0.0719185	0.120267	0.15529	0.122044	0.132534	4.62121	5.79516	3.04544	4.48727	2.21241	0.042427	no_change	6.93763	1.23902e-15	up_full_sep
ENSMUSG00000027611	Procr	2.44248	2.67345	2.30872	2.47488	1.00837	1.20216	1.55001	1.25351	0.494599	0.389935	0.474276	0.452937	-0.648508	0.0246352	no_change	-1.574	1.23723e-08	down_full_sep
ENSMUSG00000027624	Epb41l1	126.027	157.418	133.324	138.923	144.719	189.706	180.805	171.743	294.967	332.188	430.911	352.689	0.410779	0.253667	no_change	1.42626	9.09643e-07	up_full_sep
ENSMUSG00000027634	Ndrg3	38.5806	40.2986	35.6371	38.1721	42.27	50.8109	49.8784	47.6531	131.363	113.383	174.566	139.771	0.352637	0.0249412	no_change	1.84853	3.01213e-44	up_full_sep
ENSMUSG00000027635	Dsn1	21.333	18.9447	20.5964	20.2913	11.7583	8.67537	9.12854	9.85407	3.40836	3.27641	3.67552	3.45343	-0.977114	1.99813e-08	no_change	-2.02952	1.33704e-32	down_full_sep
ENSMUSG00000027641	Rbl1	38.4917	36.1006	41.7484	38.7802	20.8659	16.101	17.893	18.2866	7.2201	8.96168	16.2826	10.8215	-1.01852	2.1065e-05	no_change	-1.63524	2.41248e-13	down_full_sep
ENSMUSG00000027654	Fam83d	11.339	14.9101	14.703	13.6507	4.67198	6.50579	6.59677	5.92485	1.96584	3.01925	4.112	3.03236	-1.04696	0.000332443	no_change	-1.61771	2.70614e-09	down_full_sep
ENSMUSG00000027671	Actl6a	51.5923	48.0373	53.7745	51.1347	50.3363	42.4941	41.2495	44.6933	16.1469	17.4471	17.4848	17.0262	-0.146826	0.290617	no_change	-1.45039	6.7484e-39	down_full_sep
ENSMUSG00000027674	Pex5l	25.5256	20.9498	21.2371	22.5708	9.57656	11.1872	12.336	11.0333	64.9711	62.829	64.307	64.0357	-0.960095	1.43692e-10	no_change	1.51637	2.21495e-29	up_full_sep
ENSMUSG00000027690	Slc2a2	0.578076	0.9572	0.663266	0.732847	0.161334	0.315353	0.302143	0.25961	1.02691	0.870281	1.0305	0.975898	-1.45787	0.00871867	down_full_sep	0.686598	0.169229	no_change
ENSMUSG00000027698	Nceh1	14.6134	11.4906	12.3419	12.8153	21.3594	19.9558	20.8682	20.7278	116.956	127.632	122.897	122.495	0.69728	0.000144547	no_change	3.20344	5.48448e-88	up_full_sep
ENSMUSG00000027699	Ect2	34.2811	29.0442	37.7706	33.6986	10.8677	7.78995	8.15427	8.93731	1.92959	2.21574	8.20652	4.11728	-1.79707	1.14341e-05	down_full_sep	-2.57258	2.05126e-11	down_full_sep
ENSMUSG00000027715	Ccna2	46.6578	50.9008	58.1831	51.9139	20.0038	20.1361	23.5588	21.2329	2.15294	3.51929	26.6874	10.7866	-1.20086	0.0567215	no_change	-2.05042	0.000214587	down_full_sep
ENSMUSG00000027737	Slc7a11	4.75401	2.48842	3.56519	3.60254	2.2986	1.59041	1.07353	1.65418	41.3962	35.4948	27.6411	34.844	-0.812176	0.0109043	no_change	3.08136	4.83659e-33	up_full_sep
ENSMUSG00000027744	Stoml3	0.506011	0.527939	1.21114	0.748362	0.283711	0.663266	0.648566	0.531848	0.142901	0.168297	0.0921103	0.134436	-0.283778	0.798961	no_change	-2.31524	0.00295559	down_full_sep
ENSMUSG00000027748	Trpc4	0.399694	0.436939	0.399694	0.412109	0.242878	0.190868	0.319065	0.250937	0.0961388	0.120267	0.138965	0.118457	-0.651484	0.330782	no_change	-1.82855	0.00296611	down_full_sep
ENSMUSG00000027750	Postn	192.324	207.737	163.17	187.743	142.088	138.547	133.377	138.004	12.0218	8.68257	7.68775	9.46405	-0.34497	0.195672	no_change	-3.94297	8.7239e-75	down_full_sep
ENSMUSG00000027765	P2ry1	6.08931	4.08836	6.4991	5.55892	4.82276	2.73706	3.32277	3.62753	27.8824	22.8203	19.2245	23.3091	-0.451594	0.0969172	no_change	1.97532	2.89207e-20	up_full_sep
ENSMUSG00000027784	Ppm1l	55.7409	59.7766	59.5906	58.3694	77.7471	88.7663	90.5323	85.6819	152.719	156.14	150.929	153.262	0.569891	0.000115632	no_change	1.40149	9.2546e-26	up_full_sep
ENSMUSG00000027796	Smad9	17.9614	19.8157	17.0477	18.2749	14.7234	20.7009	20.3488	18.591	44.3016	45.3213	59.093	49.572	0.0636456	0.872892	no_change	1.45666	5.35045e-11	up_full_sep
ENSMUSG00000027800	Tm4sf1	36.1437	30.3476	30.2067	32.2327	60.414	48.493	39.6361	49.5144	97.2913	119.385	80.9022	99.1928	0.632552	0.0178407	no_change	1.63688	2.05271e-12	up_full_sep
ENSMUSG00000027811	4930579G24Rik	5.50926	4.24859	4.95293	4.90359	2.47002	1.92158	2.37597	2.25586	0.51152	0.588705	0.711654	0.60396	-0.843389	0.00114609	no_change	-1.96288	1.31462e-14	down_full_sep
ENSMUSG00000027831	Veph1	20.3967	18.0528	16.6988	18.3828	34.6869	34.6353	33.2078	34.1767	67.1931	70.5388	84.615	74.1156	0.892768	0.0413347	no_change	2.00632	1.24305e-07	up_full_sep
ENSMUSG00000027833	Shox2	17.855	16.5728	21.6563	18.6947	6.12121	6.75581	6.7411	6.53937	19.6266	23.1995	22.6773	21.8345	-1.3692	5.65357e-09	down_full_sep	0.267968	0.289298	no_change
ENSMUSG00000027834	Serpini1	42.7844	27.1043	46.9388	38.9425	16.6988	11.5406	13.0878	13.7757	74.8196	79.4569	50.2441	68.1735	-1.41337	3.26215e-06	down_full_sep	0.862503	0.00344797	no_change
ENSMUSG00000027840	Wnt2b	5.67468	7.80772	7.32905	6.93715	10.1768	12.7754	10.802	11.2514	36.6082	38.9994	44.9263	40.178	0.656049	0.00628166	no_change	2.45069	1.00849e-32	up_full_sep
ENSMUSG00000027849	Syt6	3.13595	2.92882	3.28424	3.11634	23.1953	23.1777	26.7852	24.3861	0.204029	0.146276	0.266789	0.205698	2.70455	1.0775e-38	up_full_sep	-3.16373	7.60509e-23	down_full_sep
ENSMUSG00000027859	Ngf	0.312065	0.270704	0.29289	0.291886	0.0698245	0.12409	0.0586923	0.0842022	0.818081	0.539071	1.08033	0.812494	-2.0047	0.00411571	down_full_sep	1.89883	1.15973e-05	up_full_sep
ENSMUSG00000027864	Ptgfrn	280.23	315.64	299.006	298.292	316.377	396.223	369.792	360.797	73.3264	72.4887	69.223	71.6794	0.355395	0.0647837	no_change	-1.85108	1.72665e-30	down_full_sep
ENSMUSG00000027865	Gdap2	17.7691	15.5896	19.1913	17.5166	16.5885	14.5849	14.0542	15.0759	45.4809	46.6034	40.9547	44.3463	-0.180062	0.40547	no_change	1.36368	1.19478e-17	up_full_sep
ENSMUSG00000027867	Spag17	0.6539	0.70051	0.499843	0.618085	0.555613	0.562931	0.629548	0.582697	0.068313	0.0457897	0.0473942	0.0538323	-0.0269171	0.995163	no_change	-4.55546	3.18356e-05	down_full_sep
ENSMUSG00000027875	Hmgcs2	26.5747	31.7475	26.9806	28.4343	27.7943	31.2688	25.3472	28.1368	87.2981	91.4344	96.2649	91.6658	0.00268775	0.996826	no_change	1.70618	1.81752e-15	up_full_sep
ENSMUSG00000027887	Sypl2	3.85259	4.08836	3.56741	3.83612	0.650342	0.678324	0.648566	0.659078	0.32694	0.52215	0.266789	0.37196	-1.82286	7.73077e-07	down_full_sep	-2.39433	3.64399e-11	down_full_sep
ENSMUSG00000027894	Slc6a17	56.4892	56.066	52.4831	55.0128	54.233	67.2985	71.3062	64.2792	261.918	322.994	329.381	304.765	0.253788	0.329133	no_change	2.43689	6.62613e-35	up_full_sep
ENSMUSG00000027901	Dennd2d	4.24645	4.32912	3.35996	3.97851	5.15164	3.8768	4.71782	4.58208	43.2742	47.2209	38.9481	43.1477	0.220854	0.497513	no_change	3.24673	1.29867e-47	up_full_sep
ENSMUSG00000027932	Slc27a3	23.547	28.7749	23.6622	25.3281	29.382	40.1908	36.1706	35.2478	2.63319	4.62121	3.4612	3.57187	0.490695	0.102917	no_change	-2.30766	3.05698e-19	down_full_sep
ENSMUSG00000027947	Il6ra	3.85478	3.59375	3.42875	3.62576	6.33064	7.83803	6.74539	6.97135	26.1103	25.6141	32.836	28.1868	0.833991	9.58208e-06	no_change	2.7402	9.27599e-63	up_full_sep
ENSMUSG00000027963	Extl2	25.5077	21.2394	23.0425	23.2632	28.2167	23.5226	23.8435	25.1943	64.363	70.1309	57.7762	64.09	0.131015	0.421166	no_change	1.47959	4.27246e-36	up_full_sep
ENSMUSG00000027965	Olfm3	0.185503	0.174102	0.183613	0.181073	0.163317	0.15529	0.168297	0.162301	3.82665	4.35823	3.81831	4.00106	0.150335	0.866977	no_change	4.43227	1.29921e-27	up_full_sep
ENSMUSG00000027968	Larp7	46.208	36.5813	51.4082	44.7325	39.6505	30.8244	31.9093	34.1281	18.0489	16.6209	11.5267	15.3988	-0.34609	0.102559	no_change	-1.39766	4.60467e-15	down_full_sep
ENSMUSG00000027977	Ndst3	33.8852	31.9782	33.5867	33.15	24.1773	19.3279	25.5786	23.0279	8.69658	3.30643	4.88278	5.62859	-0.48413	0.0343452	no_change	-2.19753	7.53344e-28	down_full_sep
ENSMUSG00000027978	Prss12	3.42875	3.30293	3.47108	3.40092	4.63765	7.37686	4.59143	5.53532	25.7839	25.9275	15.2453	22.3189	0.633374	0.0167167	no_change	2.50836	9.15424e-30	up_full_sep
ENSMUSG00000027983	Cyp2u1	3.03917	3.06552	3.24026	3.11498	3.69334	4.13608	3.77583	3.86842	14.828	14.2991	14.3511	14.4928	0.323539	0.417061	no_change	2.04169	3.85226e-12	up_full_sep
ENSMUSG00000027985	Lef1	80.3207	89.4233	90.913	86.8857	63.4405	73.4453	73.1987	70.0282	30.0768	28.0191	34.4894	30.8618	-0.226306	0.50641	no_change	-1.34606	9.43581e-08	down_full_sep
ENSMUSG00000027994	Ccdc109b	0.241367	0.214934	0.146276	0.200859	0.26169	0.272567	0.428783	0.321013	0.442324	0.624059	1.92158	0.995988	0.993762	0.123578	no_change	2.69379	1.24538e-07	up_full_sep
ENSMUSG00000027996	Sfrp2	29.8527	60.8861	35.686	42.1416	49.9988	97.7874	85.3688	77.7184	0.356185	0.354201	0.696509	0.468965	0.893101	0.0399664	no_change	-5.23034	1.49741e-39	down_full_sep
ENSMUSG00000028003	Lrat	0.220951	0.270704	0.345373	0.279009	0.0698245	0.0643155	0.0473942	0.0605114	0.174102	0.356185	0.190868	0.240385	-2.92152	0.00059914	down_full_sep	0.226795	0.705116	no_change
ENSMUSG00000028010	Gar1	18.4498	13.4765	19.837	17.2544	14.3355	12.093	13.5113	13.3133	5.79715	5.59185	2.71924	4.70275	-0.32624	0.340775	no_change	-1.49274	4.46904e-08	down_full_sep
ENSMUSG00000028012	Rrh	0.367835	0.550038	0.715293	0.544389	3.98718	2.69706	3.27861	3.32095	0.313841	0.291	0.179704	0.261515	2.0908	1.236e-05	up_full_sep	-0.788136	0.149443	no_change
ENSMUSG00000028018	Gstcd	24.3676	26.1118	22.7332	24.4042	23.2759	21.972	20.9032	22.0504	6.37671	6.31064	6.92167	6.53634	-0.117618	0.535246	no_change	-1.58771	7.05983e-29	down_full_sep
ENSMUSG00000028019	Pdgfc	104.461	98.4326	109.752	104.215	101.919	84.0067	95.5686	93.8313	33.1504	32.2782	29.8527	31.7605	-0.0803182	0.857389	no_change	-1.55239	2.27935e-09	down_full_sep
ENSMUSG00000028020	Glrb	12.6726	10.3343	12.5483	11.8517	16.0648	10.1887	12.0285	12.7607	189.243	206.768	187.672	194.561	0.125329	0.762264	no_change	3.91702	3.37323e-54	up_full_sep
ENSMUSG00000028031	Dkk2	42.5812	38.6673	40.7552	40.6679	17.6884	16.2392	17.9272	17.2849	233.283	261.918	210.413	235.205	-1.15897	4.56842e-08	no_change	2.4713	2.45338e-37	up_full_sep
ENSMUSG00000028033	Kcnq5	9.07572	7.59973	7.50135	8.05893	3.8311	4.60535	5.27364	4.57003	0.554009	0.479282	0.769293	0.600861	-0.647855	0.00820965	no_change	-2.59454	1.94499e-26	down_full_sep
ENSMUSG00000028039	Efna3	1.79837	2.25736	1.12894	1.72822	1.96584	2.94102	3.02741	2.64476	0.244768	0.194518	0.179704	0.20633	0.58571	0.0450991	no_change	-2.44028	1.00609e-12	down_full_sep
ENSMUSG00000028040	Efna4	15.8639	21.5959	17.789	18.4163	16.5035	20.2688	21.3594	19.3772	1.86642	1.32096	1.28623	1.4912	0.110835	0.784256	no_change	-2.79848	6.18805e-26	down_full_sep
ENSMUSG00000028042	Zbtb7b	19.3977	29.5806	20.2688	23.0823	24.1819	29.8527	27.1162	27.0503	58.6654	65.6694	78.8923	67.7424	0.244035	0.603443	no_change	1.56599	2.61723e-06	up_full_sep
ENSMUSG00000028044	Cks1b	18.1299	24.2517	19.763	20.7149	16.4243	18.7791	16.113	17.1055	1.32096	0.870281	3.52342	1.90489	-0.231785	0.52008	no_change	-2.6845	4.04675e-23	down_full_sep
ENSMUSG00000028047	Thbs3	23.6409	29.7686	20.3142	24.5745	24.2498	29.2975	27.2378	26.9284	1.68566	1.81848	1.9513	1.81848	0.14821	0.546054	no_change	-3.00058	1.9287e-54	down_full_sep
ENSMUSG00000028068	Iqgap3	35.8877	41.7484	44.6422	40.7594	20.4749	28.0264	25.8593	24.7869	0.600268	0.872622	3.74171	1.7382	-0.66591	0.160815	no_change	-3.73147	2.97372e-21	down_full_sep
ENSMUSG00000028076	Cd1d1	12.4094	11.0159	11.2873	11.5709	14.8076	14.1306	13.8006	14.2463	2.32253	1.91761	2.90869	2.38294	0.313703	0.0226306	no_change	-1.66795	1.41996e-33	down_full_sep
ENSMUSG00000028125	Abca4	3.39438	2.4164	3.09982	2.9702	3.14609	4.20423	3.70783	3.68605	7.76539	9.20308	6.693	7.88716	0.330945	0.490409	no_change	1.37235	0.000128556	up_full_sep
ENSMUSG00000028128	F3	6.27439	6.32359	5.35841	5.98546	11.7645	10.1386	9.42254	10.4419	53.6912	36.561	34.9462	41.7328	0.73365	0.000503954	no_change	2.70215	3.33906e-49	up_full_sep
ENSMUSG00000028132	Tmem56	13.5475	11.379	11.4446	12.1237	23.8869	14.5134	17.6163	18.6722	68.0027	65.7601	67.8961	67.2196	0.616202	0.054671	no_change	2.44624	7.67027e-20	up_full_sep
ENSMUSG00000028148	Them5	0.0405182	0.0405182	0.0405182	0.0405182	0.0921103	0.138965	0.122044	0.117706	3.2627	2.6027	4.35823	3.40788	4.79838	0.00878708	up_full_sep	9.51576	1.90116e-09	up_full_sep
ENSMUSG00000028164	Manba	22.6425	23.0425	20.9786	22.2212	42.4423	40.2392	36.5147	39.7321	77.9391	83.1613	74.0526	78.3843	0.842075	3.24196e-09	no_change	1.83384	4.39375e-44	up_full_sep
ENSMUSG00000028167	Bdh2	11.4265	9.72579	8.74806	9.96677	16.2479	15.7866	18.6264	16.887	42.5812	56.9018	51.6395	50.3742	0.744666	4.0307e-05	no_change	2.30651	1.85814e-46	up_full_sep
ENSMUSG00000028175	Depdc1a	4.01307	3.1924	6.00453	4.40333	1.40538	0.715293	0.735331	0.952001	0.204029	0.224446	1.03228	0.486918	-1.59588	0.0348374	no_change	-2.31704	0.000721633	down_full_sep
ENSMUSG00000028179	Cth	4.38233	4.47874	5.9438	4.93496	3.98718	4.01888	5.1251	4.37705	0.726467	1.19201	0.889822	0.936101	-0.0877761	0.763915	no_change	-1.46893	9.08025e-13	down_full_sep
ENSMUSG00000028211	Trp53inp1	71.3062	58.2412	67.2653	65.6043	113.035	65.566	88.3477	88.983	195.125	191.162	176.181	187.49	0.462722	0.204571	no_change	1.51523	3.78178e-07	up_full_sep
ENSMUSG00000028217	Cdh17	0.999762	0.806795	1.00623	0.937597	2.12568	2.79905	1.85614	2.26029	0.068313	0.0732055	0.0473942	0.0629709	0.952529	0.0622061	no_change	-4.47719	2.44009e-09	down_full_sep
ENSMUSG00000028222	Calb1	65.3931	48.8438	59.4953	57.9107	97.9538	55.4311	79.7424	77.7091	6.5849	5.49105	3.60719	5.22771	0.448519	0.207416	no_change	-3.03123	1.04122e-25	down_full_sep
ENSMUSG00000028226	Mmp16	184.65	155.906	171.05	170.536	94.6083	81.2532	78.9821	84.9479	19.3093	16.1148	10.5036	15.3092	-0.900823	3.76141e-05	no_change	-3.22491	4.06276e-58	down_full_sep
ENSMUSG00000028234	Rps20	387.743	324.189	350.084	354.005	408.607	360.964	343.066	370.879	93.7729	88.8357	81.7932	88.1339	0.150116	0.418215	no_change	-1.79212	1.46025e-38	down_full_sep
ENSMUSG00000028251	Tstd3	6.77749	4.76572	6.23804	5.92709	2.15294	2.25531	0.844817	1.75102	6.92574	7.20042	3.77245	5.96621	-1.34941	1.29831e-07	down_full_sep	0.209834	0.442579	no_change
ENSMUSG00000028268	Gbp3	1.04537	0.806795	1.25439	1.03552	3.78838	2.94342	2.02893	2.92025	24.428	10.3923	7.15323	13.9912	1.17313	0.0128536	no_change	3.18671	4.2245e-15	up_full_sep
ENSMUSG00000028270	Gbp2	0.330498	0.422001	0.26169	0.338063	0.531823	0.825656	0.513125	0.623535	10.2986	3.92881	2.35434	5.52726	1.06844	0.0449606	no_change	3.59971	8.32741e-17	up_full_sep
ENSMUSG00000028273	Pdlim5	39.3021	36.3138	42.7844	39.4668	39.2561	33.106	35.6371	35.9997	113.528	98.4226	90.4151	100.789	-0.0971124	0.690754	no_change	1.38332	4.38108e-18	up_full_sep
ENSMUSG00000028294	Cfap206	0.349195	0.32694	0.52215	0.399428	4.7196	4.01888	4.74351	4.494	0.648566	0.562931	0.491197	0.567565	2.94396	5.3079e-10	up_full_sep	0.941222	0.0669328	no_change
ENSMUSG00000028312	Smc2	115.234	91.1232	119.786	108.715	45.3705	26.6514	29.5099	33.8439	12.9417	14.8217	28.1708	18.6447	-1.55773	5.32385e-06	down_full_sep	-2.34322	2.1581e-13	down_full_sep
ENSMUSG00000028328	Tmod1	45.8426	49.71	42.2645	45.939	108.149	110.243	117.77	112.054	282.537	302.153	342.189	308.96	1.27164	2.82451e-38	no_change	2.69985	1.50993e-179	up_full_sep
ENSMUSG00000028332	Hemgn	0.220951	0.12409	0.276504	0.207181	0.109032	0.141011	0.0586923	0.102912	0.71343	4.77143	27.2052	10.8967	-0.942945	0.561965	no_change	5.32292	1.38359e-06	up_full_sep
ENSMUSG00000028347	Tmeff1	115.287	102.665	111.588	109.847	51.313	47.5592	48.7675	49.2132	14.7389	13.7901	7.62276	12.0506	-1.03874	9.3389e-05	no_change	-2.91467	5.34157e-33	down_full_sep
ENSMUSG00000028348	Murc	6.27439	6.13518	5.93356	6.11438	6.97254	8.21373	7.13122	7.43916	0.665156	0.64098	0.539071	0.615069	0.276161	0.284367	no_change	-2.20792	6.82002e-21	down_full_sep
ENSMUSG00000028354	Fmn2	21.7028	24.0943	24.0987	23.2986	20.4466	25.3472	27.9933	24.5957	63.3677	62.4249	76.6603	67.4843	0.0986364	0.744078	no_change	1.54117	7.89472e-16	up_full_sep
ENSMUSG00000028358	Zfp618	115.586	125.029	114.761	118.459	110.467	133.604	133.842	125.971	26.7332	27.8584	29.7188	28.1034	0.165646	0.683309	no_change	-1.90272	3.08039e-12	down_full_sep
ENSMUSG00000028360	Slc44a5	7.47766	6.32359	6.08539	6.62888	8.23052	7.69812	7.67243	7.86702	0.442324	0.356185	0.356185	0.384898	0.239853	0.38825	no_change	-3.01117	4.82301e-30	down_full_sep
ENSMUSG00000028364	Tnc	342.592	369.792	333.242	348.542	554.645	664.247	744.199	654.363	69.6858	72.505	101.619	81.2701	0.987523	1.18953e-05	no_change	-1.87414	2.30432e-19	down_full_sep
ENSMUSG00000028369	Svep1	107.213	116.924	111.797	111.978	133.735	183.304	149.035	155.358	18.9548	14.786	15.5415	16.4274	0.547739	0.016999	no_change	-2.55185	4.19766e-37	down_full_sep
ENSMUSG00000028370	Pappa	15.8162	13.0321	14.326	14.3914	21.4633	26.7967	24.1499	24.1366	44.9774	36.6223	50.7465	44.1154	0.75453	0.000156172	no_change	1.63657	1.0133e-19	up_full_sep
ENSMUSG00000028391	Wdr31	13.0321	10.6819	14.4578	12.7239	12.7188	8.63219	11.8045	11.0518	2.8629	4.77143	2.04497	3.22643	-0.163304	0.595709	no_change	-1.48392	3.75944e-11	down_full_sep
ENSMUSG00000028434	Epb41l4b	29.8129	25.9851	26.7713	27.5231	62.6073	66.6234	65.1427	64.7911	74.7252	67.3423	66.1207	69.3961	1.21898	3.75692e-10	no_change	1.35688	2.86888e-13	up_full_sep
ENSMUSG00000028439	Fam219a	12.1769	17.8071	13.83	14.6047	19.526	25.4384	22.8074	22.5906	37.2437	45.6947	55.2874	46.0753	0.635191	0.0790535	no_change	1.65675	6.70709e-08	up_full_sep
ENSMUSG00000028445	Enho	12.6745	17.8107	13.2995	14.5949	28.2546	35.0976	34.3496	32.5673	51.6129	63.6268	69.4211	61.5536	1.14374	3.61872e-06	no_change	2.06793	1.00603e-19	up_full_sep
ENSMUSG00000028457	Atp8b5	1.0965	0.806795	1.12894	1.01074	1.31874	1.40715	1.16338	1.29643	8.03474	8.50357	4.92456	7.15429	0.296031	0.437389	no_change	2.38941	1.87418e-19	up_full_sep
ENSMUSG00000028459	Cd72	0.594997	1.09234	0.698372	0.795237	3.8311	3.91941	5.18189	4.3108	2.55524	3.15787	5.49554	3.73622	1.92476	4.30439e-06	up_full_sep	1.94335	9.81023e-07	up_full_sep
ENSMUSG00000028463	Car9	3.47108	3.99912	2.37185	3.28068	12.9278	10.7555	16.6357	13.4397	0.428783	0.457355	0.574518	0.486885	1.81662	4.14332e-08	up_full_sep	-1.81072	2.60226e-07	down_full_sep
ENSMUSG00000028464	Tpm2	25.7192	27.5886	24.1643	25.824	17.4991	25.9555	21.2023	21.5523	4.30651	6.51769	6.5739	5.79937	-0.227483	0.555226	no_change	-1.80546	1.39243e-10	down_full_sep
ENSMUSG00000028475	5430416O09Rik	0.0405182	0.12409	0.0921103	0.0855727	0.109032	0.109032	0.0732055	0.0970896	4.57326	2.36784	1.92158	2.95423	0.960549	0.479978	no_change	5.8635	1.25133e-10	up_full_sep
ENSMUSG00000028480	Glipr2	12.8578	13.4853	14.6176	13.6536	7.75558	8.09737	8.82363	8.22553	0.555613	0.724484	2.35434	1.21148	-0.653813	0.0289042	no_change	-2.60531	1.16139e-21	down_full_sep
ENSMUSG00000028487	Bnc2	26.343	28.3413	29.618	28.1007	16.8602	24.5312	14.2815	18.5576	1.84493	0.748784	1.44888	1.34753	-0.555493	0.101277	no_change	-3.49542	1.44104e-32	down_full_sep
ENSMUSG00000028488	Sh3gl2	16.1569	15.3225	16.1469	15.8754	18.371	19.522	22.2844	20.0591	151.009	178.547	154.916	161.491	0.365591	0.298101	no_change	3.27753	3.74437e-34	up_full_sep
ENSMUSG00000028519	Dab1	10.9019	10.3343	10.489	10.5751	23.5226	25.3998	25.1281	24.6835	0.761821	0.341371	0.506011	0.536401	1.18464	8.86247e-06	no_change	-3.13972	1.04948e-28	down_full_sep
ENSMUSG00000028524	Sgip1	21.1458	18.9488	19.1989	19.7645	29.571	31.7433	30.9567	30.757	61.2256	58.5701	72.0196	63.9384	0.638444	0.00393928	no_change	1.70077	2.78259e-18	up_full_sep
ENSMUSG00000028527	Ak4	15.5302	14.9143	11.8309	14.0918	9.73588	8.91426	10.9365	9.86221	3.15415	4.16604	3.07978	3.46666	-0.444929	0.00307107	no_change	-1.51065	3.95694e-26	down_full_sep
ENSMUSG00000028528	Dnajc6	23.0425	19.157	23.1995	21.7997	16.4661	18.5664	19.9582	18.3302	77.2242	80.7401	82.7737	80.246	-0.20925	0.207064	no_change	1.88897	3.66808e-50	up_full_sep
ENSMUSG00000028541	B4galt2	54.9326	73.7025	58.0581	62.2311	66.6487	76.9174	75.5253	73.0305	9.84062	10.1207	10.2519	10.0711	0.282387	0.166419	no_change	-2.35801	3.22369e-44	down_full_sep
ENSMUSG00000028545	Bend5	31.1846	34.9332	33.0224	33.0467	41.3836	37.4124	34.3541	37.7167	8.4095	7.11283	5.94193	7.15476	0.21171	0.120855	no_change	-1.91005	1.3142e-56	down_full_sep
ENSMUSG00000028546	Elavl4	83.6015	57.1034	80.3428	73.6826	21.4677	20.1729	20.7565	20.799	120.879	115.901	116.83	117.87	-1.69851	2.49469e-09	down_full_sep	0.751132	0.0085017	no_change
ENSMUSG00000028573	Fggy	7.73332	7.40457	7.05317	7.39702	6.46729	5.7171	7.06697	6.41712	21.0092	25.0765	16.0422	20.7093	-0.13961	0.56357	no_change	1.45387	5.97556e-19	up_full_sep
ENSMUSG00000028597	Gpx7	8.78526	11.4111	9.3359	9.8441	12.4996	19.9558	18.2994	16.9183	1.68566	1.49653	3.27861	2.1536	0.770654	0.019257	no_change	-1.55013	2.86284e-07	down_full_sep
ENSMUSG00000028600	Podn	4.32086	6.92814	4.77143	5.34014	11.9722	14.141	13.3115	13.1416	0.313841	0.425402	1.17527	0.638172	1.18612	0.0505249	no_change	-2.17049	7.91014e-05	down_full_sep
ENSMUSG00000028602	Tnfrsf8	0.670821	0.635559	0.735331	0.68057	0.341371	0.531823	0.447843	0.440346	0.144413	0.109032	0.165181	0.139542	-0.622993	0.132696	no_change	-2.31523	1.62743e-07	down_full_sep
ENSMUSG00000028617	Lrrc42	42.4564	42.0666	37.4886	40.6705	31.2424	31.5473	32.6949	31.8282	10.4124	9.09241	9.24274	9.58253	-0.308263	0.0231477	no_change	-1.84358	1.38631e-51	down_full_sep
ENSMUSG00000028629	Exo5	29.0106	24.1499	29.1413	27.4339	17.6626	14.0946	11.4327	14.3966	10.7957	10.1948	6.53399	9.17482	-0.877293	0.00492742	no_change	-1.35858	1.74905e-06	down_full_sep
ENSMUSG00000028631	Kcnq4	7.23649	8.62182	7.54773	7.80201	13.7559	20.8854	19.5793	18.0735	24.7073	26.5623	35.0796	28.783	1.16592	0.00139576	no_change	1.8298	3.65576e-08	up_full_sep
ENSMUSG00000028633	Ctps	57.5284	50.0541	56.8685	54.817	36.748	32.4891	32.7757	34.0043	20.7197	20.3648	16.6665	19.2503	-0.624015	0.000100513	no_change	-1.38431	8.21175e-21	down_full_sep
ENSMUSG00000028634	Hivep3	9.73588	13.5872	12.0966	11.8066	16.1051	22.956	17.8626	18.9746	33.9443	32.0897	51.0593	39.0311	0.689791	0.0195046	no_change	1.71951	2.09366e-11	up_full_sep
ENSMUSG00000028639	Ybx1	473.002	552.698	588.638	538.113	485.307	476.578	453.293	471.726	181.259	177.421	162.196	173.625	-0.080876	0.640703	no_change	-1.45348	2.27447e-35	down_full_sep
ENSMUSG00000028644	Ermap	0.6539	0.741499	1.16117	0.852188	0.685697	1.2441	0.616562	0.848785	3.01925	12.4782	43.1345	19.544	0.041616	0.995163	no_change	3.82818	7.55047e-07	up_full_sep
ENSMUSG00000028654	Mycl	39.6555	47.9886	38.7153	42.1198	49.4327	50.4462	55.0528	51.6439	12.831	9.93354	11.9021	11.5555	0.330303	0.136801	no_change	-1.66016	3.60026e-19	down_full_sep
ENSMUSG00000028664	Ephb2	73.8646	89.4871	78.6731	80.6749	57.1034	91.3776	87.0506	78.5106	14.1926	13.699	19.2834	15.725	0.036879	0.946307	no_change	-2.15676	3.05023e-19	down_full_sep
ENSMUSG00000028678	Kif2c	36.6223	33.1119	42.3469	37.3604	7.60991	6.90068	6.13518	6.88192	0.650342	0.785619	4.47874	1.97157	-2.27113	9.72132e-07	down_full_sep	-3.49092	1.69811e-15	down_full_sep
ENSMUSG00000028693	Nasp	273.169	219.853	315.64	269.554	95.5686	54.9033	68.6529	73.0416	40.5409	35.9076	27.4322	34.6269	-1.74675	4.5329e-13	down_full_sep	-2.73151	2.10068e-32	down_full_sep
ENSMUSG00000028701	Lurap1	17.6207	14.3412	14.4799	15.4806	18.4577	17.5279	19.6412	18.5423	50.4352	42.5812	39.3843	44.1335	0.288888	0.119114	no_change	1.53549	6.27299e-25	up_full_sep
ENSMUSG00000028702	Rad54l	19.1147	16.188	20.2927	18.5318	11.6466	11.9197	10.2308	11.2657	2.43072	3.9005	6.97254	4.43459	-0.66027	0.029098	no_change	-1.64686	7.43724e-10	down_full_sep
ENSMUSG00000028716	Pdzk1ip1	0.26169	0.141011	0.129354	0.177352	2.23105	1.60546	2.26338	2.0333	0.696509	0.683589	1.77687	1.05232	3.52578	5.96218e-08	up_full_sep	3.09178	8.36416e-07	up_full_sep
ENSMUSG00000028718	Stil	18.7205	19.2209	21.8151	19.9188	7.22759	9.31718	9.18531	8.57669	0.683589	0.683589	5.23088	2.19935	-1.12712	0.0269821	no_change	-2.53796	1.89063e-08	down_full_sep
ENSMUSG00000028730	Cfap57	0.506011	0.362294	0.474276	0.447527	0.631438	0.332274	0.566425	0.510046	0.110922	0.15529	0.138965	0.135059	0.285341	0.638545	no_change	-1.66605	0.00152224	down_full_sep
ENSMUSG00000028753	Vwa5b1	0.204029	0.23535	0.220951	0.22011	0.39551	0.294936	0.908821	0.533089	0.0405182	0.0405182	0.0405182	0.0405182	1.57975	0.0062848	up_full_sep	-5.64094	2.91442e-05	down_full_sep
ENSMUSG00000028756	Pink1	78.1265	85.7872	65.5073	76.4736	141.25	151.54	140.421	144.404	257.93	234.862	236.746	243.179	0.954549	6.05543e-11	no_change	1.66953	6.33102e-34	up_full_sep
ENSMUSG00000028766	Alpl	8.33898	12.4094	8.25427	9.66755	7.46303	16.0065	9.99944	11.1563	44.055	22.8259	62.5481	43.143	0.221401	0.696195	no_change	2.1173	2.0599e-08	up_full_sep
ENSMUSG00000028773	Fabp3	2.09967	1.01266	1.65124	1.58786	2.70115	3.98869	3.24026	3.31003	43.1562	48.1437	47.9196	46.4065	0.932576	4.26163e-06	no_change	4.42224	2.29121e-152	up_full_sep
ENSMUSG00000028776	Tinagl1	5.95817	7.83033	5.89199	6.56017	12.2257	22.6667	18.2448	17.7124	14.0827	6.97666	13.4456	11.5016	1.34842	0.00182262	up_full_sep	0.840319	0.0471078	no_change
ENSMUSG00000028778	Hcrtr1	0.109032	0.0773274	0.166692	0.117684	0.242878	0.601779	0.356185	0.400281	0.0831269	0.0457897	0.0405182	0.0564782	2.47424	0.000360518	up_full_sep	-1.47955	0.171824	no_change
ENSMUSG00000028782	Adgrb2	64.1668	92.7616	61.4422	72.7902	120.393	186.561	158.604	155.186	19.4013	15.5616	18.819	17.9273	1.14046	0.0117749	no_change	-1.84742	5.99316e-06	down_full_sep
ENSMUSG00000028786	Tmem54	0.312065	0.29289	0.345373	0.316776	0.299027	0.272567	0.412214	0.327936	1.07353	0.997899	1.62665	1.23269	0.197603	0.811349	no_change	2.17181	5.46799e-06	up_full_sep
ENSMUSG00000028804	Csmd2	6.92814	6.86411	6.74539	6.84588	3.1966	7.88227	7.7788	6.28589	21.7748	24.5409	36.1887	27.5015	-0.063109	0.937623	no_change	1.93503	2.322e-07	up_full_sep
ENSMUSG00000028832	Stmn1	373.701	282.537	419.269	358.502	118.832	93.1773	105.919	105.976	116.064	132.276	68.5569	105.632	-1.61392	8.83158e-09	down_full_sep	-1.56049	6.45303e-09	down_full_sep
ENSMUSG00000028833	Ncdn	42.7991	57.9166	47.4457	49.3872	72.6066	100.299	103.069	91.9916	117.499	146.9	196.167	153.522	0.900743	0.0252574	no_change	1.6183	5.5592e-06	up_full_sep
ENSMUSG00000028838	Extl1	7.17742	11.1911	9.34133	9.23661	6.51005	8.70439	9.34364	8.18603	35.2951	38.8923	46.6661	40.2845	-0.134439	0.699046	no_change	2.08323	7.65662e-21	up_full_sep
ENSMUSG00000028862	Map3k6	1.79837	1.63478	1.86254	1.76523	4.39663	6.13738	6.0771	5.53704	6.80235	5.42049	7.37472	6.53252	1.43692	2.71472e-07	up_full_sep	1.78005	1.044e-11	up_full_sep
ENSMUSG00000028865	Cd164l2	1.14297	1.38634	1.0965	1.2086	7.91593	8.7065	9.7217	8.78138	18.7574	23.4613	21.4713	21.23	2.36516	3.36417e-14	up_full_sep	3.59507	3.30954e-34	up_full_sep
ENSMUSG00000028871	Rspo1	0.436939	0.436939	0.380727	0.418201	0.631438	0.98762	1.50812	1.04239	5.46054	4.62485	6.16174	5.41571	1.23394	0.0082841	no_change	3.24225	2.92945e-16	up_full_sep
ENSMUSG00000028873	Cdca8	25.8245	26.0305	30.4925	27.4491	8.83105	11.3132	10.9385	10.3609	0.601779	1.56602	9.0964	3.75473	-1.32171	0.0228303	no_change	-2.43967	2.38645e-06	down_full_sep
ENSMUSG00000028883	Sema3a	140.842	117.334	147.356	135.177	58.8539	50.5916	54.3052	54.5836	45.6593	46.8398	41.5134	44.6708	-1.16279	1.99859e-10	no_change	-1.41347	5.53917e-16	down_full_sep
ENSMUSG00000028885	Smpdl3b	1.1451	1.91761	0.843212	1.30198	0.806795	1.86254	1.65124	1.44019	0.294936	0.291	0.325077	0.303671	0.194599	0.650649	no_change	-1.5014	1.26564e-05	down_full_sep
ENSMUSG00000028896	Rcc1	34.9558	34.7307	37.501	35.7292	20.0687	18.8531	18.9447	19.2888	9.05596	10.6937	13.1099	10.9532	-0.824113	8.89663e-08	no_change	-1.49721	1.5501e-24	down_full_sep
ENSMUSG00000028919	Arhgef19	76.2928	112.156	75.6691	88.0393	67.9175	92.3803	85.4824	81.9268	23.8888	23.5797	27.8746	25.1144	-0.0151426	0.995163	no_change	-1.64345	7.04111e-11	down_full_sep
ENSMUSG00000028927	Padi2	92.9567	106.228	86.0174	95.0674	131.93	166.121	161.898	153.316	389.061	376.166	442.955	402.727	0.75466	0.0346631	no_change	2.13359	4.14265e-12	up_full_sep
ENSMUSG00000028931	Kcnab2	17.441	20.7308	17.4948	18.5555	13.6314	22.4957	23.2161	19.7811	300.876	334.304	386.066	340.415	0.12715	0.787729	no_change	4.11576	4.40516e-47	up_full_sep
ENSMUSG00000028943	Espn	6.84428	8.41856	6.04511	7.10265	26.6455	28.945	37.6342	31.0749	21.2727	26.9944	29.5302	25.9324	2.02936	0.00789255	up_full_sep	1.79855	0.0122716	no_change
ENSMUSG00000028957	Per3	40.1908	46.1379	32.2397	39.5228	142.213	153.244	133.324	142.927	202.175	214.18	261.64	225.998	1.83136	3.03051e-15	up_full_sep	2.44565	3.8632e-28	up_full_sep
ENSMUSG00000028963	Uts2	0.26169	0.12409	0.146276	0.177352	0.39551	0.730351	0.460849	0.528904	0.683589	0.770805	0.797021	0.750472	2.03829	0.00593381	up_full_sep	2.86216	1.65462e-05	up_full_sep
ENSMUSG00000028976	Slc2a5	1.94074	1.46444	1.68566	1.69695	0.668775	0.927535	1.24199	0.946099	0.0961388	0.109032	0.0921103	0.0990936	-0.467527	0.107898	no_change	-3.87981	3.71404e-17	down_full_sep
ENSMUSG00000028982	Slc25a33	4.09991	4.88644	4.91913	4.63516	8.17787	7.48174	8.73503	8.13155	23.7014	23.7108	22.9905	23.4676	0.721449	7.79014e-08	no_change	2.18996	1.39789e-79	up_full_sep
ENSMUSG00000028996	Rbp7	0.0405182	0.0405182	0.222934	0.101324	0.109032	0.0921103	0.109032	0.103391	6.13972	4.92456	4.18714	5.08381	0.557262	0.78777	no_change	5.98665	1.39109e-06	up_full_sep
ENSMUSG00000029007	Agtrap	34.0654	34.2022	32.7359	33.6678	52.0705	54.233	56.7103	54.3379	94.828	104.2	82.851	93.9598	0.701933	4.30983e-05	no_change	1.50397	5.85907e-22	up_full_sep
ENSMUSG00000029015	Slc26a5	0.26169	0.362294	0.362294	0.328759	0.685697	0.863755	0.689347	0.746266	88.6356	114.73	78.2643	93.8767	1.38574	0.000178026	up_full_sep	7.40971	7.14247e-133	up_full_sep
ENSMUSG00000029053	Prkcz	17.8626	19.8827	18.0548	18.6	15.6253	20.6827	20.9108	19.0729	46.8277	55.3672	65.7459	55.9803	0.0751318	0.699101	no_change	1.59898	9.21071e-39	up_full_sep
ENSMUSG00000029054	Gabrd	0.0405182	0.0773274	0.0921103	0.0699853	0.0921103	0.109032	0.122044	0.107728	0.51152	0.302143	0.149864	0.321176	1.7552	0.180359	no_change	3.88076	0.000182724	up_full_sep
ENSMUSG00000029070	Mxra8	24.2919	33.7428	21.879	26.6379	53.0393	83.0909	67.3783	67.8362	46.9388	48.3999	72.9746	56.1044	1.3405	4.2844e-05	up_full_sep	1.10375	0.000434821	no_change
ENSMUSG00000029075	Tnfrsf4	1.04537	0.843212	0.622548	0.837043	2.51008	4.13813	3.99055	3.54625	0.743389	0.562931	0.711654	0.672658	1.59999	5.69968e-05	up_full_sep	0.125923	0.81899	no_change
ENSMUSG00000029095	Ablim2	1.45682	2.38251	1.29448	1.71127	5.01092	7.91795	8.01514	6.98134	149.732	182.578	217.876	183.395	1.73226	6.53202e-07	up_full_sep	6.21943	1.75804e-87	up_full_sep
ENSMUSG00000029119	Man2b2	22.5976	38.7187	22.5252	27.9472	58.6817	101.873	93.8088	84.7878	34.195	37.557	63.7429	45.165	1.57659	7.65206e-05	up_full_sep	0.725878	0.0712702	no_change
ENSMUSG00000029120	Ppp2r2c	23.7513	21.6257	25.3817	23.5862	25.9083	38.127	34.6869	32.9074	229.85	218.55	187.801	212.067	0.485598	0.0009044	no_change	3.08107	3.00985e-131	up_full_sep
ENSMUSG00000029121	Crmp1	65.4529	75.5699	70.7409	70.5879	31.3721	56.3592	55.2874	47.6729	21.0952	21.1098	27.066	23.0903	-0.476616	0.100372	no_change	-1.47086	1.84775e-09	down_full_sep
ENSMUSG00000029123	Stk32b	12.2272	13.4869	14.1926	13.3022	16.1835	33.6331	26.0305	25.2824	0.476166	0.696509	0.620684	0.597786	0.919139	0.00588392	no_change	-3.2682	3.07422e-24	down_full_sep
ENSMUSG00000029153	Ociad2	10.2092	7.83431	7.64454	8.56269	11.5472	7.2201	8.40736	9.05823	27.0526	23.943	18.5756	23.1904	0.0943902	0.722939	no_change	1.41245	3.48802e-17	up_full_sep
ENSMUSG00000029154	Cwh43	0.26169	0.214934	0.224446	0.23369	0.141011	0.229624	0.0473942	0.139343	2.89477	1.68181	1.28623	1.95427	-0.628071	0.580814	no_change	3.17114	2.43542e-05	up_full_sep
ENSMUSG00000029161	Cgref1	4.17404	4.73411	3.36198	4.09004	4.21054	5.14122	4.51872	4.62349	0.650342	0.624059	0.506011	0.593471	0.202261	0.44741	no_change	-1.76472	2.3739e-14	down_full_sep
ENSMUSG00000029163	Emilin1	137.689	178.06	156.404	157.384	118.017	148.67	147.124	137.937	26.2353	29.239	31.123	28.8658	-0.0839533	0.845462	no_change	-2.25057	2.54738e-19	down_full_sep
ENSMUSG00000029166	Mapre3	21.0114	24.9712	21.66	22.5475	23.6409	27.2335	24.8669	25.2471	60.4672	61.7466	80.3207	67.5115	0.177698	0.669828	no_change	1.59222	1.76195e-08	up_full_sep
ENSMUSG00000029167	Ppargc1a	10.1734	9.98989	10.4409	10.2014	14.3976	17.6641	15.9526	16.0048	113.755	109.225	101.527	108.169	0.638347	0.0642631	no_change	3.33561	1.30725e-31	up_full_sep
ENSMUSG00000029168	Dpysl5	98.3104	112.386	103.248	104.648	44.7479	70.1468	74.2636	63.0528	11.2509	12.9319	13.8006	12.6611	-0.621354	0.0621658	no_change	-2.77583	6.7434e-23	down_full_sep
ENSMUSG00000029174	Tbc1d1	52.2488	53.2004	49.8153	51.7548	48.3297	56.8567	52.6617	52.616	17.1315	12.8673	22.3017	17.4335	0.0648441	0.77937	no_change	-1.44456	6.33645e-23	down_full_sep
ENSMUSG00000029177	Cenpa	51.2017	59.1512	61.5897	57.3142	27.8584	24.9454	27.504	26.7693	7.44375	7.24776	20.5605	11.7507	-1.02167	0.00521286	no_change	-2.07375	2.75893e-10	down_full_sep
ENSMUSG00000029188	Slc34a2	0.109032	0.0605555	0.0662055	0.0785976	0.109032	0.213329	0.170187	0.164183	3.15415	3.32831	2.76244	3.08163	2.20711	0.0278258	no_change	6.20923	2.26771e-14	up_full_sep
ENSMUSG00000029189	Sel1l3	41.0414	41.6158	40.5089	41.0553	22.079	24.3655	24.9986	23.8144	121.142	119.272	106.228	115.547	-0.733007	2.08907e-07	no_change	1.51151	2.19268e-32	up_full_sep
ENSMUSG00000029205	Chrna9	0.312065	0.270704	0.330498	0.304422	4.28438	3.18611	4.65106	4.04052	3.94922	5.45455	3.24618	4.21665	3.2802	1.0504e-18	up_full_sep	3.51679	1.04987e-22	up_full_sep
ENSMUSG00000029211	Gabra4	2.23105	1.87634	2.63553	2.24764	1.55001	1.40867	1.88357	1.61408	0.428783	0.341371	0.32694	0.365698	-0.272449	0.434956	no_change	-1.77059	3.96862e-09	down_full_sep
ENSMUSG00000029217	Tec	11.9522	10.4467	13.303	11.9007	10.1332	8.68079	8.78526	9.19975	38.788	31.3543	23.0792	31.0738	-0.324639	0.239705	no_change	1.38864	1.47372e-10	up_full_sep
ENSMUSG00000029219	Slc10a4	0.349195	0.32694	0.399694	0.35861	0.196625	0.294936	0.393647	0.295069	0.110922	0.120267	0.122044	0.117744	-0.169308	0.772018	no_change	-1.58718	0.00108374	down_full_sep
ENSMUSG00000029249	Rest	228.589	213.133	231.709	224.477	202.65	196.959	205.193	201.6	87.4894	76.5383	70.5189	78.1822	-0.0573446	0.73259	no_change	-1.33962	1.47318e-35	down_full_sep
ENSMUSG00000029270	Fam69a	12.0779	8.68446	12.308	11.0234	14.9284	10.9385	10.0255	11.9641	46.5211	43.6887	32.304	40.8379	0.136968	0.715848	no_change	1.87663	9.91295e-15	up_full_sep
ENSMUSG00000029275	Gfi1	1.3404	2.08611	0.776604	1.40104	6.57604	9.32524	10.8779	8.92639	4.49645	6.51769	9.543	6.85238	2.23172	2.57593e-07	up_full_sep	2.04794	7.95485e-07	up_full_sep
ENSMUSG00000029283	Cdc7	35.1064	30.4116	36.6223	34.0468	8.45318	6.10783	5.58645	6.71582	4.65106	4.51259	7.44971	5.53779	-2.17405	5.15109e-19	down_full_sep	-2.23008	4.92083e-21	down_full_sep
ENSMUSG00000029287	Tgfbr3	45.6134	51.8496	42.4722	46.6451	63.0466	81.333	75.9743	73.4513	150.368	159.222	179.462	163.018	0.68033	3.18458e-05	no_change	1.7908	1.17574e-33	up_full_sep
ENSMUSG00000029304	Spp1	49.4746	41.3575	49.6024	46.8115	55.5296	74.7883	70.0742	66.7974	1145.17	772.835	1029.14	982.382	0.535178	0.0868866	no_change	4.51475	4.10143e-70	up_full_sep
ENSMUSG00000029306	Ibsp	1.22876	0.741499	1.50963	1.15996	0.668775	0.927535	0.373106	0.656472	235.767	72.8556	152.872	153.831	-0.535205	0.363628	no_change	6.38278	2.0686e-52	up_full_sep
ENSMUSG00000029307	Dmp1	0.330498	0.436939	0.399694	0.389044	0.491197	0.680214	0.527939	0.56645	179.624	97.5388	116.372	131.178	0.681252	0.166646	no_change	7.56534	9.21879e-98	up_full_sep
ENSMUSG00000029309	Sparcl1	394.746	376.166	342.592	371.168	802.206	795.575	831.06	809.614	1599.54	1324.57	1417.76	1447.29	1.20965	3.83961e-15	no_change	2.39154	3.68739e-60	up_full_sep
ENSMUSG00000029311	Hsd17b11	43.102	41.7607	43.1776	42.6801	79.9125	57.3416	65.1193	67.4578	180.688	151.87	123.116	151.892	0.659332	0.00208703	no_change	1.81714	1.1777e-21	up_full_sep
ENSMUSG00000029313	Aff1	43.9795	46.8783	40.3088	43.7222	77.2774	102.53	99.4148	93.074	170.121	159.485	237.571	189.059	1.07823	1.68681e-09	no_change	2.05913	8.70481e-35	up_full_sep
ENSMUSG00000029314	Agpat9	0.312065	0.422001	0.474276	0.402781	0.360431	0.389935	0.428783	0.39305	5.67468	5.10717	3.4047	4.72885	0.0555488	0.942253	no_change	3.16714	9.96312e-28	up_full_sep
ENSMUSG00000029321	Slc10a6	0.109032	0.0773274	0.0405182	0.0756258	0.165181	0.213329	0.268928	0.215813	1.11704	1.28809	0.711654	1.03893	2.64763	0.0149745	no_change	5.07665	5.46793e-08	up_full_sep
ENSMUSG00000029330	Cds1	17.3122	14.3754	16.9028	16.1968	42.3213	40.4109	39.8135	40.8486	230.77	245.911	222.809	233.163	1.33021	8.59714e-24	up_full_sep	3.74048	2.2836e-198	up_full_sep
ENSMUSG00000029335	Bmp3	2.87221	3.7166	3.32831	3.30571	10.732	11.4148	11.946	11.3643	5.76564	3.62364	6.33064	5.23998	1.5789	2.39836e-19	up_full_sep	0.761318	2.72755e-05	no_change
ENSMUSG00000029343	Crybb1	0.639117	0.741499	0.451752	0.610789	1.05398	2.18654	1.32825	1.52292	3.01925	4.81228	3.38104	3.73752	1.03241	0.0338112	no_change	2.24146	7.23012e-08	up_full_sep
ENSMUSG00000029359	Tesc	2.36784	2.15084	2.1795	2.23273	4.47874	5.59034	5.77548	5.28152	24.5312	27.0342	26.1103	25.8919	1.09659	7.85837e-08	no_change	3.21345	1.17442e-71	up_full_sep
ENSMUSG00000029361	Nos1	2.17183	1.77865	2.37597	2.10882	8.87952	15.2088	15.862	13.3168	125.448	139.477	202.745	155.89	2.34951	1.19568e-11	up_full_sep	5.76734	2.54016e-71	up_full_sep
ENSMUSG00000029370	Rassf6	4.01485	3.23276	2.63742	3.29501	5.97827	5.30427	6.56395	5.94883	43.9277	46.4756	40.0692	43.4909	0.764762	5.56532e-05	no_change	3.48921	1.82493e-104	up_full_sep
ENSMUSG00000029381	Shroom3	37.1848	48.6167	38.3837	41.3951	48.4319	68.4732	67.6986	61.5346	108.728	120.637	156.935	128.767	0.594426	0.197695	no_change	1.6377	1.77687e-05	up_full_sep
ENSMUSG00000029408	Abcb9	3.74171	5.74597	4.92456	4.80408	8.92854	11.2873	11.2649	10.4936	27.3728	30.3994	45.2953	34.3558	1.01349	0.00483059	no_change	2.6802	2.01877e-17	up_full_sep
ENSMUSG00000029414	Kntc1	45.9252	44.2151	49.6572	46.5992	10.3542	8.81569	10.1909	9.78691	1.18386	1.99475	12.7253	5.30131	-2.12518	1.26816e-05	down_full_sep	-2.75784	1.5354e-09	down_full_sep
ENSMUSG00000029420	Rimbp2	12.6379	13.1079	15.4859	13.7439	14.2415	19.9851	20.8767	18.3678	32.9546	41.9129	44.2355	39.701	0.438581	0.187019	no_change	1.53486	1.42349e-08	up_full_sep
ENSMUSG00000029423	Piwil1	0.127843	0.0773274	0.129354	0.111508	0.0921103	0.0921103	0.12409	0.10277	2.02893	1.84644	1.35969	1.74502	0.332442	0.79643	no_change	4.59537	1.75172e-11	up_full_sep
ENSMUSG00000029442	Wdr66	0.403568	0.401678	0.555613	0.45362	0.787726	0.98762	1.2441	1.00648	0.83716	1.38634	1.20216	1.14189	1.11167	0.0015192	no_change	1.4978	2.2185e-06	up_full_sep
ENSMUSG00000029468	P2rx7	10.3343	10.3749	12.5139	11.0744	19.2403	23.007	20.1402	20.7958	30.8181	30.5853	35.0122	32.1385	0.897418	1.54897e-05	no_change	1.53063	9.60588e-16	up_full_sep
ENSMUSG00000029470	P2rx4	17.475	15.8541	15.5896	16.3062	33.9627	33.2273	31.5492	32.9131	46.7037	48.6774	47.3172	47.5661	1.00965	5.89116e-17	no_change	1.56483	1.65682e-42	up_full_sep
ENSMUSG00000029477	Morn3	0.299027	0.253783	0.204029	0.25228	1.65124	2.15493	2.50809	2.10476	0.373106	0.315353	0.266789	0.318416	2.8876	6.86397e-09	up_full_sep	0.869323	0.119932	no_change
ENSMUSG00000029499	Pxmp2	1.79837	1.87634	1.55204	1.74225	2.00461	2.22568	2.47002	2.23344	6.19774	6.38424	4.32086	5.63428	0.387114	0.141742	no_change	1.62308	1.6998e-15	up_full_sep
ENSMUSG00000029503	P2rx2	2.87221	3.4487	2.44791	2.92294	4.7196	6.43054	8.04908	6.39974	100.564	115.701	168.876	128.38	0.990233	0.00676373	no_change	5.10049	2.72688e-60	up_full_sep
ENSMUSG00000029516	Cit	64.4042	67.1931	73.8646	68.4873	33.6573	45.4978	42.5282	40.5611	11.2836	13.1357	34.5519	19.6571	-0.662105	0.141087	no_change	-1.63783	1.61376e-05	down_full_sep
ENSMUSG00000029521	Chek2	8.12961	8.74584	7.78524	8.22023	2.61574	2.12417	2.63079	2.4569	1.03228	1.68181	2.90869	1.87426	-1.40132	6.08556e-05	down_full_sep	-1.45272	1.08366e-05	down_full_sep
ENSMUSG00000029530	Ccr9	1.0965	0.741499	1.12894	0.988979	0.706268	0.481059	0.460849	0.549392	4.30812	5.07533	2.5418	3.97508	-0.637085	0.191543	no_change	1.75816	2.66092e-06	up_full_sep
ENSMUSG00000029544	Cabp1	6.78088	7.76299	6.96235	7.16874	3.06552	3.9235	4.22296	3.73733	73.3436	96.7746	86.0449	85.3877	-0.737496	5.35795e-05	no_change	3.47552	2.10457e-123	up_full_sep
ENSMUSG00000029561	Oasl2	5.38666	3.8311	3.39045	4.20274	7.5825	7.37873	4.97663	6.64595	38.2014	20.8831	19.1626	26.0824	0.595115	0.317347	no_change	2.47457	1.16649e-07	up_full_sep
ENSMUSG00000029563	Foxp2	82.0406	68.7348	78.4869	76.4208	41.3962	47.6921	41.8444	43.6442	15.9451	12.5321	11.5288	13.3353	-0.704187	0.0686738	no_change	-2.28973	3.37507e-12	down_full_sep
ENSMUSG00000029576	Radil	7.85984	14.167	8.3125	10.1131	10.7856	16.5707	14.9647	14.107	34.9671	40.3088	62.0984	45.7914	0.481581	0.203996	no_change	2.14152	1.8315e-12	up_full_sep
ENSMUSG00000029581	Fscn1	138.047	235.943	173.565	182.518	166.034	306.842	295.78	256.219	31.0438	32.2901	60.6872	41.3403	0.577207	0.255846	no_change	-1.95604	2.00542e-06	down_full_sep
ENSMUSG00000029603	Dtx1	14.424	19.4093	14.1948	16.0093	18.4095	26.9076	28.1941	24.5037	3.02156	2.60484	4.1945	3.27363	0.624758	0.165907	no_change	-1.74219	5.08385e-06	down_full_sep
ENSMUSG00000029614	Rpl6	455.513	465.149	451.762	457.475	504.061	467.543	470.408	480.671	132.313	158.416	143.304	144.678	0.204018	0.102398	no_change	-1.44831	3.51393e-45	down_full_sep
ENSMUSG00000029618	Ocm	0.0643155	0.062332	0.0405182	0.0557219	0.0405182	0.0473942	0.0605555	0.0494893	58.8539	95.0128	83.4145	79.0938	0.537331	0.816859	no_change	11.662	4.90574e-27	up_full_sep
ENSMUSG00000029650	Slc46a3	3.9005	3.12954	3.04151	3.35718	5.06764	6.90267	5.97219	5.98083	16.0406	14.1689	19.9767	16.7287	0.750589	0.000436786	no_change	2.13109	1.2266e-30	up_full_sep
ENSMUSG00000029659	Medag	0.689347	0.741499	0.756282	0.729042	0.51152	0.825656	0.663266	0.666814	5.0331	4.68959	3.4612	4.39463	-0.0610382	0.921231	no_change	2.13651	2.28044e-14	up_full_sep
ENSMUSG00000029687	Ezh2	172.383	135.192	179.168	162.247	43.0619	28.8507	30.2848	34.0658	39.8478	35.8556	37.557	37.7535	-2.09483	1.25366e-16	down_full_sep	-1.91225	7.14144e-15	down_full_sep
ENSMUSG00000029695	Aass	4.71211	4.24859	4.3165	4.42573	2.58217	2.22767	2.43642	2.41542	46.8398	63.0824	49.1561	53.0261	-0.649242	0.00689477	no_change	3.4058	1.86846e-72	up_full_sep
ENSMUSG00000029722	Agfg2	18.3898	20.8482	20.7988	20.0123	34.4055	37.4609	32.1909	34.6858	51.8064	55.5479	48.3867	51.9137	0.795717	3.52222e-06	no_change	1.39404	1.1361e-18	up_full_sep
ENSMUSG00000029727	Cyp3a13	0.142901	0.159288	0.0662055	0.122798	2.12568	3.00176	0.752372	1.95994	3.55727	1.49653	1.24199	2.0986	4.20975	2.38664e-08	up_full_sep	4.4812	4.23934e-10	up_full_sep
ENSMUSG00000029730	Mcm7	143.458	141.964	156.226	147.216	77.6309	65.4633	69.5102	70.8681	30.6352	35.5771	48.3372	38.1831	-0.93626	5.23168e-05	no_change	-1.75866	1.53275e-16	down_full_sep
ENSMUSG00000029752	Asns	14.006	15.2272	16.2373	15.1568	17.7029	16.3019	17.9333	17.3127	31.8679	37.0055	43.6887	37.5207	0.214886	0.3695	no_change	1.3217	3.02688e-13	up_full_sep
ENSMUSG00000029755	Dlx5	0.422001	0.403568	0.276504	0.367357	0.341371	0.748784	0.413725	0.501293	2.1795	1.12894	2.47153	1.92666	0.586211	0.549836	no_change	2.35511	0.00102163	up_full_sep
ENSMUSG00000029757	Dync1i1	7.32905	7.76539	7.05762	7.38402	20.8767	20.7469	20.2526	20.6254	192.805	201.042	153.405	182.417	1.41706	1.09306e-18	up_full_sep	4.45602	3.16004e-196	up_full_sep
ENSMUSG00000029762	Akr1b8	5.35841	6.13518	6.70892	6.06751	1.79417	2.90869	3.27861	2.66049	0.555613	0.442324	0.539071	0.512336	-0.908928	0.000203304	no_change	-2.47609	1.09948e-22	down_full_sep
ENSMUSG00000029772	Ahcyl2	88.7045	79.8742	86.3555	84.9781	94.3401	78.8923	81.7202	84.9842	639.687	780.155	681.262	700.368	0.0610438	0.784469	no_change	3.17208	1.95422e-123	up_full_sep
ENSMUSG00000029778	Adcyap1r1	2.19724	2.35434	2.51372	2.3551	4.16604	6.85091	5.93587	5.65094	16.9671	14.2652	11.5813	14.2712	1.11458	8.54718e-05	no_change	2.36918	1.10664e-20	up_full_sep
ENSMUSG00000029790	Cep41	15.6179	14.8479	15.2045	15.2234	29.2975	23.0974	28.0571	26.8174	71.4855	50.8767	53.3738	58.5786	0.823727	1.58861e-05	no_change	1.95594	1.19183e-29	up_full_sep
ENSMUSG00000029798	Herc6	1.98957	1.59604	2.72862	2.10474	2.12568	1.03228	0.989666	1.38254	7.85984	4.69158	4.52305	5.69149	-0.353991	0.510956	no_change	1.40452	0.000362368	up_full_sep
ENSMUSG00000029814	Igf2bp3	78.5785	74.5395	80.2568	77.7916	58.7754	49.2849	53.8382	53.9662	15.1626	14.9101	16.8648	15.6458	-0.434962	0.100266	no_change	-2.12209	7.18707e-22	down_full_sep
ENSMUSG00000029816	Gpnmb	4.67021	5.48685	3.91742	4.69149	15.5896	26.7094	18.6925	20.3305	71.2865	10.9019	21.5332	34.5739	1.95545	0.000600345	up_full_sep	2.7343	1.82688e-07	up_full_sep
ENSMUSG00000029819	Npy	5.67897	6.67659	5.15744	5.83767	4.44053	6.06138	8.3753	6.2924	0.244768	0.231228	0.367835	0.281277	0.131339	0.901197	no_change	-3.34689	2.50942e-08	down_full_sep
ENSMUSG00000029826	Zc3hav1	7.61385	7.44375	7.71855	7.59205	13.1479	14.2991	13.0242	13.4904	39.9014	31.4423	47.9886	39.7774	0.793781	5.83858e-05	no_change	2.32881	3.08332e-40	up_full_sep
ENSMUSG00000029830	Svopl	6.42475	6.32359	7.50135	6.7499	8.4937	6.26513	9.09241	7.95041	1.43219	0.51152	0.384757	0.776157	0.237032	0.71159	no_change	-2.2226	5.76748e-07	down_full_sep
ENSMUSG00000029843	Slc13a4	0.689347	0.436939	0.555613	0.560633	0.964777	1.92357	0.954894	1.28108	63.9799	54.6304	70.4169	63.0091	0.984773	0.0396767	no_change	5.94522	2.37366e-53	up_full_sep
ENSMUSG00000029862	Clcn1	3.6136	3.40659	3.56918	3.52979	2.88099	3.44488	2.8629	3.06293	0.616562	0.787726	0.52215	0.642146	-0.0973604	0.856772	no_change	-1.47628	1.02398e-05	down_full_sep
ENSMUSG00000029866	Kel	0.26169	0.23535	0.491197	0.329412	0.109032	0.141011	0.109032	0.119691	0.666668	4.7196	22.2619	9.21605	-1.51069	0.251381	no_change	4.25485	2.20231e-05	up_full_sep
ENSMUSG00000029875	Ccdc184	0.64098	0.787726	1.29609	0.908265	0.833407	1.89147	1.97126	1.56538	4.9808	8.05142	6.92814	6.65345	0.648318	0.105522	no_change	2.45374	1.66973e-14	up_full_sep
ENSMUSG00000029910	Mad2l1	34.1423	27.0065	38.7606	33.3031	13.9577	10.6302	10.235	11.6076	6.14433	7.36837	10.3343	7.94899	-1.43268	1.27675e-06	down_full_sep	-1.79011	1.49857e-10	down_full_sep
ENSMUSG00000029999	Tgfa	13.5475	16.1319	13.8583	14.5125	22.8482	25.2852	26.219	24.7841	52.2069	59.5906	60.4603	57.4193	0.766688	3.98556e-06	no_change	1.98592	7.3862e-40	up_full_sep
ENSMUSG00000030004	Nat8	0.220951	0.159288	0.204029	0.194756	0.26169	0.356185	0.283711	0.300528	4.45834	4.81228	2.90869	4.05977	0.957651	0.118469	no_change	4.30246	5.60922e-21	up_full_sep
ENSMUSG00000030016	Zfp638	250.369	199.38	225.587	225.112	100.152	71.5565	65.2998	79.0026	215.04	191.555	191.162	199.252	-1.39182	2.17303e-07	down_full_sep	-0.0904363	0.800778	no_change
ENSMUSG00000030022	Adamts9	358.306	382.402	348.34	363.016	256.523	250.125	253.745	253.464	34.0534	28.4764	30.8065	31.1121	-0.380896	0.038379	no_change	-3.28399	3.98394e-98	down_full_sep
ENSMUSG00000030031	Kbtbd8	7.91981	6.13738	9.43633	7.83117	1.79648	0.76731	1.03228	1.19869	5.4252	4.65106	2.92882	4.33503	-2.10053	1.69245e-08	down_full_sep	-0.515508	0.179051	no_change
ENSMUSG00000030043	Tacr1	0.474276	0.741499	0.663266	0.626347	0.422001	0.583347	0.321203	0.442184	1.89812	1.99475	1.99475	1.96254	-0.466965	0.408123	no_change	1.4978	0.000274813	up_full_sep
ENSMUSG00000030048	Gkn3	0.0846383	0.0961388	0.0405182	0.0737651	0.0513917	0.0732055	0.0405182	0.0550385	0.442324	0.494599	0.588705	0.508543	-0.376312	0.876797	no_change	4.25197	0.000319039	up_full_sep
ENSMUSG00000030055	Rab43	2.63319	3.19429	2.44791	2.75846	7.31253	9.06155	7.98598	8.12002	3.84686	2.92882	5.54608	4.10725	1.34679	7.61846e-06	up_full_sep	0.716133	0.0178504	no_change
ENSMUSG00000030064	Frmd4b	60.5393	61.85	61.7466	61.3787	72.1784	74.8724	78.2022	75.0843	157.233	163.982	172.878	164.698	0.331448	0.0673778	no_change	1.43015	2.78647e-21	up_full_sep
ENSMUSG00000030077	Chl1	19.8233	13.9659	21.9038	18.5643	7.91795	7.79193	6.35166	7.35385	9.26854	4.65106	3.16018	5.69326	-1.2166	0.000136125	no_change	-1.38514	3.68123e-06	down_full_sep
ENSMUSG00000030087	Klf15	8.01729	10.1948	4.99457	7.73554	29.1989	35.3208	39.573	34.6976	42.8984	55.0998	49.226	49.0747	2.08114	1.98795e-12	up_full_sep	2.59677	3.76471e-20	up_full_sep
ENSMUSG00000030088	Aldh1l1	0.491197	0.682078	0.789589	0.654288	5.24958	8.87564	4.7196	6.2816	17.3846	19.3093	15.4297	17.3745	2.55355	3.31799e-16	up_full_sep	3.93549	1.9079e-40	up_full_sep
ENSMUSG00000030089	Slc41a3	2.19724	3.40836	2.33899	2.6482	10.0574	14.3412	11.0438	11.8141	33.3696	11.6583	18.154	21.0607	1.89301	5.57675e-06	up_full_sep	2.73199	1.7039e-12	up_full_sep
ENSMUSG00000030098	Grip2	0.594997	0.506011	0.789589	0.630199	1.62665	2.08797	1.68566	1.80009	13.8024	20.7633	22.6151	19.0602	1.1432	0.00644546	no_change	4.09209	7.01487e-31	up_full_sep
ENSMUSG00000030102	Itpr1	220.004	216.082	200.684	212.257	351.243	347.396	300.876	333.172	875.443	789.48	723.324	796.082	0.712365	0.0197342	no_change	2.13048	9.07365e-16	up_full_sep
ENSMUSG00000030103	Bhlhe40	7.44971	7.71625	7.54773	7.57123	12.7435	16.7306	17.2009	15.5583	40.5515	46.9627	42.3336	43.2826	0.998189	5.82951e-10	no_change	2.44917	3.58791e-62	up_full_sep
ENSMUSG00000030109	Slc6a12	0.185503	0.0793735	0.129354	0.13141	0.220951	0.190868	0.217041	0.20962	0.26169	0.315353	0.23535	0.270798	1.26122	0.115581	no_change	1.92989	0.00443541	up_full_sep
ENSMUSG00000030111	A2m	14.2267	13.7717	9.47927	12.4926	36.0286	43.2882	42.6949	40.6706	322.994	335.83	512.337	390.387	1.68058	1.81892e-13	up_full_sep	4.86228	1.62533e-114	up_full_sep
ENSMUSG00000030116	Mfap5	0.242878	0.345373	0.241367	0.276539	0.531823	0.514901	0.460849	0.502524	1.34428	1.28998	1.99475	1.543	1.09091	0.0456254	no_change	2.61618	6.17286e-09	up_full_sep
ENSMUSG00000030134	Rasgef1a	0.474276	0.345373	0.499843	0.439831	0.650342	0.870281	0.844817	0.78848	21.5197	17.3549	15.2088	18.0278	0.957212	0.000763543	no_change	4.59633	4.33524e-98	up_full_sep
ENSMUSG00000030137	Tuba8	0.0662055	0.0961388	0.146276	0.102873	0.122044	0.294936	0.217041	0.21134	4.77143	8.11115	7.11283	6.66514	1.78373	0.0113115	no_change	6.22676	2.73736e-29	up_full_sep
ENSMUSG00000030157	Clec2d	7.52029	6.07909	5.52677	6.37538	2.70329	2.51372	2.43846	2.55183	25.3998	26.0979	26.9399	26.1459	-1.03175	2.89922e-07	no_change	1.95238	2.08979e-31	up_full_sep
ENSMUSG00000030161	Gabarapl1	45.2244	38.8779	43.2204	42.4409	49.6024	49.71	54.4189	51.2438	175.319	160.869	134.873	157.02	0.305087	0.0347904	no_change	1.86839	2.85962e-54	up_full_sep
ENSMUSG00000030168	Adipor2	110.952	99.8422	106.294	105.696	147.532	135.399	126.769	136.567	486.938	473.002	469.174	476.371	0.423096	0.008236	no_change	2.25288	4.50753e-60	up_full_sep
ENSMUSG00000030209	Grin2b	0.689347	0.422001	1.16338	0.758243	4.02677	6.06138	7.37035	5.8195	1.45682	0.494599	0.356185	0.7692	2.37705	6.53646e-08	up_full_sep	0.268734	0.629826	no_change
ENSMUSG00000030214	Plbd1	2.36784	1.53491	1.62665	1.84313	1.59041	1.34428	0.825656	1.25345	2.70115	2.58432	8.91426	4.73324	-0.286388	0.691688	no_change	1.34735	0.00674522	up_full_sep
ENSMUSG00000030217	Art4	0.142901	0.304282	0.0921103	0.179764	0.26169	0.315353	0.233367	0.270136	0.989666	1.38634	3.52763	1.96788	0.893873	0.348652	no_change	3.64702	3.31494e-07	up_full_sep
ENSMUSG00000030218	Mgp	17.5905	33.2012	17.2009	22.6642	47.7074	80.3695	43.9712	57.3494	25.2959	15.1587	33.6331	24.6959	1.33585	0.000564235	up_full_sep	0.181574	0.699628	no_change
ENSMUSG00000030223	Ptpro	20.9294	17.5665	23.1296	20.5418	9.79473	12.308	11.2367	11.1131	1.4345	1.43814	1.65124	1.50796	-0.820219	4.6479e-07	no_change	-2.938	4.08974e-65	down_full_sep
ENSMUSG00000030226	Lmo3	13.5895	10.8205	12.1065	12.1722	15.3453	11.8739	15.2045	14.1412	0.776604	1.46266	0.726467	0.988578	0.235142	0.592676	no_change	-2.58828	1.63705e-15	down_full_sep
ENSMUSG00000030235	Slco1c1	1.38865	1.81128	2.03708	1.74567	6.80798	4.76912	5.23088	5.60266	318.051	277.049	364.567	319.889	1.44518	1.69785e-08	up_full_sep	7.00961	2.23369e-208	up_full_sep
ENSMUSG00000030237	Slco1a4	3.04151	2.08611	3.52923	2.88562	9.20308	5.89401	2.83615	5.97775	153.073	100.632	102.001	118.569	0.919187	0.0158228	no_change	5.05223	6.02743e-56	up_full_sep
ENSMUSG00000030246	Ldhb	228.75	203.559	226.442	219.584	244.144	221.587	226.602	230.778	678.573	692.426	483.319	618.106	0.145383	0.549408	no_change	1.63142	2.63484e-21	up_full_sep
ENSMUSG00000030254	Rad18	21.972	17.6483	21.4556	20.3586	21.1821	14.9398	15.8382	17.32	6.43713	5.96199	5.97827	6.1258	-0.211141	0.269882	no_change	-1.41558	1.45961e-19	down_full_sep
ENSMUSG00000030256	Bhlhe41	10.9198	10.8242	10.0425	10.5955	22.6985	20.9294	18.5756	20.7345	65.5825	53.3485	55.7576	58.2295	0.946199	1.13003e-05	no_change	2.4271	1.18567e-35	up_full_sep
ENSMUSG00000030263	Lrmp	1.522	1.73426	1.94692	1.73439	1.25016	1.40867	0.785619	1.14815	7.44586	8.27666	29.8626	15.195	-0.30499	0.632903	no_change	2.8175	3.44359e-11	up_full_sep
ENSMUSG00000030268	Bcat1	16.6708	14.6536	16.655	15.9931	11.179	12.7854	10.8616	11.6086	63.4899	74.8841	61.3614	66.5785	-0.401306	0.00237587	no_change	2.06736	9.97201e-82	up_full_sep
ENSMUSG00000030270	Cpne9	0.797021	1.47068	0.663266	0.976988	4.4008	6.94271	7.03497	6.12616	43.469	44.1419	49.6828	45.7646	2.11637	1.0389e-14	up_full_sep	4.87129	1.20633e-82	up_full_sep
ENSMUSG00000030276	Ttll3	16.7677	20.0038	15.3367	17.3694	35.3379	38.5848	40.838	38.2536	192.324	275.887	289.893	252.701	1.14443	9.17265e-09	no_change	3.76365	4.24662e-94	up_full_sep
ENSMUSG00000030281	Il17rc	3.79852	4.71211	2.85139	3.78734	9.64219	13.1357	11.5288	11.4356	18.6686	22.8936	26.002	22.5214	1.42198	3.51417e-05	up_full_sep	2.37943	4.34048e-14	up_full_sep
ENSMUSG00000030302	Atp2b2	39.3083	37.7491	37.3211	38.1262	47.6152	60.7662	72.6819	60.3544	387.09	407.535	504.061	432.895	0.670369	0.0362111	no_change	3.47082	7.3713e-38	up_full_sep
ENSMUSG00000030306	Tmtc1	40.5336	39.9113	37.2437	39.2295	33.1438	38.5909	31.5232	34.4193	97.5162	93.9232	100.983	97.474	-0.148947	0.413283	no_change	1.34392	1.17061e-23	up_full_sep
ENSMUSG00000030307	Slc6a11	0.823508	1.42669	1.21114	1.15378	3.02741	5.63401	7.37269	5.3447	0.568564	0.391539	0.312065	0.424056	1.78066	2.73286e-06	up_full_sep	-0.861054	0.0389732	no_change
ENSMUSG00000030310	Slc6a1	2.87432	2.823	1.88724	2.52818	3.8311	5.97219	3.71236	4.50522	23.2359	21.1458	26.2708	23.5508	0.761195	0.00858618	no_change	2.93795	2.16321e-33	up_full_sep
ENSMUSG00000030317	Timp4	2.02893	2.38472	1.51194	1.9752	1.28472	1.10417	1.39712	1.262	8.37296	6.083	7.34088	7.26561	-0.380155	0.203022	no_change	1.76143	5.02358e-16	up_full_sep
ENSMUSG00000030319	Cand2	93.3264	125.448	97.1724	105.316	65.0482	92.8544	89.5173	82.4733	25.1112	34.262	41.4282	33.6005	-0.253587	0.499423	no_change	-1.47395	1.23813e-07	down_full_sep
ENSMUSG00000030336	Cd27	2.09967	2.21574	2.48167	2.26569	3.27292	2.42611	2.31844	2.67249	5.63401	9.30334	7.19812	7.37849	0.278617	0.458557	no_change	1.62532	2.47069e-09	up_full_sep
ENSMUSG00000030337	Vamp1	28.8194	29.6809	27.6848	28.7284	55.8884	51.6541	51.4865	53.0097	607.473	625.446	601.566	611.495	0.887426	0.000491462	no_change	4.41164	1.14941e-85	up_full_sep
ENSMUSG00000030340	Scnn1a	1.38865	2.38692	1.75759	1.84439	1.86453	3.18611	3.81831	2.95632	22.5157	16.7106	23.6541	20.9602	0.636009	0.100249	no_change	3.15736	1.99988e-24	up_full_sep
ENSMUSG00000030342	Cd9	20.0687	22.0006	19.6729	20.5807	40.9223	40.367	42.0037	41.0977	171.845	156.935	193.794	174.191	0.996691	1.27696e-14	no_change	3.00034	1.14722e-137	up_full_sep
ENSMUSG00000030346	Rad51ap1	13.6555	11.6383	13.5895	12.9611	5.15395	4.4492	5.47343	5.02553	0.583347	1.2441	2.84693	1.55812	-1.16929	0.000489996	no_change	-2.27995	3.5747e-13	down_full_sep
ENSMUSG00000030351	Tspan11	9.27487	10.9037	9.00428	9.72761	15.0788	20.1184	15.6036	16.9336	1.07353	0.601779	1.32294	0.999418	0.789735	0.00951102	no_change	-2.33069	6.4951e-16	down_full_sep
ENSMUSG00000030361	Klrb1a	0.0405182	0.062332	0.0405182	0.0477895	0.0405182	0.0473942	0.0473942	0.0451022	0.633421	0.6539	0.588705	0.625342	0.820369	0.819729	no_change	6.80107	0.000505875	up_full_sep
ENSMUSG00000030393	Zik1	33.0726	24.6971	32.6305	30.1334	17.6626	14.9459	14.4381	15.6822	3.4487	3.42875	2.35623	3.0779	-0.886089	0.000123788	no_change	-2.72239	9.97209e-36	down_full_sep
ENSMUSG00000030401	Rtn2	9.46645	10.243	9.76402	9.8245	8.63219	12.316	12.9493	11.2991	21.2161	25.3357	29.4906	25.3475	0.217817	0.329742	no_change	1.34975	1.50039e-15	up_full_sep
ENSMUSG00000030413	Pglyrp1	0.506011	0.509413	0.499843	0.505089	0.787726	1.63807	1.14297	1.18959	1.22212	1.03228	6.0573	2.77056	1.07716	0.0545509	no_change	2.15784	6.54028e-06	up_full_sep
ENSMUSG00000030432	Rpl28	489.588	473.002	495.367	485.986	440.716	470.408	433.733	448.285	117.076	131.251	112.463	120.263	0.0350223	0.885222	no_change	-1.75404	1.58259e-40	down_full_sep
ENSMUSG00000030443	Zfp583	7.64454	6.88394	9.39439	7.97429	1.62665	1.79837	2.50809	1.9777	2.05569	2.36784	2.25531	2.22628	-1.60675	2.63558e-12	down_full_sep	-1.24756	1.20674e-08	no_change
ENSMUSG00000030446	Zfp273	7.64826	5.80091	7.46738	6.97218	1.79837	1.2441	1.65124	1.56457	4.82276	4.77143	3.81831	4.47083	-1.69244	3.76332e-13	down_full_sep	-0.309209	0.190912	no_change
ENSMUSG00000030468	Siglecg	0.0846383	0.0793735	0.068313	0.0774416	0.0732055	0.0732055	0.0492842	0.0652317	1.28071	1.28998	6.21851	2.92973	0.226486	0.930412	no_change	6.11866	2.82814e-08	up_full_sep
ENSMUSG00000030491	Tdrd12	0.506011	0.741499	0.698372	0.648627	1.10186	0.682078	1.07584	0.953259	76.8124	85.6935	71.8741	78.1267	0.467943	0.125729	no_change	6.04938	1.0838e-178	up_full_sep
ENSMUSG00000030492	Slc7a9	0.165181	0.142901	0.204029	0.170704	0.165181	0.190868	0.204029	0.186693	0.797021	0.925339	0.588705	0.770355	0.516935	0.57426	no_change	2.92126	1.66378e-06	up_full_sep
ENSMUSG00000030494	Rhpn2	31.8637	32.6445	30.8764	31.7949	40.4109	37.7173	43.1123	40.4135	72.2648	89.5809	78.5189	80.1216	0.36819	0.0349662	no_change	1.35988	3.71857e-20	up_full_sep
ENSMUSG00000030498	Gas2	195.413	178.441	188.527	187.46	217.478	175.17	172.878	188.509	610.475	492.392	396.223	499.697	0.089757	0.801484	no_change	1.52742	3.18108e-12	up_full_sep
ENSMUSG00000030500	Slc17a6	17.6819	11.4943	14.8109	14.6624	7.53988	7.48174	7.19352	7.40505	76.1363	99.877	65.5195	80.511	-0.877284	0.000441062	no_change	2.45612	1.36949e-29	up_full_sep
ENSMUSG00000030510	Cers3	0.474276	0.527939	0.574518	0.525578	0.380727	0.332274	0.268928	0.32731	0.0961388	0.109032	0.12409	0.109753	-0.669723	0.284071	no_change	-2.40512	7.23901e-05	down_full_sep
ENSMUSG00000030513	Pcsk6	59.7939	65.839	59.2036	61.6122	160.639	189.159	187.672	179.157	125.801	91.4921	116.021	111.104	1.5509	2.87637e-20	up_full_sep	0.9099	5.16263e-08	no_change
ENSMUSG00000030522	Mtmr10	31.348	26.6775	30.7438	29.5898	52.2069	46.1379	48.4319	48.9256	80.9334	73.7185	83.4848	79.3789	0.725859	0.000242354	no_change	1.44615	7.56309e-16	up_full_sep
ENSMUSG00000030541	Idh2	200.684	217.478	190.108	202.757	157.138	173.637	153.752	161.509	65.7459	65.5825	54.9159	62.0814	-0.226378	0.211394	no_change	-1.52393	6.11462e-26	down_full_sep
ENSMUSG00000030553	Pgpep1l	0.242878	0.362294	0.330498	0.31189	1.25016	0.800402	1.14297	1.06451	0.144413	0.244768	0.138965	0.176049	1.80528	0.00372158	up_full_sep	-0.552196	0.454229	no_change
ENSMUSG00000030554	Synm	34.8541	32.1117	33.897	33.621	23.2817	30.3083	27.2966	26.9622	137.125	142.213	110.355	129.898	-0.280176	0.202111	no_change	1.94647	1.58919e-29	up_full_sep
ENSMUSG00000030559	Rab38	1.22876	1.15148	1.25439	1.21154	1.72723	1.49653	2.04997	1.75791	4.65106	2.98095	2.13746	3.25649	0.479364	0.369721	no_change	1.36351	0.00120068	up_full_sep
ENSMUSG00000030562	Nox4	9.47029	6.88859	7.82355	8.06081	10.1768	8.04344	8.37922	8.86649	0.761821	0.601779	0.726467	0.696689	0.148345	0.749683	no_change	-2.37123	9.47295e-14	down_full_sep
ENSMUSG00000030577	Cd22	0.165181	0.214934	0.109032	0.163049	0.109032	0.252271	0.217041	0.192781	0.818081	0.627771	2.69706	1.38097	0.594667	0.659415	no_change	3.50928	0.000100547	up_full_sep
ENSMUSG00000030584	Dpf1	8.94677	10.2837	9.58636	9.6056	4.47874	5.09718	4.35823	4.64472	0.761821	1.0965	0.752372	0.87023	-0.874328	0.0214065	no_change	-2.37899	5.11037e-12	down_full_sep
ENSMUSG00000030600	Lrfn1	25.2394	41.3257	30.1433	32.2362	31.285	52.5573	49.5828	44.475	6.76335	7.47177	12.0966	8.77725	0.484752	0.450585	no_change	-1.62914	0.00115018	down_full_sep
ENSMUSG00000030607	Acan	6.97254	18.9925	10.6203	12.1951	13.2877	24.0943	11.8965	16.4262	283.46	288.029	436.795	336.095	0.428842	0.39858	no_change	4.65218	6.97361e-35	up_full_sep
ENSMUSG00000030616	Sytl2	28.7668	22.3539	22.5339	24.5515	44.899	47.9727	39.6008	44.1575	227.071	212.718	197.347	212.379	0.849098	4.29633e-09	no_change	3.02193	1.28723e-115	up_full_sep
ENSMUSG00000030621	Me3	4.79617	4.36675	4.57486	4.57926	11.8965	11.604	11.2649	11.5884	44.0692	42.6802	36.9314	41.227	1.21359	5.22498e-19	no_change	3.01653	5.63894e-131	up_full_sep
ENSMUSG00000030630	Fah	2.91676	3.47286	2.33899	2.90954	2.26338	3.51138	3.57741	3.11739	8.00803	10.3643	13.7174	10.6966	0.144885	0.673911	no_change	1.74987	2.29084e-15	up_full_sep
ENSMUSG00000030641	Ddias	5.99681	3.9235	6.05341	5.32458	3.47976	3.04544	3.99244	3.50588	0.405079	0.341371	0.680214	0.475555	-0.438665	0.231014	no_change	-2.43572	3.86055e-14	down_full_sep
ENSMUSG00000030643	Rab30	27.7446	17.5279	24.3298	23.2008	29.7112	20.9649	18.3297	23.002	78.1862	71.9009	61.0794	70.3888	0.00713868	0.995163	no_change	1.61624	7.9408e-12	up_full_sep
ENSMUSG00000030662	Ipo5	277.823	248.115	279.223	268.387	207.112	171.947	187.801	188.953	87.539	83.5645	81.9744	84.3593	-0.415415	0.0149848	no_change	-1.49293	8.26419e-24	down_full_sep
ENSMUSG00000030669	Calca	0.798625	1.22876	0.683589	0.903659	1.18181	2.12417	1.63478	1.64692	0.129354	0.129354	0.165181	0.141297	0.651786	0.138151	no_change	-2.53042	1.11624e-07	down_full_sep
ENSMUSG00000030671	Pde3b	35.76	32.0316	36.5855	34.7924	28.1624	29.4771	27.9149	28.5181	11.6963	9.13703	10.7732	10.5355	-0.248912	0.333411	no_change	-1.51134	8.31559e-14	down_full_sep
ENSMUSG00000030677	Kif22	37.4609	39.2763	42.1601	39.6325	12.9278	14.4056	15.4779	14.2704	4.07561	5.62203	16.2535	8.65036	-1.38851	3.44569e-05	down_full_sep	-1.93848	5.88573e-10	down_full_sep
ENSMUSG00000030681	Mvp	17.3767	16.9159	16.3314	16.8747	34.4468	36.3681	29.2414	33.3521	48.9034	54.7837	39.5749	47.754	0.984913	0.00021081	no_change	1.52476	4.2076e-10	up_full_sep
ENSMUSG00000030683	Sez6l2	10.2558	14.7611	12.8614	12.6261	8.3546	17.4948	15.79	13.8798	35.1064	35.7978	73.7796	48.2279	0.162942	0.811496	no_change	1.91575	5.5477e-06	up_full_sep
ENSMUSG00000030693	Klk10	1.14959	1.59604	0.683589	1.14308	0.631438	0.665156	0.719036	0.671877	0.32694	0.233367	0.341371	0.300559	-0.419985	0.518974	no_change	-1.38286	0.0080242	down_full_sep
ENSMUSG00000030699	Tbx6	1.27112	1.09439	1.33851	1.23467	1.47068	2.33055	2.28406	2.02843	1.65124	2.90869	4.84415	3.1347	0.631253	0.234748	no_change	1.32776	0.0025409	up_full_sep
ENSMUSG00000030701	Plekhb1	42.1976	47.8307	42.1737	44.0673	100.874	92.1939	104.268	99.1119	485.307	528.511	530.292	514.703	1.15441	2.41633e-10	no_change	3.55502	9.24752e-98	up_full_sep
ENSMUSG00000030708	Dnajb13	0.800402	0.959414	0.698372	0.819396	2.23105	2.63319	1.9489	2.27105	2.63319	2.77666	5.38666	3.59884	1.07911	0.00863893	no_change	1.80549	6.96186e-07	up_full_sep
ENSMUSG00000030711	Sult1a1	5.23088	4.52305	4.99457	4.91617	9.93994	10.3162	7.81109	9.35573	24.883	27.5195	22.5457	24.9827	0.839236	3.51934e-07	no_change	2.21468	1.09752e-51	up_full_sep
ENSMUSG00000030717	Nupr1	0.872622	0.959414	0.64098	0.824339	7.13744	10.2699	5.8735	7.76027	32.7757	29.3677	31.9264	31.3566	2.53733	1.36941e-13	up_full_sep	4.45982	1.39517e-43	up_full_sep
ENSMUSG00000030724	Cd19	0.165181	0.196625	0.129354	0.16372	0.109032	0.0921103	0.0921103	0.0977508	2.80493	4.92805	14.3082	7.34704	-0.635691	0.608413	no_change	5.3046	1.39619e-12	up_full_sep
ENSMUSG00000030731	Syt3	3.06365	4.73411	2.77666	3.52481	5.07104	7.96253	7.45499	6.82952	32.5199	42.9739	62.7452	46.0797	0.83911	0.0629088	no_change	3.46514	2.29094e-20	up_full_sep
ENSMUSG00000030737	Slco2b1	6.7535	7.03275	6.6629	6.81638	5.59185	9.79045	5.30792	6.89674	18.2448	15.4935	21.0573	18.2652	0.0557407	0.889193	no_change	1.38009	1.31446e-10	up_full_sep
ENSMUSG00000030744	Rps3	914.454	817.797	875.443	869.231	807.093	615.641	618.255	680.33	274.665	353.044	207.549	278.42	-0.219664	0.395709	no_change	-1.38765	1.79642e-12	down_full_sep
ENSMUSG00000030759	Far1	167.838	120.294	158.034	148.722	135.901	77.1221	90.4924	101.172	413.356	424.848	298.364	378.856	-0.461601	0.25012	no_change	1.44448	9.4128e-06	up_full_sep
ENSMUSG00000030769	Slc5a11	0.142901	0.196625	0.109032	0.149519	0.165181	0.229624	0.413725	0.26951	20.0401	26.6415	25.8245	24.1687	1.32598	0.0268643	no_change	6.98248	3.70223e-53	up_full_sep
ENSMUSG00000030771	Micalcl	0.367835	0.23535	0.29289	0.298692	0.341371	0.373106	0.268928	0.327802	3.49533	3.87449	2.90869	3.42617	0.2917	0.829806	no_change	3.32135	3.5782e-05	up_full_sep
ENSMUSG00000030772	Dkk3	91.8981	96.473	83.3459	90.5724	289.252	230.975	265.035	261.754	195.006	195.72	144.262	178.329	1.54759	4.38335e-25	up_full_sep	1.02137	4.77713e-12	no_change
ENSMUSG00000030781	Slc5a2	0.726467	0.787726	0.908821	0.807671	2.23105	3.57741	3.1219	2.97679	0.51152	0.964777	0.663266	0.713188	1.3983	0.000317537	up_full_sep	0.140175	0.786264	no_change
ENSMUSG00000030787	Lyve1	2.36945	2.61574	2.48167	2.48895	7.75718	9.34975	6.63487	7.91393	0.294936	0.302143	0.367835	0.321638	1.44613	4.10332e-11	up_full_sep	-2.0944	5.47333e-14	down_full_sep
ENSMUSG00000030790	Adm	0.330498	0.253783	0.168297	0.250859	0.555613	0.682078	0.735331	0.657674	0.743389	0.263201	0.474276	0.493622	1.69278	0.00141685	up_full_sep	1.5381	0.00227407	no_change
ENSMUSG00000030796	Tead2	189.243	238.275	204.504	210.674	147.842	185.764	165.535	166.38	15.8768	19.9558	20.9253	18.9193	-0.239104	0.351004	no_change	-3.25253	1.18272e-61	down_full_sep
ENSMUSG00000030806	Stx1b	39.8697	36.8715	35.0714	37.2709	28.9	39.3932	38.6456	35.6463	160.869	183.038	178.672	174.193	-0.0275029	0.992501	no_change	2.18263	2.97295e-08	up_full_sep
ENSMUSG00000030811	Fbxl19	104.87	153.893	119.333	126.032	66.7622	80.4671	74.3759	73.8684	31.5984	37.501	43.102	37.4005	-0.651065	0.0576441	no_change	-1.57686	9.30138e-08	down_full_sep
ENSMUSG00000030814	Bcl7c	54.6801	57.8217	53.3004	55.2674	49.3356	56.5008	53.2214	53.0193	19.1147	19.1913	23.1157	20.4739	-0.0140577	0.972561	no_change	-1.32048	2.89276e-23	down_full_sep
ENSMUSG00000030825	Hsd17b14	0.596601	1.81317	0.735331	1.04837	2.58217	3.54734	4.42592	3.51848	2.89628	3.8768	4.56516	3.77941	1.43134	0.00212656	up_full_sep	1.71595	6.45914e-05	up_full_sep
ENSMUSG00000030834	Abcc6	0.670821	0.550038	0.607734	0.609531	1.28472	2.40377	1.27639	1.65496	1.07584	2.08013	2.25531	1.80376	1.09951	0.0184685	no_change	1.44276	0.000593257	up_full_sep
ENSMUSG00000030847	Bag3	12.1448	19.171	13.9979	15.1046	24.8427	38.9908	41.0414	34.9583	47.5156	41.4407	70.6573	53.2045	1.20159	0.00646105	no_change	1.81196	5.60975e-06	up_full_sep
ENSMUSG00000030862	Cpxm2	91.4344	91.6545	87.5116	90.2002	236.541	232.284	217.478	228.768	126.391	126.769	95.8323	116.331	1.36603	5.31606e-09	up_full_sep	0.470687	0.0521048	no_change
ENSMUSG00000030865	Chp2	0.618701	0.550038	0.622548	0.597095	0.769293	0.825656	0.540675	0.711875	18.154	18.5858	13.0758	16.6052	0.309422	0.424622	no_change	3.99959	2.60841e-56	up_full_sep
ENSMUSG00000030867	Plk1	18.6098	23.0586	25.4157	22.3614	5.94015	8.9166	9.39439	8.08372	0.839298	1.77299	7.86204	3.49144	-1.35882	0.0169938	no_change	-2.1898	1.92546e-05	down_full_sep
ENSMUSG00000030871	Ears2	25.7908	25.552	26.3618	25.9015	20.2048	20.8379	19.6951	20.2459	7.30623	7.37035	6.65453	7.11037	-0.317852	0.00901372	no_change	-1.57688	5.74688e-44	down_full_sep
ENSMUSG00000030873	Scnn1b	1.18606	2.08611	1.86453	1.71223	4.16835	5.63851	3.88678	4.56455	23.925	24.1902	36.9865	28.3672	1.22978	0.00026317	no_change	3.65529	5.98191e-35	up_full_sep
ENSMUSG00000030889	Vwa3a	0.26169	0.12409	0.129354	0.171711	0.440812	0.356185	0.268928	0.355308	1.22432	1.78874	1.68566	1.56624	1.4812	0.0572213	no_change	3.5591	3.27171e-08	up_full_sep
ENSMUSG00000030909	Anks4b	2.70115	2.86101	3.52923	3.03046	3.3562	3.21812	2.59742	3.05725	0.0405182	0.0921103	0.0773274	0.0699853	0.0825602	0.888873	no_change	-5.46759	2.02841e-17	down_full_sep
ENSMUSG00000030921	Trim30a	2.83615	2.25736	3.65502	2.91618	3.75226	3.00176	2.04997	2.93466	11.7001	5.07931	6.2204	7.66661	0.079918	0.906595	no_change	1.35098	0.000180532	up_full_sep
ENSMUSG00000030930	Chst15	150.018	167.3	149.367	155.562	173.637	200.142	248.348	207.376	11.9285	12.0663	23.943	15.9793	0.513825	0.0656338	no_change	-3.02444	6.41811e-38	down_full_sep
ENSMUSG00000030956	Fam53b	28.3018	37.5648	29.4906	31.7857	38.5191	48.3372	49.8153	45.5572	67.7311	73.6621	132.276	91.2229	0.540705	0.0786428	no_change	1.50159	8.06252e-09	up_full_sep
ENSMUSG00000030978	Rrm1	122.406	119.741	135.595	125.914	58.4075	47.1921	51.0593	52.2196	27.2923	31.9132	52.5966	37.2674	-1.1299	1.51331e-07	no_change	-1.58125	5.8589e-15	down_full_sep
ENSMUSG00000030979	Uros	12.2618	12.1147	13.3305	12.569	9.27267	7.26594	9.06155	8.53339	24.5714	34.518	39.6952	32.9282	-0.494325	0.0279997	no_change	1.40167	1.11466e-13	up_full_sep
ENSMUSG00000030994	D7Ertd443e	2.17183	2.38692	2.67345	2.41073	9.70962	10.9827	12.516	11.0694	8.28857	9.06579	12.3263	9.89357	1.93869	7.03346e-15	up_full_sep	1.90514	2.72711e-15	up_full_sep
ENSMUSG00000030996	Art1	0.26169	0.345373	0.224446	0.277169	1.44049	2.02893	2.5992	2.02287	0.442324	0.81017	0.752372	0.668289	2.6694	1.1136e-09	up_full_sep	1.83928	2.66849e-05	up_full_sep
ENSMUSG00000031004	Mki67	383.039	377.755	416.55	392.448	137.689	162.109	169.126	156.308	29.5961	49.4586	310.07	129.708	-1.14647	0.0618369	no_change	-1.49878	0.00637886	down_full_sep
ENSMUSG00000031021	Tmem9b	14.9284	13.6651	14.0327	14.2088	20.7132	18.4236	19.763	19.6333	38.8569	35.1064	33.897	35.9534	0.483484	0.00336707	no_change	1.36306	2.80934e-21	up_full_sep
ENSMUSG00000031026	Trim66	1.5923	1.15148	0.756282	1.16669	7.17742	8.47144	7.69812	7.78233	29.8303	28.1941	25.1226	27.7157	2.23272	9.53558e-09	up_full_sep	3.99531	2.05474e-28	up_full_sep
ENSMUSG00000031066	Usp11	111.243	112.201	124.11	115.851	72.4887	78.7908	84.8709	78.7168	32.0982	38.6456	34.1651	34.9696	-0.455341	0.000155998	no_change	-1.55885	1.65086e-45	down_full_sep
ENSMUSG00000031074	Fgf3	1.3124	1.42669	1.05824	1.26578	3.1521	2.87432	3.66925	3.23189	0.15718	0.15529	0.23535	0.182607	1.13882	0.033767	no_change	-2.31561	1.8836e-05	down_full_sep
ENSMUSG00000031090	Nadsyn1	11.6169	12.4117	10.5858	11.5381	1.92959	2.75629	2.5636	2.41649	9.29889	11.9644	11.2972	10.8535	-1.86186	3.11906e-23	down_full_sep	0.0435129	0.864475	no_change
ENSMUSG00000031112	Stk26	14.4453	12.6422	13.7901	13.6259	12.2315	7.84425	8.93069	9.66882	1.68777	2.18102	3.81831	2.56236	-0.441827	0.373141	no_change	-1.78872	5.58715e-06	down_full_sep
ENSMUSG00000031133	Arhgef6	13.7559	12.3399	12.0123	12.7027	28.9068	22.9622	23.0088	24.9593	56.3016	53.8634	50.6112	53.5921	0.963795	6.33751e-09	no_change	2.07424	8.1362e-42	up_full_sep
ENSMUSG00000031137	Fgf13	10.7657	9.86737	12.81	11.1477	4.4044	5.23318	5.13141	4.923	3.4487	1.8742	2.1949	2.50593	-0.995226	7.01594e-05	no_change	-1.5807	2.22385e-11	down_full_sep
ENSMUSG00000031139	Mcf2	0.165181	0.32694	0.241367	0.244496	0.0732055	0.109032	0.109032	0.0970896	1.11704	1.03228	0.9485	1.03261	-1.42049	0.0358935	no_change	2.47737	1.26722e-09	up_full_sep
ENSMUSG00000031144	Syp	17.9178	16.0267	17.9614	17.3019	14.4854	19.7306	19.791	18.0023	149.874	209.545	162.69	174.036	0.0922516	0.772413	no_change	3.24973	4.83483e-64	up_full_sep
ENSMUSG00000031170	Slc38a5	0.26169	0.237396	0.276504	0.25853	1.10186	1.77299	0.676341	1.18373	0.537087	0.800402	4.07952	1.80567	2.22093	0.000199687	up_full_sep	2.91127	1.13166e-07	up_full_sep
ENSMUSG00000031176	Dynlt3	32.4668	23.5226	30.8378	28.9424	38.7523	20.4704	24.2225	27.8151	168.34	148.758	98.2649	138.454	-0.0314866	0.974111	no_change	2.23293	1.3612e-13	up_full_sep
ENSMUSG00000031209	Heph	94.3056	81.7932	83.8486	86.6491	81.3879	61.2546	66.1207	69.5877	20.3666	19.6569	13.4048	17.8094	-0.250075	0.278403	no_change	-2.09335	1.31764e-30	down_full_sep
ENSMUSG00000031210	Gpr165	0.689347	0.656038	0.715293	0.686893	0.531823	0.583347	0.540675	0.551948	2.08611	2.66476	1.9513	2.23406	-0.281439	0.420194	no_change	1.48263	6.56112e-11	up_full_sep
ENSMUSG00000031217	Efnb1	89.2409	97.679	90.2547	92.3915	58.1993	67.4688	61.7009	62.4564	31.2551	30.617	24.835	28.9024	-0.466697	0.157022	no_change	-1.51314	3.238e-08	down_full_sep
ENSMUSG00000031230	Fgf16	0.6539	0.635559	0.622548	0.637336	0.244768	0.213329	0.0732055	0.177101	0.0492842	0.0732055	0.0405182	0.054336	-1.93853	0.148353	no_change	-4.6806	0.000569621	down_full_sep
ENSMUSG00000031250	Tnmd	0.0405182	0.142901	0.0921103	0.0918432	0.198671	0.231228	0.170187	0.200029	2.55685	1.38634	2.12568	2.02296	2.05755	0.00937551	up_full_sep	5.26139	3.67659e-16	up_full_sep
ENSMUSG00000031253	Srpx2	0.825656	0.550038	0.665156	0.680283	1.5923	2.8029	1.57447	1.98989	3.60343	2.51943	4.32451	3.48246	1.14923	0.000287319	no_change	1.99025	1.75489e-12	up_full_sep
ENSMUSG00000031255	Sytl4	8.78757	5.96199	6.89528	7.21495	2.70329	3.13595	2.40766	2.74897	1.55001	0.925339	1.38421	1.28652	-1.10043	0.00412038	no_change	-1.66125	2.71931e-06	down_full_sep
ENSMUSG00000031262	Cenpi	10.7212	8.74806	10.9283	10.1325	3.2007	3.72439	3.24398	3.38969	0.32694	0.417971	1.38421	0.709706	-1.30129	0.000425879	no_change	-2.89132	2.6456e-16	down_full_sep
ENSMUSG00000031285	Dcx	164.319	111.141	151.54	142.334	51.2557	53.8949	59.2821	54.8109	7.30853	5.96587	5.88959	6.388	-1.24483	0.000212065	no_change	-4.01924	3.25661e-39	down_full_sep
ENSMUSG00000031286	Glt28d2	3.39637	3.26481	4.1848	3.61532	7.75896	4.7196	6.46347	6.31401	17.3953	17.3909	11.8431	15.5431	0.707285	0.392775	no_change	1.95274	0.00302905	up_full_sep
ENSMUSG00000031302	Nlgn3	23.3416	18.5047	23.4352	21.7605	16.0182	16.5434	14.7411	15.7675	8.1681	6.85617	4.66799	6.56409	-0.419152	0.234806	no_change	-1.42756	8.02752e-07	down_full_sep
ENSMUSG00000031311	Nono	595.115	538.058	607.473	580.215	376.973	302.659	306.402	328.678	182.905	173.721	137.624	164.75	-0.66995	4.23517e-05	no_change	-1.63228	7.97275e-28	down_full_sep
ENSMUSG00000031312	Itgb1bp2	4.67198	5.13903	4.88467	4.89856	5.98014	5.89973	6.5079	6.12926	0.633421	1.03228	1.32294	0.996214	0.311687	0.413272	no_change	-1.44975	2.77852e-06	down_full_sep
ENSMUSG00000031320	Rps4x	1145.17	883.536	1068.44	1032.38	966.314	699.252	735.281	800.282	248.52	285.966	225.367	253.284	-0.18285	0.446185	no_change	-1.70937	5.86596e-22	down_full_sep
ENSMUSG00000031323	Dmrtc1a	0.403568	0.491197	0.399694	0.431487	1.44468	1.55408	1.33012	1.44296	0.204029	0.253783	0.12409	0.193967	1.5266	1.08541e-05	up_full_sep	-0.916189	0.0326507	no_change
ENSMUSG00000031328	Flna	1671.17	1827.6	1734.86	1744.54	1273.51	1305.05	1273.51	1284.02	427.12	440.716	545.436	471.09	-0.0535444	0.882435	no_change	-1.3406	2.03359e-11	down_full_sep
ENSMUSG00000031340	Gabre	10.479	13.1929	10.29	11.3206	9.7482	11.2244	12.6085	11.1937	2.51943	2.55524	4.04748	3.04072	0.00944559	0.995163	no_change	-1.35784	1.98558e-05	down_full_sep
ENSMUSG00000031342	Gpm6b	154.859	134.218	159.576	149.551	218.55	142.801	152.872	171.408	576.383	592.034	403.665	524.027	0.275165	0.458883	no_change	1.92675	2.73769e-12	up_full_sep
ENSMUSG00000031343	Gabra3	4.35823	3.50093	3.95297	3.93738	1.50626	1.49653	2.02893	1.67724	0.068313	0.0921103	0.0921103	0.0841779	-0.912259	0.00167169	no_change	-5.27021	1.04258e-23	down_full_sep
ENSMUSG00000031344	Gabrq	1.72723	1.73426	1.47835	1.64661	1.44468	0.769293	1.81848	1.34415	0.0405182	0.0457897	0.0405182	0.0422754	-0.0902436	0.878307	no_change	-7.4334	5.03123e-09	down_full_sep
ENSMUSG00000031351	Zfp185	8.61732	7.16172	8.30085	8.02663	19.9047	20.0538	20.2725	20.077	69.6358	69.2587	75.346	71.4135	1.27024	3.59054e-19	no_change	3.07335	5.45286e-120	up_full_sep
ENSMUSG00000031374	Zfp92	0.474276	0.509413	0.420017	0.467902	0.491197	0.274614	0.283711	0.349841	0.174102	0.146276	0.0921103	0.137496	-0.366526	0.412892	no_change	-1.73273	7.1997e-05	down_full_sep
ENSMUSG00000031376	Atp2b3	8.21823	9.22918	9.53052	8.99264	7.71625	10.9079	11.9522	10.1921	70.0395	82.455	66.3351	72.9432	0.192745	0.553089	no_change	2.96306	4.65717e-40	up_full_sep
ENSMUSG00000031377	Bmx	0.403568	0.436939	0.241367	0.360624	0.319065	0.190868	0.149864	0.219932	4.07561	3.65717	2.61574	3.44951	-0.635819	0.268734	no_change	2.99074	3.04294e-15	up_full_sep
ENSMUSG00000031383	Dusp9	3.06365	2.12417	3.13595	2.77459	1.01266	1.522	2.02893	1.5212	0.129354	0.0732055	0.0662055	0.0895885	-0.587984	0.194315	no_change	-4.69522	1.32098e-16	down_full_sep
ENSMUSG00000031385	Plxnb3	9.23729	10.5693	9.76779	9.85813	11.1104	18.2488	17.4628	15.6073	47.7421	47.5718	53.0054	49.4397	0.662642	0.0649609	no_change	2.29507	2.51331e-14	up_full_sep
ENSMUSG00000031398	Plxna3	78.367	98.3104	84.9597	87.2124	50.0151	71.7385	78.1094	66.621	19.9217	27.5461	26.9054	24.7911	-0.296808	0.363262	no_change	-1.65601	5.91698e-11	down_full_sep
ENSMUSG00000031403	Dkc1	66.0721	53.4995	69.5502	63.0406	49.8054	38.0192	41.3004	43.0417	22.7068	23.5938	20.6047	22.3017	-0.479509	0.0194163	no_change	-1.37573	2.03369e-14	down_full_sep
ENSMUSG00000031409	Tceal6	0.774714	0.908821	1.21579	0.966441	0.787726	1.44049	1.65124	1.29315	6.33064	6.85832	4.63109	5.94001	0.351533	0.174745	no_change	2.21764	2.05091e-33	up_full_sep
ENSMUSG00000031410	Nxf7	0.0662055	0.062332	0.068313	0.0656168	0.0513917	0.0473942	0.062332	0.053706	0.633421	0.787726	0.620684	0.680611	0.364745	0.883416	no_change	5.44397	3.5333e-06	up_full_sep
ENSMUSG00000031422	Morf4l2	344.04	306.074	344.486	331.534	323.864	237.856	257.93	273.217	117.823	124.385	92.4648	111.557	-0.17364	0.52134	no_change	-1.36799	3.58648e-12	down_full_sep
ENSMUSG00000031425	Plp1	33.7527	26.7967	36.4555	32.335	30.2867	30.9488	35.9953	32.4103	565.557	621.541	416.55	534.549	0.0361034	0.987334	no_change	4.07024	1.05437e-19	up_full_sep
ENSMUSG00000031431	Tsc22d3	60.8861	53.0274	57.7762	57.2299	65.4633	59.8409	58.2086	61.1709	176.271	194.62	147.31	172.734	0.136153	0.473965	no_change	1.58317	8.59548e-31	up_full_sep
ENSMUSG00000031438	Rnf128	8.30085	6.41939	7.46972	7.39666	15.6294	11.319	11.7923	12.9136	44.0972	41.335	32.9095	39.4472	0.765829	0.000255756	no_change	2.35903	2.30905e-37	up_full_sep
ENSMUSG00000031441	Atp11a	131.294	146.081	126.082	134.486	154.859	159.134	167.677	160.556	483.319	534.282	536.048	517.883	0.347892	0.00622168	no_change	2.05864	7.56368e-79	up_full_sep
ENSMUSG00000031448	Adprhl1	6.935	5.48916	4.88467	5.76961	3.71891	5.09869	7.13978	5.31913	13.6651	18.1764	16.077	15.9728	-0.0423653	0.932661	no_change	1.42343	1.09258e-09	up_full_sep
ENSMUSG00000031450	Grk1	1.522	0.808659	0.776604	1.03575	12.2936	7.51175	10.3343	10.0465	0.244768	0.224446	0.141011	0.203408	2.65006	1.95775e-12	up_full_sep	-2.00953	8.05567e-06	down_full_sep
ENSMUSG00000031451	Gas6	34.518	40.2605	34.4957	36.4248	74.3147	103.991	98.6595	92.3219	92.5923	89.09	107.007	96.2297	1.32278	1.2414e-09	up_full_sep	1.43052	6.07282e-12	up_full_sep
ENSMUSG00000031488	Rab11fip1	26.2264	25.1112	25.8	25.7125	43.8884	42.3469	48.2313	44.8222	75.8298	88.5037	76.4216	80.2517	0.80759	6.73103e-05	no_change	1.65752	2.57221e-19	up_full_sep
ENSMUSG00000031492	Chrnb3	0.774714	0.787726	1.05824	0.873559	2.88099	1.89812	2.02893	2.26935	0.0492842	0.0405182	0.0405182	0.0434402	1.01087	0.0448895	no_change	-6.88461	1.49696e-07	down_full_sep
ENSMUSG00000031497	Tnfsf13b	0.278015	0.253783	0.109032	0.21361	0.555613	0.682078	0.568564	0.602085	0.666668	0.787726	1.20216	0.885518	1.84542	0.000206018	up_full_sep	2.5816	9.0295e-09	up_full_sep
ENSMUSG00000031502	Col4a1	831.06	937.218	937.218	901.832	795.575	1085.24	1085.24	988.683	245.194	239.913	243.206	242.771	0.295662	0.477887	no_change	-1.66972	7.95202e-08	down_full_sep
ENSMUSG00000031504	Rab20	2.05755	2.2986	1.16338	1.83984	4.06432	5.98014	4.76912	4.93786	6.80612	7.40909	5.65243	6.62255	1.22666	0.000536183	no_change	1.71782	1.17543e-07	up_full_sep
ENSMUSG00000031517	Gpm6a	26.3898	18.8115	24.073	23.0914	38.7606	24.2935	23.0103	28.6882	113.884	98.2837	66.8549	93.0074	0.323419	0.447411	no_change	2.01319	2.45956e-10	up_full_sep
ENSMUSG00000031519	Asb5	0.142901	0.451752	0.241367	0.278673	0.685697	0.715293	0.719036	0.706675	0.204029	0.109032	0.253783	0.188948	1.59033	0.00363196	up_full_sep	-0.266769	0.712472	no_change
ENSMUSG00000031543	Ank1	9.7482	10.0255	9.06579	9.61316	11.8286	18.3835	17.3035	15.8385	230.975	275.62	402.681	303.092	0.710456	0.0356148	no_change	4.82535	9.44954e-66	up_full_sep
ENSMUSG00000031548	Sfrp1	463.774	545.436	485.307	498.172	559.36	559.36	688.597	602.439	57.8217	56.2394	67.7898	60.617	0.373419	0.00275282	no_change	-2.77012	6.17674e-139	down_full_sep
ENSMUSG00000031554	Adam5	0.618701	0.656038	0.789589	0.68811	0.668775	0.730351	0.752372	0.717166	0.129354	0.0921103	0.0662055	0.0958901	0.140868	0.89252	no_change	-3.13903	1.10301e-05	down_full_sep
ENSMUSG00000031557	Plekha2	7.92808	6.69741	7.18109	7.26886	7.53988	7.54773	8.95979	8.0158	30.4194	33.4007	36.3138	33.378	0.149797	0.493293	no_change	2.14019	2.05298e-46	up_full_sep
ENSMUSG00000031559	4930555F03Rik	2.95689	1.88018	3.17255	2.66987	0.531823	0.356185	0.555613	0.481207	1.25205	1.99475	1.10417	1.45032	-1.87099	1.55947e-05	down_full_sep	-0.345345	0.449021	no_change
ENSMUSG00000031562	Dctd	33.1438	30.1835	29.7112	31.0129	19.2769	19.8314	20.3986	19.8356	0.618701	0.666668	1.2441	0.843155	-0.590025	0.00192898	no_change	-4.09053	5.28699e-91	down_full_sep
ENSMUSG00000031595	Pdgfrl	4.60314	4.63765	3.88857	4.37645	16.0245	19.0042	16.1148	17.0478	15.1646	10.29	14.9	13.4516	1.8074	1.06163e-17	up_full_sep	1.53988	9.20566e-14	up_full_sep
ENSMUSG00000031596	Slc7a2	12.4117	12.831	12.6906	12.6444	30.5673	24.2517	19.0171	24.612	176.181	160.064	157.334	164.527	0.944651	2.03136e-09	no_change	3.60947	1.75148e-140	up_full_sep
ENSMUSG00000031603	Fgf20	1.55408	1.56191	1.55408	1.55669	0.592951	0.633421	0.527939	0.58477	0.0513917	0.0405182	0.0473942	0.0464347	-0.957229	0.0940425	no_change	-6.48496	2.29775e-08	down_full_sep
ENSMUSG00000031604	Msmo1	25.1281	18.5443	22.3863	22.0196	38.9736	29.0207	26.5661	31.5201	65.0692	73.5992	57.2196	65.296	0.518394	0.158812	no_change	1.57764	2.17179e-07	up_full_sep
ENSMUSG00000031609	Sap30	19.7038	18.2448	17.0913	18.3466	13.4564	11.6927	13.7313	12.9602	4.46254	3.83684	4.1143	4.1379	-0.450135	0.0327457	no_change	-1.69128	1.98259e-19	down_full_sep
ENSMUSG00000031610	Scrg1	0.204029	0.159288	0.068313	0.143877	0.12409	0.252271	0.23535	0.203904	1.522	1.73426	2.30289	1.85305	0.982071	0.166512	no_change	4.0804	3.52234e-15	up_full_sep
ENSMUSG00000031613	Hpgd	3.95297	3.33009	4.70023	3.99443	2.12951	1.2745	2.08433	1.82945	20.5584	11.4027	17.2812	16.4141	-0.841919	0.0110982	no_change	1.90287	5.85722e-12	up_full_sep
ENSMUSG00000031616	Ednra	55.8983	58.6508	50.3495	54.9662	44.5107	43.469	44.6633	44.2143	12.3399	11.0821	12.5261	11.9827	-0.255975	0.0863117	no_change	-1.98722	1.84947e-54	down_full_sep
ENSMUSG00000031618	Nr3c2	6.65684	6.70526	7.05923	6.80711	18.2227	20.5525	19.5057	19.427	92.4648	91.8981	112.947	99.1034	1.44567	1.90912e-14	up_full_sep	3.75163	2.47634e-101	up_full_sep
ENSMUSG00000031628	Casp3	96.8767	83.2605	101.811	93.9826	82.6307	55.8983	68.0027	68.8439	26.8616	27.6184	22.6191	25.6997	-0.374309	0.245135	no_change	-1.71631	3.01308e-11	down_full_sep
ENSMUSG00000031629	Cenpu	5.23318	5.76926	5.94964	5.6507	2.47339	2.42833	2.40964	2.43712	0.797021	0.872622	1.77865	1.14943	-0.933937	4.45824e-06	no_change	-1.45102	2.89732e-13	down_full_sep
ENSMUSG00000031637	Lrp2bp	0.757793	0.491197	0.735331	0.66144	3.60924	3.25611	3.18611	3.35048	2.1795	1.03228	0.648566	1.28678	1.77516	0.0001335	up_full_sep	0.939618	0.0449731	no_change
ENSMUSG00000031639	Tlr3	4.84229	4.48419	4.77143	4.6993	4.92456	4.1096	5.47343	4.83586	28.8608	22.152	26.9521	25.9883	0.0879344	0.852855	no_change	2.32474	1.52185e-18	up_full_sep
ENSMUSG00000031647	Mfap3l	16.363	11.4207	12.8119	13.5319	18.7903	16.1858	20.1024	18.3595	118.017	97.0104	101.902	105.643	0.463747	0.064458	no_change	2.94616	1.13727e-46	up_full_sep
ENSMUSG00000031673	Cdh11	417.386	424.848	413.356	418.53	222.216	241.409	188.527	217.384	63.9457	45.6134	64.0401	57.8664	-0.78057	1.3092e-05	no_change	-2.59716	9.65499e-57	down_full_sep
ENSMUSG00000031712	Il15	0.726467	1.19201	0.789589	0.90269	0.81017	0.715293	0.825656	0.783707	3.02156	2.7169	2.99342	2.91063	-0.0103959	0.995163	no_change	1.51208	5.89999e-09	up_full_sep
ENSMUSG00000031750	Il34	0.598492	1.05176	0.64098	0.763745	6.39201	10.5111	8.11337	8.33883	10.3116	13.5113	13.8736	12.5655	2.77149	8.27685e-18	up_full_sep	3.39386	4.97183e-28	up_full_sep
ENSMUSG00000031756	Cenpn	8.75964	10.7496	14.006	11.1718	4.88467	5.06764	6.89058	5.6143	0.618701	0.479282	2.27832	1.12543	-0.836032	0.0223742	no_change	-2.44752	1.44884e-13	down_full_sep
ENSMUSG00000031760	Mt3	1.39025	1.5368	1.12894	1.352	5.98014	9.75223	7.42199	7.71812	54.2941	74.3351	51.4362	60.0218	2.09673	4.90749e-10	up_full_sep	4.96155	2.76894e-57	up_full_sep
ENSMUSG00000031762	Mt2	0.330498	0.472169	0.330498	0.377721	1.89963	4.83246	2.90415	3.21208	4.07952	4.01307	7.65057	5.24772	2.6303	2.23387e-05	up_full_sep	3.38313	4.46534e-09	up_full_sep
ENSMUSG00000031765	Mt1	0.64098	0.787726	0.491197	0.639968	3.20455	10.3243	6.91025	6.81302	16.188	14.472	24.747	18.469	2.70485	1.69414e-10	up_full_sep	4.05922	2.1823e-24	up_full_sep
ENSMUSG00000031770	Herpud1	19.157	24.7034	17.9047	20.5883	25.4852	29.2476	30.5046	28.4125	57.2455	58.7859	104.167	73.3993	0.475325	0.0386049	no_change	1.82825	4.31902e-21	up_full_sep
ENSMUSG00000031772	Cntnap4	7.95803	6.45117	6.96661	7.12527	13.5312	13.6278	14.3412	13.8334	85.1736	80.981	72.4887	79.5478	0.910148	2.78644e-06	no_change	3.40077	2.75768e-86	up_full_sep
ENSMUSG00000031775	Pllp	1.94074	2.78309	2.08797	2.2706	4.96447	5.86915	7.53988	6.1245	75.7639	73.181	85.3887	78.1112	1.25464	1.78018e-06	no_change	4.76052	2.92276e-93	up_full_sep
ENSMUSG00000031778	Cx3cl1	5.68096	8.51371	6.39201	6.86223	13.561	22.3757	25.6438	20.5268	30.6408	35.6412	58.5007	41.5942	1.49765	0.00105275	up_full_sep	2.51225	1.49188e-09	up_full_sep
ENSMUSG00000031786	Drc7	0.204029	0.253783	0.26169	0.239834	0.728575	1.14297	1.36666	1.0794	0.174102	0.183613	0.588705	0.315473	2.28277	0.00042359	up_full_sep	0.914018	0.184829	no_change
ENSMUSG00000031788	Kifc3	26.9561	32.1633	27.0956	28.7383	44.8639	53.58	46.3143	48.2527	172.68	209.769	179.085	187.178	0.756463	0.00277536	no_change	2.63256	2.14074e-32	up_full_sep
ENSMUSG00000031799	Tpm4	205.603	179.624	224.791	203.339	146.811	106.187	113.035	122.011	62.538	55.4869	53.6912	57.2387	-0.655607	0.00719717	no_change	-1.65411	1.80892e-14	down_full_sep
ENSMUSG00000031821	Gins2	12.7169	13.5872	13.9392	13.4144	8.45538	7.96404	8.82692	8.41545	1.11704	1.65124	1.86254	1.54361	-0.598508	0.0121564	no_change	-2.31299	3.00605e-25	down_full_sep
ENSMUSG00000031824	6430548M08Rik	15.1347	14.657	14.9563	14.916	12.1952	18.2148	17.171	15.8603	89.9511	111.48	111.421	104.284	0.129202	0.691481	no_change	2.78079	2.8598e-40	up_full_sep
ENSMUSG00000031837	Necab2	4.24859	7.11514	4.72802	5.36392	4.88467	8.63219	8.11761	7.21149	0.51152	0.735331	0.663266	0.636706	0.394868	0.301521	no_change	-2.00986	6.11208e-10	down_full_sep
ENSMUSG00000031840	Rab3a	17.0913	21.7007	17.6626	18.8182	20.3507	30.4788	27.8159	26.2151	93.7214	83.8563	152.111	109.896	0.493009	0.0413943	no_change	2.50584	2.29129e-35	up_full_sep
ENSMUSG00000031842	Pde4c	0.185503	0.217041	0.149864	0.184136	0.12409	0.0643155	0.062332	0.083579	0.900909	1.15956	1.65124	1.23724	-1.25265	0.206429	no_change	3.20155	7.0433e-07	up_full_sep
ENSMUSG00000031849	Comp	0.542722	0.787726	0.843212	0.724553	1.18181	4.45071	2.44061	2.69105	0.52215	0.539071	0.821732	0.627651	1.40556	0.00199634	up_full_sep	0.161476	0.785005	no_change
ENSMUSG00000031860	Pbx4	2.47721	5.49105	2.96889	3.64572	4.72348	6.7577	6.24643	5.90921	0.442324	0.588705	1.44888	0.826636	0.639395	0.149578	no_change	-1.35193	0.000616186	down_full_sep
ENSMUSG00000031861	Lpar2	21.7236	24.4559	20.8579	22.3458	22.8936	29.4829	30.1043	27.4936	2.50174	2.29041	2.30508	2.36575	0.314574	0.154041	no_change	-2.58431	1.46348e-40	down_full_sep
ENSMUSG00000031872	Bean1	0.825656	1.38865	1.44247	1.21893	3.15415	4.63765	3.99464	3.92881	2.47002	3.42875	5.845	3.91459	1.37527	0.000165838	up_full_sep	1.55335	5.20014e-06	up_full_sep
ENSMUSG00000031875	Cmtm3	33.0565	47.8649	35.0561	38.6592	34.2136	44.7416	40.7161	39.8904	8.49589	6.90427	12.7308	9.377	0.088766	0.791621	no_change	-1.79416	1.7664e-17	down_full_sep
ENSMUSG00000031877	Ces2g	0.0885223	0.142901	0.0921103	0.107845	0.220951	0.214934	0.170187	0.202024	1.07818	2.47544	9.16016	4.23793	1.68999	0.155426	no_change	5.66354	1.9699e-09	up_full_sep
ENSMUSG00000031883	Car7	0.330498	0.422001	0.345373	0.365957	0.380727	0.731863	0.616562	0.576384	7.69812	10.0407	17.6626	11.8005	0.819718	0.127978	no_change	4.38634	2.60928e-26	up_full_sep
ENSMUSG00000031906	Smpd3	16.1211	17.7282	16.7047	16.8513	10.1386	15.9487	12.4117	12.833	93.8088	55.0088	90.8636	79.8938	-0.336638	0.254823	no_change	2.24039	1.15594e-22	up_full_sep
ENSMUSG00000031934	Panx1	38.2407	40.0733	42.0181	40.1107	25.6438	26.0248	23.1614	24.9433	11.5365	9.57843	10.479	10.5313	-0.631746	1.25455e-07	no_change	-1.71286	1.00463e-49	down_full_sep
ENSMUSG00000031939	Taf1d	58.8624	44.3554	56.1569	53.1249	46.8135	23.935	25.1649	31.9711	22.7108	15.1605	11.8499	16.5737	-0.680532	0.0591282	no_change	-1.53557	8.60331e-07	down_full_sep
ENSMUSG00000031952	Chst5	1.522	2.04808	1.98105	1.85038	1.25205	1.55408	1.97126	1.59246	4.35823	6.01285	6.77358	5.71489	-0.0599718	0.908687	no_change	1.56981	1.16894e-09	up_full_sep
ENSMUSG00000031958	Ldhd	2.6629	4.33311	2.9712	3.32241	4.67198	5.68096	6.10096	5.48464	11.4387	15.1626	16.0863	14.2292	0.66454	0.0217852	no_change	1.94505	2.66986e-15	up_full_sep
ENSMUSG00000031963	Bmper	41.5233	43.0163	41.4407	41.9935	31.4937	29.1872	25.2726	28.6512	12.0265	11.0583	8.36742	10.4841	-0.506631	0.00412694	no_change	-1.78688	3.84321e-29	down_full_sep
ENSMUSG00000031980	Agt	0.165181	0.198671	0.183613	0.182489	1.86642	3.6832	2.47002	2.67321	10.2699	9.76994	19.045	13.0283	3.76424	3.64648e-13	up_full_sep	5.79159	1.36899e-32	up_full_sep
ENSMUSG00000031984	2810004N23Rik	29.8191	26.1198	32.5199	29.4863	19.9767	14.7552	16.1211	16.951	12.7892	9.00428	7.20042	9.66462	-0.752351	2.41982e-05	no_change	-1.40208	3.89549e-17	down_full_sep
ENSMUSG00000031994	Adamts8	2.02893	1.9513	2.09012	2.02345	0.685697	1.522	1.73426	1.31398	0.32694	0.442324	0.312065	0.360443	-0.366948	0.393685	no_change	-1.66555	4.43825e-06	down_full_sep
ENSMUSG00000031996	Aplp2	355.079	320.197	360.44	345.239	446.943	380.343	366.513	397.933	929.783	841.075	678.573	816.477	0.27844	0.113325	no_change	1.49855	2.07282e-25	up_full_sep
ENSMUSG00000032010	Usp2	10.7676	12.8332	11.6277	11.7428	15.3506	19.8051	17.471	17.5422	51.9127	57.9982	60.0274	56.6461	0.590778	0.00432811	no_change	2.25579	1.6329e-36	up_full_sep
ENSMUSG00000032011	Thy1	0.204029	0.0793735	0.168297	0.150566	0.650342	1.6096	0.995589	1.08518	100.91	122.109	176.437	133.152	3.20032	2.40997e-08	up_full_sep	9.35862	3.78383e-73	up_full_sep
ENSMUSG00000032012	Nectin1	46.6773	63.7848	53.9753	54.8124	59.228	91.5183	98.5625	83.1029	16.7106	17.271	25.7192	19.9003	0.63013	0.248772	no_change	-1.33032	0.00366151	down_full_sep
ENSMUSG00000032013	Trim29	0.109032	0.304282	0.168297	0.19387	0.109032	0.109032	0.15164	0.123235	0.633421	0.748784	0.835297	0.739167	-0.518352	0.729748	no_change	2.61209	0.00653653	up_full_sep
ENSMUSG00000032014	Oaf	20.1729	24.4096	19.4196	21.334	16.363	24.7073	20.7197	20.5967	6.01867	6.35998	7.15553	6.51139	-0.0197615	0.985899	no_change	-1.40623	9.08438e-09	down_full_sep
ENSMUSG00000032015	Pou2f3	0.220951	0.270704	0.242878	0.244844	0.341371	0.274614	0.356185	0.324057	2.21773	3.69145	2.71924	2.87614	0.644599	0.304902	no_change	3.49586	6.86371e-15	up_full_sep
ENSMUSG00000032020	Ubash3b	82.455	77.8954	83.1134	81.1546	66.0721	62.9285	70.8412	66.6139	27.6761	26.2856	25.2998	26.4205	-0.207478	0.1377	no_change	-1.47326	3.12024e-37	down_full_sep
ENSMUSG00000032021	Crtam	0.474276	0.509413	0.399694	0.461128	3.48165	3.49152	5.05029	4.00782	1.07818	0.367835	0.540675	0.662231	2.55816	0.00228012	up_full_sep	0.778745	0.390322	no_change
ENSMUSG00000032028	Nxpe2	2.76709	2.52958	2.74701	2.68123	3.39438	2.51372	2.47153	2.79321	6.6747	7.43057	19.7306	11.2786	0.127722	0.871889	no_change	1.91046	2.19826e-05	up_full_sep
ENSMUSG00000032046	Abhd12	34.3541	39.3932	35.0976	36.2816	54.5378	68.1989	61.4501	61.3956	127.43	134.873	203.823	155.375	0.765026	9.72206e-07	no_change	2.05793	3.86029e-47	up_full_sep
ENSMUSG00000032053	Pou2af1	0.142901	0.159288	0.168297	0.156828	0.181567	0.15529	0.283711	0.206856	2.89628	2.51943	18.0548	7.82352	0.849697	0.48157	no_change	5.45726	1.59288e-10	up_full_sep
ENSMUSG00000032060	Cryab	22.7626	38.0411	25.7509	28.8515	62.3923	85.2902	87.5929	78.4251	88.8811	79.6561	150.579	106.372	1.42867	6.18841e-10	up_full_sep	1.86056	2.02783e-17	up_full_sep
ENSMUSG00000032066	Bco2	0.242878	0.253783	0.399694	0.298785	0.319065	0.406856	0.413725	0.379882	0.555613	1.03462	0.474276	0.68817	0.521954	0.41849	no_change	1.63239	0.000721911	up_full_sep
ENSMUSG00000032080	Apoa4	0.299027	0.217041	0.537087	0.351052	0.750389	0.665156	1.10417	0.839905	1.49653	2.12951	0.620684	1.41558	1.37043	0.0522957	no_change	2.08178	0.00076888	up_full_sep
ENSMUSG00000032085	Tagln	2.76896	4.39663	2.25111	3.1389	2.99342	5.23949	4.30812	4.18034	10.4146	9.36212	9.20675	9.66117	0.401663	0.448521	no_change	1.54263	0.000133316	up_full_sep
ENSMUSG00000032087	Dscaml1	0.562931	0.908821	0.588705	0.686819	5.98014	11.7439	13.9848	10.5696	1.34428	2.21574	3.38104	2.31369	3.20077	6.86558e-10	up_full_sep	1.59342	0.00237738	up_full_sep
ENSMUSG00000032091	Tmprss4	2.05755	1.35969	1.40538	1.60754	1.92959	2.08797	3.88857	2.63538	0.159288	0.224446	0.207524	0.197086	0.642907	0.565261	no_change	-2.44681	0.00527152	down_full_sep
ENSMUSG00000032092	Mpzl2	48.8016	49.1978	44.3934	47.4643	76.0025	70.4393	74.6595	73.7005	110.243	117.334	132.682	120.086	0.64415	0.0121085	no_change	1.35129	2.6468e-09	up_full_sep
ENSMUSG00000032098	Treh	0.185503	0.237396	0.313841	0.24558	3.643	5.23949	6.02798	4.97016	0.144413	0.183613	0.283711	0.203912	3.94934	3.64648e-13	up_full_sep	0.162982	0.849938	no_change
ENSMUSG00000032113	Chek1	23.1319	16.7696	24.9454	21.6156	9.15464	6.39201	6.07909	7.20858	1.96584	1.63629	2.47544	2.02586	-1.45634	8.06321e-08	down_full_sep	-2.69536	7.94629e-25	down_full_sep
ENSMUSG00000032131	Abcg4	8.98725	13.1986	8.87564	10.3538	8.23615	13.3241	13.2835	11.6146	16.5389	22.8522	42.8929	27.428	0.179653	0.78737	no_change	1.38934	0.00123678	up_full_sep
ENSMUSG00000032135	Mcam	79.0532	86.7237	79.2312	81.6694	88.5263	106.935	94.3056	96.589	27.6165	20.5383	20.6311	22.9286	0.292143	0.163751	no_change	-1.67552	1.87569e-22	down_full_sep
ENSMUSG00000032178	Ilf3	230.044	234.099	237.571	233.905	182.702	192.977	192.428	189.369	78.3179	81.0369	85.6453	81.6667	-0.2141	0.0531618	no_change	-1.34503	3.66499e-47	down_full_sep
ENSMUSG00000032193	Ldlr	21.2774	22.8203	25.9907	23.3628	84.3966	124.926	107.852	105.725	55.9738	63.1786	70.874	63.3421	2.11719	2.51642e-21	up_full_sep	1.45215	4.32281e-11	up_full_sep
ENSMUSG00000032204	Aqp9	0.220951	0.0793735	0.204029	0.168118	0.109032	0.190868	0.062332	0.120744	0.315353	0.244768	0.780364	0.446829	-0.2683	0.819774	no_change	2.1562	0.000898235	up_full_sep
ENSMUSG00000032216	Nedd4	4213.49	3413.95	4213.49	3946.98	2487.27	1874.29	1990.39	2117.32	909.15	831.06	901.431	880.547	-0.192822	0.0149104	no_change	-1.33769	9.89994e-87	down_full_sep
ENSMUSG00000032218	Ccnb2	20.0708	22.5059	27.6165	23.3977	7.96778	8.95979	10.3643	9.0973	0.765705	1.24599	12.4661	4.82595	-1.27341	0.0491569	no_change	-1.92789	0.000806716	down_full_sep
ENSMUSG00000032221	Mns1	20.4025	17.441	22.9121	20.2519	4.72802	5.19903	5.40871	5.11192	1.15148	2.18494	3.46485	2.26709	-1.77064	2.52201e-11	down_full_sep	-2.48331	6.3158e-22	down_full_sep
ENSMUSG00000032224	Fam81a	1.55622	1.15148	2.18102	1.62957	0.787726	1.37866	1.30458	1.15699	6.88859	9.48141	6.28544	7.55182	-0.241857	0.429179	no_change	2.01786	1.37931e-23	up_full_sep
ENSMUSG00000032238	Rora	46.9236	40.9743	41.5732	43.157	95.2318	69.6358	79.7645	81.544	388.383	389.699	322.58	366.887	0.906344	2.0413e-07	no_change	3.05489	8.01244e-82	up_full_sep
ENSMUSG00000032243	Itga11	41.7607	47.0123	36.561	41.778	36.8987	49.4503	50.6703	45.6731	7.00692	6.27217	10.9385	8.07252	0.176211	0.74401	no_change	-2.08008	3.54685e-09	down_full_sep
ENSMUSG00000032254	Kif23	56.728	52.7331	65.5195	58.3269	18.4171	16.9735	16.7283	17.373	2.59173	3.02156	12.6299	6.08107	-1.64415	7.13492e-05	down_full_sep	-2.87931	5.71413e-14	down_full_sep
ENSMUSG00000032258	Lca5	27.9008	22.8936	28.3313	26.3752	20.9949	16.3828	17.584	18.3206	10.3138	8.63438	7.16172	8.70329	-0.488047	0.00140438	no_change	-1.36565	3.01331e-22	down_full_sep
ENSMUSG00000032262	Elovl4	23.1017	16.6357	21.4993	20.4123	26.2856	23.3184	24.0706	24.5582	60.7818	59.0811	46.0937	55.3189	0.277472	0.258672	no_change	1.46138	3.61473e-14	up_full_sep
ENSMUSG00000032269	Htr3a	0.542722	0.453264	0.330498	0.442161	2.47544	2.12568	3.2806	2.62724	0.129354	0.233367	0.165181	0.175967	2.13684	0.000176401	up_full_sep	-1.16044	0.0695918	no_change
ENSMUSG00000032279	Idh3a	46.004	37.4209	41.2295	41.5515	34.8893	28.2477	26.2264	29.7878	150.186	145.993	103.759	133.313	-0.437635	0.054684	no_change	1.68679	7.57287e-19	up_full_sep
ENSMUSG00000032285	Dnaja4	5.76147	5.70304	6.30673	5.92374	10.0048	8.50571	9.20308	9.23788	33.5948	36.7718	23.2161	31.1942	0.587993	0.00682103	no_change	2.30559	6.9873e-36	up_full_sep
ENSMUSG00000032291	Crabp1	20.4466	22.4781	17.7908	20.2385	47.8402	43.2984	62.461	51.1999	0.950639	1.2483	1.10417	1.10103	1.32185	1.04908e-07	up_full_sep	-3.20715	1.45545e-36	down_full_sep
ENSMUSG00000032297	Celf6	1.05176	1.56191	1.55408	1.38925	0.513125	1.17992	1.42051	1.03785	0.244768	0.233367	0.32694	0.268358	-0.243724	0.589411	no_change	-1.75661	1.81477e-06	down_full_sep
ENSMUSG00000032303	Chrna3	0.403568	0.509413	0.843212	0.585398	0.142901	0.193006	0.321203	0.219037	0.0831269	0.0473942	0.0405182	0.0570131	-1.39935	0.000980346	down_full_sep	-4.46536	3.52135e-08	down_full_sep
ENSMUSG00000032322	Pstpip1	5.02705	5.8735	5.57804	5.49287	22.5937	23.9793	23.2977	23.2903	7.70656	6.04511	8.26051	7.33739	1.9428	9.95314e-31	up_full_sep	0.525329	0.00383134	no_change
ENSMUSG00000032327	Stra6	18.3091	21.66	16.7047	18.8913	26.9054	38.7187	34.693	33.439	2.21773	4.03881	3.74171	3.33275	0.822375	0.216431	no_change	-1.96484	0.000434258	down_full_sep
ENSMUSG00000032328	Tmem30a	101.559	76.6414	97.9192	92.0398	97.6465	61.8389	65.2079	74.8977	293.101	268.36	218.119	259.86	-0.235451	0.60891	no_change	1.52039	3.03977e-06	up_full_sep
ENSMUSG00000032332	Col12a1	366.513	481.97	374.937	407.806	238.275	348.34	225.587	270.734	33.4007	23.7877	34.5598	30.5827	-0.441549	0.125668	no_change	-3.45596	5.48506e-49	down_full_sep
ENSMUSG00000032334	Loxl1	38.4532	77.7471	43.0619	53.0874	116.634	196.795	153.997	155.809	22.1898	22.5596	45.3116	30.0204	1.5697	0.00204306	up_full_sep	-0.722338	0.161015	no_change
ENSMUSG00000032336	Nptn	82.2876	84.4209	84.7093	83.8059	118.083	104.416	100.439	107.646	215.727	208.175	256.025	226.643	0.408953	0.114162	no_change	1.43776	2.17567e-11	up_full_sep
ENSMUSG00000032338	Hcn4	5.61982	7.35673	6.46347	6.48001	7.97224	11.7205	11.5635	10.4188	14.5657	19.7515	25.6279	19.9817	0.64	0.248985	no_change	1.5644	0.000623333	up_full_sep
ENSMUSG00000032344	Mb21d1	2.48167	2.25967	3.78028	2.84054	0.769293	0.633421	0.995589	0.799434	0.32694	0.391539	0.574518	0.430999	-1.22878	0.000135924	no_change	-1.81751	6.76957e-09	down_full_sep
ENSMUSG00000032346	Ooep	1.76757	1.27112	0.964777	1.33449	3.11209	2.87663	2.13746	2.70872	0.459245	0.330498	0.224446	0.338063	0.876263	0.00798017	no_change	-1.33987	0.000109016	down_full_sep
ENSMUSG00000032355	Mlip	0.109032	0.217041	0.26169	0.195921	0.319065	0.98762	0.542722	0.616469	10.6337	11.8309	11.4207	11.2951	1.97801	0.00108822	up_full_sep	5.49455	4.46207e-26	up_full_sep
ENSMUSG00000032358	Fam83b	3.31913	3.0054	2.81689	3.04714	2.83126	3.2928	3.74619	3.29008	13.3241	12.5139	10.5774	12.1385	0.158805	0.800924	no_change	1.85199	1.84693e-06	up_full_sep
ENSMUSG00000032359	Ctsh	10.075	12.6023	9.34735	10.6749	31.123	33.1277	25.3253	29.8587	43.2645	38.0153	49.7711	43.6836	1.44055	3.58142e-12	up_full_sep	2.01151	1.48131e-24	up_full_sep
ENSMUSG00000032360	Hcrtr2	0.204029	0.270704	0.313841	0.262858	0.165181	0.231228	0.138965	0.178458	2.1795	1.5923	2.30695	2.02625	-0.423322	0.561333	no_change	3.00316	7.41481e-12	up_full_sep
ENSMUSG00000032363	Adamts7	63.1974	82.5268	67.1183	70.9475	58.4152	77.6113	69.9478	68.6581	6.80798	5.86915	6.401	6.35938	0.0232511	0.964128	no_change	-3.07641	3.40601e-56	down_full_sep
ENSMUSG00000032372	Plscr2	6.10096	4.95889	5.80091	5.62026	14.6752	14.3412	9.656	12.8908	21.4677	15.4162	14.703	17.1956	1.10397	0.000629051	no_change	1.54719	1.7793e-07	up_full_sep
ENSMUSG00000032373	Car12	8.51602	8.63219	6.46347	7.87056	27.0342	36.6696	33.1119	32.2719	58.2293	42.8984	57.7005	52.9427	1.95054	9.23242e-08	up_full_sep	2.68346	4.978e-15	up_full_sep
ENSMUSG00000032375	Aph1b	23.1358	17.0756	22.2422	20.8178	29.3977	24.8231	28.5709	27.5972	62.5481	60.6018	55.6772	59.609	0.41603	0.151665	no_change	1.53694	1.00357e-10	up_full_sep
ENSMUSG00000032377	Plscr4	2.96112	2.61734	3.32831	2.96892	3.48354	4.30998	3.06552	3.61968	8.17192	7.89545	8.26051	8.10929	0.313675	0.200664	no_change	1.40986	9.84529e-14	up_full_sep
ENSMUSG00000032380	Dapk2	5.46943	4.36675	4.92805	4.92141	7.23223	6.13972	8.01918	7.13038	18.4633	17.1534	19.4642	18.3603	0.495193	0.00472497	no_change	1.7947	2.85459e-34	up_full_sep
ENSMUSG00000032399	Rpl4	1133.41	1178.32	1055.22	1122.32	1257.04	1042.71	1021.22	1106.99	299.316	316.002	351.934	322.418	0.213968	0.00694277	no_change	-1.44198	1.84555e-97	down_full_sep
ENSMUSG00000032400	Zwilch	23.4049	18.5085	22.1981	21.3705	8.31485	6.07114	5.73526	6.70708	1.77865	1.63629	3.04544	2.15346	-1.53327	1.91288e-10	down_full_sep	-2.61419	1.64238e-28	down_full_sep
ENSMUSG00000032401	Lctl	0.0662055	0.0405182	0.0405182	0.0490807	0.422001	0.445705	0.302143	0.38995	4.24645	4.09991	2.64976	3.66537	5.77492	0.00115906	up_full_sep	8.60819	1.02537e-07	up_full_sep
ENSMUSG00000032403	2300009A05Rik	3.06365	1.50267	3.74171	2.76934	1.18181	0.548148	0.616562	0.782175	2.32253	1.59444	1.65124	1.85607	-1.32856	1.6726e-06	down_full_sep	-0.139981	0.650606	no_change
ENSMUSG00000032412	Atp1b3	86.2638	77.139	87.1837	83.5288	80.1297	68.242	61.2102	69.8606	315.64	290.143	277.049	294.277	-0.199072	0.392361	no_change	1.8414	3.40877e-26	up_full_sep
ENSMUSG00000032415	Ube2cbp	4.30144	2.93113	3.17833	3.4703	3.643	3.29469	3.03321	3.32364	0.442324	0.603763	0.633421	0.559836	0.0214977	0.96455	no_change	-1.64663	1.1023e-14	down_full_sep
ENSMUSG00000032418	Me1	21.9827	17.5708	17.828	19.1272	33.3091	25.7192	34.9462	31.3248	57.8737	61.971	57.8512	59.232	0.715597	0.000710904	no_change	1.64683	3.37919e-18	up_full_sep
ENSMUSG00000032419	Tbx18	250.826	245.608	242.152	246.195	384.782	361.585	367.54	371.302	70.9738	63.6964	79.5954	71.4219	0.641809	0.00136523	no_change	-1.61124	4.06221e-19	down_full_sep
ENSMUSG00000032431	Crtap	31.2968	48.1566	34.6869	38.0468	55.5479	74.2636	64.4042	64.7386	12.4117	10.4467	17.9614	13.6066	0.781405	0.00240568	no_change	-1.32507	2.13643e-08	down_full_sep
ENSMUSG00000032470	Mras	16.3059	20.2526	16.0648	17.5411	15.0893	20.3123	16.1469	17.1828	49.7218	50.1955	66.2329	55.3834	0.0176633	0.98488	no_change	1.67096	3.83797e-16	up_full_sep
ENSMUSG00000032477	Cdc25a	60.8087	59.228	67.2776	62.4381	42.5712	33.883	36.4707	37.6416	16.2701	17.6719	20.0942	18.0121	-0.654856	1.57916e-05	no_change	-1.65389	9.064e-32	down_full_sep
ENSMUSG00000032481	Smarcc1	365.297	336.502	384.782	362.194	250.369	255.37	271.865	259.201	90.4586	82.604	96.4076	89.8234	-0.361031	0.0178098	no_change	-1.78811	3.26593e-42	down_full_sep
ENSMUSG00000032482	Cspg5	11.5365	13.3578	12.7733	12.5558	29.9353	35.6996	31.1104	32.2484	12.6538	15.1646	10.0255	12.6146	1.33562	3.45242e-10	up_full_sep	0.109725	0.688434	no_change
ENSMUSG00000032487	Ptgs2	0.144413	0.272567	0.168297	0.195092	0.198671	0.333879	0.15164	0.228063	1.77865	0.748784	0.995589	1.17434	0.512158	0.690687	no_change	2.99719	0.000444727	up_full_sep
ENSMUSG00000032491	Nradd	11.2608	14.0154	11.2896	12.1886	9.8424	9.98989	9.35196	9.72809	3.07764	3.55727	3.31513	3.31668	-0.286371	0.223142	no_change	-1.37442	2.46192e-12	down_full_sep
ENSMUSG00000032496	Ltf	1.72723	1.22876	1.78874	1.58158	0.198671	0.445705	0.356185	0.33352	12.5261	24.502	129.044	55.3574	-1.82404	0.0165399	no_change	4.62024	2.47216e-13	up_full_sep
ENSMUSG00000032500	Dclk3	6.34021	5.87763	6.90068	6.37284	1.15148	1.83008	2.65573	1.8791	12.3737	12.5963	11.6657	12.2119	-1.37334	5.06308e-09	down_full_sep	0.970531	3.32559e-06	no_change
ENSMUSG00000032502	Stac	0.403568	0.403568	0.436939	0.414691	5.01422	9.37221	5.51501	6.63381	8.03935	4.07561	5.00489	5.70662	3.35429	2.4554e-23	up_full_sep	3.3175	4.9732e-24	up_full_sep
ENSMUSG00000032511	Scn5a	8.43143	11.7221	8.89996	9.68451	19.1552	35.739	29.378	28.0907	5.56819	1.49653	3.04544	3.37005	1.49158	0.000881696	up_full_sep	-1.08114	0.0137634	no_change
ENSMUSG00000032514	Ttc21a	2.76896	3.23623	2.63742	2.88087	18.7409	20.6554	27.3043	22.2335	0.356185	0.479282	0.648566	0.494678	2.67317	5.45914e-10	up_full_sep	-1.62353	0.000344879	down_full_sep
ENSMUSG00000032517	Mobp	0.0405182	0.0405182	0.0405182	0.0405182	0.0405182	0.0405182	0.0405182	0.0405182	15.7045	41.9739	1.75108	19.8098	-0.037789	0.995724	no_change	11.5826	3.45364e-08	up_full_sep
ENSMUSG00000032518	Rpsa	727.396	789.48	718.385	745.087	714.937	811.827	789.48	772.081	144.879	193.794	206.768	181.813	0.167895	0.390932	no_change	-1.85865	9.98725e-37	down_full_sep
ENSMUSG00000032523	Hhatl	1.22876	1.42669	0.789589	1.14835	4.21253	4.88875	4.48881	4.53003	326.994	365.772	389.699	360.822	1.59525	0.44028	no_change	7.59503	1.35421e-06	up_full_sep
ENSMUSG00000032537	Ephb1	34.6521	33.4717	38.9481	35.6907	38.2297	40.6088	46.5916	41.81	9.09241	8.60976	6.60261	8.10159	0.262201	0.196905	no_change	-1.86421	1.64434e-28	down_full_sep
ENSMUSG00000032548	Slco2a1	7.52678	10.0295	6.92814	8.16146	10.0165	18.1105	14.5849	14.2373	22.2619	20.3426	25.556	22.7202	0.780778	0.0832926	no_change	1.44312	0.000217099	up_full_sep
ENSMUSG00000032549	Rab6b	76.7158	74.9829	71.6593	74.4527	52.2488	69.1233	71.5822	64.3181	219.853	241.808	302.659	254.773	-0.142441	0.673693	no_change	1.76534	5.83587e-15	up_full_sep
ENSMUSG00000032554	Trf	0.278015	0.176085	0.276504	0.243535	0.319065	0.769293	0.787726	0.625361	9.48141	15.7402	20.8767	15.3661	1.67609	0.419945	no_change	5.44336	0.00078377	up_full_sep
ENSMUSG00000032555	Topbp1	146.665	132.374	152.111	143.717	93.6926	70.3868	71.2534	78.4442	40.8542	35.3189	45.7488	40.6406	-0.768762	1.02956e-05	no_change	-1.63232	3.56729e-24	down_full_sep
ENSMUSG00000032577	Mapkapk3	10.906	12.6085	12.2735	11.9293	15.4372	17.5013	20.5002	17.8129	31.9924	37.1607	37.3347	35.496	0.582791	0.00146391	no_change	1.57369	1.71635e-22	up_full_sep
ENSMUSG00000032586	Traip	11.9542	14.4453	12.3442	12.9146	15.0975	15.8768	16.4974	15.8239	2.18102	3.27861	3.70783	3.05582	0.313399	0.137954	no_change	-1.52893	1.30742e-16	down_full_sep
ENSMUSG00000032593	Amigo3	4.97663	8.94301	7.90535	7.275	12.5963	18.903	18.5482	16.6825	26.3898	32.1633	48.9746	35.8426	1.14058	0.00091311	no_change	2.22573	7.11453e-13	up_full_sep
ENSMUSG00000032595	Cdhr4	1.90851	2.4936	2.00461	2.13557	1.63244	2.69936	2.70641	2.34607	0.373106	0.367835	0.474276	0.405073	0.220307	0.62659	no_change	-1.56392	8.42217e-06	down_full_sep
ENSMUSG00000032596	Uba7	5.62203	7.65057	4.99858	6.09039	9.7966	10.9438	9.44605	10.0621	15.6616	17.505	28.1847	20.4504	0.661661	0.115892	no_change	1.66937	2.32068e-06	up_full_sep
ENSMUSG00000032624	Eml4	328.021	291.484	312.201	310.569	252.896	211.676	234.099	232.891	105.45	93.9586	86.5095	95.3061	-0.292462	0.0483704	no_change	-1.49572	5.11927e-33	down_full_sep
ENSMUSG00000032640	Chsy1	170.048	158.51	171.297	166.619	172.145	173.565	165.386	170.366	39.8552	34.2302	38.2827	37.456	0.1183	0.18513	no_change	-1.96434	1.2283e-155	down_full_sep
ENSMUSG00000032648	Pygm	3.24026	3.86522	2.27271	3.12606	6.26879	10.4811	8.73889	8.49627	40.7745	54.6406	46.363	47.2594	1.25742	0.000146299	no_change	3.65329	2.95215e-35	up_full_sep
ENSMUSG00000032649	Colgalt2	46.3214	47.5459	41.6877	45.185	121.943	109.579	116.694	116.072	120.238	128.356	143.704	130.766	1.34546	8.19957e-47	up_full_sep	1.53707	4.8705e-63	up_full_sep
ENSMUSG00000032652	Crebl2	16.7066	11.9542	12.9682	13.8764	11.6907	8.82692	7.30178	9.27314	109.491	112.327	67.5354	96.4512	-0.511434	0.0599984	no_change	2.78062	3.44745e-36	up_full_sep
ENSMUSG00000032667	Pon2	12.093	10.8677	9.82474	10.9285	19.5381	15.5553	16.7066	17.2667	35.0561	30.796	37.4886	34.4469	0.652677	0.000296246	no_change	1.64534	1.12118e-24	up_full_sep
ENSMUSG00000032679	Cd59a	6.84662	6.5079	7.18307	6.84587	8.93069	5.0331	7.78524	7.24968	57.7357	50.0945	35.3693	47.7332	0.0992987	0.8271	no_change	2.72495	4.18311e-25	up_full_sep
ENSMUSG00000032680	6820408C15Rik	0.757793	0.29289	1.00837	0.686352	0.650342	0.731863	0.555613	0.645939	4.30998	3.33239	1.54039	3.06092	0.0713755	0.945379	no_change	1.89917	2.73355e-05	up_full_sep
ENSMUSG00000032715	Trib3	0.600268	0.658022	0.313841	0.524044	0.769293	2.63319	1.81848	1.74032	0.765705	0.770805	0.782503	0.773004	1.42654	0.00461236	up_full_sep	0.95972	0.051428	no_change
ENSMUSG00000032717	Mdfi	54.2114	104.167	59.9656	72.7812	67.0284	93.5912	88.1727	82.9308	10.2756	10.9607	18.4926	13.243	0.254229	0.547341	no_change	-2.22332	3.31649e-13	down_full_sep
ENSMUSG00000032718	Mansc1	3.65162	4.21054	3.82454	3.89557	7.47177	10.7776	9.95515	9.40152	17.0453	14.828	18.4969	16.7901	1.13215	6.31306e-09	no_change	1.95667	1.31204e-27	up_full_sep
ENSMUSG00000032726	Bmp8a	0.0901268	0.062332	0.183613	0.112024	0.220951	0.294936	0.170187	0.228691	2.05569	1.59444	5.08092	2.91035	1.77297	0.231953	no_change	5.18673	1.2289e-05	up_full_sep
ENSMUSG00000032735	Ablim3	23.584	26.9399	23.1614	24.5618	26.1826	40.1446	43.8263	36.7178	48.8546	56.1839	79.7912	61.6099	0.590649	0.226128	no_change	1.33703	0.000998295	up_full_sep
ENSMUSG00000032754	Slc8b1	15.2572	14.733	11.4091	13.7998	18.2265	22.5733	19.4093	20.0697	49.9565	56.0037	46.7895	50.9166	0.554983	0.0662675	no_change	1.89024	8.86134e-14	up_full_sep
ENSMUSG00000032769	Trpa1	0.330498	0.328452	0.345373	0.334774	2.51008	2.45157	2.68284	2.54816	0.068313	0.062332	0.0473942	0.0593464	2.59239	0.00754122	up_full_sep	-3.23952	0.00462813	down_full_sep
ENSMUSG00000032773	Chrm1	0.670821	1.19201	0.776604	0.879813	5.73741	8.79331	7.42413	7.31828	1.55001	0.735331	0.769293	1.01821	2.4261	6.01262e-07	up_full_sep	0.494401	0.370864	no_change
ENSMUSG00000032783	Troap	7.09911	10.6457	8.96168	8.90218	2.4464	4.7196	4.17215	3.77938	0.174102	0.233367	1.88357	0.763679	-1.02076	0.264988	no_change	-2.79308	0.00023619	down_full_sep
ENSMUSG00000032796	Lama1	20.5383	20.6357	24.5254	21.8998	15.175	20.2144	15.2088	16.866	62.3408	69.5502	72.385	68.092	-0.332592	0.214297	no_change	1.64417	8.14995e-15	up_full_sep
ENSMUSG00000032802	Srxn1	8.99278	8.09577	8.87763	8.65539	9.00428	10.0048	9.79234	9.60048	47.6299	51.5617	49.935	49.7089	0.156839	0.298594	no_change	2.47128	5.8865e-120	up_full_sep
ENSMUSG00000032816	Igdcc4	118.497	162.196	123.147	134.613	146.165	187.222	178.441	170.609	35.1434	42.934	51.2017	43.093	0.427616	0.105668	no_change	-1.47078	3.10997e-11	down_full_sep
ENSMUSG00000032818	Loxhd1	2.87663	3.41237	2.70115	2.99672	23.6224	24.2141	30.8244	26.2203	46.1093	71.5565	46.9098	54.8585	2.84826	2.86065e-28	up_full_sep	3.92131	7.68849e-56	up_full_sep
ENSMUSG00000032826	Ank2	532.188	492.392	500.539	508.373	396.223	454.419	421.087	423.91	1133.41	1178.32	1085.24	1132.32	-0.101244	0.663788	no_change	1.56039	1.15751e-23	up_full_sep
ENSMUSG00000032845	Alpk2	0.491197	0.550038	0.683589	0.574941	0.513125	1.55408	0.787726	0.951644	11.8739	13.1986	11.1633	12.0786	0.620959	0.184735	no_change	3.67112	5.6446e-25	up_full_sep
ENSMUSG00000032849	Abcc4	7.96253	8.12783	7.98796	8.02611	7.61806	9.25279	8.07472	8.31519	23.6208	22.298	24.8427	23.5872	0.0668141	0.761407	no_change	1.51449	2.88769e-31	up_full_sep
ENSMUSG00000032854	Ugt8a	11.217	9.19352	12.0487	10.8197	12.9801	9.25484	12.0779	11.4376	155.715	193.376	120.238	156.443	0.0944979	0.856403	no_change	3.75682	4.0943e-38	up_full_sep
ENSMUSG00000032878	Ccdc85a	20.0808	19.791	18.8531	19.575	19.7306	21.5175	20.0267	20.4249	84.032	94.1221	73.3938	83.8493	0.0891047	0.848649	no_change	2.10972	3.61807e-15	up_full_sep
ENSMUSG00000032883	Acsl3	151.188	118.343	132.53	134.02	130.313	82.4828	97.1531	103.316	684.698	706.523	492.392	627.871	-0.279948	0.363804	no_change	2.36377	4.59971e-24	up_full_sep
ENSMUSG00000032899	Styk1	2.09967	1.59604	1.36666	1.68746	0.728575	0.800402	0.735331	0.754769	0.174102	0.0732055	0.149864	0.13239	-0.639492	0.211422	no_change	-3.2353	3.09658e-10	down_full_sep
ENSMUSG00000032902	Slc16a1	21.9459	18.7142	22.0585	20.9062	26.3258	22.755	19.8776	22.9861	53.2502	53.4161	60.4672	55.7112	0.146616	0.628734	no_change	1.43011	5.18571e-12	up_full_sep
ENSMUSG00000032908	Sgpp2	15.868	12.8712	15.3961	14.7118	10.7417	12.5527	14.065	12.4531	70.6573	80.0822	83.759	78.1662	-0.184988	0.567896	no_change	2.40707	4.54608e-27	up_full_sep
ENSMUSG00000032925	Itgbl1	13.6215	11.4713	10.9607	12.0178	33.3171	23.547	20.7676	25.8773	108.094	122.344	62.6627	97.7003	1.08538	0.0111222	no_change	2.98916	1.18251e-15	up_full_sep
ENSMUSG00000032936	Camkv	4.38653	4.67198	2.9712	4.0099	10.243	10.3643	11.5347	10.714	0.537087	0.827168	0.540675	0.634977	1.26453	2.10806e-06	no_change	-1.64039	5.4643e-09	down_full_sep
ENSMUSG00000032940	Rbm11	0.578076	0.453264	0.698372	0.57657	2.6629	1.522	2.10551	2.0968	0.650342	0.770805	0.491197	0.637448	1.44946	4.63259e-06	up_full_sep	0.505071	0.144477	no_change
ENSMUSG00000032942	Ucp3	0.144413	0.12409	0.129354	0.132619	0.0921103	0.233367	0.23535	0.186942	2.18102	2.8029	1.38634	2.12342	1.04591	0.158084	no_change	4.41908	2.50013e-16	up_full_sep
ENSMUSG00000032946	Rasgrp2	5.32029	6.51005	5.29991	5.71008	3.20986	6.02247	4.7196	4.65064	19.837	23.5226	36.6323	26.664	-0.200063	0.581306	no_change	2.11664	9.65582e-18	up_full_sep
ENSMUSG00000032985	5730522E02Rik	3.65313	3.4487	3.32831	3.47671	2.77666	2.5992	2.37597	2.58394	0.954894	0.457355	0.711654	0.707967	-0.273411	0.478231	no_change	-1.3923	5.54067e-06	down_full_sep
ENSMUSG00000033007	Asic4	0.9485	1.9513	1.21579	1.37186	1.10186	1.55408	1.2441	1.30001	0.315353	0.278015	0.283711	0.29236	0.0250799	0.994232	no_change	-1.62159	0.00013749	down_full_sep
ENSMUSG00000033031	C330027C09Rik	36.561	27.9769	41.704	35.414	12.9319	8.04908	8.16386	9.71494	3.60541	3.39249	6.77749	4.5918	-1.76215	1.39081e-07	down_full_sep	-2.49815	3.26543e-15	down_full_sep
ENSMUSG00000033061	Resp18	0.9485	1.15148	0.776604	0.958863	0.650342	1.1451	1.36666	1.05403	5.8671	6.52546	12.4398	8.27746	0.12627	0.794851	no_change	2.6145	1.76593e-21	up_full_sep
ENSMUSG00000033063	Cntnap3	0.204029	0.176085	0.224446	0.20152	0.283711	0.333879	0.23535	0.284313	3.02367	2.49944	1.8342	2.45244	0.80569	0.183324	no_change	3.69105	5.38126e-17	up_full_sep
ENSMUSG00000033065	Pfkm	90.6103	92.4648	83.2605	88.7785	90.3388	92.2537	90.558	91.0502	270.596	313.103	233.643	272.447	0.0927694	0.668293	no_change	1.65182	9.81481e-31	up_full_sep
ENSMUSG00000033161	Atp1a1	646.784	666.69	628.91	647.462	1145.17	1178.32	1055.22	1126.24	2061.67	1257.04	1284.61	1534.44	0.829644	5.40504e-05	no_change	1.61198	1.09764e-17	up_full_sep
ENSMUSG00000033174	Mgll	7.53037	8.7976	7.39027	7.90608	12.1448	16.0127	13.4048	13.8541	134.775	138.755	134.932	136.154	0.776937	0.0067697	no_change	3.97591	4.97486e-59	up_full_sep
ENSMUSG00000033187	BC016579	0.204029	0.253783	0.204029	0.220614	0.422001	0.233367	0.170187	0.275185	23.6622	31.653	19.3694	24.8949	0.583789	0.388624	no_change	6.27752	1.22571e-43	up_full_sep
ENSMUSG00000033192	Lpcat2	18.8674	18.9986	16.7927	18.2196	53.2638	46.4204	43.3151	47.6665	32.3796	33.2666	28.3313	31.3258	1.36922	7.21172e-30	up_full_sep	0.819034	1.21674e-11	no_change
ENSMUSG00000033208	S100b	7.80923	8.42076	8.45318	8.22773	55.8088	43.9576	39.4558	46.4074	1005.65	1161.75	995.842	1054.41	2.40643	3.60317e-41	up_full_sep	6.97218	0	up_full_sep
ENSMUSG00000033214	Slitrk5	21.3352	21.413	19.6153	20.7878	14.4056	16.9493	15.0466	15.4672	6.71343	4.53273	4.72802	5.32473	-0.381846	0.0462897	no_change	-1.60475	1.96699e-21	down_full_sep
ENSMUSG00000033222	Ttf2	43.0084	40.0056	45.626	42.88	23.0974	20.4749	19.3383	20.9702	13.0758	13.0855	13.5312	13.2308	-0.967394	2.26018e-20	no_change	-1.52656	2.40703e-49	down_full_sep
ENSMUSG00000033249	Hsf4	0.349195	0.294936	0.420017	0.354716	0.380727	0.566425	0.413725	0.453626	6.8095	9.52639	7.96253	8.09947	0.496195	0.271095	no_change	4.00728	8.614e-39	up_full_sep
ENSMUSG00000033268	Duox1	1.63629	1.63629	1.51194	1.59484	5.77548	6.19622	5.47343	5.81505	0.683589	0.711654	0.588705	0.661316	1.59004	1.63552e-10	up_full_sep	-0.500267	0.0861475	no_change
ENSMUSG00000033316	Galnt9	3.35807	3.50298	3.42875	3.42993	2.58432	5.07104	5.8137	4.48969	13.2065	20.4612	22.6212	18.763	0.383376	0.174289	no_change	2.25507	6.82894e-25	up_full_sep
ENSMUSG00000033327	Tnxb	1.8342	2.57611	1.29609	1.90213	5.8735	11.4265	8.4095	8.56982	40.5991	46.128	50.3862	45.7044	1.87634	0.000232577	up_full_sep	4.20697	5.6425e-20	up_full_sep
ENSMUSG00000033342	Plppr5	0.457355	0.570427	0.665156	0.564313	2.51194	2.36242	2.86619	2.58019	1.92959	1.38634	1.65124	1.65573	1.74536	1.91795e-08	up_full_sep	1.47685	1.03846e-06	up_full_sep
ENSMUSG00000033350	Chst2	57.3416	60.8979	62.0826	60.1074	65.0692	79.8486	76.6155	73.8444	183.497	223.476	201.574	202.849	0.341132	0.0543868	no_change	1.72968	1.05502e-31	up_full_sep
ENSMUSG00000033355	Rtp4	1.79837	1.9832	1.48037	1.75398	6.8095	4.40674	3.99912	5.07178	8.43928	2.98293	2.54411	4.65544	1.31148	0.0127626	no_change	1.36407	0.00511695	up_full_sep
ENSMUSG00000033356	Pus7l	12.6745	10.033	12.2034	11.637	5.29045	4.35604	4.08388	4.57679	2.47153	2.66476	1.86254	2.33294	-1.15084	2.63711e-14	no_change	-1.70311	4.80994e-29	down_full_sep
ENSMUSG00000033389	Arhgap44	22.1981	25.8245	21.1458	23.0561	24.5599	26.609	25.2555	25.4748	65.7903	70.702	71.0063	69.1662	0.158685	0.615274	no_change	1.59503	1.98837e-13	up_full_sep
ENSMUSG00000033419	Snap91	70.874	59.8508	66.4009	65.7086	63.3677	58.5198	63.0108	61.6328	172.203	174.804	194.084	180.364	-0.0382116	0.853593	no_change	1.4543	5.22937e-36	up_full_sep
ENSMUSG00000033427	Upb1	0.313841	0.380727	0.330498	0.341689	0.708252	1.10417	0.676341	0.829588	0.776604	0.726467	0.782503	0.761858	1.38021	0.000144187	up_full_sep	1.64402	8.74886e-07	up_full_sep
ENSMUSG00000033436	Armcx2	176.965	187.902	174.17	179.679	180.688	179.973	198.239	186.3	58.8624	62.1523	58.0499	59.6882	0.14161	0.176008	no_change	-1.40667	1.17084e-61	down_full_sep
ENSMUSG00000033498	Strc	0.222934	0.345373	0.380727	0.316345	13.5628	14.5375	18.5858	15.5621	29.2476	57.4668	54.2114	46.9753	4.92967	1.56907e-34	up_full_sep	6.50003	2.2029e-62	up_full_sep
ENSMUSG00000033510	Otud7a	1.522	1.91761	1.86453	1.76804	1.25205	3.07978	2.76478	2.36554	6.92814	7.29371	6.82572	7.01585	0.439266	0.233343	no_change	1.85932	8.32433e-11	up_full_sep
ENSMUSG00000033526	Ppip5k1	36.7684	34.8081	34.4468	35.3411	27.7623	30.9682	32.7359	30.4888	99.4148	121.359	104.2	108.325	-0.175958	0.288191	no_change	1.63076	1.44115e-38	up_full_sep
ENSMUSG00000033569	Adgrb3	23.681	20.3549	24.7721	22.936	18.012	11.7923	13.7599	14.5214	11.9378	6.24044	4.16185	7.4467	-0.612341	0.0185213	no_change	-1.37255	3.04064e-09	down_full_sep
ENSMUSG00000033579	Fa2h	0.144413	0.237396	0.149864	0.177224	0.709763	1.522	1.73426	1.32201	45.1903	44.2492	78.6434	56.0276	3.05638	3.09782e-08	up_full_sep	7.83378	2.13273e-55	up_full_sep
ENSMUSG00000033581	Igf2bp2	131.553	139.875	132.72	134.716	82.9194	90.6103	94.8776	89.4691	48.6432	46.6876	47.5156	47.6154	-0.48974	0.00669003	no_change	-1.32186	1.38417e-16	down_full_sep
ENSMUSG00000033595	Lgi3	2.32869	4.00268	2.33899	2.89012	5.0211	7.09713	7.54364	6.55396	58.9659	72.0196	93.6425	74.876	1.03358	0.00156931	no_change	4.39568	2.07514e-54	up_full_sep
ENSMUSG00000033615	Cplx1	19.1626	18.819	20.2187	19.4001	30.6869	42.8514	44.4755	39.3379	525.903	581.7	610.475	572.693	1.01701	3.06648e-05	no_change	4.83015	1.62719e-108	up_full_sep
ENSMUSG00000033634	Nat8f2	0.0662055	0.062332	0.0405182	0.0563519	0.12409	0.0921103	0.12409	0.11343	1.59444	2.87221	2.71924	2.3953	2.86086	0.0504051	no_change	7.25863	1.2395e-09	up_full_sep
ENSMUSG00000033644	Piwil2	0.204029	0.253783	0.362294	0.273369	0.165181	0.315353	0.373106	0.284547	1.03228	0.966974	0.726467	0.908573	0.235044	0.756951	no_change	2.15909	1.43974e-06	up_full_sep
ENSMUSG00000033685	Ucp2	56.3592	70.5388	54.05	60.316	79.8742	132.628	118.047	110.183	115.498	100.257	244.002	153.252	0.882233	0.0612041	no_change	1.33437	0.0013585	up_full_sep
ENSMUSG00000033688	1300017J02Rik	0.5258	0.253783	0.380727	0.38677	0.198671	0.406856	0.376725	0.327418	0.568564	1.40867	4.76572	2.24765	-0.170176	0.916763	no_change	2.38497	0.00475234	up_full_sep
ENSMUSG00000033720	Sfxn5	20.0401	22.3071	20.3648	20.904	33.4007	39.3021	38.2827	36.9951	61.2546	61.765	65.1193	62.713	0.825979	4.07177e-06	no_change	1.59677	2.83627e-22	up_full_sep
ENSMUSG00000033737	Fndc3c1	17.2338	14.3511	17.3549	16.3133	2.40766	2.08797	2.86619	2.45394	0.110922	0.0732055	0.0473942	0.0771738	-2.31284	0.00394585	down_full_sep	-7.24228	4.85312e-17	down_full_sep
ENSMUSG00000033767	D930015E06Rik	108.232	112.412	106.187	108.944	81.7506	80.1103	78.0012	79.954	28.1486	26.8659	50.5055	35.1734	-0.357765	0.234265	no_change	-1.47648	1.14916e-09	down_full_sep
ENSMUSG00000033781	Asb13	13.5554	12.2936	12.7754	12.8748	7.54364	7.62862	6.85832	7.34352	47.7629	58.8072	43.0261	49.8654	-0.717707	3.08322e-06	no_change	1.95363	1.63311e-50	up_full_sep
ENSMUSG00000033788	Dysf	15.7804	17.3428	18.4926	17.2053	13.1018	16.9795	17.7691	15.9501	89.6878	96.6649	98.7448	95.0325	-0.0700391	0.876341	no_change	2.45686	1.66049e-23	up_full_sep
ENSMUSG00000033825	Tpsb2	3.04329	3.41237	3.69533	3.38367	0.902772	1.49653	2.08433	1.49455	0.068313	0.0473942	0.0492842	0.0549972	-0.847557	0.539633	no_change	-6.38862	3.77686e-07	down_full_sep
ENSMUSG00000033826	Dnah8	3.06365	4.09386	3.21395	3.45715	5.83667	7.06101	5.78136	6.22635	6.24044	7.17378	14.3794	9.26455	0.759283	0.00884608	no_change	1.37319	8.66197e-08	up_full_sep
ENSMUSG00000033854	Kcnk10	1.8342	1.19201	2.03886	1.68836	0.380727	0.583347	0.428783	0.464286	3.23276	2.98293	2.823	3.0129	-1.39628	3.84079e-09	down_full_sep	0.962775	3.5858e-09	no_change
ENSMUSG00000033857	Engase	12.6802	13.6691	12.3202	12.8898	10.9896	11.9445	10.0863	11.0068	60.1735	55.5601	56.3592	57.3642	-0.179875	0.419806	no_change	2.14582	2.3141e-41	up_full_sep
ENSMUSG00000033863	Klf9	4.80046	4.80046	4.77332	4.79141	28.6073	38.9581	40.2433	35.9362	154.224	150.075	184.887	163.062	2.73031	3.27271e-71	up_full_sep	4.83726	1.93746e-233	up_full_sep
ENSMUSG00000033871	Ppargc1b	7.24447	7.61385	6.54032	7.13288	9.20861	12.3202	11.5365	11.0218	18.154	20.9734	20.3123	19.8132	0.595729	0.217439	no_change	1.42744	0.000361051	up_full_sep
ENSMUSG00000033880	Lgals3bp	5.47343	7.31075	4.92805	5.90408	22.6212	32.9603	22.7685	26.1167	66.6108	42.1503	56.9018	55.2209	2.01554	1.7227e-10	up_full_sep	3.09834	2.41533e-25	up_full_sep
ENSMUSG00000033882	Rbm46	1.72723	1.9513	2.18316	1.9539	1.10417	0.633421	0.689347	0.80898	0.297044	0.356185	0.23535	0.296193	-0.811439	0.253667	no_change	-1.94725	0.001399	down_full_sep
ENSMUSG00000033906	Zdhhc15	21.7932	19.7932	22.298	21.2948	13.8006	10.515	10.3749	11.5635	4.04748	3.83887	3.77583	3.88739	-0.823186	0.000281176	no_change	-1.96949	1.27441e-20	down_full_sep
ENSMUSG00000033910	Gucy1a3	39.0621	36.7797	35.2167	37.0195	35.9853	32.2068	33.545	33.9124	13.5312	8.11337	13.0438	11.5628	-0.0928728	0.862339	no_change	-1.49217	1.89712e-06	down_full_sep
ENSMUSG00000033949	Trim36	18.9432	13.2065	20.7215	17.6237	21.2249	16.0182	21.8232	19.6888	100.22	101.404	86.799	96.1408	0.178493	0.677567	no_change	2.4361	1.00708e-17	up_full_sep
ENSMUSG00000033952	Aspm	98.0933	82.4368	105.492	95.3408	26.3302	21.6316	21.7709	23.2442	3.26481	5.30792	21.5537	10.0421	-1.90454	1.8624e-05	down_full_sep	-2.95462	9.3621e-13	down_full_sep
ENSMUSG00000033966	Cdkl4	1.1882	0.70051	0.665156	0.851287	1.01266	1.10805	1.17118	1.0973	2.08611	2.52158	2.72524	2.44431	0.341027	0.329133	no_change	1.41637	4.95671e-08	up_full_sep
ENSMUSG00000033970	Rfc3	22.3071	19.799	21.6684	21.2582	19.7737	16.1469	18.7943	18.2383	2.70115	2.95475	5.0366	3.56417	-0.189001	0.473965	no_change	-2.06559	1.59436e-24	down_full_sep
ENSMUSG00000033981	Gria2	23.4613	14.5814	18.6925	18.9118	8.27666	6.35355	5.2072	6.61247	78.6731	67.6779	49.937	65.4293	-1.37655	1.73453e-05	down_full_sep	1.81012	6.73451e-10	up_full_sep
ENSMUSG00000033985	Tesk2	11.2244	11.7245	11.7374	11.5621	13.9659	16.188	14.8744	15.0094	61.9421	61.7009	55.2108	59.6179	0.390528	0.00423425	no_change	2.35139	1.81041e-95	up_full_sep
ENSMUSG00000033987	Dnah17	13.6651	16.6445	11.8431	14.0509	32.3477	44.6943	38.6357	38.5592	8.57928	8.46519	9.3359	8.79346	1.44011	9.58034e-09	up_full_sep	-0.47326	0.0751606	no_change
ENSMUSG00000033998	Kcnk1	15.9809	20.8995	16.5569	17.8124	27.6848	32.2983	32.7894	30.9242	114.761	120.939	147.446	127.716	0.800255	2.73286e-06	no_change	2.79477	5.74423e-74	up_full_sep
ENSMUSG00000034023	Fancd2	16.9347	13.5312	16.5783	15.6814	5.18999	4.6777	5.6975	5.1884	4.82276	5.62596	11.0382	7.1623	-1.38939	4.13853e-05	down_full_sep	-0.856451	0.00932914	no_change
ENSMUSG00000034031	Ccdc182	0.224446	0.178193	0.110922	0.171187	0.631438	1.47068	0.908821	1.00365	0.0831269	0.122044	0.109032	0.104734	2.85074	0.000712557	up_full_sep	-0.49873	0.654487	no_change
ENSMUSG00000034040	Wbscr17	14.9363	13.2915	16.0267	14.7515	15.4715	18.5402	19.2867	17.7661	66.1403	71.2865	66.5506	67.9925	0.299276	0.100668	no_change	2.20187	7.27475e-52	up_full_sep
ENSMUSG00000034041	Lyl1	2.12951	2.96703	2.77666	2.6244	3.11209	5.20505	2.73909	3.68541	5.12321	5.21084	15.2572	8.5304	0.476723	0.315934	no_change	1.60548	1.88672e-05	up_full_sep
ENSMUSG00000034057	Myrfl	0.313841	0.217041	0.345373	0.292085	0.341371	0.252271	0.217041	0.270228	0.995589	0.770805	0.557597	0.774663	0.0558227	0.978077	no_change	1.86527	0.000957287	up_full_sep
ENSMUSG00000034098	Fstl5	4.97903	3.86522	4.93008	4.59144	1.5923	1.522	1.88357	1.66596	0.388423	0.391539	0.181567	0.32051	-1.10657	0.000134484	no_change	-2.85566	2.10872e-20	down_full_sep
ENSMUSG00000034110	Kctd7	6.10318	6.89058	6.10096	6.36491	4.44287	5.53596	5.0211	4.99998	15.3961	18.057	21.4896	18.3143	-0.249526	0.175277	no_change	1.46731	8.26413e-27	up_full_sep
ENSMUSG00000034115	Scn11a	12.7188	12.7435	12.0218	12.4947	4.17404	6.21851	8.02335	6.13863	0.244768	0.391539	0.23535	0.290553	-0.875162	0.00145115	no_change	-4.26235	1.13444e-43	down_full_sep
ENSMUSG00000034127	Tspan8	12.0847	9.81239	12.3523	11.4165	26.9076	11.7479	17.3035	18.653	101.212	121.565	67.6615	96.8128	0.690878	0.101629	no_change	3.04343	1.93938e-18	up_full_sep
ENSMUSG00000034145	Tmem63c	2.33055	1.67049	1.55408	1.85171	0.709763	2.90869	2.08433	1.90093	12.5837	15.1012	14.7151	14.1333	0.128501	0.771376	no_change	2.62865	3.30989e-24	up_full_sep
ENSMUSG00000034157	Cipc	40.8542	44.0692	42.6137	42.5124	41.0069	42.966	43.4915	42.4881	112.01	103.069	135.088	116.722	0.0430235	0.746602	no_change	1.46111	6.94862e-73	up_full_sep
ENSMUSG00000034161	Scx	14.5831	27.1083	15.8424	19.1779	25.0572	28.67	24.4096	26.0456	3.88026	3.45916	5.0366	4.12534	0.450149	0.195728	no_change	-1.75301	1.45611e-09	down_full_sep
ENSMUSG00000034164	Emid1	25.3998	35.6996	25.7612	28.9535	57.5637	67.5093	66.1626	63.7452	83.0531	81.7506	97.5669	87.4569	1.13119	0.000216346	no_change	1.6174	1.00556e-08	up_full_sep
ENSMUSG00000034171	Faah	22.3863	22.5534	21.1482	22.0293	28.9718	38.2789	38.0192	35.09	55.1535	63.5315	57.8737	58.8529	0.674117	0.00328153	no_change	1.43455	2.27216e-12	up_full_sep
ENSMUSG00000034173	Zbed5	6.78558	6.13972	7.06101	6.6621	7.18109	5.18801	5.94015	6.10308	1.522	1.51414	0.752372	1.26283	-0.0709352	0.84354	no_change	-1.58311	3.09718e-12	down_full_sep
ENSMUSG00000034187	Nsf	53.8537	50.4566	53.3797	52.5633	34.7957	38.323	38.5258	37.2148	263.493	264.682	282.195	270.123	-0.438073	0.000558658	no_change	2.32128	3.32048e-99	up_full_sep
ENSMUSG00000034206	Polq	24.835	18.7791	27.1542	23.5895	14.5831	11.5472	10.6114	12.2472	3.8826	4.20634	10.9848	6.35793	-0.888436	0.0104754	no_change	-1.57763	4.39297e-07	down_full_sep
ENSMUSG00000034227	Foxj1	2.4464	3.09982	2.44791	2.66471	9.37221	11.3851	13.0616	11.273	10.4995	16.7696	18.8288	15.366	1.83321	8.24881e-07	up_full_sep	2.31025	3.53157e-11	up_full_sep
ENSMUSG00000034265	Zdhhc14	29.6283	38.3551	28.0264	32.0033	55.8983	61.6525	76.7381	64.7629	8.10297	9.16016	13.8024	10.3552	1.01607	0.000733602	no_change	-1.41756	4.36989e-07	down_full_sep
ENSMUSG00000034310	Tmem132d	12.7253	12.2936	14.8479	13.2889	20.5669	18.2188	24.8018	21.1958	0.144413	0.213329	0.141011	0.166251	0.673709	0.0322267	no_change	-5.39587	5.20195e-44	down_full_sep
ENSMUSG00000034311	Kif4	43.803	37.3347	48.4623	43.2	14.006	11.4327	12.8712	12.7699	1.38065	2.18494	10.2073	4.59097	-1.66275	0.000176626	down_full_sep	-2.81108	7.04356e-12	down_full_sep
ENSMUSG00000034312	Iqsec1	48.3372	67.2653	48.4147	54.6724	89.2591	151.964	135.72	125.648	133.604	162.196	279.912	191.904	1.21248	0.000219376	no_change	1.7854	3.59338e-09	up_full_sep
ENSMUSG00000034317	Trim59	39.6008	29.2975	47.8664	38.9216	15.6583	10.7098	15.0189	13.7957	1.86998	2.24116	8.05939	4.05684	-1.41235	0.0204532	no_change	-2.78404	2.68617e-07	down_full_sep
ENSMUSG00000034324	Tmem132c	251.094	277.265	256.242	261.534	410.663	381.714	429.077	407.151	82.2531	105.355	87.0506	91.553	0.688676	2.10347e-05	no_change	-1.33476	4.26179e-19	down_full_sep
ENSMUSG00000034329	Brip1	44.3682	33.549	37.8988	38.6054	25.6103	17.4568	21.333	21.4667	3.19429	4.07952	5.98014	4.41798	-0.791471	0.044685	no_change	-2.65603	6.61387e-15	down_full_sep
ENSMUSG00000034330	Plcg2	4.76572	4.52305	5.30427	4.86435	3.75226	4.79617	3.81831	4.12225	10.2308	7.20042	23.529	13.6534	-0.141919	0.777937	no_change	1.43169	5.94616e-06	up_full_sep
ENSMUSG00000034341	Wbp2	32.5062	42.8074	33.9034	36.4057	46.4756	64.6049	66.5506	59.2104	103.859	110.243	180.483	131.528	0.707526	0.0750013	no_change	1.82237	7.2765e-08	up_full_sep
ENSMUSG00000034349	Smc4	101.131	85.9199	111.623	99.558	42.3336	31.0808	34.2954	35.9032	26.5479	22.9622	46.8017	32.104	-1.35417	1.36783e-05	down_full_sep	-1.48879	3.89402e-07	down_full_sep
ENSMUSG00000034353	Ramp1	0.351085	0.345373	0.362294	0.352917	0.835297	0.827168	0.752372	0.804945	3.55727	2.08433	3.52923	3.05694	1.3804	0.000253302	up_full_sep	2.91268	3.69277e-19	up_full_sep
ENSMUSG00000034402	Kcnh5	4.32451	3.95297	4.43822	4.23857	3.79041	5.0331	4.46883	4.43078	34.4266	39.3162	32.9603	35.5677	0.109632	0.647992	no_change	2.88951	5.94982e-87	up_full_sep
ENSMUSG00000034413	Neurl1b	21.0152	23.0088	21.0781	21.7007	19.4873	23.1877	26.4199	23.0316	4.50049	4.04313	6.083	4.87554	0.104764	0.812565	no_change	-1.75401	1.62805e-10	down_full_sep
ENSMUSG00000034422	Parp14	7.37873	6.86411	7.78995	7.34426	12.6299	11.0197	9.3985	11.016	44.8852	31.2551	34.9558	37.032	0.558005	0.117416	no_change	2.27788	5.2962e-15	up_full_sep
[truncated: 3,018 more rows]

## Sheet: SOC
Ensembl_ID	gene_symbol	SOC_E16h_1	SOC_E16_2	SOC_E16_3	SOC_E16_4	SOC_E16_average	SOC_P0_1	SOC_P0_2	SOC_P0_3	SOC_P0_4	SOC_P0_average	SOC_P16_1	SOC_P16_2	SOC_P16_3	SOC_P16_average	SOC_P0_log2FC	SOC_P0_padj	SOC_P0_DEG_full_sep	SOC_P16_log2FC	SOC_P16_padj	SOC_P16_DEG_full_sep
ENSMUSG00000000028	Cdc45	17.2176	11.6583	13.4008	14.2267	14.1259	5.22885	5.65082	4.32912	10.4662	6.41875	5.39839	4.41494	4.96814	4.92716	-1.46352	3.56419e-06	down_full_sep	-2.07131	5.21218e-10	down_full_sep
ENSMUSG00000000031	H19	2258.04	2258.04	2258.04	1930.12	2176.06	245.376	219.326	185.764	141.421	197.972	4.45674	3.8929	8.48937	5.613	-3.3385	5.61177e-40	down_full_sep	-8.96913	1.7085e-223	down_full_sep
ENSMUSG00000000184	Ccnd2	144.113	185.863	138.935	152.296	155.302	28.4492	32.9907	29.3229	50.6547	35.3544	14.1486	15.386	20.1361	16.5569	-2.06456	8.94025e-28	down_full_sep	-3.28289	2.61475e-58	down_full_sep
ENSMUSG00000000392	Fap	19.9558	15.1527	11.7439	26.5747	18.3568	2.5636	1.84875	2.00913	3.69334	2.52871	2.94541	1.97729	2.5992	2.5073	-3.5097	6.89231e-37	down_full_sep	-3.78341	1.31402e-34	down_full_sep
ENSMUSG00000000402	Egfl6	28.6219	20.5584	19.2626	22.4164	22.7148	6.59677	5.85571	5.8735	6.59677	6.23069	17.3767	14.9647	12.6538	14.9984	-2.17108	4.80479e-47	down_full_sep	-0.773124	7.30184e-07	no_change
ENSMUSG00000000435	Myf5	2.88099	1.57447	1.04348	2.13746	1.9091	0.0405182	0.929845	0.0405182	0.0405182	0.26285	0.0405182	0.843212	0.0405182	0.308083	-5.86718	0.00242896	down_full_sep	-6.3229	0.00205119	down_full_sep
ENSMUSG00000000555	Itga5	12.7934	14.7234	14.183	11.0645	13.1911	3.65162	3.60343	3.8594	1.94263	3.26427	3.69533	4.64297	4.00644	4.11492	-2.5515	5.91136e-21	down_full_sep	-2.33469	1.00017e-15	down_full_sep
ENSMUSG00000000567	Sox9	57.2819	69.6858	47.0718	62.0826	59.0305	10.5338	11.0583	10.7657	13.3786	11.4341	14.8217	15.7984	12.2561	14.292	-2.46906	2.27991e-49	down_full_sep	-2.18867	3.72215e-34	down_full_sep
ENSMUSG00000000693	Loxl3	67.8157	42.8074	54.9326	35.4689	50.2562	15.7402	9.97226	10.4995	9.13703	11.3373	8.04908	7.68233	9.3846	8.372	-2.22985	3.4146e-24	down_full_sep	-2.84995	6.04479e-33	down_full_sep
ENSMUSG00000000739	Sult5a1	3.22046	2.00913	3.14609	2.03708	2.60319	1.45128	1.2483	1.39712	1.25205	1.33718	0.964777	1.28472	0.0405182	0.763337	-1.78669	1.11683e-07	down_full_sep	-3.84284	8.54314e-12	down_full_sep
ENSMUSG00000000753	Serpinf1	57.1733	50.9456	62.1173	35.1434	51.3449	14.02	13.1929	12.149	11.1104	12.6181	16.3333	18.3133	22.8074	19.1513	-2.09603	1.29459e-14	down_full_sep	-1.47305	4.60122e-07	down_full_sep
ENSMUSG00000000901	Mmp11	16.9735	18.8895	19.4326	11.6339	16.7324	4.72802	6.28974	5.55775	6.74539	5.83022	2.04283	1.55204	2.55373	2.04953	-1.86401	9.011e-15	down_full_sep	-4.09058	3.25393e-42	down_full_sep
ENSMUSG00000001119	Col6a1	322.58	224.927	259.413	128.221	233.785	62.5738	49.8153	54.7182	40.213	51.8301	13.3863	11.2387	33.7006	19.4419	-2.06941	1.74866e-08	down_full_sep	-3.55742	1.40455e-20	down_full_sep
ENSMUSG00000001131	Timp1	5.8137	5.02936	6.41099	5.30205	5.63902	1.84493	1.47835	1.48797	1.60015	1.60285	1.54426	1.35969	0.0405182	0.981491	-2.65921	1.99888e-20	down_full_sep	-4.19008	6.36548e-24	down_full_sep
ENSMUSG00000001228	Uhrf1	67.9586	45.7934	51.5475	36.5391	50.4597	10.4491	10.2699	9.67826	13.0301	10.8568	3.41237	2.40766	3.86522	3.22842	-2.31957	1.19748e-07	down_full_sep	-4.64977	2.55655e-23	down_full_sep
ENSMUSG00000001249	Hpn	2.32691	2.64765	3.44086	1.33226	2.43692	1.05637	1.2483	1.08683	1.12486	1.12909	2.04497	3.30082	3.12954	2.82511	-2.3917	1.23685e-09	down_full_sep	-0.213493	0.667093	no_change
ENSMUSG00000001288	Rarg	34.5892	38.6236	36.907	26.5808	34.1752	5.73526	4.88064	5.55961	4.45674	5.15806	3.81058	4.81228	4.70992	4.44426	-3.07287	3.07583e-50	down_full_sep	-3.50372	2.10105e-52	down_full_sep
ENSMUSG00000001348	Acp5	2.57845	1.51194	1.96584	3.61138	2.4169	1.08273	1.06586	0.995589	0.843212	0.996847	1.24199	2.27672	0.0405182	1.18641	-3.13605	2.29015e-05	down_full_sep	-1.93213	0.00958019	no_change
ENSMUSG00000001403	Ube2c	19.1129	21.5959	21.6061	10.6158	18.2327	5.32029	7.74342	5.50926	4.82276	5.84893	1.30253	1.66407	1.88357	1.61672	-1.96653	0.00293615	down_full_sep	-4.83441	2.24706e-12	down_full_sep
ENSMUSG00000001435	Col18a1	175.411	160.495	191.264	87.1837	153.588	41.1138	34.6869	30.7584	23.6931	32.563	10.5469	11.3851	31.025	17.6523	-2.14704	5.4762e-10	down_full_sep	-3.0908	1.86117e-17	down_full_sep
ENSMUSG00000001473	Tubb6	51.2017	31.1375	32.9688	27.7688	35.7692	6.74539	6.41939	6.4991	7.25143	6.72883	4.62485	4.41494	5.6666	4.90213	-2.66147	2.56308e-39	down_full_sep	-3.35368	1.87564e-49	down_full_sep
ENSMUSG00000001493	Meox1	3.07764	3.2603	3.47976	3.13169	3.23735	1.84493	1.6556	1.39898	1.20962	1.52728	2.79694	4.58288	4.51259	3.96414	-1.79138	2.0569e-09	down_full_sep	-0.0113455	0.971758	no_change
ENSMUSG00000001497	Pax9	2.42025	2.93113	3.03917	1.6096	2.50004	0.896257	0.0405182	0.91939	0.0405182	0.474171	0.0405182	0.0405182	0.0405182	0.0405182	-5.81558	8.06398e-06	down_full_sep	-7.80446	7.24989e-07	down_full_sep
ENSMUSG00000001506	Col1a1	901.431	1284.61	1227.82	883.536	1074.35	100.532	76.8124	89.5809	38.3715	76.3243	39.0419	38.0347	88.3182	55.1316	-3.66828	4.29577e-22	down_full_sep	-4.06575	1.01686e-23	down_full_sep
ENSMUSG00000001510	Dlx3	1.84493	2.57611	2.24522	2.28621	2.23812	0.0405182	0.0405182	0.959414	0.818081	0.464633	0.0405182	0.0405182	0.0405182	0.0405182	-5.16287	3.45741e-09	down_full_sep	-7.54504	6.51765e-09	down_full_sep
ENSMUSG00000001517	Foxm1	6.93279	10.5036	7.99534	6.98219	8.10349	2.67585	5.44306	4.01307	3.57543	3.92685	1.74266	1.66407	2.60119	2.00264	-1.48947	0.000777785	down_full_sep	-3.08394	6.9895e-11	down_full_sep
ENSMUSG00000001555	Fkbp10	142.534	120.457	139.824	78.6551	120.367	24.6061	20.9414	18.7246	16.9159	20.297	9.47029	9.82254	15.7699	11.6876	-2.53266	2.51698e-30	down_full_sep	-3.46376	1.80002e-47	down_full_sep
ENSMUSG00000001604	Tcea3	5.64486	5.09074	5.54014	4.10771	5.09586	1.1577	1.30458	1.20216	1.33415	1.24965	1.17317	1.12297	1.72723	1.34112	-3.30116	1.23688e-25	down_full_sep	-3.36235	3.90317e-21	down_full_sep
ENSMUSG00000001665	Gstt3	3.6178	3.00771	3.76058	2.93913	3.3313	1.78442	1.4345	1.2786	1.60015	1.52442	3.54111	3.79041	4.07207	3.8012	-1.82803	7.56119e-15	down_full_sep	-0.18614	0.454466	no_change
ENSMUSG00000001672	Marveld3	2.1593	1.6119	1.41285	1.42051	1.65114	1.21818	1.30458	1.05398	1.16705	1.18595	1.30458	1.28472	0.0405182	0.876605	-1.41635	3.37243e-05	down_full_sep	-2.34435	3.26885e-07	down_full_sep
ENSMUSG00000001741	Il16	9.62649	7.11514	7.13122	6.92167	7.69863	4.22738	3.37511	4.0497	4.59143	4.06091	6.58867	6.66492	21.4713	11.575	-1.35721	0.000616377	down_full_sep	0.444184	0.3436	no_change
ENSMUSG00000001761	Smo	148.579	112.59	146.523	86.2638	123.489	53.3738	48.1759	46.6773	34.9016	45.7822	28.5477	24.3146	42.0162	31.6262	-1.3471	6.04073e-11	down_full_sep	-1.88891	3.11941e-18	down_full_sep
ENSMUSG00000001865	Cpa3	8.55393	5.816	5.74816	3.6136	5.93292	1.1577	1.10417	1.02152	1.67049	1.23847	0.0405182	1.07155	0.0405182	0.384196	-3.64135	9.80375e-11	down_full_sep	-6.53774	8.6034e-13	down_full_sep
ENSMUSG00000001870	Ltbp1	90.5857	72.4747	70.5388	60.0274	73.4067	7.90535	7.00515	8.07472	8.75563	7.93521	15.568	13.7559	12.6581	13.994	-3.37257	9.12415e-184	down_full_sep	-2.51306	4.63053e-97	down_full_sep
ENSMUSG00000002007	Srpk3	8.951	3.66747	3.59375	6.07909	5.57283	1.89812	2.01918	2.38472	1.60015	1.97554	6.80612	6.10096	10.7555	7.88754	-2.15718	5.52615e-09	down_full_sep	0.294429	0.543246	no_change
ENSMUSG00000002020	Ltbp2	39.0543	33.8163	36.7684	21.1821	32.7053	1.6686	1.95964	2.06681	1.28998	1.74626	2.79694	2.09967	7.50547	4.13403	-5.08635	3.85843e-31	down_full_sep	-3.4278	3.9827e-14	down_full_sep
ENSMUSG00000002104	Rapsn	5.42049	2.89628	2.77666	1.94692	3.26009	1.84493	1.43628	1.44468	1.16705	1.47324	1.65974	1.28472	1.88357	1.60934	-1.94462	1.3223e-05	down_full_sep	-2.05028	1.74921e-05	down_full_sep
ENSMUSG00000002227	Mov10	22.4842	20.116	24.9072	13.6314	20.2847	5.63212	6.88859	6.83178	4.21054	5.89076	1.81128	2.09967	4.64297	2.85131	-2.09676	3.83332e-09	down_full_sep	-3.57728	2.95359e-20	down_full_sep
ENSMUSG00000002266	Zim1	105.959	127.632	115.498	164.616	128.426	35.0202	46.9236	48.9358	28.4922	39.843	9.90764	12.498	7.54773	9.98447	-1.65055	9.30653e-13	down_full_sep	-3.9195	1.69439e-56	down_full_sep
ENSMUSG00000002565	Scin	15.0128	13.05	13.1845	10.6203	12.9669	0.896257	0.900909	1.05637	0.973515	0.956764	0.870281	0.925339	0.0405182	0.612046	-6.53632	8.37606e-44	down_full_sep	-8.17521	3.42979e-20	down_full_sep
ENSMUSG00000002732	Fkbp7	19.1913	16.2479	13.7462	15.3367	16.1305	5.18189	4.32086	3.24398	5.60974	4.58912	4.50248	5.80294	5.29454	5.19998	-2.23208	1.15361e-31	down_full_sep	-2.15748	1.38052e-25	down_full_sep
ENSMUSG00000002845	Tmem39a	32.8912	27.3447	24.8212	29.3342	28.5978	10.0976	7.78069	10.3286	11.0602	9.81677	11.1415	8.56626	9.20308	9.63695	-1.71268	4.14454e-50	down_full_sep	-1.85036	3.10196e-48	down_full_sep
ENSMUSG00000002870	Mcm2	64.0401	56.7632	61.2102	48.4742	57.6219	20.2771	16.9493	13.6773	19.0324	17.484	5.79893	5.28654	7.67243	6.25263	-1.74796	7.05765e-09	down_full_sep	-3.55855	1.37317e-28	down_full_sep
ENSMUSG00000002900	Lamb1	226.442	184.478	201.439	165.759	194.529	58.0499	56.1126	47.9958	59.7426	55.4752	19.6648	21.2371	28.7705	23.2241	-1.70852	3.84848e-32	down_full_sep	-3.03305	1.95936e-83	down_full_sep
ENSMUSG00000002944	Cd36	24.5535	15.0189	14.7596	26.9163	20.3121	8.75964	7.61385	9.3985	9.3985	8.79262	4.69158	3.62213	3.08595	3.79989	-1.41461	2.08867e-05	down_full_sep	-3.12059	1.01964e-18	down_full_sep
ENSMUSG00000003032	Klf4	15.5841	19.5969	17.3712	16.3059	17.2145	5.26411	6.46137	7.36837	5.61551	6.17734	10.1248	9.04963	7.25143	8.80863	-1.78935	8.31649e-14	down_full_sep	-1.30079	3.65928e-07	no_change
ENSMUSG00000003190	Bcl2l12	8.9166	8.93672	9.78209	7.51579	8.7878	4.6817	4.59143	3.24618	3.7923	4.0779	2.29041	2.45965	3.53912	2.76306	-1.55622	1.04698e-11	down_full_sep	-2.45982	6.01217e-21	down_full_sep
ENSMUSG00000003227	Edar	2.8029	1.6119	1.8742	2.09012	2.09478	1.08683	1.43814	1.02152	1.16705	1.17839	0.964777	0.925339	0.0405182	0.643545	-1.89411	2.13065e-06	down_full_sep	-4.59127	1.51317e-08	down_full_sep
ENSMUSG00000003282	Plag1	31.4132	29.5099	25.9023	38.9319	31.4393	10.9961	9.55291	9.44391	11.0907	10.2709	9.32912	7.14923	6.7535	7.74395	-1.7684	8.64166e-37	down_full_sep	-2.37768	4.24614e-52	down_full_sep
ENSMUSG00000003355	Fkbp11	7.11283	5.4252	5.82192	4.112	5.61799	1.84493	1.84875	1.60015	1.17118	1.61625	2.04497	2.03282	1.72723	1.935	-2.68546	2.13407e-17	down_full_sep	-2.58251	4.29635e-14	down_full_sep
ENSMUSG00000003779	Kif20a	46.4756	37.0304	40.034	36.5813	40.0303	9.49454	10.6039	6.44758	10.429	9.24377	2.74149	2.94894	4.64647	3.44563	-2.2793	9.35749e-15	down_full_sep	-4.17541	2.63177e-37	down_full_sep
ENSMUSG00000003847	Nfat5	38.9994	66.5845	38.4435	91.0715	58.7747	18.3958	18.8386	23.4433	23.7455	21.1058	63.9621	69.3239	53.3959	62.2273	-1.50473	5.06063e-11	down_full_sep	0.224596	0.462903	no_change
ENSMUSG00000004044	Ptrf	68.914	72.2053	70.1662	56.952	67.0594	27.6848	25.1808	27.6125	22.4819	25.74	18.4095	16.4735	29.5302	21.4711	-1.36516	1.94041e-11	down_full_sep	-1.65781	1.43253e-14	down_full_sep
ENSMUSG00000004105	Angptl2	76.2928	49.9988	57.02	45.626	57.2344	18.5189	9.97415	8.07472	14.5019	12.7674	11.9703	9.52841	15.7181	12.4056	-2.24145	3.58072e-17	down_full_sep	-2.3464	1.53488e-16	down_full_sep
ENSMUSG00000004415	Col26a1	150.018	121.014	141.581	77.7701	122.596	55.9195	52.7657	46.0163	29.1492	45.9627	4.29699	4.81645	9.68369	6.26571	-1.32678	2.04832e-05	down_full_sep	-4.5555	4.88808e-45	down_full_sep
ENSMUSG00000004473	Clec11a	13.9068	12.8376	13.9848	13.8465	13.6439	5.0211	5.95184	4.8084	4.88467	5.1665	2.53978	4.81876	3.36847	3.57567	-1.78454	1.81706e-16	down_full_sep	-2.65526	2.80326e-27	down_full_sep
ENSMUSG00000004651	Tyr	1.84493	1.86043	1.67681	2.2946	1.91919	0.936438	0.0405182	0.91939	1.08683	0.745794	0.0405182	0.843212	0.0405182	0.308083	-3.31942	1.02873e-06	down_full_sep	-6.29383	2.77328e-06	down_full_sep
ENSMUSG00000004655	Aqp1	72.8267	47.6739	59.7146	51.8827	58.0245	9.3862	8.70439	6.7535	11.4657	9.07744	1.74266	1.60368	3.49533	2.28056	-2.8172	5.72761e-20	down_full_sep	-5.52094	2.02987e-53	down_full_sep
ENSMUSG00000004665	Cnn2	68.8129	58.9574	64.1058	49.3198	60.299	9.3152	10.7082	9.57294	9.94575	9.88551	11.1475	8.63219	10.6114	10.1303	-2.72058	1.53943e-56	down_full_sep	-2.78066	2.35815e-50	down_full_sep
ENSMUSG00000004864	Mapk13	4.97663	3.62213	4.09991	3.31513	4.00345	1.11944	1.25016	1.12894	1.29448	1.19826	1.81128	2.03493	0.0405182	1.29557	-3.03335	1.25785e-15	down_full_sep	-2.71315	1.13142e-11	down_full_sep
ENSMUSG00000004891	Nes	176.649	188.782	234.099	102.903	175.608	41.8247	59.5906	49.4998	49.9231	50.2096	21.6039	20.2144	27.9149	23.2444	-1.68833	6.53173e-15	down_full_sep	-2.86376	1.08378e-35	down_full_sep
ENSMUSG00000005124	Wisp1	63.9179	59.1872	51.0987	81.7202	63.981	6.2809	3.60719	3.8594	5.94015	4.92191	6.15399	5.69939	4.30812	5.38716	-4.03697	2.3082e-84	down_full_sep	-4.05292	9.45915e-72	down_full_sep
ENSMUSG00000005220	Corin	9.75644	10.1653	10.732	13.8906	11.1361	4.02128	4.91528	4.56077	3.9005	4.34946	1.74464	2.28255	2.03886	2.02202	-1.79165	1.06874e-23	down_full_sep	-3.545	6.81124e-47	down_full_sep
ENSMUSG00000005233	Spc25	23.5125	16.6665	15.7284	17.0123	18.2299	6.36237	7.57024	5.51137	9.25279	7.17419	2.6629	2.40766	2.40006	2.49021	-1.62326	1.90663e-07	down_full_sep	-3.7944	2.36941e-27	down_full_sep
ENSMUSG00000005251	Ripk4	9.07012	4.59143	4.90888	4.20234	5.69319	2.37398	1.9062	1.78874	2.35434	2.10582	2.79905	3.23276	3.54111	3.19097	-2.09368	1.44952e-12	down_full_sep	-1.50021	1.1792e-06	down_full_sep
ENSMUSG00000005320	Fgfr4	6.20186	4.79847	5.17735	4.25634	5.1085	1.21818	1.35092	1.16338	1.17527	1.22694	0.0405182	0.0405182	0.0405182	0.0405182	-3.39631	1.00404e-29	down_full_sep	-9.14182	1.15018e-13	down_full_sep
ENSMUSG00000005410	Mcm5	80.2768	54.05	66.1207	50.4745	62.7305	25.2852	20.2187	16.955	19.9558	20.6037	3.81831	4.28854	7.08174	5.06287	-1.60607	1.92023e-05	down_full_sep	-4.04844	4.10888e-25	down_full_sep
ENSMUSG00000005470	Asf1b	9.93176	7.58641	7.22366	7.28541	8.00681	3.08218	3.21395	2.48842	2.2986	2.77079	2.09967	1.12673	0.0405182	1.08897	-2.11537	0.00103261	down_full_sep	-4.31502	6.73175e-10	down_full_sep
ENSMUSG00000005836	Gata6	2.32869	2.06225	2.12218	2.03886	2.138	1.11944	0.997899	1.49002	1.29448	1.22546	1.03228	0.0405182	0.0405182	0.371105	-1.72044	1.15546e-06	down_full_sep	-5.01703	3.00691e-08	down_full_sep
ENSMUSG00000005973	Rcn1	256.763	215.928	230.218	251.598	238.627	86.1111	80.8638	67.7709	86.8676	80.4033	31.6116	24.5254	30.3559	28.831	-1.44147	2.15208e-15	down_full_sep	-2.98662	2.86312e-54	down_full_sep
ENSMUSG00000005994	Tyrp1	2.10362	1.44888	1.96584	1.80484	1.83079	0.975912	1.14086	0.889822	0.973515	0.995027	2.1593	1.55408	0.0405182	1.2513	-2.7081	8.67117e-05	down_full_sep	-1.25607	0.0687364	no_change
ENSMUSG00000006360	Crip1	14.6494	7.35673	7.6651	8.09343	9.44118	5.23088	3.64922	3.20455	4.33311	4.10444	8.59652	5.44526	7.89545	7.31241	-1.63926	3.07611e-08	down_full_sep	-0.725242	0.0243048	no_change
ENSMUSG00000006398	Cdc20	50.3784	37.1848	42.2891	28.9512	39.7009	13.0758	13.7174	8.75563	10.075	11.406	2.47002	3.09393	4.97429	3.51275	-1.91133	3.95042e-10	down_full_sep	-4.1036	1.84466e-34	down_full_sep
ENSMUSG00000006445	Epha2	9.93354	9.24904	10.4146	8.43928	9.50912	4.79617	4.59143	4.09386	3.48354	4.24125	3.74995	5.80294	5.45633	5.00307	-1.60461	9.78823e-12	down_full_sep	-1.45503	7.18437e-09	down_full_sep
ENSMUSG00000006498	Ptbp1	118.877	147.248	143.304	74.2431	120.918	32.856	42.9088	38.7409	27.2602	35.4415	18.1702	13.6215	24.6157	18.8024	-1.68858	4.78473e-09	down_full_sep	-2.69827	4.14646e-19	down_full_sep
ENSMUSG00000006538	Ihh	3.52763	4.1848	4.26656	2.52584	3.62621	0.896257	0.0405182	0.921167	0.0405182	0.474615	1.10805	0.0405182	0.0405182	0.396362	-6.53693	9.93201e-07	down_full_sep	-5.61949	1.2321e-05	down_full_sep
ENSMUSG00000006574	Slc4a1	11.2117	12.9074	12.9319	9.27267	11.5809	2.63319	1.96364	2.86101	1.99664	2.36362	4.9724	4.73411	4.30812	4.67154	-2.99019	3.54766e-08	down_full_sep	-1.89957	0.000980858	down_full_sep
ENSMUSG00000006784	Ttc25	2.98927	2.69936	4.07207	2.66091	3.1054	1.35545	2.26338	1.49002	1.84493	1.73845	1.36168	1.48037	0.0405182	0.960855	-1.42461	0.000214359	down_full_sep	-3.15678	1.32237e-10	down_full_sep
ENSMUSG00000006931	P3h4	66.0434	44.5107	50.9129	47.1649	52.158	19.0506	16.4471	14.01	14.1505	15.9146	19.0171	19.1804	19.2626	19.1534	-1.75343	7.15514e-33	down_full_sep	-1.50539	1.30986e-21	down_full_sep
ENSMUSG00000007041	Clic1	72.8949	45.6431	60.737	50.4879	57.4407	23.9957	18.3357	19.9767	20.2144	20.6306	13.6278	10.1386	13.422	12.3962	-1.47884	1.14364e-10	down_full_sep	-2.36317	2.50022e-22	down_full_sep
ENSMUSG00000007122	Casq1	9.63843	5.845	6.09705	6.85832	7.1097	1.01077	1.17992	1.49002	1.75108	1.35795	2.34469	2.46374	2.12951	2.31264	-3.57165	1.68877e-36	down_full_sep	-2.53993	3.8304e-21	down_full_sep
ENSMUSG00000007379	Dennd2c	10.9117	8.39133	7.77649	11.9197	9.74981	4.61276	4.59341	3.24618	4.24645	4.1747	3.01723	2.7455	2.8588	2.87384	-1.66442	6.78643e-18	down_full_sep	-2.59378	1.31531e-29	down_full_sep
ENSMUSG00000007805	Twist2	7.6627	4.48881	4.91086	3.7396	5.20049	2.00461	1.35331	1.84493	1.08683	1.57242	1.03228	0.843212	0.0405182	0.63867	-2.6306	4.46271e-07	down_full_sep	-6.30331	2.00023e-12	down_full_sep
ENSMUSG00000007877	Tcap	2.57845	1.61401	2.71924	1.61401	2.13143	0.977688	1.10417	0.925339	0.0405182	0.761929	1.17992	0.925339	0.0405182	0.715261	-3.49568	3.97411e-05	down_full_sep	-3.79551	5.4953e-05	down_full_sep
ENSMUSG00000008874	Clec3a	5.74816	4.46883	4.43822	2.58432	4.30988	1.08897	0.969284	1.02341	0.931735	1.00335	0.0405182	0.0405182	0.0405182	0.0405182	-4.28849	4.67677e-19	down_full_sep	-8.84923	2.76663e-12	down_full_sep
ENSMUSG00000009097	Tbx1	8.23615	10.0976	9.51881	7.14923	8.75043	1.52875	1.43814	1.84493	1.04537	1.4643	2.6629	1.60546	3.04544	2.43793	-3.66864	1.03264e-25	down_full_sep	-2.74674	1.02718e-14	down_full_sep
ENSMUSG00000009246	Trpm5	14.6536	12.0446	14.1869	9.87717	12.6906	2.05995	1.8509	1.56602	1.5368	1.75342	0.964777	1.00389	0.0405182	0.66973	-3.73499	4.32307e-58	down_full_sep	-7.40885	2.26519e-27	down_full_sep
ENSMUSG00000009487	Otog	17.2318	29.5961	26.5085	13.9806	21.8292	1.45128	1.21579	1.32096	0.973515	1.24038	0.964777	0.843212	0.0405182	0.616169	-5.56055	7.25832e-58	down_full_sep	-8.91224	2.96057e-23	down_full_sep
ENSMUSG00000010461	Eya4	17.016	23.8435	16.3408	29.518	21.6796	3.90955	5.5515	5.11339	6.01867	5.14828	7.16581	7.01624	6.17827	6.78677	-2.44878	1.28124e-43	down_full_sep	-2.10506	6.68654e-29	down_full_sep
ENSMUSG00000010660	Plcd1	24.1068	22.3376	22.6333	20.7132	22.4477	10.732	8.78757	9.17672	8.64625	9.33563	6.80798	5.70125	8.303	6.93741	-1.45881	1.35445e-19	down_full_sep	-2.07356	2.5448e-31	down_full_sep
ENSMUSG00000010830	Kdelr3	37.9213	25.599	25.249	24.5469	28.3291	3.54111	2.97351	2.33899	3.04151	2.97378	4.24246	2.87865	4.74131	3.95414	-3.81386	1.99758e-42	down_full_sep	-3.43723	9.60288e-31	down_full_sep
ENSMUSG00000011008	Mcoln2	2.28406	2.11801	2.34318	1.75108	2.12408	1.1577	0.999762	0.995589	0.879015	1.00802	0.870281	1.28623	0.0405182	0.732343	-2.79464	2.71767e-06	down_full_sep	-3.5615	9.07656e-07	down_full_sep
ENSMUSG00000011118	Panx3	8.7793	14.6752	11.6383	16.6445	12.9343	0.936438	1.04348	0.959414	0.818081	0.939353	0.0405182	0.0405182	0.0405182	0.0405182	-6.74423	1.56646e-26	down_full_sep	-10.6037	4.09587e-16	down_full_sep
ENSMUSG00000012017	Scarf2	49.9167	42.934	45.1008	26.7967	41.1871	6.97254	7.35484	8.01336	4.07561	6.60409	2.66476	2.46572	4.60535	3.24528	-2.86616	2.24184e-16	down_full_sep	-4.31227	2.45753e-29	down_full_sep
ENSMUSG00000012350	Ehf	6.1725	5.25422	4.47097	2.35434	4.56301	1.1577	1.39491	1.20216	1.29609	1.26271	1.1127	1.8742	0.0405182	1.00914	-3.09094	1.6423e-09	down_full_sep	-3.73616	1.5177e-10	down_full_sep
ENSMUSG00000012428	Steap4	2.92319	2.823	2.61133	4.79617	3.28842	1.25679	1.65759	1.49002	2.05569	1.61502	2.1593	2.09967	1.94074	2.06657	-1.64714	9.09945e-07	down_full_sep	-1.38809	8.22013e-05	down_full_sep
ENSMUSG00000012443	Kif11	88.3968	81.9285	80.9022	101.131	88.0896	22.651	30.4592	18.1507	43.3675	28.6571	8.05142	7.33283	8.30451	7.89626	-1.60357	0.000106952	down_full_sep	-3.76788	4.99855e-19	down_full_sep
ENSMUSG00000013076	Amotl1	216.842	190.41	198.644	142.145	187.01	65.5343	63.3238	61.9143	59.8765	62.6622	55.7576	52.4756	73.2864	60.5065	-1.45705	1.71239e-37	down_full_sep	-1.42126	3.50816e-31	down_full_sep
ENSMUSG00000013415	Igf2bp1	34.2325	36.9314	29.6646	24.8564	31.4212	3.58758	4.38055	3.40659	5.5169	4.2229	0.0405182	1.07155	0.0405182	0.384196	-3.3059	1.68539e-66	down_full_sep	-8.99868	1.47416e-32	down_full_sep
ENSMUSG00000013846	St3gal1	9.45848	12.0704	10.4557	11.6824	10.9168	4.68568	4.17215	5.11528	6.02086	4.99849	9.22918	10.7776	8.14181	9.38287	-1.52392	7.61165e-17	down_full_sep	-0.529831	0.00669694	no_change
ENSMUSG00000013936	Myl2	5.07104	2.70115	3.59375	6.18256	4.38712	1.22007	1.14297	0.962789	1.01266	1.08462	1.74464	1.92959	0.0405182	1.23825	-3.73176	7.70532e-05	down_full_sep	-2.94354	0.00268383	down_full_sep
ENSMUSG00000014158	Trpv4	17.3221	15.5302	15.868	10.9385	14.9147	2.00461	2.41195	1.95733	1.41474	1.94716	1.6119	1.83008	2.90193	2.11464	-3.76534	2.17005e-31	down_full_sep	-3.85639	1.81884e-27	down_full_sep
ENSMUSG00000014198	Zfp385c	2.71924	2.41791	3.17833	1.8525	2.542	1.22212	1.21579	1.32096	1.21114	1.2425	1.49002	1.42051	0.0405182	0.983683	-2.00703	2.56911e-07	down_full_sep	-2.68758	9.2644e-09	down_full_sep
ENSMUSG00000014329	Bicc1	45.4809	60.1577	49.4121	73.3687	57.1048	11.7306	10.0255	10.6434	13.7095	11.5272	11.7688	13.1099	14.069	12.9826	-2.41707	1.11148e-50	down_full_sep	-2.30218	6.38515e-40	down_full_sep
ENSMUSG00000014444	Piezo1	34.7307	44.0692	46.0432	26.3035	37.7867	9.22918	12.4458	11.6339	7.78069	10.2724	5.8671	6.47947	10.8181	7.72157	-2.00634	2.24221e-11	down_full_sep	-2.58074	6.25429e-16	down_full_sep
ENSMUSG00000014791	Elmo3	4.66799	3.5152	3.96142	2.90869	3.76333	2.21388	1.62665	2.52744	1.94692	2.07872	1.42669	1.9832	1.94074	1.78354	-1.37583	4.18066e-08	down_full_sep	-2.04204	5.27966e-12	down_full_sep
ENSMUSG00000015001	Oc90	299.316	307.82	316.377	243.508	291.755	1.01077	1.14297	1.35969	0.973515	1.12173	0.872622	0.0405182	0.0405182	0.317886	-9.64096	4.54289e-213	down_full_sep	-14.0214	8.33726e-31	down_full_sep
ENSMUSG00000015134	Aldh1a3	49.1247	38.7409	39.7203	55.2027	45.6971	5.42718	3.60924	4.67198	4.88467	4.64827	1.24199	1.48037	0.0405182	0.920959	-3.67079	3.85455e-92	down_full_sep	-7.52047	6.60205e-78	down_full_sep
ENSMUSG00000015340	Cybb	3.11209	3.28888	2.96703	4.45674	3.45619	1.67049	1.65974	1.65124	2.10551	1.77174	1.92357	2.35434	3.54111	2.60634	-1.50159	2.10285e-05	down_full_sep	-0.933091	0.0117148	no_change
ENSMUSG00000015354	Pcolce2	21.3011	14.9585	14.828	11.1872	15.5687	3.48954	3.60924	3.05963	5.41265	3.89276	18.0059	17.1454	10.3116	15.1543	-2.48442	7.97661e-24	down_full_sep	-0.229587	0.477154	no_change
ENSMUSG00000015533	Itga2	8.81963	8.09343	8.26633	12.9278	9.5268	3.54111	4.03881	3.24796	3.04329	3.46779	1.1127	1.6662	0.0405182	0.939806	-1.95326	2.42747e-11	down_full_sep	-5.18349	4.25134e-30	down_full_sep
ENSMUSG00000015880	Ncapg	32.3477	24.8128	17.8789	42.4327	29.368	6.75581	8.52562	5.16688	15.9809	9.10731	3.8712	4.22738	3.81467	3.97109	-1.89516	1.6902e-05	down_full_sep	-3.53671	1.70286e-14	down_full_sep
ENSMUSG00000016255	Tubb1	2.20144	1.80929	2.34828	1.47068	1.95742	0.977688	1.04348	0.962789	0.0405182	0.756119	0.872622	0.925339	0.0405182	0.612826	-3.4295	3.75121e-06	down_full_sep	-4.8449	4.47518e-06	down_full_sep
ENSMUSG00000016327	Atp1b4	21.8539	12.9682	12.4782	23.6409	17.7353	0.936438	0.999762	0.925339	0.818081	0.919905	0.0405182	0.843212	0.0405182	0.308083	-7.48197	5.42448e-22	down_full_sep	-10.0937	2.04317e-13	down_full_sep
ENSMUSG00000016356	Col20a1	4.04313	4.18714	3.99464	3.69946	3.98109	1.3124	1.35766	1.49653	1.08897	1.31389	9.81239	15.4915	21.0872	15.4637	-2.67197	1.54347e-13	down_full_sep	2.03374	6.69787e-11	up_full_sep
ENSMUSG00000016918	Sulf1	321.731	229.85	269.51	255.37	269.115	39.5262	39.5865	33.1504	42.3053	38.6421	18.647	14.2757	15.6819	16.2015	-2.72382	5.20911e-131	down_full_sep	-4.10377	2.43369e-232	down_full_sep
ENSMUSG00000016995	Matn4	221.245	140.149	172.821	121.565	163.945	8.43928	8.04344	8.3125	4.88467	7.41997	10.9848	10.8498	20.0401	13.9583	-4.59527	6.66852e-63	down_full_sep	-3.60477	1.04261e-34	down_full_sep
ENSMUSG00000017002	Slpi	3.58544	3.2928	3.4047	3.22261	3.37639	0.977688	1.00179	0.997899	0.843212	0.955146	1.17992	1.19995	2.34828	1.57605	-4.26845	1.52892e-15	down_full_sep	-2.11054	8.45683e-07	down_full_sep
ENSMUSG00000017146	Brca1	36.8243	30.8867	32.0211	40.5175	35.0624	12.8139	12.9278	9.81239	16.782	13.084	14.8839	17.1454	14.0733	15.3675	-1.52982	8.55271e-10	down_full_sep	-1.32826	5.55716e-07	down_full_sep
ENSMUSG00000017300	Tnnc2	57.0887	22.504	24.7303	22.7626	31.7714	0.936438	1.14297	0.962789	1.04537	1.02189	1.1127	0.0405182	0.0405182	0.397911	-7.16479	8.04593e-36	down_full_sep	-8.98898	4.54477e-24	down_full_sep
ENSMUSG00000017493	Igfbp4	300.075	239.542	280.876	175.646	249.035	42.2548	41.3199	37.0222	38.7606	39.8394	20.5175	18.959	37.4209	25.6324	-2.54807	3.16032e-33	down_full_sep	-3.21615	2.70776e-45	down_full_sep
ENSMUSG00000017499	Cdc6	12.9956	10.1332	10.2756	10.6261	11.0076	4.112	3.21812	2.13746	4.73411	3.55042	1.24199	1.6662	1.77865	1.56228	-2.14082	7.21148e-08	down_full_sep	-4.18502	1.05767e-19	down_full_sep
ENSMUSG00000017716	Birc5	14.8646	13.3681	13.9338	14.9459	14.2781	5.07104	4.91528	4.18249	5.23949	4.85208	2.09967	1.83008	2.35434	2.0947	-1.9727	1.71396e-08	down_full_sep	-3.84141	2.57488e-22	down_full_sep
ENSMUSG00000017723	Wfdc2	11.2993	8.39364	8.76581	7.05923	8.87949	1.62445	1.25016	0.964777	1.75108	1.39762	1.03228	0.0405182	0.0405182	0.371105	-3.86853	1.07642e-29	down_full_sep	-7.60801	4.07011e-17	down_full_sep
ENSMUSG00000017737	Mmp9	22.3361	27.6325	30.1089	30.1382	27.5539	6.50579	7.42859	6.88394	8.23052	7.26221	5.90934	6.10783	6.30129	6.10615	-2.1763	7.27928e-12	down_full_sep	-2.61102	1.37993e-14	down_full_sep
[truncated: 4,801 more rows]

## Sheet: Source
Shared and organ-specific gene-expression programs during the development of the cochlea and the superior olivary complex
[truncated: 2 more rows]
