# Supplementary material for: Shared and organ-specific gene-expression programs during the development of the cochlea and the superior olivary complex
Source: RNA Biol. 2023 Aug 21;20(1):629–40. doi: 10.1080/15476286.2023.2247628 (PMC10443965; doi:10.1080/15476286.2023.2247628)
Supplement: Supplemental Material [file KRNB_A_2247628_SM4867.zip › Table_S4.xls]

## Sheet: Down_regulated
Ensembl_ID	Gene_symbol	Cluster_assignment
ENSMUSG00000000093	Tbx2	Common_down_regulated_higher_in_cochlea
ENSMUSG00000000126	Wnt9a	Common_down_regulated_higher_in_cochlea
ENSMUSG00000000142	Axin2	Common_down_regulated_higher_in_cochlea
ENSMUSG00000000184	Ccnd2	Common_down_regulated_higher_in_cochlea
ENSMUSG00000000303	Cdh1	Common_down_regulated_higher_in_cochlea
ENSMUSG00000000392	Fap	Common_down_regulated_higher_in_cochlea
ENSMUSG00000000486	2022-09-01	Common_down_regulated_higher_in_cochlea
ENSMUSG00000000555	Itga5	Common_down_regulated_higher_in_cochlea
ENSMUSG00000000567	Sox9	Common_down_regulated_higher_in_cochlea
ENSMUSG00000000628	Hk2	Common_down_regulated_higher_in_cochlea
ENSMUSG00000000693	Loxl3	Common_down_regulated_higher_in_cochlea
ENSMUSG00000000731	Aire	Common_down_regulated_higher_in_cochlea
ENSMUSG00000000753	Serpinf1	Common_down_regulated_higher_in_cochlea
ENSMUSG00000000823	Zfp512b	Common_down_regulated_higher_in_cochlea
ENSMUSG00000000901	Mmp11	Common_down_regulated_higher_in_cochlea
ENSMUSG00000000957	Mmp14	Common_down_regulated_higher_in_cochlea
ENSMUSG00000000958	Slc7a7	Common_down_regulated_higher_in_cochlea
ENSMUSG00000001082	Mfsd10	Common_down_regulated_higher_in_cochlea
ENSMUSG00000001228	Uhrf1	Common_down_regulated_higher_in_cochlea
ENSMUSG00000001249	Hpn	Common_down_regulated_higher_in_cochlea
ENSMUSG00000001288	Rarg	Common_down_regulated_higher_in_cochlea
ENSMUSG00000001435	Col18a1	Common_down_regulated_higher_in_cochlea
ENSMUSG00000001473	Tubb6	Common_down_regulated_higher_in_cochlea
ENSMUSG00000001510	Dlx3	Common_down_regulated_higher_in_cochlea
ENSMUSG00000001517	Foxm1	Common_down_regulated_higher_in_cochlea
ENSMUSG00000001555	Fkbp10	Common_down_regulated_higher_in_cochlea
ENSMUSG00000001604	Tcea3	Common_down_regulated_higher_in_cochlea
ENSMUSG00000001672	Marveld3	Common_down_regulated_higher_in_cochlea
ENSMUSG00000001761	Smo	Common_down_regulated_higher_in_cochlea
ENSMUSG00000001864	Aif1l	Common_down_regulated_higher_in_cochlea
ENSMUSG00000001870	Ltbp1	Common_down_regulated_higher_in_cochlea
ENSMUSG00000001918	Slc1a5	Common_down_regulated_higher_in_cochlea
ENSMUSG00000002020	Ltbp2	Common_down_regulated_higher_in_cochlea
ENSMUSG00000002227	Mov10	Common_down_regulated_higher_in_cochlea
ENSMUSG00000002249	Tead3	Common_down_regulated_higher_in_cochlea
ENSMUSG00000002486	Tchp	Common_down_regulated_higher_in_cochlea
ENSMUSG00000002578	Ikzf4	Common_down_regulated_higher_in_cochlea
ENSMUSG00000002668	Dennd1c	Common_down_regulated_higher_in_cochlea
ENSMUSG00000002835	Chaf1a	Common_down_regulated_higher_in_cochlea
ENSMUSG00000002845	Tmem39a	Common_down_regulated_higher_in_cochlea
ENSMUSG00000002870	Mcm2	Common_down_regulated_higher_in_cochlea
ENSMUSG00000002900	Lamb1	Common_down_regulated_higher_in_cochlea
ENSMUSG00000003032	Klf4	Common_down_regulated_higher_in_cochlea
ENSMUSG00000003227	Edar	Common_down_regulated_higher_in_cochlea
ENSMUSG00000003282	Plag1	Common_down_regulated_higher_in_cochlea
ENSMUSG00000003309	Ap1m2	Common_down_regulated_higher_in_cochlea
ENSMUSG00000003847	Nfat5	Common_down_regulated_higher_in_cochlea
ENSMUSG00000004044	Ptrf	Common_down_regulated_higher_in_cochlea
ENSMUSG00000004105	Angptl2	Common_down_regulated_higher_in_cochlea
ENSMUSG00000004231	Pax2	Common_down_regulated_higher_in_cochlea
ENSMUSG00000004328	Hif3a	Common_down_regulated_higher_in_cochlea
ENSMUSG00000004562	Arhgef40	Common_down_regulated_higher_in_cochlea
ENSMUSG00000004651	Tyr	Common_down_regulated_higher_in_cochlea
ENSMUSG00000004655	Aqp1	Common_down_regulated_higher_in_cochlea
ENSMUSG00000004665	Cnn2	Common_down_regulated_higher_in_cochlea
ENSMUSG00000004864	Mapk13	Common_down_regulated_higher_in_cochlea
ENSMUSG00000004891	Nes	Common_down_regulated_higher_in_cochlea
ENSMUSG00000004947	Dtx2	Common_down_regulated_higher_in_cochlea
ENSMUSG00000005124	Wisp1	Common_down_regulated_higher_in_cochlea
ENSMUSG00000005251	Ripk4	Common_down_regulated_higher_in_cochlea
ENSMUSG00000005320	Fgfr4	Common_down_regulated_higher_in_cochlea
ENSMUSG00000005705	Agrp	Common_down_regulated_higher_in_cochlea
ENSMUSG00000005718	Tfap4	Common_down_regulated_higher_in_cochlea
ENSMUSG00000005958	Ephb3	Common_down_regulated_higher_in_cochlea
ENSMUSG00000005973	Rcn1	Common_down_regulated_higher_in_cochlea
ENSMUSG00000006219	Fblim1	Common_down_regulated_higher_in_cochlea
ENSMUSG00000006269	Atp6v1b1	Common_down_regulated_higher_in_cochlea
ENSMUSG00000006369	Fbln1	Common_down_regulated_higher_in_cochlea
ENSMUSG00000006445	Epha2	Common_down_regulated_higher_in_cochlea
ENSMUSG00000006456	Rbm14	Common_down_regulated_higher_in_cochlea
ENSMUSG00000006498	Ptbp1	Common_down_regulated_higher_in_cochlea
ENSMUSG00000006519	Cyba	Common_down_regulated_higher_in_cochlea
ENSMUSG00000006931	P3h4	Common_down_regulated_higher_in_cochlea
ENSMUSG00000007035	Msh5	Common_down_regulated_higher_in_cochlea
ENSMUSG00000007041	Clic1	Common_down_regulated_higher_in_cochlea
ENSMUSG00000007080	Pole	Common_down_regulated_higher_in_cochlea
ENSMUSG00000007379	Dennd2c	Common_down_regulated_higher_in_cochlea
ENSMUSG00000007850	Hnrnph1	Common_down_regulated_higher_in_cochlea
ENSMUSG00000007872	Id3	Common_down_regulated_higher_in_cochlea
ENSMUSG00000008398	Elk3	Common_down_regulated_higher_in_cochlea
ENSMUSG00000008874	Clec3a	Common_down_regulated_higher_in_cochlea
ENSMUSG00000008958	Vps72	Common_down_regulated_higher_in_cochlea
ENSMUSG00000008999	Bmp7	Common_down_regulated_higher_in_cochlea
ENSMUSG00000009097	Tbx1	Common_down_regulated_higher_in_cochlea
ENSMUSG00000009246	Trpm5	Common_down_regulated_higher_in_cochlea
ENSMUSG00000009487	Otog	Common_down_regulated_higher_in_cochlea
ENSMUSG00000009566	Fpgs	Common_down_regulated_higher_in_cochlea
ENSMUSG00000009628	Tex15	Common_down_regulated_higher_in_cochlea
ENSMUSG00000010048	Ifrd2	Common_down_regulated_higher_in_cochlea
ENSMUSG00000010461	Eya4	Common_down_regulated_higher_in_cochlea
ENSMUSG00000010660	Plcd1	Common_down_regulated_higher_in_cochlea
ENSMUSG00000010751	Tnfrsf22	Common_down_regulated_higher_in_cochlea
ENSMUSG00000012017	Scarf2	Common_down_regulated_higher_in_cochlea
ENSMUSG00000012126	Ubxn11	Common_down_regulated_higher_in_cochlea
ENSMUSG00000013076	Amotl1	Common_down_regulated_higher_in_cochlea
ENSMUSG00000013629	Cad	Common_down_regulated_higher_in_cochlea
ENSMUSG00000014158	Trpv4	Common_down_regulated_higher_in_cochlea
ENSMUSG00000014303	Glis2	Common_down_regulated_higher_in_cochlea
ENSMUSG00000014329	Bicc1	Common_down_regulated_higher_in_cochlea
ENSMUSG00000014444	Piezo1	Common_down_regulated_higher_in_cochlea
ENSMUSG00000014791	Elmo3	Common_down_regulated_higher_in_cochlea
ENSMUSG00000015001	Oc90	Common_down_regulated_higher_in_cochlea
ENSMUSG00000015053	Gata2	Common_down_regulated_higher_in_cochlea
ENSMUSG00000015533	Itga2	Common_down_regulated_higher_in_cochlea
ENSMUSG00000016028	Celsr1	Common_down_regulated_higher_in_cochlea
ENSMUSG00000016262	Sertad4	Common_down_regulated_higher_in_cochlea
ENSMUSG00000016918	Sulf1	Common_down_regulated_higher_in_cochlea
ENSMUSG00000016995	Matn4	Common_down_regulated_higher_in_cochlea
ENSMUSG00000017405	Nek8	Common_down_regulated_higher_in_cochlea
ENSMUSG00000017491	Rarb	Common_down_regulated_higher_in_cochlea
ENSMUSG00000017493	Igfbp4	Common_down_regulated_higher_in_cochlea
ENSMUSG00000017677	Wsb1	Common_down_regulated_higher_in_cochlea
ENSMUSG00000017723	Wfdc2	Common_down_regulated_higher_in_cochlea
ENSMUSG00000017756	Slc12a7	Common_down_regulated_higher_in_cochlea
ENSMUSG00000017861	Mybl2	Common_down_regulated_higher_in_cochlea
ENSMUSG00000018537	Pcgf2	Common_down_regulated_higher_in_cochlea
ENSMUSG00000018554	Ybx2	Common_down_regulated_higher_in_cochlea
ENSMUSG00000018569	Cldn7	Common_down_regulated_higher_in_cochlea
ENSMUSG00000018666	Cbx1	Common_down_regulated_higher_in_cochlea
ENSMUSG00000018672	Copz2	Common_down_regulated_higher_in_cochlea
ENSMUSG00000018727	Cpsf4l	Common_down_regulated_higher_in_cochlea
ENSMUSG00000018819	Lsp1	Common_down_regulated_higher_in_cochlea
ENSMUSG00000019256	Ahr	Common_down_regulated_higher_in_cochlea
ENSMUSG00000019461	Plscr3	Common_down_regulated_higher_in_cochlea
ENSMUSG00000019467	Arhgef25	Common_down_regulated_higher_in_cochlea
ENSMUSG00000019487	Trip10	Common_down_regulated_higher_in_cochlea
ENSMUSG00000019539	Rcn3	Common_down_regulated_higher_in_cochlea
ENSMUSG00000019564	Arid3a	Common_down_regulated_higher_in_cochlea
ENSMUSG00000019734	Tmc4	Common_down_regulated_higher_in_cochlea
ENSMUSG00000019737	Syne4	Common_down_regulated_higher_in_cochlea
ENSMUSG00000019779	Frk	Common_down_regulated_higher_in_cochlea
ENSMUSG00000019846	Lama4	Common_down_regulated_higher_in_cochlea
ENSMUSG00000019936	Epyc	Common_down_regulated_higher_in_cochlea
ENSMUSG00000019944	Rhobtb1	Common_down_regulated_higher_in_cochlea
ENSMUSG00000020000	Moxd1	Common_down_regulated_higher_in_cochlea
ENSMUSG00000020053	Igf1	Common_down_regulated_higher_in_cochlea
ENSMUSG00000020061	Mybpc1	Common_down_regulated_higher_in_cochlea
ENSMUSG00000020105	Lrig3	Common_down_regulated_higher_in_cochlea
ENSMUSG00000020167	Tcf3	Common_down_regulated_higher_in_cochlea
ENSMUSG00000020190	Mknk2	Common_down_regulated_higher_in_cochlea
ENSMUSG00000020218	Wif1	Common_down_regulated_higher_in_cochlea
ENSMUSG00000020227	Irak3	Common_down_regulated_higher_in_cochlea
ENSMUSG00000020354	Sgcd	Common_down_regulated_higher_in_cochlea
ENSMUSG00000020363	Gfpt2	Common_down_regulated_higher_in_cochlea
ENSMUSG00000020393	Kremen1	Common_down_regulated_higher_in_cochlea
ENSMUSG00000020420	Zfp607	Common_down_regulated_higher_in_cochlea
ENSMUSG00000020439	Smtn	Common_down_regulated_higher_in_cochlea
ENSMUSG00000020467	Efemp1	Common_down_regulated_higher_in_cochlea
ENSMUSG00000020493	Prr11	Common_down_regulated_higher_in_cochlea
ENSMUSG00000020571	Pdia6	Common_down_regulated_higher_in_cochlea
ENSMUSG00000020651	Slc26a4	Common_down_regulated_higher_in_cochlea
ENSMUSG00000020695	Mrc2	Common_down_regulated_higher_in_cochlea
ENSMUSG00000020728	Cep112	Common_down_regulated_higher_in_cochlea
ENSMUSG00000020766	Galk1	Common_down_regulated_higher_in_cochlea
ENSMUSG00000020770	Unk	Common_down_regulated_higher_in_cochlea
ENSMUSG00000020782	Llgl2	Common_down_regulated_higher_in_cochlea
ENSMUSG00000020812	1810032O08Rik	Common_down_regulated_higher_in_cochlea
ENSMUSG00000020888	Dvl2	Common_down_regulated_higher_in_cochlea
ENSMUSG00000020911	Krt19	Common_down_regulated_higher_in_cochlea
ENSMUSG00000020935	Dcakd	Common_down_regulated_higher_in_cochlea
ENSMUSG00000021127	Zfp36l1	Common_down_regulated_higher_in_cochlea
ENSMUSG00000021135	Slc10a1	Common_down_regulated_higher_in_cochlea
ENSMUSG00000021136	Smoc1	Common_down_regulated_higher_in_cochlea
ENSMUSG00000021182	Ccdc88c	Common_down_regulated_higher_in_cochlea
ENSMUSG00000021253	Tgfb3	Common_down_regulated_higher_in_cochlea
ENSMUSG00000021318	Gli3	Common_down_regulated_higher_in_cochlea
ENSMUSG00000021493	Pdlim7	Common_down_regulated_higher_in_cochlea
ENSMUSG00000021611	Tert	Common_down_regulated_higher_in_cochlea
ENSMUSG00000021636	Marveld2	Common_down_regulated_higher_in_cochlea
ENSMUSG00000021676	Iqgap2	Common_down_regulated_higher_in_cochlea
ENSMUSG00000021763	BC067074	Common_down_regulated_higher_in_cochlea
ENSMUSG00000021765	Fst	Common_down_regulated_higher_in_cochlea
ENSMUSG00000021806	Nid2	Common_down_regulated_higher_in_cochlea
ENSMUSG00000021815	Mss51	Common_down_regulated_higher_in_cochlea
ENSMUSG00000021835	Bmp4	Common_down_regulated_higher_in_cochlea
ENSMUSG00000022025	Lect1	Common_down_regulated_higher_in_cochlea
ENSMUSG00000022032	Scara5	Common_down_regulated_higher_in_cochlea
ENSMUSG00000022070	Bora	Common_down_regulated_higher_in_cochlea
ENSMUSG00000022074	Tnfrsf10b	Common_down_regulated_higher_in_cochlea
ENSMUSG00000022098	Bmp1	Common_down_regulated_higher_in_cochlea
ENSMUSG00000022101	Fgf17	Common_down_regulated_higher_in_cochlea
ENSMUSG00000022129	Dct	Common_down_regulated_higher_in_cochlea
ENSMUSG00000022150	Dab2	Common_down_regulated_higher_in_cochlea
ENSMUSG00000022178	Ajuba	Common_down_regulated_higher_in_cochlea
ENSMUSG00000022203	Efs	Common_down_regulated_higher_in_cochlea
ENSMUSG00000022206	Npr3	Common_down_regulated_higher_in_cochlea
ENSMUSG00000022220	Adcy4	Common_down_regulated_higher_in_cochlea
ENSMUSG00000022221	Ripk3	Common_down_regulated_higher_in_cochlea
ENSMUSG00000022246	Rai14	Common_down_regulated_higher_in_cochlea
ENSMUSG00000022286	Grhl2	Common_down_regulated_higher_in_cochlea
ENSMUSG00000022369	Mtbp	Common_down_regulated_higher_in_cochlea
ENSMUSG00000022371	Col14a1	Common_down_regulated_higher_in_cochlea
ENSMUSG00000022440	C1qtnf6	Common_down_regulated_higher_in_cochlea
ENSMUSG00000022475	Hdac7	Common_down_regulated_higher_in_cochlea
ENSMUSG00000022479	Vdr	Common_down_regulated_higher_in_cochlea
ENSMUSG00000022483	Col2a1	Common_down_regulated_higher_in_cochlea
ENSMUSG00000022544	Eef2kmt	Common_down_regulated_higher_in_cochlea
ENSMUSG00000022580	Rhpn1	Common_down_regulated_higher_in_cochlea
ENSMUSG00000022665	Ccdc80	Common_down_regulated_higher_in_cochlea
ENSMUSG00000022687	Boc	Common_down_regulated_higher_in_cochlea
ENSMUSG00000022780	Mfi2	Common_down_regulated_higher_in_cochlea
ENSMUSG00000022803	Popdc2	Common_down_regulated_higher_in_cochlea
ENSMUSG00000022816	Fstl1	Common_down_regulated_higher_in_cochlea
ENSMUSG00000022900	Ildr1	Common_down_regulated_higher_in_cochlea
ENSMUSG00000022949	Clic6	Common_down_regulated_higher_in_cochlea
ENSMUSG00000022952	Runx1	Common_down_regulated_higher_in_cochlea
ENSMUSG00000023008	Fmnl3	Common_down_regulated_higher_in_cochlea
ENSMUSG00000023022	Lima1	Common_down_regulated_higher_in_cochlea
ENSMUSG00000023039	Krt7	Common_down_regulated_higher_in_cochlea
ENSMUSG00000023043	Krt18	Common_down_regulated_higher_in_cochlea
ENSMUSG00000023051	Tarbp2	Common_down_regulated_higher_in_cochlea
ENSMUSG00000023083	H2-M10.2	Common_down_regulated_higher_in_cochlea
ENSMUSG00000023191	P3h3	Common_down_regulated_higher_in_cochlea
ENSMUSG00000023232	Serinc2	Common_down_regulated_higher_in_cochlea
ENSMUSG00000023348	Trip6	Common_down_regulated_higher_in_cochlea
ENSMUSG00000023411	Nfatc4	Common_down_regulated_higher_in_cochlea
ENSMUSG00000023439	Gnb3	Common_down_regulated_higher_in_cochlea
ENSMUSG00000023830	Igf2r	Common_down_regulated_higher_in_cochlea
ENSMUSG00000023906	Cldn6	Common_down_regulated_higher_in_cochlea
ENSMUSG00000023972	Ptk7	Common_down_regulated_higher_in_cochlea
ENSMUSG00000023991	Foxp4	Common_down_regulated_higher_in_cochlea
ENSMUSG00000024043	Arhgap28	Common_down_regulated_higher_in_cochlea
ENSMUSG00000024048	Myl12a	Common_down_regulated_higher_in_cochlea
ENSMUSG00000024050	Wiz	Common_down_regulated_higher_in_cochlea
ENSMUSG00000024134	Six2	Common_down_regulated_higher_in_cochlea
ENSMUSG00000024232	Bambi	Common_down_regulated_higher_in_cochlea
ENSMUSG00000024236	Svil	Common_down_regulated_higher_in_cochlea
ENSMUSG00000024254	Abcg8	Common_down_regulated_higher_in_cochlea
ENSMUSG00000024299	Adamts10	Common_down_regulated_higher_in_cochlea
ENSMUSG00000024301	Kifc5b	Common_down_regulated_higher_in_cochlea
ENSMUSG00000024497	Pou4f3	Common_down_regulated_higher_in_cochlea
ENSMUSG00000024529	Lox	Common_down_regulated_higher_in_cochlea
ENSMUSG00000024534	Sncaip	Common_down_regulated_higher_in_cochlea
ENSMUSG00000024548	Setbp1	Common_down_regulated_higher_in_cochlea
ENSMUSG00000024565	Sall3	Common_down_regulated_higher_in_cochlea
ENSMUSG00000024594	Prrc1	Common_down_regulated_higher_in_cochlea
ENSMUSG00000024598	Fbn2	Common_down_regulated_higher_in_cochlea
ENSMUSG00000024608	Rps14	Common_down_regulated_higher_in_cochlea
ENSMUSG00000024613	Tcof1	Common_down_regulated_higher_in_cochlea
ENSMUSG00000024660	Incenp	Common_down_regulated_higher_in_cochlea
ENSMUSG00000024713	Pcsk5	Common_down_regulated_higher_in_cochlea
ENSMUSG00000024754	Tmem2	Common_down_regulated_higher_in_cochlea
ENSMUSG00000024833	Pola2	Common_down_regulated_higher_in_cochlea
ENSMUSG00000024909	Efemp2	Common_down_regulated_higher_in_cochlea
ENSMUSG00000024913	Lrp5	Common_down_regulated_higher_in_cochlea
ENSMUSG00000024940	Ltbp3	Common_down_regulated_higher_in_cochlea
ENSMUSG00000024979	Tectb	Common_down_regulated_higher_in_cochlea
ENSMUSG00000025036	Sfxn2	Common_down_regulated_higher_in_cochlea
ENSMUSG00000025082	Vwa2	Common_down_regulated_higher_in_cochlea
ENSMUSG00000025140	Pycr1	Common_down_regulated_higher_in_cochlea
ENSMUSG00000025195	Dnmbp	Common_down_regulated_higher_in_cochlea
ENSMUSG00000025219	Fgf8	Common_down_regulated_higher_in_cochlea
ENSMUSG00000025225	Nfkb2	Common_down_regulated_higher_in_cochlea
ENSMUSG00000025255	Zfhx4	Common_down_regulated_higher_in_cochlea
ENSMUSG00000025278	Flnb	Common_down_regulated_higher_in_cochlea
ENSMUSG00000025358	Cdk2	Common_down_regulated_higher_in_cochlea
ENSMUSG00000025359	Pmel	Common_down_regulated_higher_in_cochlea
ENSMUSG00000025402	Nab2	Common_down_regulated_higher_in_cochlea
ENSMUSG00000025407	Gli1	Common_down_regulated_higher_in_cochlea
ENSMUSG00000025507	Pidd1	Common_down_regulated_higher_in_cochlea
ENSMUSG00000025555	Farp1	Common_down_regulated_higher_in_cochlea
ENSMUSG00000025571	Tnrc6c	Common_down_regulated_higher_in_cochlea
ENSMUSG00000025572	Tmc6	Common_down_regulated_higher_in_cochlea
ENSMUSG00000025574	Tk1	Common_down_regulated_higher_in_cochlea
ENSMUSG00000025577	Cbx2	Common_down_regulated_higher_in_cochlea
ENSMUSG00000025885	Myo5b	Common_down_regulated_higher_in_cochlea
ENSMUSG00000025921	Rdh10	Common_down_regulated_higher_in_cochlea
ENSMUSG00000025932	Eya1	Common_down_regulated_higher_in_cochlea
ENSMUSG00000025938	Slco5a1	Common_down_regulated_higher_in_cochlea
ENSMUSG00000026029	Casp8	Common_down_regulated_higher_in_cochlea
ENSMUSG00000026042	Col5a2	Common_down_regulated_higher_in_cochlea
ENSMUSG00000026043	Col3a1	Common_down_regulated_higher_in_cochlea
ENSMUSG00000026051	1500015O10Rik	Common_down_regulated_higher_in_cochlea
ENSMUSG00000026147	Col9a1	Common_down_regulated_higher_in_cochlea
ENSMUSG00000026176	Ctdsp1	Common_down_regulated_higher_in_cochlea
ENSMUSG00000026185	Igfbp5	Common_down_regulated_higher_in_cochlea
ENSMUSG00000026193	Fn1	Common_down_regulated_higher_in_cochlea
ENSMUSG00000026196	Bard1	Common_down_regulated_higher_in_cochlea
ENSMUSG00000026211	Obsl1	Common_down_regulated_higher_in_cochlea
ENSMUSG00000026253	Chrng	Common_down_regulated_higher_in_cochlea
ENSMUSG00000026383	Epb41l5	Common_down_regulated_higher_in_cochlea
ENSMUSG00000026479	Lamc2	Common_down_regulated_higher_in_cochlea
ENSMUSG00000026547	Tagln2	Common_down_regulated_higher_in_cochlea
ENSMUSG00000026556	Vangl2	Common_down_regulated_higher_in_cochlea
ENSMUSG00000026586	Prrx1	Common_down_regulated_higher_in_cochlea
ENSMUSG00000026604	Ptpn14	Common_down_regulated_higher_in_cochlea
ENSMUSG00000026609	Ush2a	Common_down_regulated_higher_in_cochlea
ENSMUSG00000026638	Irf6	Common_down_regulated_higher_in_cochlea
ENSMUSG00000026669	Mcm10	Common_down_regulated_higher_in_cochlea
ENSMUSG00000026674	Ddr2	Common_down_regulated_higher_in_cochlea
ENSMUSG00000026686	Lmx1a	Common_down_regulated_higher_in_cochlea
ENSMUSG00000026708	Cenpl	Common_down_regulated_higher_in_cochlea
ENSMUSG00000026728	Vim	Common_down_regulated_higher_in_cochlea
ENSMUSG00000026768	Itga8	Common_down_regulated_higher_in_cochlea
ENSMUSG00000026785	Pkn3	Common_down_regulated_higher_in_cochlea
ENSMUSG00000026837	Col5a1	Common_down_regulated_higher_in_cochlea
ENSMUSG00000026873	Phf19	Common_down_regulated_higher_in_cochlea
ENSMUSG00000026918	Brd3	Common_down_regulated_higher_in_cochlea
ENSMUSG00000026922	Agpat2	Common_down_regulated_higher_in_cochlea
ENSMUSG00000026941	Mamdc4	Common_down_regulated_higher_in_cochlea
ENSMUSG00000026971	Itgb6	Common_down_regulated_higher_in_cochlea
ENSMUSG00000026994	Galnt3	Common_down_regulated_higher_in_cochlea
ENSMUSG00000027015	Cybrd1	Common_down_regulated_higher_in_cochlea
ENSMUSG00000027070	Lrp2	Common_down_regulated_higher_in_cochlea
ENSMUSG00000027074	Slc43a3	Common_down_regulated_higher_in_cochlea
ENSMUSG00000027075	Slc43a1	Common_down_regulated_higher_in_cochlea
ENSMUSG00000027077	Smtnl1	Common_down_regulated_higher_in_cochlea
ENSMUSG00000027160	Ccdc34	Common_down_regulated_higher_in_cochlea
ENSMUSG00000027171	Prrg4	Common_down_regulated_higher_in_cochlea
ENSMUSG00000027204	Fbn1	Common_down_regulated_higher_in_cochlea
ENSMUSG00000027217	Tspan18	Common_down_regulated_higher_in_cochlea
ENSMUSG00000027230	Creb3l1	Common_down_regulated_higher_in_cochlea
ENSMUSG00000027239	Mdk	Common_down_regulated_higher_in_cochlea
ENSMUSG00000027276	Jag1	Common_down_regulated_higher_in_cochlea
ENSMUSG00000027315	Spint1	Common_down_regulated_higher_in_cochlea
ENSMUSG00000027330	Cdc25b	Common_down_regulated_higher_in_cochlea
ENSMUSG00000027356	Fermt1	Common_down_regulated_higher_in_cochlea
ENSMUSG00000027408	Cpxm1	Common_down_regulated_higher_in_cochlea
ENSMUSG00000027416	Otor	Common_down_regulated_higher_in_cochlea
ENSMUSG00000027422	Rrbp1	Common_down_regulated_higher_in_cochlea
ENSMUSG00000027478	Dnmt3b	Common_down_regulated_higher_in_cochlea
ENSMUSG00000027536	Chmp4c	Common_down_regulated_higher_in_cochlea
ENSMUSG00000027559	Car3	Common_down_regulated_higher_in_cochlea
ENSMUSG00000027570	Col9a3	Common_down_regulated_higher_in_cochlea
ENSMUSG00000027661	Slc2a10	Common_down_regulated_higher_in_cochlea
ENSMUSG00000027744	Stoml3	Common_down_regulated_higher_in_cochlea
ENSMUSG00000027788	Otol1	Common_down_regulated_higher_in_cochlea
ENSMUSG00000027820	Mme	Common_down_regulated_higher_in_cochlea
ENSMUSG00000027831	Veph1	Common_down_regulated_higher_in_cochlea
ENSMUSG00000027832	Ptx3	Common_down_regulated_higher_in_cochlea
ENSMUSG00000027848	Olfml3	Common_down_regulated_higher_in_cochlea
ENSMUSG00000027864	Ptgfrn	Common_down_regulated_higher_in_cochlea
ENSMUSG00000027878	Notch2	Common_down_regulated_higher_in_cochlea
ENSMUSG00000027907	S100a11	Common_down_regulated_higher_in_cochlea
ENSMUSG00000027935	Rab13	Common_down_regulated_higher_in_cochlea
ENSMUSG00000027938	Creb3l4	Common_down_regulated_higher_in_cochlea
ENSMUSG00000027939	Nup210l	Common_down_regulated_higher_in_cochlea
ENSMUSG00000027954	Efna1	Common_down_regulated_higher_in_cochlea
ENSMUSG00000027966	Col11a1	Common_down_regulated_higher_in_cochlea
ENSMUSG00000027985	Lef1	Common_down_regulated_higher_in_cochlea
ENSMUSG00000027997	Casp6	Common_down_regulated_higher_in_cochlea
ENSMUSG00000028010	Gar1	Common_down_regulated_higher_in_cochlea
ENSMUSG00000028017	Egf	Common_down_regulated_higher_in_cochlea
ENSMUSG00000028019	Pdgfc	Common_down_regulated_higher_in_cochlea
ENSMUSG00000028024	Enpep	Common_down_regulated_higher_in_cochlea
ENSMUSG00000028073	Pear1	Common_down_regulated_higher_in_cochlea
ENSMUSG00000028195	Cyr61	Common_down_regulated_higher_in_cochlea
ENSMUSG00000028197	Col24a1	Common_down_regulated_higher_in_cochlea
ENSMUSG00000028289	Epha7	Common_down_regulated_higher_in_cochlea
ENSMUSG00000028339	Col15a1	Common_down_regulated_higher_in_cochlea
ENSMUSG00000028358	Zfp618	Common_down_regulated_higher_in_cochlea
ENSMUSG00000028369	Svep1	Common_down_regulated_higher_in_cochlea
ENSMUSG00000028378	Ptgr1	Common_down_regulated_higher_in_cochlea
ENSMUSG00000028413	B4galt1	Common_down_regulated_higher_in_cochlea
ENSMUSG00000028438	Kif24	Common_down_regulated_higher_in_cochlea
ENSMUSG00000028456	Unc13b	Common_down_regulated_higher_in_cochlea
ENSMUSG00000028463	Car9	Common_down_regulated_higher_in_cochlea
ENSMUSG00000028476	Reck	Common_down_regulated_higher_in_cochlea
ENSMUSG00000028496	Mllt3	Common_down_regulated_higher_in_cochlea
ENSMUSG00000028521	Slc35d1	Common_down_regulated_higher_in_cochlea
ENSMUSG00000028556	Dock7	Common_down_regulated_higher_in_cochlea
ENSMUSG00000028583	Pdpn	Common_down_regulated_higher_in_cochlea
ENSMUSG00000028587	Orc1	Common_down_regulated_higher_in_cochlea
ENSMUSG00000028626	Col9a2	Common_down_regulated_higher_in_cochlea
ENSMUSG00000028630	Dyrk2	Common_down_regulated_higher_in_cochlea
ENSMUSG00000028641	P3h1	Common_down_regulated_higher_in_cochlea
ENSMUSG00000028687	Mutyh	Common_down_regulated_higher_in_cochlea
ENSMUSG00000028702	Rad54l	Common_down_regulated_higher_in_cochlea
ENSMUSG00000028763	Hspg2	Common_down_regulated_higher_in_cochlea
ENSMUSG00000028868	Wasf2	Common_down_regulated_higher_in_cochlea
ENSMUSG00000028873	Cdca8	Common_down_regulated_higher_in_cochlea
ENSMUSG00000028919	Arhgef19	Common_down_regulated_higher_in_cochlea
ENSMUSG00000029032	Arhgef16	Common_down_regulated_higher_in_cochlea
ENSMUSG00000029090	Adgra3	Common_down_regulated_higher_in_cochlea
ENSMUSG00000029101	Rgs12	Common_down_regulated_higher_in_cochlea
ENSMUSG00000029111	Nelfa	Common_down_regulated_higher_in_cochlea
ENSMUSG00000029122	Evc	Common_down_regulated_higher_in_cochlea
ENSMUSG00000029147	Ppm1g	Common_down_regulated_higher_in_cochlea
ENSMUSG00000029163	Emilin1	Common_down_regulated_higher_in_cochlea
ENSMUSG00000029165	Agbl5	Common_down_regulated_higher_in_cochlea
ENSMUSG00000029177	Cenpa	Common_down_regulated_higher_in_cochlea
ENSMUSG00000029185	Fam114a1	Common_down_regulated_higher_in_cochlea
ENSMUSG00000029186	Pi4k2b	Common_down_regulated_higher_in_cochlea
ENSMUSG00000029249	Rest	Common_down_regulated_higher_in_cochlea
ENSMUSG00000029275	Gfi1	Common_down_regulated_higher_in_cochlea
ENSMUSG00000029338	Antxr2	Common_down_regulated_higher_in_cochlea
ENSMUSG00000029427	Zcchc8	Common_down_regulated_higher_in_cochlea
ENSMUSG00000029439	Sfswap	Common_down_regulated_higher_in_cochlea
ENSMUSG00000029528	Pxn	Common_down_regulated_higher_in_cochlea
ENSMUSG00000029661	Col1a2	Common_down_regulated_higher_in_cochlea
ENSMUSG00000029699	Ssc4d	Common_down_regulated_higher_in_cochlea
ENSMUSG00000029703	Lrwd1	Common_down_regulated_higher_in_cochlea
ENSMUSG00000029710	Ephb4	Common_down_regulated_higher_in_cochlea
ENSMUSG00000029718	Pcolce	Common_down_regulated_higher_in_cochlea
ENSMUSG00000029730	Mcm7	Common_down_regulated_higher_in_cochlea
ENSMUSG00000029761	Cald1	Common_down_regulated_higher_in_cochlea
ENSMUSG00000029781	Fkbp9	Common_down_regulated_higher_in_cochlea
ENSMUSG00000029814	Igf2bp3	Common_down_regulated_higher_in_cochlea
ENSMUSG00000029830	Svopl	Common_down_regulated_higher_in_cochlea
ENSMUSG00000029851	Tcaf2	Common_down_regulated_higher_in_cochlea
ENSMUSG00000029859	Epha1	Common_down_regulated_higher_in_cochlea
ENSMUSG00000029863	Casp2	Common_down_regulated_higher_in_cochlea
ENSMUSG00000029913	Prdm5	Common_down_regulated_higher_in_cochlea
ENSMUSG00000029994	Anxa4	Common_down_regulated_higher_in_cochlea
ENSMUSG00000030022	Adamts9	Common_down_regulated_higher_in_cochlea
ENSMUSG00000030067	Foxp1	Common_down_regulated_higher_in_cochlea
ENSMUSG00000030074	Gxylt2	Common_down_regulated_higher_in_cochlea
ENSMUSG00000030123	Plxnd1	Common_down_regulated_higher_in_cochlea
ENSMUSG00000030189	Ybx3	Common_down_regulated_higher_in_cochlea
ENSMUSG00000030208	Emp1	Common_down_regulated_higher_in_cochlea
ENSMUSG00000030319	Cand2	Common_down_regulated_higher_in_cochlea
ENSMUSG00000030341	Tnfrsf1a	Common_down_regulated_higher_in_cochlea
ENSMUSG00000030353	Tead4	Common_down_regulated_higher_in_cochlea
ENSMUSG00000030432	Rpl28	Common_down_regulated_higher_in_cochlea
ENSMUSG00000030499	Kctd15	Common_down_regulated_higher_in_cochlea
ENSMUSG00000030530	Furin	Common_down_regulated_higher_in_cochlea
ENSMUSG00000030536	Iqgap1	Common_down_regulated_higher_in_cochlea
ENSMUSG00000030541	Idh2	Common_down_regulated_higher_in_cochlea
ENSMUSG00000030551	Nr2f2	Common_down_regulated_higher_in_cochlea
ENSMUSG00000030555	Ttc23	Common_down_regulated_higher_in_cochlea
ENSMUSG00000030598	Fbxo17	Common_down_regulated_higher_in_cochlea
ENSMUSG00000030677	Kif22	Common_down_regulated_higher_in_cochlea
ENSMUSG00000030693	Klk10	Common_down_regulated_higher_in_cochlea
ENSMUSG00000030768	Disp1	Common_down_regulated_higher_in_cochlea
ENSMUSG00000030782	Tgfb1i1	Common_down_regulated_higher_in_cochlea
ENSMUSG00000030796	Tead2	Common_down_regulated_higher_in_cochlea
ENSMUSG00000030800	Prss8	Common_down_regulated_higher_in_cochlea
ENSMUSG00000030838	Ush1c	Common_down_regulated_higher_in_cochlea
ENSMUSG00000030862	Cpxm2	Common_down_regulated_higher_in_cochlea
ENSMUSG00000030867	Plk1	Common_down_regulated_higher_in_cochlea
ENSMUSG00000030872	Gga2	Common_down_regulated_higher_in_cochlea
ENSMUSG00000030909	Anks4b	Common_down_regulated_higher_in_cochlea
ENSMUSG00000030924	2610020H08Rik	Common_down_regulated_higher_in_cochlea
ENSMUSG00000031004	Mki67	Common_down_regulated_higher_in_cochlea
ENSMUSG00000031075	Ano1	Common_down_regulated_higher_in_cochlea
ENSMUSG00000031089	Slc6a14	Common_down_regulated_higher_in_cochlea
ENSMUSG00000031103	Elf4	Common_down_regulated_higher_in_cochlea
ENSMUSG00000031119	Gpc4	Common_down_regulated_higher_in_cochlea
ENSMUSG00000031145	Prickle3	Common_down_regulated_higher_in_cochlea
ENSMUSG00000031217	Efnb1	Common_down_regulated_higher_in_cochlea
ENSMUSG00000031283	Chrdl1	Common_down_regulated_higher_in_cochlea
ENSMUSG00000031328	Flna	Common_down_regulated_higher_in_cochlea
ENSMUSG00000031375	Bgn	Common_down_regulated_higher_in_cochlea
ENSMUSG00000031387	Renbp	Common_down_regulated_higher_in_cochlea
ENSMUSG00000031450	Grk1	Common_down_regulated_higher_in_cochlea
ENSMUSG00000031486	Adgra2	Common_down_regulated_higher_in_cochlea
ENSMUSG00000031490	Eif4ebp1	Common_down_regulated_higher_in_cochlea
ENSMUSG00000031502	Col4a1	Common_down_regulated_higher_in_cochlea
ENSMUSG00000031503	Col4a2	Common_down_regulated_higher_in_cochlea
ENSMUSG00000031548	Sfrp1	Common_down_regulated_higher_in_cochlea
ENSMUSG00000031561	Tenm3	Common_down_regulated_higher_in_cochlea
ENSMUSG00000031616	Ednra	Common_down_regulated_higher_in_cochlea
ENSMUSG00000031626	Sorbs2	Common_down_regulated_higher_in_cochlea
ENSMUSG00000031734	Irx3	Common_down_regulated_higher_in_cochlea
ENSMUSG00000031736	Crnde	Common_down_regulated_higher_in_cochlea
ENSMUSG00000031737	Irx5	Common_down_regulated_higher_in_cochlea
ENSMUSG00000031740	Mmp2	Common_down_regulated_higher_in_cochlea
ENSMUSG00000031792	Usb1	Common_down_regulated_higher_in_cochlea
ENSMUSG00000031838	Ifi30	Common_down_regulated_higher_in_cochlea
ENSMUSG00000031861	Lpar2	Common_down_regulated_higher_in_cochlea
ENSMUSG00000031871	Cdh5	Common_down_regulated_higher_in_cochlea
ENSMUSG00000031875	Cmtm3	Common_down_regulated_higher_in_cochlea
ENSMUSG00000031995	St14	Common_down_regulated_higher_in_cochlea
ENSMUSG00000032068	Plet1	Common_down_regulated_higher_in_cochlea
ENSMUSG00000032091	Tmprss4	Common_down_regulated_higher_in_cochlea
ENSMUSG00000032092	Mpzl2	Common_down_regulated_higher_in_cochlea
ENSMUSG00000032178	Ilf3	Common_down_regulated_higher_in_cochlea
ENSMUSG00000032185	Carm1	Common_down_regulated_higher_in_cochlea
ENSMUSG00000032194	Kank2	Common_down_regulated_higher_in_cochlea
ENSMUSG00000032216	Nedd4	Common_down_regulated_higher_in_cochlea
ENSMUSG00000032231	Anxa2	Common_down_regulated_higher_in_cochlea
ENSMUSG00000032243	Itga11	Common_down_regulated_higher_in_cochlea
ENSMUSG00000032246	Calml4	Common_down_regulated_higher_in_cochlea
ENSMUSG00000032265	Fam46a	Common_down_regulated_higher_in_cochlea
ENSMUSG00000032289	Thsd4	Common_down_regulated_higher_in_cochlea
ENSMUSG00000032318	Isl2	Common_down_regulated_higher_in_cochlea
ENSMUSG00000032327	Stra6	Common_down_regulated_higher_in_cochlea
ENSMUSG00000032334	Loxl1	Common_down_regulated_higher_in_cochlea
ENSMUSG00000032363	Adamts7	Common_down_regulated_higher_in_cochlea
ENSMUSG00000032374	Plod2	Common_down_regulated_higher_in_cochlea
ENSMUSG00000032394	Igdcc3	Common_down_regulated_higher_in_cochlea
ENSMUSG00000032402	Smad3	Common_down_regulated_higher_in_cochlea
ENSMUSG00000032419	Tbx18	Common_down_regulated_higher_in_cochlea
ENSMUSG00000032431	Crtap	Common_down_regulated_higher_in_cochlea
ENSMUSG00000032440	Tgfbr2	Common_down_regulated_higher_in_cochlea
ENSMUSG00000032477	Cdc25a	Common_down_regulated_higher_in_cochlea
ENSMUSG00000032481	Smarcc1	Common_down_regulated_higher_in_cochlea
ENSMUSG00000032531	Amotl2	Common_down_regulated_higher_in_cochlea
ENSMUSG00000032584	Mst1r	Common_down_regulated_higher_in_cochlea
ENSMUSG00000032609	Klhdc8b	Common_down_regulated_higher_in_cochlea
ENSMUSG00000032624	Eml4	Common_down_regulated_higher_in_cochlea
ENSMUSG00000032640	Chsy1	Common_down_regulated_higher_in_cochlea
ENSMUSG00000032714	Syde1	Common_down_regulated_higher_in_cochlea
ENSMUSG00000032717	Mdfi	Common_down_regulated_higher_in_cochlea
ENSMUSG00000032783	Troap	Common_down_regulated_higher_in_cochlea
ENSMUSG00000032815	Fanca	Common_down_regulated_higher_in_cochlea
ENSMUSG00000032816	Igdcc4	Common_down_regulated_higher_in_cochlea
ENSMUSG00000033016	Nfatc1	Common_down_regulated_higher_in_cochlea
ENSMUSG00000033033	Calhm2	Common_down_regulated_higher_in_cochlea
ENSMUSG00000033088	Triobp	Common_down_regulated_higher_in_cochlea
ENSMUSG00000033149	Phldb2	Common_down_regulated_higher_in_cochlea
ENSMUSG00000033209	Ttc28	Common_down_regulated_higher_in_cochlea
ENSMUSG00000033222	Ttf2	Common_down_regulated_higher_in_cochlea
ENSMUSG00000033276	Stk36	Common_down_regulated_higher_in_cochlea
ENSMUSG00000033295	Ptprf	Common_down_regulated_higher_in_cochlea
ENSMUSG00000033306	Lpp	Common_down_regulated_higher_in_cochlea
ENSMUSG00000033386	Frrs1	Common_down_regulated_higher_in_cochlea
ENSMUSG00000033420	Antxr1	Common_down_regulated_higher_in_cochlea
ENSMUSG00000033491	Prss35	Common_down_regulated_higher_in_cochlea
ENSMUSG00000033542	Arhgef5	Common_down_regulated_higher_in_cochlea
ENSMUSG00000033581	Igf2bp2	Common_down_regulated_higher_in_cochlea
ENSMUSG00000033589	Reep4	Common_down_regulated_higher_in_cochlea
ENSMUSG00000033590	Myo5c	Common_down_regulated_higher_in_cochlea
ENSMUSG00000033633	Clec18a	Common_down_regulated_higher_in_cochlea
ENSMUSG00000033767	D930015E06Rik	Common_down_regulated_higher_in_cochlea
ENSMUSG00000033770	Clcnka	Common_down_regulated_higher_in_cochlea
ENSMUSG00000033855	Ston1	Common_down_regulated_higher_in_cochlea
ENSMUSG00000033955	Tnks1bp1	Common_down_regulated_higher_in_cochlea
ENSMUSG00000033965	Slc16a2	Common_down_regulated_higher_in_cochlea
ENSMUSG00000034165	Ccnd3	Common_down_regulated_higher_in_cochlea
ENSMUSG00000034206	Polq	Common_down_regulated_higher_in_cochlea
ENSMUSG00000034320	Slc26a2	Common_down_regulated_higher_in_cochlea
ENSMUSG00000034324	Tmem132c	Common_down_regulated_higher_in_cochlea
ENSMUSG00000034329	Brip1	Common_down_regulated_higher_in_cochlea
ENSMUSG00000034435	Tmem30b	Common_down_regulated_higher_in_cochlea
ENSMUSG00000034460	Six4	Common_down_regulated_higher_in_cochlea
ENSMUSG00000034463	Scara3	Common_down_regulated_higher_in_cochlea
ENSMUSG00000034485	Uaca	Common_down_regulated_higher_in_cochlea
ENSMUSG00000034522	Zfp395	Common_down_regulated_higher_in_cochlea
ENSMUSG00000034595	Ppp1r18	Common_down_regulated_higher_in_cochlea
ENSMUSG00000034684	Sema3f	Common_down_regulated_higher_in_cochlea
ENSMUSG00000034687	Fras1	Common_down_regulated_higher_in_cochlea
ENSMUSG00000034764	1700006J14Rik	Common_down_regulated_higher_in_cochlea
ENSMUSG00000034771	Tle2	Common_down_regulated_higher_in_cochlea
ENSMUSG00000034917	Tjp3	Common_down_regulated_higher_in_cochlea
ENSMUSG00000034990	Otoa	Common_down_regulated_higher_in_cochlea
ENSMUSG00000035021	Baz1a	Common_down_regulated_higher_in_cochlea
ENSMUSG00000035112	Wnk4	Common_down_regulated_higher_in_cochlea
ENSMUSG00000035187	Nkx6-1	Common_down_regulated_higher_in_cochlea
ENSMUSG00000035299	Mid1	Common_down_regulated_higher_in_cochlea
ENSMUSG00000035305	Ror1	Common_down_regulated_higher_in_cochlea
ENSMUSG00000035357	Pdzrn3	Common_down_regulated_higher_in_cochlea
ENSMUSG00000035473	Galm	Common_down_regulated_higher_in_cochlea
ENSMUSG00000035493	Tgfbi	Common_down_regulated_higher_in_cochlea
ENSMUSG00000035498	Cdcp1	Common_down_regulated_higher_in_cochlea
ENSMUSG00000035621	Midn	Common_down_regulated_higher_in_cochlea
ENSMUSG00000035671	Zswim4	Common_down_regulated_higher_in_cochlea
ENSMUSG00000035778	Ggta1	Common_down_regulated_higher_in_cochlea
ENSMUSG00000035799	Twist1	Common_down_regulated_higher_in_cochlea
ENSMUSG00000035842	Ddx11	Common_down_regulated_higher_in_cochlea
ENSMUSG00000035852	Misp	Common_down_regulated_higher_in_cochlea
ENSMUSG00000035878	Hykk	Common_down_regulated_higher_in_cochlea
ENSMUSG00000035914	Cd276	Common_down_regulated_higher_in_cochlea
ENSMUSG00000036030	Prtg	Common_down_regulated_higher_in_cochlea
ENSMUSG00000036103	Colec12	Common_down_regulated_higher_in_cochlea
ENSMUSG00000036109	Mbnl3	Common_down_regulated_higher_in_cochlea
ENSMUSG00000036169	Sostdc1	Common_down_regulated_higher_in_cochlea
ENSMUSG00000036181	Hist1h1c	Common_down_regulated_higher_in_cochlea
ENSMUSG00000036395	Glb1l2	Common_down_regulated_higher_in_cochlea
ENSMUSG00000036446	Lum	Common_down_regulated_higher_in_cochlea
ENSMUSG00000036459	Wtip	Common_down_regulated_higher_in_cochlea
ENSMUSG00000036478	Btg1	Common_down_regulated_higher_in_cochlea
ENSMUSG00000036523	Greb1	Common_down_regulated_higher_in_cochlea
ENSMUSG00000036565	Ttyh3	Common_down_regulated_higher_in_cochlea
ENSMUSG00000036596	Cpz	Common_down_regulated_higher_in_cochlea
ENSMUSG00000036606	Plxnb2	Common_down_regulated_higher_in_cochlea
ENSMUSG00000036620	Mgat4b	Common_down_regulated_higher_in_cochlea
ENSMUSG00000036853	Mcoln3	Common_down_regulated_higher_in_cochlea
ENSMUSG00000036864	Proser3	Common_down_regulated_higher_in_cochlea
ENSMUSG00000036867	Smad6	Common_down_regulated_higher_in_cochlea
ENSMUSG00000036893	Ehmt1	Common_down_regulated_higher_in_cochlea
ENSMUSG00000036904	Fzd8	Common_down_regulated_higher_in_cochlea
ENSMUSG00000037003	Tns2	Common_down_regulated_higher_in_cochlea
ENSMUSG00000037016	Frem2	Common_down_regulated_higher_in_cochlea
ENSMUSG00000037206	Islr	Common_down_regulated_higher_in_cochlea
ENSMUSG00000037466	4930427A07Rik	Common_down_regulated_higher_in_cochlea
ENSMUSG00000037474	Dtl	Common_down_regulated_higher_in_cochlea
ENSMUSG00000037552	Plekhg2	Common_down_regulated_higher_in_cochlea
ENSMUSG00000037563	Rps16	Common_down_regulated_higher_in_cochlea
ENSMUSG00000037621	Atoh8	Common_down_regulated_higher_in_cochlea
ENSMUSG00000037638	Zbtb42	Common_down_regulated_higher_in_cochlea
ENSMUSG00000037705	Tecta	Common_down_regulated_higher_in_cochlea
ENSMUSG00000037761	Actr5	Common_down_regulated_higher_in_cochlea
ENSMUSG00000037795	N4bp2	Common_down_regulated_higher_in_cochlea
ENSMUSG00000037813	D630003M21Rik	Common_down_regulated_higher_in_cochlea
ENSMUSG00000037936	Scarb1	Common_down_regulated_higher_in_cochlea
ENSMUSG00000037962	Fam101a	Common_down_regulated_higher_in_cochlea
ENSMUSG00000037992	Rara	Common_down_regulated_higher_in_cochlea
ENSMUSG00000037995	Igsf9	Common_down_regulated_higher_in_cochlea
ENSMUSG00000038022	Fam188b	Common_down_regulated_higher_in_cochlea
ENSMUSG00000038119	Cdon	Common_down_regulated_higher_in_cochlea
ENSMUSG00000038146	Notch3	Common_down_regulated_higher_in_cochlea
ENSMUSG00000038214	Bend3	Common_down_regulated_higher_in_cochlea
ENSMUSG00000038252	Ncapd2	Common_down_regulated_higher_in_cochlea
ENSMUSG00000038256	Bcl9	Common_down_regulated_higher_in_cochlea
ENSMUSG00000038260	Trpm4	Common_down_regulated_higher_in_cochlea
ENSMUSG00000038402	Foxf2	Common_down_regulated_higher_in_cochlea
ENSMUSG00000038408	1700018A04Rik	Common_down_regulated_higher_in_cochlea
ENSMUSG00000038456	Dennd2a	Common_down_regulated_higher_in_cochlea
ENSMUSG00000038502	Ptov1	Common_down_regulated_higher_in_cochlea
ENSMUSG00000038618	Rassf7	Common_down_regulated_higher_in_cochlea
ENSMUSG00000038644	Pold1	Common_down_regulated_higher_in_cochlea
ENSMUSG00000038648	Creb3l2	Common_down_regulated_higher_in_cochlea
ENSMUSG00000038677	Scube3	Common_down_regulated_higher_in_cochlea
ENSMUSG00000038766	Gabpb2	Common_down_regulated_higher_in_cochlea
ENSMUSG00000038775	Vill	Common_down_regulated_higher_in_cochlea
ENSMUSG00000038777	Sema6c	Common_down_regulated_higher_in_cochlea
ENSMUSG00000038843	Gcnt1	Common_down_regulated_higher_in_cochlea
ENSMUSG00000038859	Baiap2l1	Common_down_regulated_higher_in_cochlea
ENSMUSG00000038893	Fam117a	Common_down_regulated_higher_in_cochlea
ENSMUSG00000039062	Anpep	Common_down_regulated_higher_in_cochlea
ENSMUSG00000039087	Rreb1	Common_down_regulated_higher_in_cochlea
ENSMUSG00000039110	Mycbpap	Common_down_regulated_higher_in_cochlea
ENSMUSG00000039115	Itga9	Common_down_regulated_higher_in_cochlea
ENSMUSG00000039116	Adgrg6	Common_down_regulated_higher_in_cochlea
ENSMUSG00000039153	Runx2	Common_down_regulated_higher_in_cochlea
ENSMUSG00000039158	Akna	Common_down_regulated_higher_in_cochlea
ENSMUSG00000039168	Dap	Common_down_regulated_higher_in_cochlea
ENSMUSG00000039234	Sec24d	Common_down_regulated_higher_in_cochlea
ENSMUSG00000039239	Tgfb2	Common_down_regulated_higher_in_cochlea
ENSMUSG00000039286	Fndc3b	Common_down_regulated_higher_in_cochlea
ENSMUSG00000039330	Tsga10ip	Common_down_regulated_higher_in_cochlea
ENSMUSG00000039396	Neil3	Common_down_regulated_higher_in_cochlea
ENSMUSG00000039410	Prdm16	Common_down_regulated_higher_in_cochlea
ENSMUSG00000039457	Ppl	Common_down_regulated_higher_in_cochlea
ENSMUSG00000039476	Prrx2	Common_down_regulated_higher_in_cochlea
ENSMUSG00000039477	Tnrc18	Common_down_regulated_higher_in_cochlea
ENSMUSG00000039497	Dse	Common_down_regulated_higher_in_cochlea
ENSMUSG00000039646	Vasn	Common_down_regulated_higher_in_cochlea
ENSMUSG00000039683	Sdk1	Common_down_regulated_higher_in_cochlea
ENSMUSG00000039741	Bahcc1	Common_down_regulated_higher_in_cochlea
ENSMUSG00000039903	Eva1c	Common_down_regulated_higher_in_cochlea
ENSMUSG00000039959	Hip1	Common_down_regulated_higher_in_cochlea
ENSMUSG00000040043	Rbms2	Common_down_regulated_higher_in_cochlea
ENSMUSG00000040093	Bmf	Common_down_regulated_higher_in_cochlea
ENSMUSG00000040148	Hmx3	Common_down_regulated_higher_in_cochlea
ENSMUSG00000040152	Thbs1	Common_down_regulated_higher_in_cochlea
ENSMUSG00000040158	Tax1bp3	Common_down_regulated_higher_in_cochlea
ENSMUSG00000040189	Ccdc114	Common_down_regulated_higher_in_cochlea
ENSMUSG00000040274	Cdk6	Common_down_regulated_higher_in_cochlea
ENSMUSG00000040287	Stac3	Common_down_regulated_higher_in_cochlea
ENSMUSG00000040312	Cchcr1	Common_down_regulated_higher_in_cochlea
ENSMUSG00000040434	Gyltl1b	Common_down_regulated_higher_in_cochlea
ENSMUSG00000040463	Mybbp1a	Common_down_regulated_higher_in_cochlea
ENSMUSG00000040514	4921511H03Rik	Common_down_regulated_higher_in_cochlea
ENSMUSG00000040562	Gstm2	Common_down_regulated_higher_in_cochlea
ENSMUSG00000040663	Clcf1	Common_down_regulated_higher_in_cochlea
ENSMUSG00000040690	Col16a1	Common_down_regulated_higher_in_cochlea
ENSMUSG00000040699	Limd2	Common_down_regulated_higher_in_cochlea
ENSMUSG00000040711	Sh3pxd2b	Common_down_regulated_higher_in_cochlea
ENSMUSG00000040717	Il17rd	Common_down_regulated_higher_in_cochlea
ENSMUSG00000040728	Esrp1	Common_down_regulated_higher_in_cochlea
ENSMUSG00000040732	Erg	Common_down_regulated_higher_in_cochlea
ENSMUSG00000040841	Six5	Common_down_regulated_higher_in_cochlea
ENSMUSG00000040852	Plekhh2	Common_down_regulated_higher_in_cochlea
ENSMUSG00000040940	Arhgef1	Common_down_regulated_higher_in_cochlea
ENSMUSG00000040945	Rcc2	Common_down_regulated_higher_in_cochlea
ENSMUSG00000040969	Arhgef38	Common_down_regulated_higher_in_cochlea
ENSMUSG00000040998	Npnt	Common_down_regulated_higher_in_cochlea
ENSMUSG00000041075	Fzd7	Common_down_regulated_higher_in_cochlea
ENSMUSG00000041117	Ccdc8	Common_down_regulated_higher_in_cochlea
ENSMUSG00000041187	Prkd2	Common_down_regulated_higher_in_cochlea
ENSMUSG00000041189	Chrnb1	Common_down_regulated_higher_in_cochlea
ENSMUSG00000041219	Arhgap11a	Common_down_regulated_higher_in_cochlea
ENSMUSG00000041272	Tox	Common_down_regulated_higher_in_cochlea
ENSMUSG00000041361	Myzap	Common_down_regulated_higher_in_cochlea
ENSMUSG00000041372	B4galnt3	Common_down_regulated_higher_in_cochlea
ENSMUSG00000041390	Mdfic	Common_down_regulated_higher_in_cochlea
ENSMUSG00000041482	Piezo2	Common_down_regulated_higher_in_cochlea
ENSMUSG00000041674	BC006965	Common_down_regulated_higher_in_cochlea
ENSMUSG00000041702	Btbd7	Common_down_regulated_higher_in_cochlea
ENSMUSG00000041703	Zic5	Common_down_regulated_higher_in_cochlea
ENSMUSG00000041731	Pgm5	Common_down_regulated_higher_in_cochlea
ENSMUSG00000041734	Kirrel	Common_down_regulated_higher_in_cochlea
ENSMUSG00000041779	Tram2	Common_down_regulated_higher_in_cochlea
ENSMUSG00000041891	Lman1	Common_down_regulated_higher_in_cochlea
ENSMUSG00000041936	Agrn	Common_down_regulated_higher_in_cochlea
ENSMUSG00000041995	Zbed3	Common_down_regulated_higher_in_cochlea
ENSMUSG00000042225	Ammecr1	Common_down_regulated_higher_in_cochlea
ENSMUSG00000042258	Isl1	Common_down_regulated_higher_in_cochlea
ENSMUSG00000042286	Stab1	Common_down_regulated_higher_in_cochlea
ENSMUSG00000042340	Ctf1	Common_down_regulated_higher_in_cochlea
ENSMUSG00000042349	Ikbke	Common_down_regulated_higher_in_cochlea
ENSMUSG00000042564	Fam227a	Common_down_regulated_higher_in_cochlea
ENSMUSG00000042626	Shc1	Common_down_regulated_higher_in_cochlea
ENSMUSG00000042644	Itpr3	Common_down_regulated_higher_in_cochlea
ENSMUSG00000042821	Snai1	Common_down_regulated_higher_in_cochlea
ENSMUSG00000042903	Foxo4	Common_down_regulated_higher_in_cochlea
ENSMUSG00000042918	Mamstr	Common_down_regulated_higher_in_cochlea
ENSMUSG00000042961	Egflam	Common_down_regulated_higher_in_cochlea
ENSMUSG00000043003	Rasef	Common_down_regulated_higher_in_cochlea
ENSMUSG00000043017	Ptgir	Common_down_regulated_higher_in_cochlea
ENSMUSG00000043051	Disc1	Common_down_regulated_higher_in_cochlea
ENSMUSG00000043079	Synpo	Common_down_regulated_higher_in_cochlea
ENSMUSG00000043091	Tuba1c	Common_down_regulated_higher_in_cochlea
ENSMUSG00000043099	Hic1	Common_down_regulated_higher_in_cochlea
ENSMUSG00000043168	4930426D05Rik	Common_down_regulated_higher_in_cochlea
ENSMUSG00000043556	Fbxl7	Common_down_regulated_higher_in_cochlea
ENSMUSG00000043557	Mdga1	Common_down_regulated_higher_in_cochlea
ENSMUSG00000043587	Pxylp1	Common_down_regulated_higher_in_cochlea
ENSMUSG00000043895	S1pr2	Common_down_regulated_higher_in_cochlea
ENSMUSG00000043903	Gm22	Common_down_regulated_higher_in_cochlea
ENSMUSG00000043943	Naalad2	Common_down_regulated_higher_in_cochlea
ENSMUSG00000043969	Emx2	Common_down_regulated_higher_in_cochlea
ENSMUSG00000043987	Cep164	Common_down_regulated_higher_in_cochlea
ENSMUSG00000044177	Wfikkn2	Common_down_regulated_higher_in_cochlea
ENSMUSG00000044217	Aqp5	Common_down_regulated_higher_in_cochlea
ENSMUSG00000044328	Trp53i13	Common_down_regulated_higher_in_cochlea
ENSMUSG00000044345	Marveld1	Common_down_regulated_higher_in_cochlea
ENSMUSG00000044393	Dsg2	Common_down_regulated_higher_in_cochlea
ENSMUSG00000044456	Rin3	Common_down_regulated_higher_in_cochlea
ENSMUSG00000044461	Shisa2	Common_down_regulated_higher_in_cochlea
ENSMUSG00000044641	Pard6b	Common_down_regulated_higher_in_cochlea
ENSMUSG00000044674	Fzd1	Common_down_regulated_higher_in_cochlea
ENSMUSG00000044783	Hjurp	Common_down_regulated_higher_in_cochlea
ENSMUSG00000044948	Cfap43	Common_down_regulated_higher_in_cochlea
ENSMUSG00000044949	Ubtd2	Common_down_regulated_higher_in_cochlea
ENSMUSG00000045128	Rpl18a	Common_down_regulated_higher_in_cochlea
ENSMUSG00000045394	Epcam	Common_down_regulated_higher_in_cochlea
ENSMUSG00000045667	Smtnl2	Common_down_regulated_higher_in_cochlea
ENSMUSG00000045672	Col27a1	Common_down_regulated_higher_in_cochlea
ENSMUSG00000045725	Prr15	Common_down_regulated_higher_in_cochlea
ENSMUSG00000045813	Gm9801	Common_down_regulated_higher_in_cochlea
ENSMUSG00000045871	Slitrk6	Common_down_regulated_higher_in_cochlea
ENSMUSG00000046179	E2f8	Common_down_regulated_higher_in_cochlea
ENSMUSG00000046295	Ankle1	Common_down_regulated_higher_in_cochlea
ENSMUSG00000046352	Gjb2	Common_down_regulated_higher_in_cochlea
ENSMUSG00000046402	Rbp1	Common_down_regulated_higher_in_cochlea
ENSMUSG00000046413	Irx3os	Common_down_regulated_higher_in_cochlea
ENSMUSG00000046415	B430212C06Rik	Common_down_regulated_higher_in_cochlea
ENSMUSG00000046591	Ticrr	Common_down_regulated_higher_in_cochlea
ENSMUSG00000046618	Olfml2a	Common_down_regulated_higher_in_cochlea
ENSMUSG00000046714	Foxc2	Common_down_regulated_higher_in_cochlea
ENSMUSG00000046761	Fam83h	Common_down_regulated_higher_in_cochlea
ENSMUSG00000046768	Rhoj	Common_down_regulated_higher_in_cochlea
ENSMUSG00000046794	Ppp1r3b	Common_down_regulated_higher_in_cochlea
ENSMUSG00000046841	Ckap4	Common_down_regulated_higher_in_cochlea
ENSMUSG00000046865	Fbl	Common_down_regulated_higher_in_cochlea
ENSMUSG00000047045	Tmem164	Common_down_regulated_higher_in_cochlea
ENSMUSG00000047264	Zfp358	Common_down_regulated_higher_in_cochlea
ENSMUSG00000047371	Zfp768	Common_down_regulated_higher_in_cochlea
ENSMUSG00000047407	Tgif1	Common_down_regulated_higher_in_cochlea
ENSMUSG00000047497	Adamts12	Common_down_regulated_higher_in_cochlea
ENSMUSG00000047501	Cldn4	Common_down_regulated_higher_in_cochlea
ENSMUSG00000047749	Zc3hav1l	Common_down_regulated_higher_in_cochlea
ENSMUSG00000047777	Phf13	Common_down_regulated_higher_in_cochlea
ENSMUSG00000047793	Sned1	Common_down_regulated_higher_in_cochlea
ENSMUSG00000048285	Frmd6	Common_down_regulated_higher_in_cochlea
ENSMUSG00000048402	Gli2	Common_down_regulated_higher_in_cochlea
ENSMUSG00000048445	Ccdc57	Common_down_regulated_higher_in_cochlea
ENSMUSG00000048502	Duxbl1	Common_down_regulated_higher_in_cochlea
ENSMUSG00000048583	Igf2	Common_down_regulated_higher_in_cochlea
ENSMUSG00000048612	Myof	Common_down_regulated_higher_in_cochlea
ENSMUSG00000048636	A730049H05Rik	Common_down_regulated_higher_in_cochlea
ENSMUSG00000048924	Ccdc125	Common_down_regulated_higher_in_cochlea
ENSMUSG00000049382	Krt8	Common_down_regulated_higher_in_cochlea
ENSMUSG00000049515	Espnl	Common_down_regulated_higher_in_cochlea
ENSMUSG00000049687	Fam109b	Common_down_regulated_higher_in_cochlea
ENSMUSG00000049907	Rasl11b	Common_down_regulated_higher_in_cochlea
ENSMUSG00000050100	Hmx2	Common_down_regulated_higher_in_cochlea
ENSMUSG00000050212	Eva1b	Common_down_regulated_higher_in_cochlea
ENSMUSG00000050248	Evc2	Common_down_regulated_higher_in_cochlea
ENSMUSG00000050288	Fzd2	Common_down_regulated_higher_in_cochlea
ENSMUSG00000050295	Foxc1	Common_down_regulated_higher_in_cochlea
ENSMUSG00000050382	Kif7	Common_down_regulated_higher_in_cochlea
ENSMUSG00000050503	Fbxl22	Common_down_regulated_higher_in_cochlea
ENSMUSG00000050520	Cldn8	Common_down_regulated_higher_in_cochlea
ENSMUSG00000050567	Maml1	Common_down_regulated_higher_in_cochlea
ENSMUSG00000050700	Emilin3	Common_down_regulated_higher_in_cochlea
ENSMUSG00000050808	Muc15	Common_down_regulated_higher_in_cochlea
ENSMUSG00000050989	Sepn1	Common_down_regulated_higher_in_cochlea
ENSMUSG00000051000	Fam160a1	Common_down_regulated_higher_in_cochlea
ENSMUSG00000051043	Gprc5c	Common_down_regulated_higher_in_cochlea
ENSMUSG00000051048	P4ha3	Common_down_regulated_higher_in_cochlea
ENSMUSG00000051306	Usp42	Common_down_regulated_higher_in_cochlea
ENSMUSG00000051367	Six1	Common_down_regulated_higher_in_cochlea
ENSMUSG00000051413	Plagl2	Common_down_regulated_higher_in_cochlea
ENSMUSG00000051627	Hist1h1e	Common_down_regulated_higher_in_cochlea
ENSMUSG00000051727	Kctd14	Common_down_regulated_higher_in_cochlea
ENSMUSG00000051768	Xrcc1	Common_down_regulated_higher_in_cochlea
ENSMUSG00000051817	Sox12	Common_down_regulated_higher_in_cochlea
ENSMUSG00000051920	Rspo2	Common_down_regulated_higher_in_cochlea
ENSMUSG00000052056	Zfp217	Common_down_regulated_higher_in_cochlea
ENSMUSG00000052062	Pard3b	Common_down_regulated_higher_in_cochlea
ENSMUSG00000052397	Ezr	Common_down_regulated_higher_in_cochlea
ENSMUSG00000052533	Nup188	Common_down_regulated_higher_in_cochlea
ENSMUSG00000052942	Glis3	Common_down_regulated_higher_in_cochlea
ENSMUSG00000052957	Gas1	Common_down_regulated_higher_in_cochlea
ENSMUSG00000053007	9430076C15Rik	Common_down_regulated_higher_in_cochlea
ENSMUSG00000053110	Yap1	Common_down_regulated_higher_in_cochlea
ENSMUSG00000053414	Hunk	Common_down_regulated_higher_in_cochlea
ENSMUSG00000053441	Adamts19	Common_down_regulated_higher_in_cochlea
ENSMUSG00000053460	Ggcx	Common_down_regulated_higher_in_cochlea
ENSMUSG00000053483	Usp21	Common_down_regulated_higher_in_cochlea
ENSMUSG00000053553	3110082I17Rik	Common_down_regulated_higher_in_cochlea
ENSMUSG00000053617	Sh3pxd2a	Common_down_regulated_higher_in_cochlea
ENSMUSG00000053931	Cnn3	Common_down_regulated_higher_in_cochlea
ENSMUSG00000054065	Pkp3	Common_down_regulated_higher_in_cochlea
ENSMUSG00000054342	Kcnn4	Common_down_regulated_higher_in_cochlea
ENSMUSG00000054580	Pla2r1	Common_down_regulated_higher_in_cochlea
ENSMUSG00000054690	Emcn	Common_down_regulated_higher_in_cochlea
ENSMUSG00000054717	Hmgb2	Common_down_regulated_higher_in_cochlea
ENSMUSG00000054889	Dsp	Common_down_regulated_higher_in_cochlea
ENSMUSG00000054999	Naaladl1	Common_down_regulated_higher_in_cochlea
ENSMUSG00000055200	Sertad3	Common_down_regulated_higher_in_cochlea
ENSMUSG00000055235	Wdr86	Common_down_regulated_higher_in_cochlea
ENSMUSG00000055491	Pprc1	Common_down_regulated_higher_in_cochlea
ENSMUSG00000055639	Dach1	Common_down_regulated_higher_in_cochlea
ENSMUSG00000055737	Ghr	Common_down_regulated_higher_in_cochlea
ENSMUSG00000055799	Tcf7l1	Common_down_regulated_higher_in_cochlea
ENSMUSG00000055912	Tmem150a	Common_down_regulated_higher_in_cochlea
ENSMUSG00000056394	Lig1	Common_down_regulated_higher_in_cochlea
ENSMUSG00000056493	Foxk1	Common_down_regulated_higher_in_cochlea
ENSMUSG00000056854	Pou3f4	Common_down_regulated_higher_in_cochlea
ENSMUSG00000057098	Ebf1	Common_down_regulated_higher_in_cochlea
ENSMUSG00000058013	2022-09-11	Common_down_regulated_higher_in_cochlea
ENSMUSG00000058056	Palld	Common_down_regulated_higher_in_cochlea
ENSMUSG00000058145	Adamts17	Common_down_regulated_higher_in_cochlea
ENSMUSG00000058290	Espl1	Common_down_regulated_higher_in_cochlea
ENSMUSG00000058392	Rrp1b	Common_down_regulated_higher_in_cochlea
ENSMUSG00000058571	Gpc6	Common_down_regulated_higher_in_cochlea
ENSMUSG00000058773	Hist1h1b	Common_down_regulated_higher_in_cochlea
ENSMUSG00000058794	Nfe2	Common_down_regulated_higher_in_cochlea
ENSMUSG00000058806	Col13a1	Common_down_regulated_higher_in_cochlea
ENSMUSG00000058952	Cfi	Common_down_regulated_higher_in_cochlea
ENSMUSG00000059022	Kcp	Common_down_regulated_higher_in_cochlea
ENSMUSG00000059049	Frem1	Common_down_regulated_higher_in_cochlea
ENSMUSG00000059248	2022-09-09	Common_down_regulated_higher_in_cochlea
ENSMUSG00000059326	Csf2ra	Common_down_regulated_higher_in_cochlea
ENSMUSG00000059479	B3gnt8	Common_down_regulated_higher_in_cochlea
ENSMUSG00000059552	Trp53	Common_down_regulated_higher_in_cochlea
ENSMUSG00000059851	Suv420h2	Common_down_regulated_higher_in_cochlea
ENSMUSG00000059901	Adamts14	Common_down_regulated_higher_in_cochlea
ENSMUSG00000060572	Mfap2	Common_down_regulated_higher_in_cochlea
ENSMUSG00000060969	Irx1	Common_down_regulated_higher_in_cochlea
ENSMUSG00000061048	Cdh3	Common_down_regulated_higher_in_cochlea
ENSMUSG00000061143	Maml3	Common_down_regulated_higher_in_cochlea
ENSMUSG00000061393	Acvr2b	Common_down_regulated_higher_in_cochlea
ENSMUSG00000061517	Sox21	Common_down_regulated_higher_in_cochlea
ENSMUSG00000061524	Zic2	Common_down_regulated_higher_in_cochlea
ENSMUSG00000061887	Ssbp3	Common_down_regulated_higher_in_cochlea
ENSMUSG00000062031	Athl1	Common_down_regulated_higher_in_cochlea
ENSMUSG00000062157	Ifnlr1	Common_down_regulated_higher_in_cochlea
ENSMUSG00000062300	Nectin2	Common_down_regulated_higher_in_cochlea
ENSMUSG00000062312	Erbb2	Common_down_regulated_higher_in_cochlea
ENSMUSG00000062866	Phactr2	Common_down_regulated_higher_in_cochlea
ENSMUSG00000062980	Cped1	Common_down_regulated_higher_in_cochlea
ENSMUSG00000063382	Bcl9l	Common_down_regulated_higher_in_cochlea
ENSMUSG00000063450	Syne2	Common_down_regulated_higher_in_cochlea
ENSMUSG00000063564	Col23a1	Common_down_regulated_higher_in_cochlea
ENSMUSG00000063605	Ccdc102a	Common_down_regulated_higher_in_cochlea
ENSMUSG00000063765	Chadl	Common_down_regulated_higher_in_cochlea
ENSMUSG00000063975	Slco1a5	Common_down_regulated_higher_in_cochlea
ENSMUSG00000064043	Trerf1	Common_down_regulated_higher_in_cochlea
ENSMUSG00000064080	Fbln2	Common_down_regulated_higher_in_cochlea
ENSMUSG00000064141	Zfp69	Common_down_regulated_higher_in_cochlea
ENSMUSG00000064210	Ano6	Common_down_regulated_higher_in_cochlea
ENSMUSG00000066043	Phactr4	Common_down_regulated_higher_in_cochlea
ENSMUSG00000066113	Adamtsl1	Common_down_regulated_higher_in_cochlea
ENSMUSG00000066554	Gm10167	Common_down_regulated_higher_in_cochlea
ENSMUSG00000066720	Cldn9	Common_down_regulated_higher_in_cochlea
ENSMUSG00000066842	Hmcn1	Common_down_regulated_higher_in_cochlea
ENSMUSG00000066877	Nck2	Common_down_regulated_higher_in_cochlea
ENSMUSG00000066892	Fbxl12	Common_down_regulated_higher_in_cochlea
ENSMUSG00000067261	Foxd3	Common_down_regulated_higher_in_cochlea
ENSMUSG00000067276	Capn6	Common_down_regulated_higher_in_cochlea
ENSMUSG00000067586	S1pr3	Common_down_regulated_higher_in_cochlea
ENSMUSG00000068115	Ninl	Common_down_regulated_higher_in_cochlea
ENSMUSG00000068335	Dok1	Common_down_regulated_higher_in_cochlea
ENSMUSG00000069171	Nr2f1	Common_down_regulated_higher_in_cochlea
ENSMUSG00000069633	Pex11g	Common_down_regulated_higher_in_cochlea
ENSMUSG00000070407	Hs3st3b1	Common_down_regulated_higher_in_cochlea
ENSMUSG00000070436	Serpinh1	Common_down_regulated_higher_in_cochlea
ENSMUSG00000070473	Cldn3	Common_down_regulated_higher_in_cochlea
ENSMUSG00000070604	Vsig10l	Common_down_regulated_higher_in_cochlea
ENSMUSG00000070867	Trabd2b	Common_down_regulated_higher_in_cochlea
ENSMUSG00000070942	Il1rl2	Common_down_regulated_higher_in_cochlea
ENSMUSG00000071064	Zfp827	Common_down_regulated_higher_in_cochlea
ENSMUSG00000071550	Cfap44	Common_down_regulated_higher_in_cochlea
ENSMUSG00000071646	Mta2	Common_down_regulated_higher_in_cochlea
ENSMUSG00000071984	Fndc1	Common_down_regulated_higher_in_cochlea
ENSMUSG00000072653	Zfp783	Common_down_regulated_higher_in_cochlea
ENSMUSG00000073434	Wdr90	Common_down_regulated_higher_in_cochlea
ENSMUSG00000073437	D330041H03Rik	Common_down_regulated_higher_in_cochlea
ENSMUSG00000073716	Gm13241	Common_down_regulated_higher_in_cochlea
ENSMUSG00000073821	8030451A03Rik	Common_down_regulated_higher_in_cochlea
ENSMUSG00000073889	Il11ra1	Common_down_regulated_higher_in_cochlea
ENSMUSG00000074227	Spint2	Common_down_regulated_higher_in_cochlea
ENSMUSG00000074364	Ehd2	Common_down_regulated_higher_in_cochlea
ENSMUSG00000074622	Mafb	Common_down_regulated_higher_in_cochlea
ENSMUSG00000074650	Gm10735	Common_down_regulated_higher_in_cochlea
ENSMUSG00000074682	Zcchc3	Common_down_regulated_higher_in_cochlea
ENSMUSG00000074825	Itpripl1	Common_down_regulated_higher_in_cochlea
ENSMUSG00000074916	Chst14	Common_down_regulated_higher_in_cochlea
ENSMUSG00000075596	B130006D01Rik	Common_down_regulated_higher_in_cochlea
ENSMUSG00000076433	BC100451	Common_down_regulated_higher_in_cochlea
ENSMUSG00000078190	Dnm3os	Common_down_regulated_higher_in_cochlea
ENSMUSG00000078247	Airn	Common_down_regulated_higher_in_cochlea
ENSMUSG00000078429	Ctdsp2	Common_down_regulated_higher_in_cochlea
ENSMUSG00000078684	5830417I10Rik	Common_down_regulated_higher_in_cochlea
ENSMUSG00000078954	Arhgap8	Common_down_regulated_higher_in_cochlea
ENSMUSG00000079355	Ackr4	Common_down_regulated_higher_in_cochlea
ENSMUSG00000079363	Gbp4	Common_down_regulated_higher_in_cochlea
ENSMUSG00000079462	Gm15737	Common_down_regulated_higher_in_cochlea
ENSMUSG00000079553	Kifc1	Common_down_regulated_higher_in_cochlea
ENSMUSG00000081683	Fzd10	Common_down_regulated_higher_in_cochlea
ENSMUSG00000082361	Btc	Common_down_regulated_higher_in_cochlea
ENSMUSG00000083718	Ccnb2-ps	Common_down_regulated_higher_in_cochlea
ENSMUSG00000084274	Gm12504	Common_down_regulated_higher_in_cochlea
ENSMUSG00000084764	Grip1os2	Common_down_regulated_higher_in_cochlea
ENSMUSG00000085069	Gm13111	Common_down_regulated_higher_in_cochlea
ENSMUSG00000085201	Nr6a1os	Common_down_regulated_higher_in_cochlea
ENSMUSG00000085385	Snhg17	Common_down_regulated_higher_in_cochlea
ENSMUSG00000085555	2610035F20Rik	Common_down_regulated_higher_in_cochlea
ENSMUSG00000085581	Gm12786	Common_down_regulated_higher_in_cochlea
ENSMUSG00000085766	2810430I11Rik	Common_down_regulated_higher_in_cochlea
ENSMUSG00000085936	2610307P16Rik	Common_down_regulated_higher_in_cochlea
ENSMUSG00000086144	Gm11379	Common_down_regulated_higher_in_cochlea
ENSMUSG00000086451	4933431K23Rik	Common_down_regulated_higher_in_cochlea
ENSMUSG00000087319	Gm15907	Common_down_regulated_higher_in_cochlea
ENSMUSG00000087396	4933407K13Rik	Common_down_regulated_higher_in_cochlea
ENSMUSG00000087594	BC039771	Common_down_regulated_higher_in_cochlea
ENSMUSG00000089525	Gm23833	Common_down_regulated_higher_in_cochlea
ENSMUSG00000089706	B230216N24Rik	Common_down_regulated_higher_in_cochlea
ENSMUSG00000089726	Mir17hg	Common_down_regulated_higher_in_cochlea
ENSMUSG00000089940	Gm4117	Common_down_regulated_higher_in_cochlea
ENSMUSG00000090206	Tepp	Common_down_regulated_higher_in_cochlea
ENSMUSG00000090523	Gypc	Common_down_regulated_higher_in_cochlea
ENSMUSG00000091243	Vgll3	Common_down_regulated_higher_in_cochlea
ENSMUSG00000091405	Hist2h4	Common_down_regulated_higher_in_cochlea
ENSMUSG00000091455	Otogl	Common_down_regulated_higher_in_cochlea
ENSMUSG00000093674	Rpl41	Common_down_regulated_higher_in_cochlea
ENSMUSG00000094410	Gm38394	Common_down_regulated_higher_in_cochlea
ENSMUSG00000095115	Itpripl2	Common_down_regulated_higher_in_cochlea
ENSMUSG00000096956	Snhg18	Common_down_regulated_higher_in_cochlea
ENSMUSG00000097000	Gm17435	Common_down_regulated_higher_in_cochlea
ENSMUSG00000097084	Foxl1	Common_down_regulated_higher_in_cochlea
ENSMUSG00000097187	Gm19426	Common_down_regulated_higher_in_cochlea
ENSMUSG00000097294	Gm26888	Common_down_regulated_higher_in_cochlea
ENSMUSG00000097415	AU020206	Common_down_regulated_higher_in_cochlea
ENSMUSG00000097493	9930014A18Rik	Common_down_regulated_higher_in_cochlea
ENSMUSG00000097504	4930516B21Rik	Common_down_regulated_higher_in_cochlea
ENSMUSG00000097537	2610020C07Rik	Common_down_regulated_higher_in_cochlea
ENSMUSG00000097707	Gm26742	Common_down_regulated_higher_in_cochlea
ENSMUSG00000099083	Atf7	Common_down_regulated_higher_in_cochlea
ENSMUSG00000099746	Ppnr	Common_down_regulated_higher_in_cochlea
ENSMUSG00000100005	B130024G19Rik	Common_down_regulated_higher_in_cochlea
ENSMUSG00000100158	Gm28119	Common_down_regulated_higher_in_cochlea
ENSMUSG00000101609	Kcnq1ot1	Common_down_regulated_higher_in_cochlea
ENSMUSG00000102143	Gm38057	Common_down_regulated_higher_in_cochlea
ENSMUSG00000102225	Gm37983	Common_down_regulated_higher_in_cochlea
ENSMUSG00000102319	Gm37626	Common_down_regulated_higher_in_cochlea
ENSMUSG00000102323	Gm37790	Common_down_regulated_higher_in_cochlea
ENSMUSG00000102324	Gm19721	Common_down_regulated_higher_in_cochlea
ENSMUSG00000102336	Gm37233	Common_down_regulated_higher_in_cochlea
ENSMUSG00000102352	Gm38346	Common_down_regulated_higher_in_cochlea
ENSMUSG00000102411	Gm36936	Common_down_regulated_higher_in_cochlea
ENSMUSG00000102573	Gm7265	Common_down_regulated_higher_in_cochlea
ENSMUSG00000102684	Gm37374	Common_down_regulated_higher_in_cochlea
ENSMUSG00000102752	Gm7694	Common_down_regulated_higher_in_cochlea
ENSMUSG00000102856	Gm37084	Common_down_regulated_higher_in_cochlea
ENSMUSG00000103039	Gm37123	Common_down_regulated_higher_in_cochlea
ENSMUSG00000103085	Gm38120	Common_down_regulated_higher_in_cochlea
ENSMUSG00000103195	Gm37644	Common_down_regulated_higher_in_cochlea
ENSMUSG00000103238	Gm36527	Common_down_regulated_higher_in_cochlea
ENSMUSG00000103552	Gm38217	Common_down_regulated_higher_in_cochlea
ENSMUSG00000103569	Gm38067	Common_down_regulated_higher_in_cochlea
ENSMUSG00000103780	Gm37524	Common_down_regulated_higher_in_cochlea
ENSMUSG00000103881	Gm10748	Common_down_regulated_higher_in_cochlea
ENSMUSG00000103937	Gm37186	Common_down_regulated_higher_in_cochlea
ENSMUSG00000104063	Pcdhgb7	Common_down_regulated_higher_in_cochlea
ENSMUSG00000104273	A530064N14Rik	Common_down_regulated_higher_in_cochlea
ENSMUSG00000104383	Gm37553	Common_down_regulated_higher_in_cochlea
ENSMUSG00000104388	Gm37033	Common_down_regulated_higher_in_cochlea
ENSMUSG00000104476	Gm38211	Common_down_regulated_higher_in_cochlea
ENSMUSG00000104677	Gm43376	Common_down_regulated_higher_in_cochlea
ENSMUSG00000104735	C130075A20Rik	Common_down_regulated_higher_in_cochlea
ENSMUSG00000104814	Gm42979	Common_down_regulated_higher_in_cochlea
ENSMUSG00000104936	2610011E03Rik	Common_down_regulated_higher_in_cochlea
ENSMUSG00000104969	Gm43445	Common_down_regulated_higher_in_cochlea
ENSMUSG00000105011	Gm43210	Common_down_regulated_higher_in_cochlea
ENSMUSG00000105096	Gbp10	Common_down_regulated_higher_in_cochlea
ENSMUSG00000105624	Gm43187	Common_down_regulated_higher_in_cochlea
ENSMUSG00000105728	Gm42819	Common_down_regulated_higher_in_cochlea
ENSMUSG00000105742	Gm42748	Common_down_regulated_higher_in_cochlea
ENSMUSG00000105813	Gm42928	Common_down_regulated_higher_in_cochlea
ENSMUSG00000105985	Gm42993	Common_down_regulated_higher_in_cochlea
ENSMUSG00000106022	Gm42929	Common_down_regulated_higher_in_cochlea
ENSMUSG00000106045	Gm42996	Common_down_regulated_higher_in_cochlea
ENSMUSG00000106049	Gm43019	Common_down_regulated_higher_in_cochlea
ENSMUSG00000106320	Gm42992	Common_down_regulated_higher_in_cochlea
ENSMUSG00000106384	Gm43188	Common_down_regulated_higher_in_cochlea
ENSMUSG00000106386	Gm42991	Common_down_regulated_higher_in_cochlea
ENSMUSG00000106678	Gm43457	Common_down_regulated_higher_in_cochlea
ENSMUSG00000106682	Gm42648	Common_down_regulated_higher_in_cochlea
ENSMUSG00000107000	Gm43481	Common_down_regulated_higher_in_cochlea
ENSMUSG00000107448	Gm43947	Common_down_regulated_higher_in_cochlea
ENSMUSG00000107468	5730507A11Rik	Common_down_regulated_higher_in_cochlea
ENSMUSG00000107603	Gm43921	Common_down_regulated_higher_in_cochlea
ENSMUSG00000107796	Gm44068	Common_down_regulated_higher_in_cochlea
ENSMUSG00000108067	Gm43953	Common_down_regulated_higher_in_cochlea
ENSMUSG00000108076	9530086O07Rik	Common_down_regulated_higher_in_cochlea
ENSMUSG00000108394	na	Common_down_regulated_higher_in_cochlea
ENSMUSG00000108912	E230020D15Rik	Common_down_regulated_higher_in_cochlea
ENSMUSG00000108954	Gm44901	Common_down_regulated_higher_in_cochlea
ENSMUSG00000109206	Gm45137	Common_down_regulated_higher_in_cochlea
ENSMUSG00000109324	Prmt1	Common_down_regulated_higher_in_cochlea
ENSMUSG00000109555	Gm44891	Common_down_regulated_higher_in_cochlea
ENSMUSG00000110269	na	Common_down_regulated_higher_in_cochlea
ENSMUSG00000110411	na	Common_down_regulated_higher_in_cochlea
ENSMUSG00000000125	Wnt3	Common_down_regulated_higher_in_SOC
ENSMUSG00000000167	Pih1d2	Common_down_regulated_higher_in_SOC
ENSMUSG00000000247	Lhx2	Common_down_regulated_higher_in_SOC
ENSMUSG00000000295	Hddc2	Common_down_regulated_higher_in_SOC
ENSMUSG00000000365	Rnf17	Common_down_regulated_higher_in_SOC
ENSMUSG00000000560	Gabra2	Common_down_regulated_higher_in_SOC
ENSMUSG00000000579	Dynlt1c	Common_down_regulated_higher_in_SOC
ENSMUSG00000000740	Rpl13	Common_down_regulated_higher_in_SOC
ENSMUSG00000000794	Kcnn3	Common_down_regulated_higher_in_SOC
ENSMUSG00000001076	C1ql4	Common_down_regulated_higher_in_SOC
ENSMUSG00000001865	Cpa3	Common_down_regulated_higher_in_SOC
ENSMUSG00000002006	Pdzd4	Common_down_regulated_higher_in_SOC
ENSMUSG00000002012	Pnck	Common_down_regulated_higher_in_SOC
ENSMUSG00000002055	Spag5	Common_down_regulated_higher_in_SOC
ENSMUSG00000002083	Bbc3	Common_down_regulated_higher_in_SOC
ENSMUSG00000002289	Angptl4	Common_down_regulated_higher_in_SOC
ENSMUSG00000002341	Ncan	Common_down_regulated_higher_in_SOC
ENSMUSG00000002477	Snrpd1	Common_down_regulated_higher_in_SOC
ENSMUSG00000002997	Prkar2b	Common_down_regulated_higher_in_SOC
ENSMUSG00000003206	Ebi3	Common_down_regulated_higher_in_SOC
ENSMUSG00000003271	Sult2b1	Common_down_regulated_higher_in_SOC
ENSMUSG00000003411	Rab3b	Common_down_regulated_higher_in_SOC
ENSMUSG00000003423	Pih1d1	Common_down_regulated_higher_in_SOC
ENSMUSG00000003429	Rps11	Common_down_regulated_higher_in_SOC
ENSMUSG00000003436	Dll3	Common_down_regulated_higher_in_SOC
ENSMUSG00000003934	Efnb3	Common_down_regulated_higher_in_SOC
ENSMUSG00000003974	Grm3	Common_down_regulated_higher_in_SOC
ENSMUSG00000004113	Cacna1b	Common_down_regulated_higher_in_SOC
ENSMUSG00000004872	Pax3	Common_down_regulated_higher_in_SOC
ENSMUSG00000004961	Syt5	Common_down_regulated_higher_in_SOC
ENSMUSG00000005732	Ranbp1	Common_down_regulated_higher_in_SOC
ENSMUSG00000005892	Trh	Common_down_regulated_higher_in_SOC
ENSMUSG00000005994	Tyrp1	Common_down_regulated_higher_in_SOC
ENSMUSG00000006218	Fam131c	Common_down_regulated_higher_in_SOC
ENSMUSG00000006435	Neurl1a	Common_down_regulated_higher_in_SOC
ENSMUSG00000006442	Srm	Common_down_regulated_higher_in_SOC
ENSMUSG00000006457	Actn3	Common_down_regulated_higher_in_SOC
ENSMUSG00000006538	Ihh	Common_down_regulated_higher_in_SOC
ENSMUSG00000006586	Runx1t1	Common_down_regulated_higher_in_SOC
ENSMUSG00000006764	Tph2	Common_down_regulated_higher_in_SOC
ENSMUSG00000007653	Gabrb2	Common_down_regulated_higher_in_SOC
ENSMUSG00000008682	Rpl10	Common_down_regulated_higher_in_SOC
ENSMUSG00000008683	Rps15a	Common_down_regulated_higher_in_SOC
ENSMUSG00000009734	Pou6f2	Common_down_regulated_higher_in_SOC
ENSMUSG00000010044	Zmynd10	Common_down_regulated_higher_in_SOC
ENSMUSG00000010311	Optc	Common_down_regulated_higher_in_SOC
ENSMUSG00000010529	Gm266	Common_down_regulated_higher_in_SOC
ENSMUSG00000010797	Wnt2	Common_down_regulated_higher_in_SOC
ENSMUSG00000012123	Aim1l	Common_down_regulated_higher_in_SOC
ENSMUSG00000012405	Rpl15	Common_down_regulated_higher_in_SOC
ENSMUSG00000012520	Phox2b	Common_down_regulated_higher_in_SOC
ENSMUSG00000013936	Myl2	Common_down_regulated_higher_in_SOC
ENSMUSG00000014704	Hoxa2	Common_down_regulated_higher_in_SOC
ENSMUSG00000014773	Dll1	Common_down_regulated_higher_in_SOC
ENSMUSG00000014782	Plekhg4	Common_down_regulated_higher_in_SOC
ENSMUSG00000015484	Fam163a	Common_down_regulated_higher_in_SOC
ENSMUSG00000015957	Wnt11	Common_down_regulated_higher_in_SOC
ENSMUSG00000016150	Tenm1	Common_down_regulated_higher_in_SOC
ENSMUSG00000016179	Camk1g	Common_down_regulated_higher_in_SOC
ENSMUSG00000016526	Dyrk3	Common_down_regulated_higher_in_SOC
ENSMUSG00000016946	Kctd5	Common_down_regulated_higher_in_SOC
ENSMUSG00000017311	Pyy	Common_down_regulated_higher_in_SOC
ENSMUSG00000017652	Cd40	Common_down_regulated_higher_in_SOC
ENSMUSG00000017817	Jph2	Common_down_regulated_higher_in_SOC
ENSMUSG00000018012	Rac3	Common_down_regulated_higher_in_SOC
ENSMUSG00000018362	Kpna2	Common_down_regulated_higher_in_SOC
ENSMUSG00000018411	Mapt	Common_down_regulated_higher_in_SOC
ENSMUSG00000018451	6330403K07Rik	Common_down_regulated_higher_in_SOC
ENSMUSG00000018500	Adora2b	Common_down_regulated_higher_in_SOC
ENSMUSG00000018509	Cenpv	Common_down_regulated_higher_in_SOC
ENSMUSG00000018589	Glra2	Common_down_regulated_higher_in_SOC
ENSMUSG00000019832	Rab32	Common_down_regulated_higher_in_SOC
ENSMUSG00000019874	Fabp7	Common_down_regulated_higher_in_SOC
ENSMUSG00000019876	Pkib	Common_down_regulated_higher_in_SOC
ENSMUSG00000019913	Sim1	Common_down_regulated_higher_in_SOC
ENSMUSG00000019987	Arg1	Common_down_regulated_higher_in_SOC
ENSMUSG00000020083	2010107G23Rik	Common_down_regulated_higher_in_SOC
ENSMUSG00000020098	Pcbd1	Common_down_regulated_higher_in_SOC
ENSMUSG00000020182	Ddc	Common_down_regulated_higher_in_SOC
ENSMUSG00000020297	Nsg2	Common_down_regulated_higher_in_SOC
ENSMUSG00000020328	Nudcd2	Common_down_regulated_higher_in_SOC
ENSMUSG00000020388	Pdlim4	Common_down_regulated_higher_in_SOC
ENSMUSG00000020427	Igfbp3	Common_down_regulated_higher_in_SOC
ENSMUSG00000020492	Ska2	Common_down_regulated_higher_in_SOC
ENSMUSG00000020524	Gria1	Common_down_regulated_higher_in_SOC
ENSMUSG00000020607	Fam84a	Common_down_regulated_higher_in_SOC
ENSMUSG00000020610	Amz2	Common_down_regulated_higher_in_SOC
ENSMUSG00000020639	Pfn4	Common_down_regulated_higher_in_SOC
ENSMUSG00000020642	Rnf144a	Common_down_regulated_higher_in_SOC
ENSMUSG00000020722	Cacng1	Common_down_regulated_higher_in_SOC
ENSMUSG00000020895	Tmem107	Common_down_regulated_higher_in_SOC
ENSMUSG00000020902	Ntn1	Common_down_regulated_higher_in_SOC
ENSMUSG00000020904	Cfap52	Common_down_regulated_higher_in_SOC
ENSMUSG00000021070	Bdkrb2	Common_down_regulated_higher_in_SOC
ENSMUSG00000021090	Lrrc9	Common_down_regulated_higher_in_SOC
ENSMUSG00000021098	4930447C04Rik	Common_down_regulated_higher_in_SOC
ENSMUSG00000021176	Efcab11	Common_down_regulated_higher_in_SOC
ENSMUSG00000021260	Hhipl1	Common_down_regulated_higher_in_SOC
ENSMUSG00000021280	Exoc3l4	Common_down_regulated_higher_in_SOC
ENSMUSG00000021364	Elovl2	Common_down_regulated_higher_in_SOC
ENSMUSG00000021396	Nxnl2	Common_down_regulated_higher_in_SOC
ENSMUSG00000021418	Rpp40	Common_down_regulated_higher_in_SOC
ENSMUSG00000021448	Shc3	Common_down_regulated_higher_in_SOC
ENSMUSG00000021575	Ahrr	Common_down_regulated_higher_in_SOC
ENSMUSG00000021803	Cdhr1	Common_down_regulated_higher_in_SOC
ENSMUSG00000021940	Ptpn20	Common_down_regulated_higher_in_SOC
ENSMUSG00000022044	Stmn4	Common_down_regulated_higher_in_SOC
ENSMUSG00000022103	Gfra2	Common_down_regulated_higher_in_SOC
ENSMUSG00000022122	Ednrb	Common_down_regulated_higher_in_SOC
ENSMUSG00000022176	Rem2	Common_down_regulated_higher_in_SOC
ENSMUSG00000022209	Dhrs2	Common_down_regulated_higher_in_SOC
ENSMUSG00000022245	Skor1	Common_down_regulated_higher_in_SOC
ENSMUSG00000022309	Angpt1	Common_down_regulated_higher_in_SOC
ENSMUSG00000022311	Csmd3	Common_down_regulated_higher_in_SOC
ENSMUSG00000022367	Has2	Common_down_regulated_higher_in_SOC
ENSMUSG00000022375	Lrrc6	Common_down_regulated_higher_in_SOC
ENSMUSG00000022510	Trp63	Common_down_regulated_higher_in_SOC
ENSMUSG00000022512	Cldn1	Common_down_regulated_higher_in_SOC
ENSMUSG00000022571	Pycrl	Common_down_regulated_higher_in_SOC
ENSMUSG00000022577	Ly6h	Common_down_regulated_higher_in_SOC
ENSMUSG00000022686	B3gnt5	Common_down_regulated_higher_in_SOC
ENSMUSG00000022748	Cmss1	Common_down_regulated_higher_in_SOC
ENSMUSG00000022768	Ccdc116	Common_down_regulated_higher_in_SOC
ENSMUSG00000022783	Spag6l	Common_down_regulated_higher_in_SOC
ENSMUSG00000022805	Maats1	Common_down_regulated_higher_in_SOC
ENSMUSG00000022814	Umps	Common_down_regulated_higher_in_SOC
ENSMUSG00000022860	Chodl	Common_down_regulated_higher_in_SOC
ENSMUSG00000022881	Rfc4	Common_down_regulated_higher_in_SOC
ENSMUSG00000022935	Grik1	Common_down_regulated_higher_in_SOC
ENSMUSG00000022978	Mis18a	Common_down_regulated_higher_in_SOC
ENSMUSG00000023484	Prph	Common_down_regulated_higher_in_SOC
ENSMUSG00000023931	Efhb	Common_down_regulated_higher_in_SOC
ENSMUSG00000023945	Slc5a7	Common_down_regulated_higher_in_SOC
ENSMUSG00000023964	Calcr	Common_down_regulated_higher_in_SOC
ENSMUSG00000023999	Kif6	Common_down_regulated_higher_in_SOC
ENSMUSG00000024007	Ppil1	Common_down_regulated_higher_in_SOC
ENSMUSG00000024008	Cpne5	Common_down_regulated_higher_in_SOC
ENSMUSG00000024172	St6gal2	Common_down_regulated_higher_in_SOC
ENSMUSG00000024270	Slc39a6	Common_down_regulated_higher_in_SOC
ENSMUSG00000024517	Grp	Common_down_regulated_higher_in_SOC
ENSMUSG00000024647	Cbln2	Common_down_regulated_higher_in_SOC
ENSMUSG00000024736	Tmem132a	Common_down_regulated_higher_in_SOC
ENSMUSG00000024827	Gldc	Common_down_regulated_higher_in_SOC
ENSMUSG00000024873	Cnih2	Common_down_regulated_higher_in_SOC
ENSMUSG00000024987	Cyp26a1	Common_down_regulated_higher_in_SOC
ENSMUSG00000025020	Slit1	Common_down_regulated_higher_in_SOC
ENSMUSG00000025068	Gsto1	Common_down_regulated_higher_in_SOC
ENSMUSG00000025081	Tdrd1	Common_down_regulated_higher_in_SOC
ENSMUSG00000025170	Rab40b	Common_down_regulated_higher_in_SOC
ENSMUSG00000025216	Lbx1	Common_down_regulated_higher_in_SOC
ENSMUSG00000025268	Maged2	Common_down_regulated_higher_in_SOC
ENSMUSG00000025271	Pfkfb1	Common_down_regulated_higher_in_SOC
ENSMUSG00000025290	Rps24	Common_down_regulated_higher_in_SOC
ENSMUSG00000025478	Dpysl4	Common_down_regulated_higher_in_SOC
ENSMUSG00000025529	Zfp711	Common_down_regulated_higher_in_SOC
ENSMUSG00000025591	Tma16	Common_down_regulated_higher_in_SOC
ENSMUSG00000025597	Klhl4	Common_down_regulated_higher_in_SOC
ENSMUSG00000025602	Zfp202	Common_down_regulated_higher_in_SOC
ENSMUSG00000025626	Phf6	Common_down_regulated_higher_in_SOC
ENSMUSG00000025665	Rps6ka6	Common_down_regulated_higher_in_SOC
ENSMUSG00000025723	Nmb	Common_down_regulated_higher_in_SOC
ENSMUSG00000025804	Ccr1	Common_down_regulated_higher_in_SOC
ENSMUSG00000025867	Cplx2	Common_down_regulated_higher_in_SOC
ENSMUSG00000025905	Oprk1	Common_down_regulated_higher_in_SOC
ENSMUSG00000025927	Tfap2b	Common_down_regulated_higher_in_SOC
ENSMUSG00000025930	Msc	Common_down_regulated_higher_in_SOC
ENSMUSG00000026039	Sgol2a	Common_down_regulated_higher_in_SOC
ENSMUSG00000026058	Khdrbs2	Common_down_regulated_higher_in_SOC
ENSMUSG00000026100	Mstn	Common_down_regulated_higher_in_SOC
ENSMUSG00000026227	2810459M11Rik	Common_down_regulated_higher_in_SOC
ENSMUSG00000026258	3110079O15Rik	Common_down_regulated_higher_in_SOC
ENSMUSG00000026278	Bok	Common_down_regulated_higher_in_SOC
ENSMUSG00000026308	Klhl30	Common_down_regulated_higher_in_SOC
ENSMUSG00000026312	Cdh7	Common_down_regulated_higher_in_SOC
ENSMUSG00000026315	Serpinb8	Common_down_regulated_higher_in_SOC
ENSMUSG00000026418	Tnni1	Common_down_regulated_higher_in_SOC
ENSMUSG00000026468	Lhx4	Common_down_regulated_higher_in_SOC
ENSMUSG00000026484	Rnf2	Common_down_regulated_higher_in_SOC
ENSMUSG00000026494	Kif26b	Common_down_regulated_higher_in_SOC
ENSMUSG00000026514	Cnih3	Common_down_regulated_higher_in_SOC
ENSMUSG00000026558	Uck2	Common_down_regulated_higher_in_SOC
ENSMUSG00000026587	Astn1	Common_down_regulated_higher_in_SOC
ENSMUSG00000026614	Slc30a10	Common_down_regulated_higher_in_SOC
ENSMUSG00000026646	Suv39h2	Common_down_regulated_higher_in_SOC
ENSMUSG00000026676	Ccdc3	Common_down_regulated_higher_in_SOC
ENSMUSG00000026679	Enkur	Common_down_regulated_higher_in_SOC
ENSMUSG00000026779	Mastl	Common_down_regulated_higher_in_SOC
ENSMUSG00000026787	Gad2	Common_down_regulated_higher_in_SOC
ENSMUSG00000026890	Lhx6	Common_down_regulated_higher_in_SOC
ENSMUSG00000026976	Pax8	Common_down_regulated_higher_in_SOC
ENSMUSG00000027102	Hoxd8	Common_down_regulated_higher_in_SOC
ENSMUSG00000027168	Pax6	Common_down_regulated_higher_in_SOC
ENSMUSG00000027220	Syt13	Common_down_regulated_higher_in_SOC
ENSMUSG00000027359	Slc27a2	Common_down_regulated_higher_in_SOC
ENSMUSG00000027499	Pkia	Common_down_regulated_higher_in_SOC
ENSMUSG00000027520	Zdbf2	Common_down_regulated_higher_in_SOC
ENSMUSG00000027533	Fabp5	Common_down_regulated_higher_in_SOC
ENSMUSG00000027574	Nkain4	Common_down_regulated_higher_in_SOC
ENSMUSG00000027577	Chrna4	Common_down_regulated_higher_in_SOC
ENSMUSG00000027611	Procr	Common_down_regulated_higher_in_SOC
ENSMUSG00000027684	Mecom	Common_down_regulated_higher_in_SOC
ENSMUSG00000027702	Lrrc34	Common_down_regulated_higher_in_SOC
ENSMUSG00000027748	Trpc4	Common_down_regulated_higher_in_SOC
ENSMUSG00000027811	4930579G24Rik	Common_down_regulated_higher_in_SOC
ENSMUSG00000027849	Syt6	Common_down_regulated_higher_in_SOC
ENSMUSG00000027861	Casq2	Common_down_regulated_higher_in_SOC
ENSMUSG00000027867	Spag17	Common_down_regulated_higher_in_SOC
ENSMUSG00000027868	Tbx15	Common_down_regulated_higher_in_SOC
ENSMUSG00000028023	Pitx2	Common_down_regulated_higher_in_SOC
ENSMUSG00000028033	Kcnq5	Common_down_regulated_higher_in_SOC
ENSMUSG00000028039	Efna3	Common_down_regulated_higher_in_SOC
ENSMUSG00000028047	Thbs3	Common_down_regulated_higher_in_SOC
ENSMUSG00000028051	Hcn3	Common_down_regulated_higher_in_SOC
ENSMUSG00000028072	Ntrk1	Common_down_regulated_higher_in_SOC
ENSMUSG00000028076	Cd1d1	Common_down_regulated_higher_in_SOC
ENSMUSG00000028217	Cdh17	Common_down_regulated_higher_in_SOC
ENSMUSG00000028226	Mmp16	Common_down_regulated_higher_in_SOC
ENSMUSG00000028264	Spaca1	Common_down_regulated_higher_in_SOC
ENSMUSG00000028347	Tmeff1	Common_down_regulated_higher_in_SOC
ENSMUSG00000028360	Slc44a5	Common_down_regulated_higher_in_SOC
ENSMUSG00000028480	Glipr2	Common_down_regulated_higher_in_SOC
ENSMUSG00000028519	Dab1	Common_down_regulated_higher_in_SOC
ENSMUSG00000028527	Ak4	Common_down_regulated_higher_in_SOC
ENSMUSG00000028541	B4galt2	Common_down_regulated_higher_in_SOC
ENSMUSG00000028597	Gpx7	Common_down_regulated_higher_in_SOC
ENSMUSG00000028602	Tnfrsf8	Common_down_regulated_higher_in_SOC
ENSMUSG00000028633	Ctps	Common_down_regulated_higher_in_SOC
ENSMUSG00000028654	Mycl	Common_down_regulated_higher_in_SOC
ENSMUSG00000028730	Cfap57	Common_down_regulated_higher_in_SOC
ENSMUSG00000028736	Pax7	Common_down_regulated_higher_in_SOC
ENSMUSG00000028753	Vwa5b1	Common_down_regulated_higher_in_SOC
ENSMUSG00000028782	Adgrb2	Common_down_regulated_higher_in_SOC
ENSMUSG00000028807	Zbtb8a	Common_down_regulated_higher_in_SOC
ENSMUSG00000028885	Smpdl3b	Common_down_regulated_higher_in_SOC
ENSMUSG00000028976	Slc2a5	Common_down_regulated_higher_in_SOC
ENSMUSG00000029112	Nkx1-1	Common_down_regulated_higher_in_SOC
ENSMUSG00000029121	Crmp1	Common_down_regulated_higher_in_SOC
ENSMUSG00000029161	Cgref1	Common_down_regulated_higher_in_SOC
ENSMUSG00000029211	Gabra4	Common_down_regulated_higher_in_SOC
ENSMUSG00000029219	Slc10a4	Common_down_regulated_higher_in_SOC
ENSMUSG00000029283	Cdc7	Common_down_regulated_higher_in_SOC
ENSMUSG00000029546	Uncx	Common_down_regulated_higher_in_SOC
ENSMUSG00000029595	Lhx5	Common_down_regulated_higher_in_SOC
ENSMUSG00000029603	Dtx1	Common_down_regulated_higher_in_SOC
ENSMUSG00000029712	Actl6b	Common_down_regulated_higher_in_SOC
ENSMUSG00000029819	Npy	Common_down_regulated_higher_in_SOC
ENSMUSG00000030077	Chl1	Common_down_regulated_higher_in_SOC
ENSMUSG00000030125	Lrrc23	Common_down_regulated_higher_in_SOC
ENSMUSG00000030223	Ptpro	Common_down_regulated_higher_in_SOC
ENSMUSG00000030226	Lmo3	Common_down_regulated_higher_in_SOC
ENSMUSG00000030393	Zik1	Common_down_regulated_higher_in_SOC
ENSMUSG00000030443	Zfp583	Common_down_regulated_higher_in_SOC
ENSMUSG00000030510	Cers3	Common_down_regulated_higher_in_SOC
ENSMUSG00000030549	Rhcg	Common_down_regulated_higher_in_SOC
ENSMUSG00000030584	Dpf1	Common_down_regulated_higher_in_SOC
ENSMUSG00000030641	Ddias	Common_down_regulated_higher_in_SOC
ENSMUSG00000030669	Calca	Common_down_regulated_higher_in_SOC
ENSMUSG00000030670	Cyp2r1	Common_down_regulated_higher_in_SOC
ENSMUSG00000030671	Pde3b	Common_down_regulated_higher_in_SOC
ENSMUSG00000030787	Lyve1	Common_down_regulated_higher_in_SOC
ENSMUSG00000030792	Dkkl1	Common_down_regulated_higher_in_SOC
ENSMUSG00000030946	Lhpp	Common_down_regulated_higher_in_SOC
ENSMUSG00000031027	Stk33	Common_down_regulated_higher_in_SOC
ENSMUSG00000031066	Usp11	Common_down_regulated_higher_in_SOC
ENSMUSG00000031073	Fgf15	Common_down_regulated_higher_in_SOC
ENSMUSG00000031074	Fgf3	Common_down_regulated_higher_in_SOC
ENSMUSG00000031099	Smarca1	Common_down_regulated_higher_in_SOC
ENSMUSG00000031137	Fgf13	Common_down_regulated_higher_in_SOC
ENSMUSG00000031285	Dcx	Common_down_regulated_higher_in_SOC
ENSMUSG00000031302	Nlgn3	Common_down_regulated_higher_in_SOC
ENSMUSG00000031343	Gabra3	Common_down_regulated_higher_in_SOC
ENSMUSG00000031344	Gabrq	Common_down_regulated_higher_in_SOC
ENSMUSG00000031374	Zfp92	Common_down_regulated_higher_in_SOC
ENSMUSG00000031383	Dusp9	Common_down_regulated_higher_in_SOC
ENSMUSG00000031422	Morf4l2	Common_down_regulated_higher_in_SOC
ENSMUSG00000031554	Adam5	Common_down_regulated_higher_in_SOC
ENSMUSG00000031603	Fgf20	Common_down_regulated_higher_in_SOC
ENSMUSG00000031628	Casp3	Common_down_regulated_higher_in_SOC
ENSMUSG00000031636	Pdlim3	Common_down_regulated_higher_in_SOC
ENSMUSG00000031727	Pmfbp1	Common_down_regulated_higher_in_SOC
ENSMUSG00000031837	Necab2	Common_down_regulated_higher_in_SOC
ENSMUSG00000031860	Pbx4	Common_down_regulated_higher_in_SOC
ENSMUSG00000031880	Rrad	Common_down_regulated_higher_in_SOC
ENSMUSG00000031934	Panx1	Common_down_regulated_higher_in_SOC
ENSMUSG00000031962	Cdh15	Common_down_regulated_higher_in_SOC
ENSMUSG00000031965	Tbx20	Common_down_regulated_higher_in_SOC
ENSMUSG00000031994	Adamts8	Common_down_regulated_higher_in_SOC
ENSMUSG00000032128	Robo3	Common_down_regulated_higher_in_SOC
ENSMUSG00000032297	Celf6	Common_down_regulated_higher_in_SOC
ENSMUSG00000032303	Chrna3	Common_down_regulated_higher_in_SOC
ENSMUSG00000032344	Mb21d1	Common_down_regulated_higher_in_SOC
ENSMUSG00000032346	Ooep	Common_down_regulated_higher_in_SOC
ENSMUSG00000032415	Ube2cbp	Common_down_regulated_higher_in_SOC
ENSMUSG00000032478	Nme6	Common_down_regulated_higher_in_SOC
ENSMUSG00000032537	Ephb1	Common_down_regulated_higher_in_SOC
ENSMUSG00000032769	Trpa1	Common_down_regulated_higher_in_SOC
ENSMUSG00000032899	Styk1	Common_down_regulated_higher_in_SOC
ENSMUSG00000032936	Camkv	Common_down_regulated_higher_in_SOC
ENSMUSG00000033007	Asic4	Common_down_regulated_higher_in_SOC
ENSMUSG00000033044	Dhrs7c	Common_down_regulated_higher_in_SOC
ENSMUSG00000033053	1700028P14Rik	Common_down_regulated_higher_in_SOC
ENSMUSG00000033214	Slitrk5	Common_down_regulated_higher_in_SOC
ENSMUSG00000033356	Pus7l	Common_down_regulated_higher_in_SOC
ENSMUSG00000033569	Adgrb3	Common_down_regulated_higher_in_SOC
ENSMUSG00000033882	Rbm46	Common_down_regulated_higher_in_SOC
ENSMUSG00000033906	Zdhhc15	Common_down_regulated_higher_in_SOC
ENSMUSG00000033910	Gucy1a3	Common_down_regulated_higher_in_SOC
ENSMUSG00000034098	Fstl5	Common_down_regulated_higher_in_SOC
ENSMUSG00000034173	Zbed5	Common_down_regulated_higher_in_SOC
ENSMUSG00000034310	Tmem132d	Common_down_regulated_higher_in_SOC
ENSMUSG00000034333	Zbed4	Common_down_regulated_higher_in_SOC
ENSMUSG00000034457	Eda2r	Common_down_regulated_higher_in_SOC
ENSMUSG00000034467	Dynlrb2	Common_down_regulated_higher_in_SOC
ENSMUSG00000034486	Gbx2	Common_down_regulated_higher_in_SOC
ENSMUSG00000034732	Pabpc5	Common_down_regulated_higher_in_SOC
ENSMUSG00000034755	Pcdh11x	Common_down_regulated_higher_in_SOC
ENSMUSG00000034818	Celf5	Common_down_regulated_higher_in_SOC
ENSMUSG00000034912	Mdga2	Common_down_regulated_higher_in_SOC
ENSMUSG00000035032	Nek11	Common_down_regulated_higher_in_SOC
ENSMUSG00000035095	Fam167a	Common_down_regulated_higher_in_SOC
ENSMUSG00000035228	Ccdc106	Common_down_regulated_higher_in_SOC
ENSMUSG00000035274	Tpbg	Common_down_regulated_higher_in_SOC
ENSMUSG00000035277	Arx	Common_down_regulated_higher_in_SOC
ENSMUSG00000035355	Kcnh4	Common_down_regulated_higher_in_SOC
ENSMUSG00000035451	Foxa1	Common_down_regulated_higher_in_SOC
ENSMUSG00000035551	Igfbpl1	Common_down_regulated_higher_in_SOC
ENSMUSG00000035557	Krt17	Common_down_regulated_higher_in_SOC
ENSMUSG00000035566	Pcdh17	Common_down_regulated_higher_in_SOC
ENSMUSG00000035578	Iqcg	Common_down_regulated_higher_in_SOC
ENSMUSG00000035594	Chrna5	Common_down_regulated_higher_in_SOC
ENSMUSG00000035694	Caps2	Common_down_regulated_higher_in_SOC
ENSMUSG00000035960	Apex1	Common_down_regulated_higher_in_SOC
ENSMUSG00000036218	Pdzrn4	Common_down_regulated_higher_in_SOC
ENSMUSG00000036422	Pcdh8	Common_down_regulated_higher_in_SOC
ENSMUSG00000036480	Prss56	Common_down_regulated_higher_in_SOC
ENSMUSG00000036502	Tmem255a	Common_down_regulated_higher_in_SOC
ENSMUSG00000036699	Zcchc12	Common_down_regulated_higher_in_SOC
ENSMUSG00000036782	Klhl13	Common_down_regulated_higher_in_SOC
ENSMUSG00000036790	Slitrk2	Common_down_regulated_higher_in_SOC
ENSMUSG00000036815	Dpp10	Common_down_regulated_higher_in_SOC
ENSMUSG00000036816	Atoh7	Common_down_regulated_higher_in_SOC
ENSMUSG00000036855	Gjd4	Common_down_regulated_higher_in_SOC
ENSMUSG00000036902	Neto2	Common_down_regulated_higher_in_SOC
ENSMUSG00000036972	Zic4	Common_down_regulated_higher_in_SOC
ENSMUSG00000037014	Sstr4	Common_down_regulated_higher_in_SOC
ENSMUSG00000037086	Prr32	Common_down_regulated_higher_in_SOC
ENSMUSG00000037411	Serpine1	Common_down_regulated_higher_in_SOC
ENSMUSG00000037428	Vgf	Common_down_regulated_higher_in_SOC
ENSMUSG00000037492	Zmat4	Common_down_regulated_higher_in_SOC
ENSMUSG00000037610	Kcnmb2	Common_down_regulated_higher_in_SOC
ENSMUSG00000037683	Armc3	Common_down_regulated_higher_in_SOC
ENSMUSG00000037725	Ckap2	Common_down_regulated_higher_in_SOC
ENSMUSG00000037788	Vopp1	Common_down_regulated_higher_in_SOC
ENSMUSG00000037846	Rtkn2	Common_down_regulated_higher_in_SOC
ENSMUSG00000037940	Inpp4b	Common_down_regulated_higher_in_SOC
ENSMUSG00000038009	Dnajc22	Common_down_regulated_higher_in_SOC
ENSMUSG00000038112	AW551984	Common_down_regulated_higher_in_SOC
ENSMUSG00000038216	Pnmt	Common_down_regulated_higher_in_SOC
ENSMUSG00000038259	Gdf5	Common_down_regulated_higher_in_SOC
ENSMUSG00000038403	Hfe2	Common_down_regulated_higher_in_SOC
ENSMUSG00000038760	Trhr	Common_down_regulated_higher_in_SOC
ENSMUSG00000038888	Ctu1	Common_down_regulated_higher_in_SOC
ENSMUSG00000038932	Tcfl5	Common_down_regulated_higher_in_SOC
ENSMUSG00000039037	St6galnac5	Common_down_regulated_higher_in_SOC
ENSMUSG00000039070	Cpa4	Common_down_regulated_higher_in_SOC
ENSMUSG00000039081	Zfp503	Common_down_regulated_higher_in_SOC
ENSMUSG00000039097	Rln1	Common_down_regulated_higher_in_SOC
ENSMUSG00000039209	Rpl39l	Common_down_regulated_higher_in_SOC
ENSMUSG00000039257	Vstm2b	Common_down_regulated_higher_in_SOC
ENSMUSG00000039391	Ccdc81	Common_down_regulated_higher_in_SOC
ENSMUSG00000039539	Sgcz	Common_down_regulated_higher_in_SOC
ENSMUSG00000039542	Ncam1	Common_down_regulated_higher_in_SOC
ENSMUSG00000039632	Ccdc151	Common_down_regulated_higher_in_SOC
ENSMUSG00000039676	Capsl	Common_down_regulated_higher_in_SOC
ENSMUSG00000039715	Wdr34	Common_down_regulated_higher_in_SOC
ENSMUSG00000039982	Dtx4	Common_down_regulated_higher_in_SOC
ENSMUSG00000040046	Tph1	Common_down_regulated_higher_in_SOC
ENSMUSG00000040181	Fmo1	Common_down_regulated_higher_in_SOC
ENSMUSG00000040258	Nxph4	Common_down_regulated_higher_in_SOC
ENSMUSG00000040452	Cdh12	Common_down_regulated_higher_in_SOC
ENSMUSG00000040631	Dok4	Common_down_regulated_higher_in_SOC
ENSMUSG00000040680	Kremen2	Common_down_regulated_higher_in_SOC
ENSMUSG00000040710	St8sia4	Common_down_regulated_higher_in_SOC
ENSMUSG00000040856	Dlk1	Common_down_regulated_higher_in_SOC
ENSMUSG00000040867	Begain	Common_down_regulated_higher_in_SOC
ENSMUSG00000041078	Grid1	Common_down_regulated_higher_in_SOC
ENSMUSG00000041141	Pnmal1	Common_down_regulated_higher_in_SOC
ENSMUSG00000041301	Cftr	Common_down_regulated_higher_in_SOC
ENSMUSG00000041323	Ak7	Common_down_regulated_higher_in_SOC
ENSMUSG00000041468	Gpr12	Common_down_regulated_higher_in_SOC
ENSMUSG00000041552	Ptchd1	Common_down_regulated_higher_in_SOC
ENSMUSG00000041596	Nlrp5-ps	Common_down_regulated_higher_in_SOC
ENSMUSG00000041649	Klf8	Common_down_regulated_higher_in_SOC
ENSMUSG00000041710	Trpc5	Common_down_regulated_higher_in_SOC
ENSMUSG00000041730	Prrxl1	Common_down_regulated_higher_in_SOC
ENSMUSG00000041773	Enc1	Common_down_regulated_higher_in_SOC
ENSMUSG00000041774	Ydjc	Common_down_regulated_higher_in_SOC
ENSMUSG00000041798	Gck	Common_down_regulated_higher_in_SOC
ENSMUSG00000041840	Haus1	Common_down_regulated_higher_in_SOC
ENSMUSG00000042045	Sln	Common_down_regulated_higher_in_SOC
ENSMUSG00000042097	Zfp239	Common_down_regulated_higher_in_SOC
ENSMUSG00000042155	Klhl23	Common_down_regulated_higher_in_SOC
ENSMUSG00000042213	Zfand4	Common_down_regulated_higher_in_SOC
ENSMUSG00000042425	Frmpd3	Common_down_regulated_higher_in_SOC
ENSMUSG00000042515	Mum1l1	Common_down_regulated_higher_in_SOC
ENSMUSG00000042549	Map2k3os	Common_down_regulated_higher_in_SOC
ENSMUSG00000042607	Asb4	Common_down_regulated_higher_in_SOC
ENSMUSG00000042631	Xkr7	Common_down_regulated_higher_in_SOC
ENSMUSG00000042671	Rgs8	Common_down_regulated_higher_in_SOC
ENSMUSG00000042717	Ppp1r3a	Common_down_regulated_higher_in_SOC
ENSMUSG00000042766	Trim46	Common_down_regulated_higher_in_SOC
ENSMUSG00000042804	Gpr153	Common_down_regulated_higher_in_SOC
ENSMUSG00000043004	Gng2	Common_down_regulated_higher_in_SOC
ENSMUSG00000043020	Wdr63	Common_down_regulated_higher_in_SOC
ENSMUSG00000043410	Hfm1	Common_down_regulated_higher_in_SOC
ENSMUSG00000043496	Tril	Common_down_regulated_higher_in_SOC
ENSMUSG00000043614	Vps37d	Common_down_regulated_higher_in_SOC
ENSMUSG00000043648	Pld6	Common_down_regulated_higher_in_SOC
ENSMUSG00000043773	1700048O20Rik	Common_down_regulated_higher_in_SOC
ENSMUSG00000044071	Fam19a2	Common_down_regulated_higher_in_SOC
ENSMUSG00000044164	Rnf182	Common_down_regulated_higher_in_SOC
ENSMUSG00000044288	Cnr1	Common_down_regulated_higher_in_SOC
ENSMUSG00000044322	Dsc1	Common_down_regulated_higher_in_SOC
ENSMUSG00000044362	Ccdc89	Common_down_regulated_higher_in_SOC
ENSMUSG00000044390	Tigd3	Common_down_regulated_higher_in_SOC
ENSMUSG00000044534	Ackr2	Common_down_regulated_higher_in_SOC
ENSMUSG00000044562	Rasip1	Common_down_regulated_higher_in_SOC
ENSMUSG00000044576	Gareml	Common_down_regulated_higher_in_SOC
ENSMUSG00000044912	Syt16	Common_down_regulated_higher_in_SOC
ENSMUSG00000045083	Lingo2	Common_down_regulated_higher_in_SOC
ENSMUSG00000045136	Tubb2b	Common_down_regulated_higher_in_SOC
ENSMUSG00000045174	Amer3	Common_down_regulated_higher_in_SOC
ENSMUSG00000045179	Sox3	Common_down_regulated_higher_in_SOC
ENSMUSG00000045201	Lrrc3b	Common_down_regulated_higher_in_SOC
ENSMUSG00000045509	Gpr150	Common_down_regulated_higher_in_SOC
ENSMUSG00000045518	Onecut3	Common_down_regulated_higher_in_SOC
ENSMUSG00000045545	Krt14	Common_down_regulated_higher_in_SOC
ENSMUSG00000045573	Penk	Common_down_regulated_higher_in_SOC
ENSMUSG00000045655	Fam216b	Common_down_regulated_higher_in_SOC
ENSMUSG00000045733	Sprn	Common_down_regulated_higher_in_SOC
ENSMUSG00000045763	Basp1	Common_down_regulated_higher_in_SOC
ENSMUSG00000045799	Gm9800	Common_down_regulated_higher_in_SOC
ENSMUSG00000046192	Iqub	Common_down_regulated_higher_in_SOC
ENSMUSG00000046269	Usp27x	Common_down_regulated_higher_in_SOC
ENSMUSG00000046321	Hs3st2	Common_down_regulated_higher_in_SOC
ENSMUSG00000046341	Gm11223	Common_down_regulated_higher_in_SOC
ENSMUSG00000046351	Zfp322a	Common_down_regulated_higher_in_SOC
ENSMUSG00000046491	C1qtnf2	Common_down_regulated_higher_in_SOC
ENSMUSG00000046500	Fam19a4	Common_down_regulated_higher_in_SOC
ENSMUSG00000046550	Spin2c	Common_down_regulated_higher_in_SOC
ENSMUSG00000046699	Slitrk4	Common_down_regulated_higher_in_SOC
ENSMUSG00000046834	Krt1	Common_down_regulated_higher_in_SOC
ENSMUSG00000046916	Myct1	Common_down_regulated_higher_in_SOC
ENSMUSG00000047003	Zfp41	Common_down_regulated_higher_in_SOC
ENSMUSG00000047220	Ccdc36	Common_down_regulated_higher_in_SOC
ENSMUSG00000047261	Gap43	Common_down_regulated_higher_in_SOC
ENSMUSG00000047428	Dlk2	Common_down_regulated_higher_in_SOC
ENSMUSG00000047676	Rpsa-ps10	Common_down_regulated_higher_in_SOC
ENSMUSG00000047759	Hs3st3a1	Common_down_regulated_higher_in_SOC
ENSMUSG00000047819	Tigd4	Common_down_regulated_higher_in_SOC
ENSMUSG00000047844	Bex4	Common_down_regulated_higher_in_SOC
ENSMUSG00000047963	Stbd1	Common_down_regulated_higher_in_SOC
ENSMUSG00000048001	Hes5	Common_down_regulated_higher_in_SOC
ENSMUSG00000048015	Neurod4	Common_down_regulated_higher_in_SOC
ENSMUSG00000048251	Bcl11b	Common_down_regulated_higher_in_SOC
ENSMUSG00000048355	Arxes1	Common_down_regulated_higher_in_SOC
ENSMUSG00000048416	Mlf1	Common_down_regulated_higher_in_SOC
ENSMUSG00000048424	Ranbp3l	Common_down_regulated_higher_in_SOC
ENSMUSG00000048450	Msx1	Common_down_regulated_higher_in_SOC
ENSMUSG00000048485	Zbtb8b	Common_down_regulated_higher_in_SOC
ENSMUSG00000048528	Nkx1-2	Common_down_regulated_higher_in_SOC
ENSMUSG00000048540	Nhlh2	Common_down_regulated_higher_in_SOC
ENSMUSG00000048603	Gm9828	Common_down_regulated_higher_in_SOC
ENSMUSG00000048616	Nog	Common_down_regulated_higher_in_SOC
ENSMUSG00000048763	Hoxb3	Common_down_regulated_higher_in_SOC
ENSMUSG00000048834	Vstm2a	Common_down_regulated_higher_in_SOC
ENSMUSG00000048895	Cdk5r1	Common_down_regulated_higher_in_SOC
ENSMUSG00000048921	Zfp689	Common_down_regulated_higher_in_SOC
ENSMUSG00000049036	Tmem121	Common_down_regulated_higher_in_SOC
ENSMUSG00000049100	Pcdh10	Common_down_regulated_higher_in_SOC
ENSMUSG00000049115	Agtr1a	Common_down_regulated_higher_in_SOC
ENSMUSG00000049124	Gm8186	Common_down_regulated_higher_in_SOC
ENSMUSG00000049134	Nrap	Common_down_regulated_higher_in_SOC
ENSMUSG00000049241	Hcar1	Common_down_regulated_higher_in_SOC
ENSMUSG00000049281	Scn3b	Common_down_regulated_higher_in_SOC
ENSMUSG00000049353	Rd3	Common_down_regulated_higher_in_SOC
ENSMUSG00000049409	Prokr1	Common_down_regulated_higher_in_SOC
ENSMUSG00000049420	Tmem200a	Common_down_regulated_higher_in_SOC
ENSMUSG00000049436	Upk1b	Common_down_regulated_higher_in_SOC
ENSMUSG00000049511	Htr1b	Common_down_regulated_higher_in_SOC
ENSMUSG00000049929	Lpar4	Common_down_regulated_higher_in_SOC
ENSMUSG00000049946	BC030500	Common_down_regulated_higher_in_SOC
ENSMUSG00000049988	Lrrc25	Common_down_regulated_higher_in_SOC
ENSMUSG00000050035	Fhl4	Common_down_regulated_higher_in_SOC
ENSMUSG00000050069	Grem2	Common_down_regulated_higher_in_SOC
ENSMUSG00000050071	Bex1	Common_down_regulated_higher_in_SOC
ENSMUSG00000050296	Abca12	Common_down_regulated_higher_in_SOC
ENSMUSG00000050394	Armcx6	Common_down_regulated_higher_in_SOC
ENSMUSG00000050423	Ppp1r3g	Common_down_regulated_higher_in_SOC
ENSMUSG00000050708	Ftl1	Common_down_regulated_higher_in_SOC
ENSMUSG00000050711	Scg2	Common_down_regulated_higher_in_SOC
ENSMUSG00000050822	Slc29a4	Common_down_regulated_higher_in_SOC
ENSMUSG00000050830	Vwc2	Common_down_regulated_higher_in_SOC
ENSMUSG00000050926	Dcaf12l2	Common_down_regulated_higher_in_SOC
ENSMUSG00000050963	Kcns2	Common_down_regulated_higher_in_SOC
ENSMUSG00000051124	Gimap9	Common_down_regulated_higher_in_SOC
ENSMUSG00000051379	Flrt3	Common_down_regulated_higher_in_SOC
ENSMUSG00000051444	Bbs12	Common_down_regulated_higher_in_SOC
ENSMUSG00000051499	Zfp786	Common_down_regulated_higher_in_SOC
ENSMUSG00000051527	Usp29	Common_down_regulated_higher_in_SOC
ENSMUSG00000051652	Lrrc3	Common_down_regulated_higher_in_SOC
ENSMUSG00000051726	Kcnf1	Common_down_regulated_higher_in_SOC
ENSMUSG00000052154	Gm9870	Common_down_regulated_higher_in_SOC
ENSMUSG00000052373	Mpp3	Common_down_regulated_higher_in_SOC
ENSMUSG00000052551	Adarb2	Common_down_regulated_higher_in_SOC
ENSMUSG00000052616	Ccdc79	Common_down_regulated_higher_in_SOC
ENSMUSG00000052726	Kcnt2	Common_down_regulated_higher_in_SOC
ENSMUSG00000052848	C130026L21Rik	Common_down_regulated_higher_in_SOC
ENSMUSG00000052912	Smarca5-ps	Common_down_regulated_higher_in_SOC
ENSMUSG00000053070	9230110C19Rik	Common_down_regulated_higher_in_SOC
ENSMUSG00000053093	Myh7	Common_down_regulated_higher_in_SOC
ENSMUSG00000053137	Mapk11	Common_down_regulated_higher_in_SOC
ENSMUSG00000053153	Spag16	Common_down_regulated_higher_in_SOC
ENSMUSG00000053178	Mterf1b	Common_down_regulated_higher_in_SOC
ENSMUSG00000053317	Sec61b	Common_down_regulated_higher_in_SOC
ENSMUSG00000053395	Cacng8	Common_down_regulated_higher_in_SOC
ENSMUSG00000053399	Adamts18	Common_down_regulated_higher_in_SOC
ENSMUSG00000053574	4930563E22Rik	Common_down_regulated_higher_in_SOC
ENSMUSG00000053783	1700016K19Rik	Common_down_regulated_higher_in_SOC
ENSMUSG00000053846	Lipg	Common_down_regulated_higher_in_SOC
ENSMUSG00000054641	Mmrn1	Common_down_regulated_higher_in_SOC
ENSMUSG00000054667	Irs4	Common_down_regulated_higher_in_SOC
ENSMUSG00000054679	Srsf12	Common_down_regulated_higher_in_SOC
ENSMUSG00000054871	Tmem158	Common_down_regulated_higher_in_SOC
ENSMUSG00000054910	4931415C17Rik	Common_down_regulated_higher_in_SOC
ENSMUSG00000054944	5330416C01Rik	Common_down_regulated_higher_in_SOC
ENSMUSG00000054976	Nyap2	Common_down_regulated_higher_in_SOC
ENSMUSG00000054978	Kbtbd13	Common_down_regulated_higher_in_SOC
ENSMUSG00000054986	Sec14l3	Common_down_regulated_higher_in_SOC
ENSMUSG00000055069	Rab39	Common_down_regulated_higher_in_SOC
ENSMUSG00000055202	Zfp811	Common_down_regulated_higher_in_SOC
ENSMUSG00000055301	Adh7	Common_down_regulated_higher_in_SOC
ENSMUSG00000055409	Nell1	Common_down_regulated_higher_in_SOC
ENSMUSG00000055760	Gemin6	Common_down_regulated_higher_in_SOC
ENSMUSG00000055945	Prr18	Common_down_regulated_higher_in_SOC
ENSMUSG00000056031	9330154J02Rik	Common_down_regulated_higher_in_SOC
ENSMUSG00000056089	Gm5468	Common_down_regulated_higher_in_SOC
ENSMUSG00000056145	AI504432	Common_down_regulated_higher_in_SOC
ENSMUSG00000056296	Synpr	Common_down_regulated_higher_in_SOC
ENSMUSG00000056423	Uts2b	Common_down_regulated_higher_in_SOC
ENSMUSG00000056445	Hoxaas2	Common_down_regulated_higher_in_SOC
ENSMUSG00000056632	Dsg3	Common_down_regulated_higher_in_SOC
ENSMUSG00000056824	Zfp663	Common_down_regulated_higher_in_SOC
ENSMUSG00000056895	Hist3h2ba	Common_down_regulated_higher_in_SOC
ENSMUSG00000056947	Mab21l1	Common_down_regulated_higher_in_SOC
ENSMUSG00000056972	Magel2	Common_down_regulated_higher_in_SOC
ENSMUSG00000057123	Gja5	Common_down_regulated_higher_in_SOC
ENSMUSG00000057182	Scn3a	Common_down_regulated_higher_in_SOC
ENSMUSG00000057228	Aadat	Common_down_regulated_higher_in_SOC
ENSMUSG00000057497	Fam136a	Common_down_regulated_higher_in_SOC
ENSMUSG00000057777	Mab21l2	Common_down_regulated_higher_in_SOC
ENSMUSG00000057818	1600029O15Rik	Common_down_regulated_higher_in_SOC
ENSMUSG00000058153	Sez6l	Common_down_regulated_higher_in_SOC
ENSMUSG00000058420	Syt17	Common_down_regulated_higher_in_SOC
ENSMUSG00000058546	Rpl23a	Common_down_regulated_higher_in_SOC
ENSMUSG00000058914	C1qtnf3	Common_down_regulated_higher_in_SOC
ENSMUSG00000059003	Grin2a	Common_down_regulated_higher_in_SOC
ENSMUSG00000059246	Foxb1	Common_down_regulated_higher_in_SOC
ENSMUSG00000059395	Nkapl	Common_down_regulated_higher_in_SOC
ENSMUSG00000059631	1500035N22Rik	Common_down_regulated_higher_in_SOC
ENSMUSG00000059796	Eif4a1	Common_down_regulated_higher_in_SOC
ENSMUSG00000059898	Dsc3	Common_down_regulated_higher_in_SOC
ENSMUSG00000059921	Unc5c	Common_down_regulated_higher_in_SOC
ENSMUSG00000060143	Gm10076	Common_down_regulated_higher_in_SOC
ENSMUSG00000060176	Kif27	Common_down_regulated_higher_in_SOC
ENSMUSG00000060204	Gm5868	Common_down_regulated_higher_in_SOC
ENSMUSG00000060534	Dcc	Common_down_regulated_higher_in_SOC
ENSMUSG00000060735	Rxfp3	Common_down_regulated_higher_in_SOC
ENSMUSG00000060743	H3f3a	Common_down_regulated_higher_in_SOC
ENSMUSG00000060962	Dmkn	Common_down_regulated_higher_in_SOC
ENSMUSG00000061477	Rps7	Common_down_regulated_higher_in_SOC
ENSMUSG00000061615	Hist1h2ab	Common_down_regulated_higher_in_SOC
ENSMUSG00000061762	Tac1	Common_down_regulated_higher_in_SOC
ENSMUSG00000061787	Rps17	Common_down_regulated_higher_in_SOC
ENSMUSG00000062184	Hs6st2	Common_down_regulated_higher_in_SOC
ENSMUSG00000062248	Cks2	Common_down_regulated_higher_in_SOC
ENSMUSG00000062393	Dgkk	Common_down_regulated_higher_in_SOC
ENSMUSG00000062611	Rps3a2	Common_down_regulated_higher_in_SOC
ENSMUSG00000062694	Cav3	Common_down_regulated_higher_in_SOC
ENSMUSG00000062713	Sim2	Common_down_regulated_higher_in_SOC
ENSMUSG00000062760	1810041L15Rik	Common_down_regulated_higher_in_SOC
ENSMUSG00000062794	Zfp599	Common_down_regulated_higher_in_SOC
ENSMUSG00000062867	Impdh2	Common_down_regulated_higher_in_SOC
ENSMUSG00000062961	Ccdc177	Common_down_regulated_higher_in_SOC
ENSMUSG00000062997	Rpl35	Common_down_regulated_higher_in_SOC
ENSMUSG00000063018	2010204K13Rik	Common_down_regulated_higher_in_SOC
ENSMUSG00000063021	Hist1h2ak	Common_down_regulated_higher_in_SOC
ENSMUSG00000063316	Rpl27	Common_down_regulated_higher_in_SOC
ENSMUSG00000063445	Nmral1	Common_down_regulated_higher_in_SOC
ENSMUSG00000063446	Plppr1	Common_down_regulated_higher_in_SOC
ENSMUSG00000063535	Zfp773	Common_down_regulated_higher_in_SOC
ENSMUSG00000063600	Egfem1	Common_down_regulated_higher_in_SOC
ENSMUSG00000063681	Crb1	Common_down_regulated_higher_in_SOC
ENSMUSG00000063689	Hist2h2ab	Common_down_regulated_higher_in_SOC
ENSMUSG00000063696	Gm8730	Common_down_regulated_higher_in_SOC
ENSMUSG00000063804	Lin28b	Common_down_regulated_higher_in_SOC
ENSMUSG00000064023	Klk8	Common_down_regulated_higher_in_SOC
ENSMUSG00000064061	Dzip3	Common_down_regulated_higher_in_SOC
ENSMUSG00000064264	Zfp428	Common_down_regulated_higher_in_SOC
ENSMUSG00000064796	Terc	Common_down_regulated_higher_in_SOC
ENSMUSG00000065232	Gm22973	Common_down_regulated_higher_in_SOC
ENSMUSG00000066175	2510046G10Rik	Common_down_regulated_higher_in_SOC
ENSMUSG00000066197	Gpr139	Common_down_regulated_higher_in_SOC
ENSMUSG00000066357	Wdr6	Common_down_regulated_higher_in_SOC
ENSMUSG00000066477	Gm16551	Common_down_regulated_higher_in_SOC
ENSMUSG00000067028	Cntnap5b	Common_down_regulated_higher_in_SOC
ENSMUSG00000067215	Usp51	Common_down_regulated_higher_in_SOC
ENSMUSG00000067377	Tspan6	Common_down_regulated_higher_in_SOC
ENSMUSG00000067438	Hmx1	Common_down_regulated_higher_in_SOC
ENSMUSG00000067578	Cbln4	Common_down_regulated_higher_in_SOC
ENSMUSG00000067594	Krt77	Common_down_regulated_higher_in_SOC
ENSMUSG00000067724	Gbx1	Common_down_regulated_higher_in_SOC
ENSMUSG00000067786	Nnat	Common_down_regulated_higher_in_SOC
ENSMUSG00000067870	Rpl31-ps8	Common_down_regulated_higher_in_SOC
ENSMUSG00000068101	Cenpm	Common_down_regulated_higher_in_SOC
ENSMUSG00000068122	Agtr2	Common_down_regulated_higher_in_SOC
ENSMUSG00000068154	Insm1	Common_down_regulated_higher_in_SOC
ENSMUSG00000068428	Gmnc	Common_down_regulated_higher_in_SOC
ENSMUSG00000068617	Efcab1	Common_down_regulated_higher_in_SOC
ENSMUSG00000068762	Gstm6	Common_down_regulated_higher_in_SOC
ENSMUSG00000068855	Hist2h2ac	Common_down_regulated_higher_in_SOC
ENSMUSG00000069227	Gprin1	Common_down_regulated_higher_in_SOC
ENSMUSG00000069266	Hist1h4b	Common_down_regulated_higher_in_SOC
ENSMUSG00000069270	Hist1h2ac	Common_down_regulated_higher_in_SOC
ENSMUSG00000069272	Hist1h2ae	Common_down_regulated_higher_in_SOC
ENSMUSG00000069301	Hist1h2ag	Common_down_regulated_higher_in_SOC
ENSMUSG00000069305	Hist1h4n	Common_down_regulated_higher_in_SOC
ENSMUSG00000069306	Hist1h4m	Common_down_regulated_higher_in_SOC
ENSMUSG00000069309	Hist1h2an	Common_down_regulated_higher_in_SOC
ENSMUSG00000069378	Prdm6	Common_down_regulated_higher_in_SOC
ENSMUSG00000069441	Dsg1a	Common_down_regulated_higher_in_SOC
ENSMUSG00000069743	Zfp820	Common_down_regulated_higher_in_SOC
ENSMUSG00000069755	Zfp125	Common_down_regulated_higher_in_SOC
ENSMUSG00000070167	Snora57	Common_down_regulated_higher_in_SOC
ENSMUSG00000070306	Ccdc153	Common_down_regulated_higher_in_SOC
ENSMUSG00000070645	Ren1	Common_down_regulated_higher_in_SOC
ENSMUSG00000070687	Htr1d	Common_down_regulated_higher_in_SOC
ENSMUSG00000070822	Zscan18	Common_down_regulated_higher_in_SOC
ENSMUSG00000071356	Reg3b	Common_down_regulated_higher_in_SOC
ENSMUSG00000071478	Hist1h2ad	Common_down_regulated_higher_in_SOC
ENSMUSG00000071516	Hist1h2ai	Common_down_regulated_higher_in_SOC
ENSMUSG00000071531	Gprin2	Common_down_regulated_higher_in_SOC
ENSMUSG00000071551	Akr1c19	Common_down_regulated_higher_in_SOC
ENSMUSG00000071553	Cpa2	Common_down_regulated_higher_in_SOC
ENSMUSG00000071562	Stfa1	Common_down_regulated_higher_in_SOC
ENSMUSG00000071636	Rimbp3	Common_down_regulated_higher_in_SOC
ENSMUSG00000071661	Zbtb3	Common_down_regulated_higher_in_SOC
ENSMUSG00000071679	Zcchc16	Common_down_regulated_higher_in_SOC
ENSMUSG00000071722	Spin4	Common_down_regulated_higher_in_SOC
ENSMUSG00000072066	6720489N17Rik	Common_down_regulated_higher_in_SOC
ENSMUSG00000072235	Tuba1a	Common_down_regulated_higher_in_SOC
ENSMUSG00000072875	Gpr27	Common_down_regulated_higher_in_SOC
ENSMUSG00000072962	Gm16401	Common_down_regulated_higher_in_SOC
ENSMUSG00000073077	Gm7173	Common_down_regulated_higher_in_SOC
ENSMUSG00000073179	Gm10478	Common_down_regulated_higher_in_SOC
ENSMUSG00000073209	Klf14	Common_down_regulated_higher_in_SOC
ENSMUSG00000073234	Gm8773	Common_down_regulated_higher_in_SOC
ENSMUSG00000073293	Nudt10	Common_down_regulated_higher_in_SOC
ENSMUSG00000073412	Lst1	Common_down_regulated_higher_in_SOC
ENSMUSG00000073415	Gm10501	Common_down_regulated_higher_in_SOC
ENSMUSG00000073678	Pgap1	Common_down_regulated_higher_in_SOC
ENSMUSG00000073705	Apitd1	Common_down_regulated_higher_in_SOC
ENSMUSG00000073988	Ttpa	Common_down_regulated_higher_in_SOC
ENSMUSG00000074199	Krtdap	Common_down_regulated_higher_in_SOC
ENSMUSG00000074274	D930028M14Rik	Common_down_regulated_higher_in_SOC
ENSMUSG00000074403	Hist2h3b	Common_down_regulated_higher_in_SOC
ENSMUSG00000074500	Zfp558	Common_down_regulated_higher_in_SOC
ENSMUSG00000074785	Plxnc1	Common_down_regulated_higher_in_SOC
ENSMUSG00000074807	Gm10762	Common_down_regulated_higher_in_SOC
ENSMUSG00000074867	Zfp808	Common_down_regulated_higher_in_SOC
ENSMUSG00000074923	Pak6	Common_down_regulated_higher_in_SOC
ENSMUSG00000074981	Dcdc5	Common_down_regulated_higher_in_SOC
ENSMUSG00000075012	Fjx1	Common_down_regulated_higher_in_SOC
ENSMUSG00000075266	Cenpw	Common_down_regulated_higher_in_SOC
ENSMUSG00000075271	Ttc30a1	Common_down_regulated_higher_in_SOC
ENSMUSG00000075502	Kbtbd6	Common_down_regulated_higher_in_SOC
ENSMUSG00000075588	Hoxb2	Common_down_regulated_higher_in_SOC
ENSMUSG00000075707	Dio3	Common_down_regulated_higher_in_SOC
ENSMUSG00000076437	2700094K13Rik	Common_down_regulated_higher_in_SOC
ENSMUSG00000078202	Nrarp	Common_down_regulated_higher_in_SOC
ENSMUSG00000078452	Raet1d	Common_down_regulated_higher_in_SOC
ENSMUSG00000078521	Aunip	Common_down_regulated_higher_in_SOC
ENSMUSG00000078532	Nkain1	Common_down_regulated_higher_in_SOC
ENSMUSG00000078591	Hs3st4	Common_down_regulated_higher_in_SOC
ENSMUSG00000078762	Haus5	Common_down_regulated_higher_in_SOC
ENSMUSG00000078779	Zfp59	Common_down_regulated_higher_in_SOC
ENSMUSG00000078815	Cacng6	Common_down_regulated_higher_in_SOC
ENSMUSG00000078952	Lncenc1	Common_down_regulated_higher_in_SOC
ENSMUSG00000079139	Gm4204	Common_down_regulated_higher_in_SOC
ENSMUSG00000079225	Gm9531	Common_down_regulated_higher_in_SOC
ENSMUSG00000079277	Hoxd3	Common_down_regulated_higher_in_SOC
ENSMUSG00000079388	2610042L04Rik	Common_down_regulated_higher_in_SOC
ENSMUSG00000079391	Gm2974	Common_down_regulated_higher_in_SOC
ENSMUSG00000079396	Gm3411	Common_down_regulated_higher_in_SOC
ENSMUSG00000079410	Gm2897	Common_down_regulated_higher_in_SOC
ENSMUSG00000079414	Gm11110	Common_down_regulated_higher_in_SOC
ENSMUSG00000079428	Tceal7	Common_down_regulated_higher_in_SOC
ENSMUSG00000079471	Gm7325	Common_down_regulated_higher_in_SOC
ENSMUSG00000079560	Hoxa3	Common_down_regulated_higher_in_SOC
ENSMUSG00000079588	Tmem182	Common_down_regulated_higher_in_SOC
ENSMUSG00000079654	Prrt4	Common_down_regulated_higher_in_SOC
ENSMUSG00000079685	Ulbp1	Common_down_regulated_higher_in_SOC
ENSMUSG00000080712	Hist3h2bb-ps	Common_down_regulated_higher_in_SOC
ENSMUSG00000080776	Gm12174	Common_down_regulated_higher_in_SOC
ENSMUSG00000081603	Gm14681	Common_down_regulated_higher_in_SOC
ENSMUSG00000081984	Dnajb3	Common_down_regulated_higher_in_SOC
ENSMUSG00000082044	Snrpert	Common_down_regulated_higher_in_SOC
ENSMUSG00000082163	Gm14276	Common_down_regulated_higher_in_SOC
ENSMUSG00000082536	Gm13456	Common_down_regulated_higher_in_SOC
ENSMUSG00000083621	Gm14586	Common_down_regulated_higher_in_SOC
ENSMUSG00000083716	Gm13436	Common_down_regulated_higher_in_SOC
ENSMUSG00000084349	Rpl3-ps1	Common_down_regulated_higher_in_SOC
ENSMUSG00000084416	Rpl10a-ps1	Common_down_regulated_higher_in_SOC
ENSMUSG00000085016	Gm11335	Common_down_regulated_higher_in_SOC
ENSMUSG00000085218	BB218582	Common_down_regulated_higher_in_SOC
ENSMUSG00000085271	E130006D01Rik	Common_down_regulated_higher_in_SOC
ENSMUSG00000085407	1700095J03Rik	Common_down_regulated_higher_in_SOC
ENSMUSG00000085562	2610028E06Rik	Common_down_regulated_higher_in_SOC
ENSMUSG00000085582	3110099E03Rik	Common_down_regulated_higher_in_SOC
ENSMUSG00000085601	Gm4969	Common_down_regulated_higher_in_SOC
ENSMUSG00000085837	Kcnmb4os2	Common_down_regulated_higher_in_SOC
ENSMUSG00000085870	Gm12829	Common_down_regulated_higher_in_SOC
ENSMUSG00000086126	Evx1os	Common_down_regulated_higher_in_SOC
ENSMUSG00000086290	Snhg12	Common_down_regulated_higher_in_SOC
ENSMUSG00000086454	Platr14	Common_down_regulated_higher_in_SOC
ENSMUSG00000086541	Has2os	Common_down_regulated_higher_in_SOC
ENSMUSG00000086587	Gm11837	Common_down_regulated_higher_in_SOC
ENSMUSG00000086596	Susd5	Common_down_regulated_higher_in_SOC
ENSMUSG00000086708	Gm15577	Common_down_regulated_higher_in_SOC
ENSMUSG00000087149	Itih5l-ps	Common_down_regulated_higher_in_SOC
ENSMUSG00000087437	Gm13112	Common_down_regulated_higher_in_SOC
ENSMUSG00000087651	1500009L16Rik	Common_down_regulated_higher_in_SOC
ENSMUSG00000087674	4930447M23Rik	Common_down_regulated_higher_in_SOC
ENSMUSG00000090122	Kcne1l	Common_down_regulated_higher_in_SOC
ENSMUSG00000090486	BC035947	Common_down_regulated_higher_in_SOC
ENSMUSG00000090553	Snrpe	Common_down_regulated_higher_in_SOC
ENSMUSG00000090733	Rps27	Common_down_regulated_higher_in_SOC
ENSMUSG00000090862	Rps13	Common_down_regulated_higher_in_SOC
ENSMUSG00000091230	Gm6970	Common_down_regulated_higher_in_SOC
ENSMUSG00000091337	Eid1	Common_down_regulated_higher_in_SOC
ENSMUSG00000091418	Gm3164	Common_down_regulated_higher_in_SOC
ENSMUSG00000091472	Gm3739	Common_down_regulated_higher_in_SOC
ENSMUSG00000091617	Gm3752	Common_down_regulated_higher_in_SOC
ENSMUSG00000091625	Lsm5	Common_down_regulated_higher_in_SOC
ENSMUSG00000091754	Gm3636	Common_down_regulated_higher_in_SOC
ENSMUSG00000091898	Tnnc1	Common_down_regulated_higher_in_SOC
ENSMUSG00000091931	AK010878	Common_down_regulated_higher_in_SOC
ENSMUSG00000092074	Dynlt1a	Common_down_regulated_higher_in_SOC
ENSMUSG00000092094	Zfp804b	Common_down_regulated_higher_in_SOC
ENSMUSG00000092167	Gm3696	Common_down_regulated_higher_in_SOC
ENSMUSG00000093565	Rab26os	Common_down_regulated_higher_in_SOC
ENSMUSG00000093846	Gm4425	Common_down_regulated_higher_in_SOC
ENSMUSG00000093979	Gm2237	Common_down_regulated_higher_in_SOC
ENSMUSG00000093985	Gm10406	Common_down_regulated_higher_in_SOC
ENSMUSG00000094518	Gm6421	Common_down_regulated_higher_in_SOC
ENSMUSG00000094626	Cecr6	Common_down_regulated_higher_in_SOC
ENSMUSG00000094634	Gm3468	Common_down_regulated_higher_in_SOC
ENSMUSG00000094910	D430019H16Rik	Common_down_regulated_higher_in_SOC
ENSMUSG00000095195	Gm3005	Common_down_regulated_higher_in_SOC
ENSMUSG00000095597	Gm6472	Common_down_regulated_higher_in_SOC
ENSMUSG00000095677	Dynlt1f	Common_down_regulated_higher_in_SOC
ENSMUSG00000095681	Gm8281	Common_down_regulated_higher_in_SOC
ENSMUSG00000096141	Dnah7a	Common_down_regulated_higher_in_SOC
ENSMUSG00000096255	Dynlt1b	Common_down_regulated_higher_in_SOC
ENSMUSG00000096544	Gm4617	Common_down_regulated_higher_in_SOC
ENSMUSG00000096753	Fam181a	Common_down_regulated_higher_in_SOC
ENSMUSG00000096856	Gm10778	Common_down_regulated_higher_in_SOC
ENSMUSG00000096904	Gm3591	Common_down_regulated_higher_in_SOC
ENSMUSG00000096914	Galntl6	Common_down_regulated_higher_in_SOC
ENSMUSG00000096916	Zfp850	Common_down_regulated_higher_in_SOC
ENSMUSG00000096975	Gm16386	Common_down_regulated_higher_in_SOC
ENSMUSG00000096983	2010015M23Rik	Common_down_regulated_higher_in_SOC
ENSMUSG00000097040	2610316D01Rik	Common_down_regulated_higher_in_SOC
ENSMUSG00000097072	Foxl2os	Common_down_regulated_higher_in_SOC
ENSMUSG00000097079	Gm26604	Common_down_regulated_higher_in_SOC
ENSMUSG00000097165	2210008F06Rik	Common_down_regulated_higher_in_SOC
ENSMUSG00000097174	Gm4890	Common_down_regulated_higher_in_SOC
ENSMUSG00000097248	Gm2694	Common_down_regulated_higher_in_SOC
ENSMUSG00000097250	Gm26771	Common_down_regulated_higher_in_SOC
ENSMUSG00000097303	3110083C13Rik	Common_down_regulated_higher_in_SOC
ENSMUSG00000097452	Gm2824	Common_down_regulated_higher_in_SOC
ENSMUSG00000097461	Gm26735	Common_down_regulated_higher_in_SOC
ENSMUSG00000097466	D430036J16Rik	Common_down_regulated_higher_in_SOC
ENSMUSG00000097467	Gm26737	Common_down_regulated_higher_in_SOC
ENSMUSG00000097497	Gm26652	Common_down_regulated_higher_in_SOC
ENSMUSG00000097615	Gm2061	Common_down_regulated_higher_in_SOC
ENSMUSG00000097709	2810429I04Rik	Common_down_regulated_higher_in_SOC
ENSMUSG00000097796	Gm16702	Common_down_regulated_higher_in_SOC
ENSMUSG00000097915	A330009N23Rik	Common_down_regulated_higher_in_SOC
ENSMUSG00000098087	Gm17750	Common_down_regulated_higher_in_SOC
ENSMUSG00000098234	Snhg6	Common_down_regulated_higher_in_SOC
ENSMUSG00000098431	Mir7666	Common_down_regulated_higher_in_SOC
ENSMUSG00000098552	Gm27217	Common_down_regulated_higher_in_SOC
ENSMUSG00000098649	Gm27199	Common_down_regulated_higher_in_SOC
ENSMUSG00000099032	Tcf24	Common_down_regulated_higher_in_SOC
ENSMUSG00000099094	Gm19569	Common_down_regulated_higher_in_SOC
ENSMUSG00000099906	Gm28653	Common_down_regulated_higher_in_SOC
ENSMUSG00000100303	2600014E21Rik	Common_down_regulated_higher_in_SOC
ENSMUSG00000100490	Gm28455	Common_down_regulated_higher_in_SOC
ENSMUSG00000100600	A230077H06Rik	Common_down_regulated_higher_in_SOC
ENSMUSG00000100980	Gm29100	Common_down_regulated_higher_in_SOC
ENSMUSG00000101188	Eif4a-ps4	Common_down_regulated_higher_in_SOC
ENSMUSG00000101603	Gm28730	Common_down_regulated_higher_in_SOC
ENSMUSG00000101994	Gm18875	Common_down_regulated_higher_in_SOC
ENSMUSG00000102317	Gm37628	Common_down_regulated_higher_in_SOC
ENSMUSG00000102526	Gm37785	Common_down_regulated_higher_in_SOC
ENSMUSG00000102747	Gm37602	Common_down_regulated_higher_in_SOC
ENSMUSG00000102801	Gm37478	Common_down_regulated_higher_in_SOC
ENSMUSG00000102820	Gm38353	Common_down_regulated_higher_in_SOC
ENSMUSG00000102865	Gm9839	Common_down_regulated_higher_in_SOC
ENSMUSG00000102997	Gm17244	Common_down_regulated_higher_in_SOC
ENSMUSG00000103082	Gm38124	Common_down_regulated_higher_in_SOC
ENSMUSG00000103214	Gm38286	Common_down_regulated_higher_in_SOC
ENSMUSG00000103309	BC037039	Common_down_regulated_higher_in_SOC
ENSMUSG00000103428	Gm20754	Common_down_regulated_higher_in_SOC
ENSMUSG00000103477	5930409G06Rik	Common_down_regulated_higher_in_SOC
ENSMUSG00000103482	Gm37999	Common_down_regulated_higher_in_SOC
ENSMUSG00000103544	Gm10048	Common_down_regulated_higher_in_SOC
ENSMUSG00000103845	Gm19026	Common_down_regulated_higher_in_SOC
ENSMUSG00000103924	Gm37895	Common_down_regulated_higher_in_SOC
ENSMUSG00000103966	Gm37120	Common_down_regulated_higher_in_SOC
ENSMUSG00000104132	Gm36952	Common_down_regulated_higher_in_SOC
ENSMUSG00000104632	Gm42909	Common_down_regulated_higher_in_SOC
ENSMUSG00000105771	2900064K03Rik	Common_down_regulated_higher_in_SOC
ENSMUSG00000105827	Hist2h2bb	Common_down_regulated_higher_in_SOC
ENSMUSG00000105946	Gm43776	Common_down_regulated_higher_in_SOC
ENSMUSG00000105983	Gm42770	Common_down_regulated_higher_in_SOC
ENSMUSG00000106071	Gm43826	Common_down_regulated_higher_in_SOC
ENSMUSG00000106430	Gm42460	Common_down_regulated_higher_in_SOC
ENSMUSG00000106537	Gm43502	Common_down_regulated_higher_in_SOC
ENSMUSG00000106995	Gm42712	Common_down_regulated_higher_in_SOC
ENSMUSG00000107008	Gm2762	Common_down_regulated_higher_in_SOC
ENSMUSG00000107108	Gm9936	Common_down_regulated_higher_in_SOC
ENSMUSG00000107153	Gm38404	Common_down_regulated_higher_in_SOC
ENSMUSG00000107383	Gm4366	Common_down_regulated_higher_in_SOC
ENSMUSG00000107815	Gm44257	Common_down_regulated_higher_in_SOC
ENSMUSG00000108258	Gm43913	Common_down_regulated_higher_in_SOC
ENSMUSG00000108276	Gm44276	Common_down_regulated_higher_in_SOC
ENSMUSG00000108375	Gm45003	Common_down_regulated_higher_in_SOC
ENSMUSG00000109810	na	Common_down_regulated_higher_in_SOC
ENSMUSG00000109887	na	Common_down_regulated_higher_in_SOC
ENSMUSG00000109910	na	Common_down_regulated_higher_in_SOC
ENSMUSG00000110373	na	Common_down_regulated_higher_in_SOC
ENSMUSG00000000028	Cdc45	Common_down_regulated_similar
ENSMUSG00000000031	H19	Common_down_regulated_similar
ENSMUSG00000000037	Scml2	Common_down_regulated_similar
ENSMUSG00000000305	Cdh4	Common_down_regulated_similar
ENSMUSG00000000317	Bcl6b	Common_down_regulated_similar
ENSMUSG00000000325	Arvcf	Common_down_regulated_similar
ENSMUSG00000000409	Lck	Common_down_regulated_similar
ENSMUSG00000000861	Bcl11a	Common_down_regulated_similar
ENSMUSG00000001034	Mapk7	Common_down_regulated_similar
ENSMUSG00000001119	Col6a1	Common_down_regulated_similar
ENSMUSG00000001131	Timp1	Common_down_regulated_similar
ENSMUSG00000001248	Gramd1a	Common_down_regulated_similar
ENSMUSG00000001305	Rrp15	Common_down_regulated_similar
ENSMUSG00000001403	Ube2c	Common_down_regulated_similar
ENSMUSG00000001525	Tubb5	Common_down_regulated_similar
ENSMUSG00000002266	Zim1	Common_down_regulated_similar
ENSMUSG00000002297	Dbf4	Common_down_regulated_similar
ENSMUSG00000002458	Rgs19	Common_down_regulated_similar
ENSMUSG00000002825	Qtrt1	Common_down_regulated_similar
ENSMUSG00000003038	Hmgn2	Common_down_regulated_similar
ENSMUSG00000003070	Efna2	Common_down_regulated_similar
ENSMUSG00000003190	Bcl2l12	Common_down_regulated_similar
ENSMUSG00000003352	Cacnb3	Common_down_regulated_similar
ENSMUSG00000003779	Kif20a	Common_down_regulated_similar
ENSMUSG00000003824	Syce2	Common_down_regulated_similar
ENSMUSG00000003868	Ruvbl2	Common_down_regulated_similar
ENSMUSG00000003970	Rpl8	Common_down_regulated_similar
ENSMUSG00000004099	Dnmt1	Common_down_regulated_similar
ENSMUSG00000004100	Ppan	Common_down_regulated_similar
ENSMUSG00000004415	Col26a1	Common_down_regulated_similar
ENSMUSG00000004885	Crabp2	Common_down_regulated_similar
ENSMUSG00000005057	Sh2b2	Common_down_regulated_similar
ENSMUSG00000005233	Spc25	Common_down_regulated_similar
ENSMUSG00000005410	Mcm5	Common_down_regulated_similar
ENSMUSG00000005447	Pafah1b3	Common_down_regulated_similar
ENSMUSG00000005470	Asf1b	Common_down_regulated_similar
ENSMUSG00000005481	Ddx39	Common_down_regulated_similar
ENSMUSG00000005566	Trim28	Common_down_regulated_similar
ENSMUSG00000005640	Insrr	Common_down_regulated_similar
ENSMUSG00000005836	Gata6	Common_down_regulated_similar
ENSMUSG00000006333	Rps9	Common_down_regulated_similar
ENSMUSG00000006398	Cdc20	Common_down_regulated_similar
ENSMUSG00000006585	Cdt1	Common_down_regulated_similar
ENSMUSG00000006589	Aprt	Common_down_regulated_similar
ENSMUSG00000006678	Pola1	Common_down_regulated_similar
ENSMUSG00000006720	Zfp184	Common_down_regulated_similar
ENSMUSG00000006728	Cdk4	Common_down_regulated_similar
ENSMUSG00000006732	Mettl1	Common_down_regulated_similar
ENSMUSG00000006763	Saal1	Common_down_regulated_similar
ENSMUSG00000006784	Ttc25	Common_down_regulated_similar
ENSMUSG00000006958	Chrd	Common_down_regulated_similar
ENSMUSG00000007039	Ddah2	Common_down_regulated_similar
ENSMUSG00000007050	Lsm2	Common_down_regulated_similar
ENSMUSG00000007207	Stx1a	Common_down_regulated_similar
ENSMUSG00000007805	Twist2	Common_down_regulated_similar
ENSMUSG00000007836	Hnrnpa0	Common_down_regulated_similar
ENSMUSG00000008333	Snrpb2	Common_down_regulated_similar
ENSMUSG00000008668	Rps18	Common_down_regulated_similar
ENSMUSG00000010047	Hyal2	Common_down_regulated_similar
ENSMUSG00000010406	Mrpl52	Common_down_regulated_similar
ENSMUSG00000010476	Ebf3	Common_down_regulated_similar
ENSMUSG00000011254	Thg1l	Common_down_regulated_similar
ENSMUSG00000011257	Pabpc4	Common_down_regulated_similar
ENSMUSG00000012443	Kif11	Common_down_regulated_similar
ENSMUSG00000012848	Rps5	Common_down_regulated_similar
ENSMUSG00000013155	Enkd1	Common_down_regulated_similar
ENSMUSG00000013415	Igf2bp1	Common_down_regulated_similar
ENSMUSG00000013787	Ehmt2	Common_down_regulated_similar
ENSMUSG00000014198	Zfp385c	Common_down_regulated_similar
ENSMUSG00000014813	Stc1	Common_down_regulated_similar
ENSMUSG00000014837	4931428F04Rik	Common_down_regulated_similar
ENSMUSG00000015217	Hmgb3	Common_down_regulated_similar
ENSMUSG00000015745	Plekho1	Common_down_regulated_similar
ENSMUSG00000015843	Rxrg	Common_down_regulated_similar
ENSMUSG00000015880	Ncapg	Common_down_regulated_similar
ENSMUSG00000016386	Mpped2	Common_down_regulated_similar
ENSMUSG00000016559	H3f3b	Common_down_regulated_similar
ENSMUSG00000016763	Scube1	Common_down_regulated_similar
ENSMUSG00000017144	Rnd3	Common_down_regulated_similar
ENSMUSG00000017146	Brca1	Common_down_regulated_similar
ENSMUSG00000017386	Traf4	Common_down_regulated_similar
ENSMUSG00000017550	Atad5	Common_down_regulated_similar
ENSMUSG00000017667	Zfp334	Common_down_regulated_similar
ENSMUSG00000017716	Birc5	Common_down_regulated_similar
ENSMUSG00000018417	Myo1b	Common_down_regulated_similar
ENSMUSG00000018570	2810408A11Rik	Common_down_regulated_similar
ENSMUSG00000018583	G3bp1	Common_down_regulated_similar
ENSMUSG00000018906	P4ha2	Common_down_regulated_similar
ENSMUSG00000019027	Dnah1	Common_down_regulated_similar
ENSMUSG00000019214	Chtf18	Common_down_regulated_similar
ENSMUSG00000019303	Psmc3ip	Common_down_regulated_similar
ENSMUSG00000019518	Ap4m1	Common_down_regulated_similar
ENSMUSG00000019718	L3hypdh	Common_down_regulated_similar
ENSMUSG00000019773	Fbxo5	Common_down_regulated_similar
ENSMUSG00000019817	Plagl1	Common_down_regulated_similar
ENSMUSG00000019837	Gtf3c6	Common_down_regulated_similar
ENSMUSG00000019942	Cdk1	Common_down_regulated_similar
ENSMUSG00000019960	Dusp6	Common_down_regulated_similar
ENSMUSG00000019961	Tmpo	Common_down_regulated_similar
ENSMUSG00000019979	Apaf1	Common_down_regulated_similar
ENSMUSG00000019992	Mtfr2	Common_down_regulated_similar
ENSMUSG00000020086	H2afy2	Common_down_regulated_similar
ENSMUSG00000020176	Grb10	Common_down_regulated_similar
ENSMUSG00000020185	E2f7	Common_down_regulated_similar
ENSMUSG00000020186	Csrp2	Common_down_regulated_similar
ENSMUSG00000020241	Col6a2	Common_down_regulated_similar
ENSMUSG00000020251	Glt8d2	Common_down_regulated_similar
ENSMUSG00000020290	Xpo1	Common_down_regulated_similar
ENSMUSG00000020303	Stc2	Common_down_regulated_similar
ENSMUSG00000020330	Hmmr	Common_down_regulated_similar
ENSMUSG00000020358	Hnrnpab	Common_down_regulated_similar
ENSMUSG00000020372	Rack1	Common_down_regulated_similar
ENSMUSG00000020460	Rps27a	Common_down_regulated_similar
ENSMUSG00000020534	Shmt1	Common_down_regulated_similar
ENSMUSG00000020547	Bzw2	Common_down_regulated_similar
ENSMUSG00000020592	Sdc1	Common_down_regulated_similar
ENSMUSG00000020674	Pxdn	Common_down_regulated_similar
ENSMUSG00000020737	Hn1	Common_down_regulated_similar
ENSMUSG00000020808	Fam64a	Common_down_regulated_similar
ENSMUSG00000020844	Nxn	Common_down_regulated_similar
ENSMUSG00000020866	Cacna1g	Common_down_regulated_similar
ENSMUSG00000020897	Aurkb	Common_down_regulated_similar
ENSMUSG00000020908	Myh3	Common_down_regulated_similar
ENSMUSG00000020914	Top2a	Common_down_regulated_similar
ENSMUSG00000020974	Pole2	Common_down_regulated_similar
ENSMUSG00000021108	Prkch	Common_down_regulated_similar
ENSMUSG00000021131	Erh	Common_down_regulated_similar
ENSMUSG00000021175	Cdca7l	Common_down_regulated_similar
ENSMUSG00000021256	Vash1	Common_down_regulated_similar
ENSMUSG00000021294	Kif26a	Common_down_regulated_similar
ENSMUSG00000021326	Trim27	Common_down_regulated_similar
ENSMUSG00000021464	Ror2	Common_down_regulated_similar
ENSMUSG00000021485	Mxd3	Common_down_regulated_similar
ENSMUSG00000021540	Smad5	Common_down_regulated_similar
ENSMUSG00000021556	Golm1	Common_down_regulated_similar
ENSMUSG00000021569	Trip13	Common_down_regulated_similar
[truncated: 1,126 more rows]

## Sheet: Up_regulated
Ensembl_ID	Gene_symbol	Cluster_assignment
ENSMUSG00000000058	Cav2	up_regulated_higher_in_SOC
ENSMUSG00000000168	Dlat	up_regulated_higher_in_SOC
ENSMUSG00000000197	Nalcn	up_regulated_higher_in_SOC
ENSMUSG00000000214	Th	up_regulated_higher_in_SOC
ENSMUSG00000000253	Gmpr	up_regulated_higher_in_SOC
ENSMUSG00000000263	Glra1	up_regulated_higher_in_SOC
ENSMUSG00000000308	Ckmt1	up_regulated_higher_in_SOC
ENSMUSG00000000399	Ndufa9	up_regulated_higher_in_SOC
ENSMUSG00000000440	Pparg	up_regulated_higher_in_SOC
ENSMUSG00000000632	Sez6	up_regulated_higher_in_SOC
ENSMUSG00000000686	Abhd15	up_regulated_higher_in_SOC
ENSMUSG00000000766	Oprm1	up_regulated_higher_in_SOC
ENSMUSG00000000792	Slc5a5	up_regulated_higher_in_SOC
ENSMUSG00000000804	Usp32	up_regulated_higher_in_SOC
ENSMUSG00000000805	Car4	up_regulated_higher_in_SOC
ENSMUSG00000001025	S100a6	up_regulated_higher_in_SOC
ENSMUSG00000001166	Oas1c	up_regulated_higher_in_SOC
ENSMUSG00000001175	Calm1	up_regulated_higher_in_SOC
ENSMUSG00000001260	Gabrg1	up_regulated_higher_in_SOC
ENSMUSG00000001270	Ckb	up_regulated_higher_in_SOC
ENSMUSG00000001334	Fndc5	up_regulated_higher_in_SOC
ENSMUSG00000001366	Fbxo9	up_regulated_higher_in_SOC
ENSMUSG00000001687	Ubl3	up_regulated_higher_in_SOC
ENSMUSG00000001773	Folh1	up_regulated_higher_in_SOC
ENSMUSG00000001833	2022-09-07	up_regulated_higher_in_SOC
ENSMUSG00000001985	Grik3	up_regulated_higher_in_SOC
ENSMUSG00000001988	Npas1	up_regulated_higher_in_SOC
ENSMUSG00000002100	Mybpc3	up_regulated_higher_in_SOC
ENSMUSG00000002190	Clgn	up_regulated_higher_in_SOC
ENSMUSG00000002228	Ppm1j	up_regulated_higher_in_SOC
ENSMUSG00000002475	Abhd3	up_regulated_higher_in_SOC
ENSMUSG00000002797	Ggct	up_regulated_higher_in_SOC
ENSMUSG00000002808	Epdr1	up_regulated_higher_in_SOC
ENSMUSG00000002847	Pla1a	up_regulated_higher_in_SOC
ENSMUSG00000002985	Apoe	up_regulated_higher_in_SOC
ENSMUSG00000003279	Dlgap1	up_regulated_higher_in_SOC
ENSMUSG00000003380	Rabac1	up_regulated_higher_in_SOC
ENSMUSG00000003418	St8sia6	up_regulated_higher_in_SOC
ENSMUSG00000003469	Phyhip	up_regulated_higher_in_SOC
ENSMUSG00000003518	Dusp3	up_regulated_higher_in_SOC
ENSMUSG00000003585	Sec14l2	up_regulated_higher_in_SOC
ENSMUSG00000003872	Lin7b	up_regulated_higher_in_SOC
ENSMUSG00000004187	Kifc2	up_regulated_higher_in_SOC
ENSMUSG00000004267	Eno2	up_regulated_higher_in_SOC
ENSMUSG00000004319	Clcn3	up_regulated_higher_in_SOC
ENSMUSG00000004366	Sst	up_regulated_higher_in_SOC
ENSMUSG00000004558	Ndrg2	up_regulated_higher_in_SOC
ENSMUSG00000004633	Chn2	up_regulated_higher_in_SOC
ENSMUSG00000004748	Mtfp1	up_regulated_higher_in_SOC
ENSMUSG00000004892	Bcan	up_regulated_higher_in_SOC
ENSMUSG00000004894	Hapln2	up_regulated_higher_in_SOC
ENSMUSG00000004902	Slc25a18	up_regulated_higher_in_SOC
ENSMUSG00000005045	Chd5	up_regulated_higher_in_SOC
ENSMUSG00000005268	Prlr	up_regulated_higher_in_SOC
ENSMUSG00000005338	Cadm3	up_regulated_higher_in_SOC
ENSMUSG00000005362	Crbn	up_regulated_higher_in_SOC
ENSMUSG00000005803	Sqrdl	up_regulated_higher_in_SOC
ENSMUSG00000005873	Reep5	up_regulated_higher_in_SOC
ENSMUSG00000005950	P2rx5	up_regulated_higher_in_SOC
ENSMUSG00000006205	Htra1	up_regulated_higher_in_SOC
ENSMUSG00000006273	Atp6v1b2	up_regulated_higher_in_SOC
ENSMUSG00000006522	Itih3	up_regulated_higher_in_SOC
ENSMUSG00000006546	Cryba2	up_regulated_higher_in_SOC
ENSMUSG00000006651	Aplp1	up_regulated_higher_in_SOC
ENSMUSG00000006675	P4htm	up_regulated_higher_in_SOC
ENSMUSG00000006711	D130043K22Rik	up_regulated_higher_in_SOC
ENSMUSG00000006717	Acot13	up_regulated_higher_in_SOC
ENSMUSG00000006731	B4galnt1	up_regulated_higher_in_SOC
ENSMUSG00000006740	Kif5b	up_regulated_higher_in_SOC
ENSMUSG00000006764	Tph2	up_regulated_higher_in_SOC
ENSMUSG00000006818	Sod2	up_regulated_higher_in_SOC
ENSMUSG00000007038	Neu1	up_regulated_higher_in_SOC
ENSMUSG00000007097	Atp1a2	up_regulated_higher_in_SOC
ENSMUSG00000007682	Dio2	up_regulated_higher_in_SOC
ENSMUSG00000008028	1700008O03Rik	up_regulated_higher_in_SOC
ENSMUSG00000008035	Mid1ip1	up_regulated_higher_in_SOC
ENSMUSG00000008153	Clstn3	up_regulated_higher_in_SOC
ENSMUSG00000008226	Scrn3	up_regulated_higher_in_SOC
ENSMUSG00000008318	Relt	up_regulated_higher_in_SOC
ENSMUSG00000008348	Ubc	up_regulated_higher_in_SOC
ENSMUSG00000008438	Adam21	up_regulated_higher_in_SOC
ENSMUSG00000008658	Rbfox1	up_regulated_higher_in_SOC
ENSMUSG00000008845	Cd163	up_regulated_higher_in_SOC
ENSMUSG00000009075	Cabp7	up_regulated_higher_in_SOC
ENSMUSG00000009281	Rarres2	up_regulated_higher_in_SOC
ENSMUSG00000009292	Trpm2	up_regulated_higher_in_SOC
ENSMUSG00000009356	Lpo	up_regulated_higher_in_SOC
ENSMUSG00000009394	Syn2	up_regulated_higher_in_SOC
ENSMUSG00000009551	6330409D20Rik	up_regulated_higher_in_SOC
ENSMUSG00000010122	Slc47a1	up_regulated_higher_in_SOC
ENSMUSG00000010803	Gabra1	up_regulated_higher_in_SOC
ENSMUSG00000014313	Cox6c	up_regulated_higher_in_SOC
ENSMUSG00000014602	Kif1a	up_regulated_higher_in_SOC
ENSMUSG00000014776	Nol3	up_regulated_higher_in_SOC
ENSMUSG00000015085	Entpd2	up_regulated_higher_in_SOC
ENSMUSG00000015222	Map2	up_regulated_higher_in_SOC
ENSMUSG00000015224	Cyp2j9	up_regulated_higher_in_SOC
ENSMUSG00000015337	Endog	up_regulated_higher_in_SOC
ENSMUSG00000015341	Golga7	up_regulated_higher_in_SOC
ENSMUSG00000015405	Ace2	up_regulated_higher_in_SOC
ENSMUSG00000015568	Lpl	up_regulated_higher_in_SOC
ENSMUSG00000015806	Qdpr	up_regulated_higher_in_SOC
ENSMUSG00000015829	Tnr	up_regulated_higher_in_SOC
ENSMUSG00000015947	Fcgr1	up_regulated_higher_in_SOC
ENSMUSG00000016194	Hsd11b1	up_regulated_higher_in_SOC
ENSMUSG00000016206	H2-M3	up_regulated_higher_in_SOC
ENSMUSG00000016239	Lonrf3	up_regulated_higher_in_SOC
ENSMUSG00000016349	Eef1a2	up_regulated_higher_in_SOC
ENSMUSG00000017390	Aldoc	up_regulated_higher_in_SOC
ENSMUSG00000017412	Cacnb4	up_regulated_higher_in_SOC
ENSMUSG00000017417	Plxdc1	up_regulated_higher_in_SOC
ENSMUSG00000017734	Dbndd2	up_regulated_higher_in_SOC
ENSMUSG00000017740	Slc12a5	up_regulated_higher_in_SOC
ENSMUSG00000018171	Vmp1	up_regulated_higher_in_SOC
ENSMUSG00000018189	Uchl5	up_regulated_higher_in_SOC
ENSMUSG00000018459	Slc13a3	up_regulated_higher_in_SOC
ENSMUSG00000018548	Trim37	up_regulated_higher_in_SOC
ENSMUSG00000018634	Crhr1	up_regulated_higher_in_SOC
ENSMUSG00000018659	Pnpo	up_regulated_higher_in_SOC
ENSMUSG00000018698	Lhx1	up_regulated_higher_in_SOC
ENSMUSG00000018800	Abca5	up_regulated_higher_in_SOC
ENSMUSG00000018830	Myh11	up_regulated_higher_in_SOC
ENSMUSG00000018865	Sult4a1	up_regulated_higher_in_SOC
ENSMUSG00000018927	Ccl6	up_regulated_higher_in_SOC
ENSMUSG00000019080	Mfsd3	up_regulated_higher_in_SOC
ENSMUSG00000019146	Cacng2	up_regulated_higher_in_SOC
ENSMUSG00000019194	Scn1b	up_regulated_higher_in_SOC
ENSMUSG00000019210	Atp6v1e1	up_regulated_higher_in_SOC
ENSMUSG00000019768	Esr1	up_regulated_higher_in_SOC
ENSMUSG00000019772	Vip	up_regulated_higher_in_SOC
ENSMUSG00000019775	Rgs17	up_regulated_higher_in_SOC
ENSMUSG00000019791	Hint3	up_regulated_higher_in_SOC
ENSMUSG00000019795	Pcmt1	up_regulated_higher_in_SOC
ENSMUSG00000019796	Lrp11	up_regulated_higher_in_SOC
ENSMUSG00000019848	Popdc3	up_regulated_higher_in_SOC
ENSMUSG00000019852	Arfgef3	up_regulated_higher_in_SOC
ENSMUSG00000019872	Smpdl3a	up_regulated_higher_in_SOC
ENSMUSG00000019877	Serinc1	up_regulated_higher_in_SOC
ENSMUSG00000019883	Echdc1	up_regulated_higher_in_SOC
ENSMUSG00000019888	Mgat4c	up_regulated_higher_in_SOC
ENSMUSG00000019890	Nts	up_regulated_higher_in_SOC
ENSMUSG00000019923	Zwint	up_regulated_higher_in_SOC
ENSMUSG00000020003	Pex7	up_regulated_higher_in_SOC
ENSMUSG00000020037	Rfx4	up_regulated_higher_in_SOC
ENSMUSG00000020067	Mypn	up_regulated_higher_in_SOC
ENSMUSG00000020090	Npffr1	up_regulated_higher_in_SOC
ENSMUSG00000020151	Ptprr	up_regulated_higher_in_SOC
ENSMUSG00000020321	Mdh1	up_regulated_higher_in_SOC
ENSMUSG00000020325	Fstl3	up_regulated_higher_in_SOC
ENSMUSG00000020331	Hcn2	up_regulated_higher_in_SOC
ENSMUSG00000020333	Acsl6	up_regulated_higher_in_SOC
ENSMUSG00000020334	Slc22a4	up_regulated_higher_in_SOC
ENSMUSG00000020366	Mapk9	up_regulated_higher_in_SOC
ENSMUSG00000020399	Havcr2	up_regulated_higher_in_SOC
ENSMUSG00000020424	Gatsl3	up_regulated_higher_in_SOC
ENSMUSG00000020428	Gabra6	up_regulated_higher_in_SOC
ENSMUSG00000020435	Osbp2	up_regulated_higher_in_SOC
ENSMUSG00000020589	Fam49a	up_regulated_higher_in_SOC
ENSMUSG00000020591	Ntsr2	up_regulated_higher_in_SOC
ENSMUSG00000020634	Ubxn2a	up_regulated_higher_in_SOC
ENSMUSG00000020635	Fkbp1b	up_regulated_higher_in_SOC
ENSMUSG00000020638	Cmpk2	up_regulated_higher_in_SOC
ENSMUSG00000020650	Bcap29	up_regulated_higher_in_SOC
ENSMUSG00000020657	Dnajc27	up_regulated_higher_in_SOC
ENSMUSG00000020664	Dld	up_regulated_higher_in_SOC
ENSMUSG00000020734	Grin2c	up_regulated_higher_in_SOC
ENSMUSG00000020774	Aspa	up_regulated_higher_in_SOC
ENSMUSG00000020785	Camkk1	up_regulated_higher_in_SOC
ENSMUSG00000020810	Cygb	up_regulated_higher_in_SOC
ENSMUSG00000020838	Slc6a4	up_regulated_higher_in_SOC
ENSMUSG00000020884	Asgr1	up_regulated_higher_in_SOC
ENSMUSG00000020928	Higd1b	up_regulated_higher_in_SOC
ENSMUSG00000020932	Gfap	up_regulated_higher_in_SOC
ENSMUSG00000020990	Cdkl1	up_regulated_higher_in_SOC
ENSMUSG00000021032	Ngb	up_regulated_higher_in_SOC
ENSMUSG00000021065	Fut8	up_regulated_higher_in_SOC
ENSMUSG00000021071	Trim9	up_regulated_higher_in_SOC
ENSMUSG00000021091	Serpina3n	up_regulated_higher_in_SOC
ENSMUSG00000021112	Mpp5	up_regulated_higher_in_SOC
ENSMUSG00000021114	Atp6v1d	up_regulated_higher_in_SOC
ENSMUSG00000021190	Lgmn	up_regulated_higher_in_SOC
ENSMUSG00000021194	Chga	up_regulated_higher_in_SOC
ENSMUSG00000021196	Pfkp	up_regulated_higher_in_SOC
ENSMUSG00000021236	Entpd5	up_regulated_higher_in_SOC
ENSMUSG00000021238	Aldh6a1	up_regulated_higher_in_SOC
ENSMUSG00000021250	Fos	up_regulated_higher_in_SOC
ENSMUSG00000021259	Cyp46a1	up_regulated_higher_in_SOC
ENSMUSG00000021278	Amn	up_regulated_higher_in_SOC
ENSMUSG00000021301	Hecw1	up_regulated_higher_in_SOC
ENSMUSG00000021313	Ryr2	up_regulated_higher_in_SOC
ENSMUSG00000021314	Amph	up_regulated_higher_in_SOC
ENSMUSG00000021373	Cap2	up_regulated_higher_in_SOC
ENSMUSG00000021384	Susd3	up_regulated_higher_in_SOC
ENSMUSG00000021423	Ly86	up_regulated_higher_in_SOC
ENSMUSG00000021476	Habp4	up_regulated_higher_in_SOC
ENSMUSG00000021478	Drd1	up_regulated_higher_in_SOC
ENSMUSG00000021508	Cxcl14	up_regulated_higher_in_SOC
ENSMUSG00000021534	1700001L19Rik	up_regulated_higher_in_SOC
ENSMUSG00000021573	Tppp	up_regulated_higher_in_SOC
ENSMUSG00000021591	Glrx	up_regulated_higher_in_SOC
ENSMUSG00000021594	Srd5a1	up_regulated_higher_in_SOC
ENSMUSG00000021596	Mctp1	up_regulated_higher_in_SOC
ENSMUSG00000021613	Hapln1	up_regulated_higher_in_SOC
ENSMUSG00000021665	Hexb	up_regulated_higher_in_SOC
ENSMUSG00000021687	Scamp1	up_regulated_higher_in_SOC
ENSMUSG00000021700	Rab3c	up_regulated_higher_in_SOC
ENSMUSG00000021708	Rasgrf2	up_regulated_higher_in_SOC
ENSMUSG00000021719	Rgs7bp	up_regulated_higher_in_SOC
ENSMUSG00000021721	Htr1a	up_regulated_higher_in_SOC
ENSMUSG00000021730	Hcn1	up_regulated_higher_in_SOC
ENSMUSG00000021748	Pdhb	up_regulated_higher_in_SOC
ENSMUSG00000021759	Plpp1	up_regulated_higher_in_SOC
ENSMUSG00000021772	Nkiras1	up_regulated_higher_in_SOC
ENSMUSG00000021794	Glud1	up_regulated_higher_in_SOC
ENSMUSG00000021820	Camk2g	up_regulated_higher_in_SOC
ENSMUSG00000021895	Arhgef3	up_regulated_higher_in_SOC
ENSMUSG00000021903	Galnt15	up_regulated_higher_in_SOC
ENSMUSG00000021919	Chat	up_regulated_higher_in_SOC
ENSMUSG00000021987	Mtmr6	up_regulated_higher_in_SOC
ENSMUSG00000022016	Akap11	up_regulated_higher_in_SOC
ENSMUSG00000022026	Olfm4	up_regulated_higher_in_SOC
ENSMUSG00000022055	Nefl	up_regulated_higher_in_SOC
ENSMUSG00000022092	Ppp3cc	up_regulated_higher_in_SOC
ENSMUSG00000022099	Dmtn	up_regulated_higher_in_SOC
ENSMUSG00000022110	Sucla2	up_regulated_higher_in_SOC
ENSMUSG00000022132	Cldn10	up_regulated_higher_in_SOC
ENSMUSG00000022146	Osmr	up_regulated_higher_in_SOC
ENSMUSG00000022199	Slc22a17	up_regulated_higher_in_SOC
ENSMUSG00000022217	Emc9	up_regulated_higher_in_SOC
ENSMUSG00000022235	Cmbl	up_regulated_higher_in_SOC
ENSMUSG00000022262	Dnah5	up_regulated_higher_in_SOC
ENSMUSG00000022292	Rrm2b	up_regulated_higher_in_SOC
ENSMUSG00000022295	Atp6v1c1	up_regulated_higher_in_SOC
ENSMUSG00000022296	Baalc	up_regulated_higher_in_SOC
ENSMUSG00000022340	Sybu	up_regulated_higher_in_SOC
ENSMUSG00000022354	Ndufb9	up_regulated_higher_in_SOC
ENSMUSG00000022372	Sla	up_regulated_higher_in_SOC
ENSMUSG00000022415	Syngr1	up_regulated_higher_in_SOC
ENSMUSG00000022416	Cacna1i	up_regulated_higher_in_SOC
ENSMUSG00000022439	Parvg	up_regulated_higher_in_SOC
ENSMUSG00000022474	Pmm1	up_regulated_higher_in_SOC
ENSMUSG00000022514	Il1rap	up_regulated_higher_in_SOC
ENSMUSG00000022523	Fgf12	up_regulated_higher_in_SOC
ENSMUSG00000022525	Hrasls	up_regulated_higher_in_SOC
ENSMUSG00000022564	Grina	up_regulated_higher_in_SOC
ENSMUSG00000022594	Lynx1	up_regulated_higher_in_SOC
ENSMUSG00000022602	Arc	up_regulated_higher_in_SOC
ENSMUSG00000022619	Mapk8ip2	up_regulated_higher_in_SOC
ENSMUSG00000022629	Kif21a	up_regulated_higher_in_SOC
ENSMUSG00000022766	Serpind1	up_regulated_higher_in_SOC
ENSMUSG00000022797	Tfrc	up_regulated_higher_in_SOC
ENSMUSG00000022829	Stxbp5l	up_regulated_higher_in_SOC
ENSMUSG00000022861	Dgkg	up_regulated_higher_in_SOC
ENSMUSG00000022964	Tmem50b	up_regulated_higher_in_SOC
ENSMUSG00000022973	Synj1	up_regulated_higher_in_SOC
ENSMUSG00000023019	Gpd1	up_regulated_higher_in_SOC
ENSMUSG00000023031	Cela1	up_regulated_higher_in_SOC
ENSMUSG00000023046	Igfbp6	up_regulated_higher_in_SOC
ENSMUSG00000023047	Amhr2	up_regulated_higher_in_SOC
ENSMUSG00000023192	Grm2	up_regulated_higher_in_SOC
ENSMUSG00000023236	Scg5	up_regulated_higher_in_SOC
ENSMUSG00000023328	Ache	up_regulated_higher_in_SOC
ENSMUSG00000023336	Wfdc1	up_regulated_higher_in_SOC
ENSMUSG00000023861	Mpc1	up_regulated_higher_in_SOC
ENSMUSG00000023909	Paqr4	up_regulated_higher_in_SOC
ENSMUSG00000023913	Pla2g7	up_regulated_higher_in_SOC
ENSMUSG00000023960	Enpp5	up_regulated_higher_in_SOC
ENSMUSG00000023961	Enpp4	up_regulated_higher_in_SOC
ENSMUSG00000023992	Trem2	up_regulated_higher_in_SOC
ENSMUSG00000024039	Cbs	up_regulated_higher_in_SOC
ENSMUSG00000024064	Galnt14	up_regulated_higher_in_SOC
ENSMUSG00000024084	Qpct	up_regulated_higher_in_SOC
ENSMUSG00000024127	Prepl	up_regulated_higher_in_SOC
ENSMUSG00000024158	Hagh	up_regulated_higher_in_SOC
ENSMUSG00000024175	Tekt4	up_regulated_higher_in_SOC
ENSMUSG00000024176	Sox8	up_regulated_higher_in_SOC
ENSMUSG00000024227	Pdzph1	up_regulated_higher_in_SOC
ENSMUSG00000024228	Nudt12	up_regulated_higher_in_SOC
ENSMUSG00000024292	Cyp4f14	up_regulated_higher_in_SOC
ENSMUSG00000024338	Psmb8	up_regulated_higher_in_SOC
ENSMUSG00000024395	Lims2	up_regulated_higher_in_SOC
ENSMUSG00000024403	Atp6v1g2	up_regulated_higher_in_SOC
ENSMUSG00000024411	Aqp4	up_regulated_higher_in_SOC
ENSMUSG00000024423	Impact	up_regulated_higher_in_SOC
ENSMUSG00000024479	Mal2	up_regulated_higher_in_SOC
ENSMUSG00000024511	Rab27b	up_regulated_higher_in_SOC
ENSMUSG00000024521	Pmaip1	up_regulated_higher_in_SOC
ENSMUSG00000024526	Cidea	up_regulated_higher_in_SOC
ENSMUSG00000024533	Spire1	up_regulated_higher_in_SOC
ENSMUSG00000024581	Napg	up_regulated_higher_in_SOC
ENSMUSG00000024614	Tmx3	up_regulated_higher_in_SOC
ENSMUSG00000024617	Camk2a	up_regulated_higher_in_SOC
ENSMUSG00000024654	Asrgl1	up_regulated_higher_in_SOC
ENSMUSG00000024727	Trpm6	up_regulated_higher_in_SOC
ENSMUSG00000024758	Rtn3	up_regulated_higher_in_SOC
ENSMUSG00000024776	Stambpl1	up_regulated_higher_in_SOC
ENSMUSG00000024778	Fas	up_regulated_higher_in_SOC
ENSMUSG00000024818	Slc25a45	up_regulated_higher_in_SOC
ENSMUSG00000024846	Cst6	up_regulated_higher_in_SOC
ENSMUSG00000024851	Pitpnm1	up_regulated_higher_in_SOC
ENSMUSG00000024901	Peli3	up_regulated_higher_in_SOC
ENSMUSG00000024935	Slc1a1	up_regulated_higher_in_SOC
ENSMUSG00000024953	Prdx5	up_regulated_higher_in_SOC
ENSMUSG00000024957	Kcnk4	up_regulated_higher_in_SOC
ENSMUSG00000024978	Gpam	up_regulated_higher_in_SOC
ENSMUSG00000024990	Rbp4	up_regulated_higher_in_SOC
ENSMUSG00000025059	Gk	up_regulated_higher_in_SOC
ENSMUSG00000025094	Slc18a2	up_regulated_higher_in_SOC
ENSMUSG00000025128	Bhlhe22	up_regulated_higher_in_SOC
ENSMUSG00000025137	Pcyt2	up_regulated_higher_in_SOC
ENSMUSG00000025141	Myadml2	up_regulated_higher_in_SOC
ENSMUSG00000025190	Got1	up_regulated_higher_in_SOC
ENSMUSG00000025221	Kcnip2	up_regulated_higher_in_SOC
ENSMUSG00000025240	Sacm1l	up_regulated_higher_in_SOC
ENSMUSG00000025348	Itga7	up_regulated_higher_in_SOC
ENSMUSG00000025370	Cdh9	up_regulated_higher_in_SOC
ENSMUSG00000025421	Hdhd2	up_regulated_higher_in_SOC
ENSMUSG00000025425	St8sia5	up_regulated_higher_in_SOC
ENSMUSG00000025429	Pstpip2	up_regulated_higher_in_SOC
ENSMUSG00000025466	Fuom	up_regulated_higher_in_SOC
ENSMUSG00000025468	Caly	up_regulated_higher_in_SOC
ENSMUSG00000025475	Adgra1	up_regulated_higher_in_SOC
ENSMUSG00000025486	Sirt3	up_regulated_higher_in_SOC
ENSMUSG00000025537	Phkg1	up_regulated_higher_in_SOC
ENSMUSG00000025551	Fgf14	up_regulated_higher_in_SOC
ENSMUSG00000025576	Rbfox3	up_regulated_higher_in_SOC
ENSMUSG00000025582	Nptx1	up_regulated_higher_in_SOC
ENSMUSG00000025630	Hprt	up_regulated_higher_in_SOC
ENSMUSG00000025666	Tmem47	up_regulated_higher_in_SOC
ENSMUSG00000025739	Gng13	up_regulated_higher_in_SOC
ENSMUSG00000025757	Hspa4l	up_regulated_higher_in_SOC
ENSMUSG00000025777	Gdap1	up_regulated_higher_in_SOC
ENSMUSG00000025791	Pgm2	up_regulated_higher_in_SOC
ENSMUSG00000025855	Prkar1b	up_regulated_higher_in_SOC
ENSMUSG00000025876	Unc5a	up_regulated_higher_in_SOC
ENSMUSG00000025892	Gria4	up_regulated_higher_in_SOC
ENSMUSG00000025893	Kbtbd3	up_regulated_higher_in_SOC
ENSMUSG00000025909	Sntg1	up_regulated_higher_in_SOC
ENSMUSG00000025911	Adhfe1	up_regulated_higher_in_SOC
ENSMUSG00000025931	Paqr8	up_regulated_higher_in_SOC
ENSMUSG00000025933	Tmem14a	up_regulated_higher_in_SOC
ENSMUSG00000025968	Ndufs1	up_regulated_higher_in_SOC
ENSMUSG00000026094	Stk17b	up_regulated_higher_in_SOC
ENSMUSG00000026109	Tmeff2	up_regulated_higher_in_SOC
ENSMUSG00000026123	Plekhb2	up_regulated_higher_in_SOC
ENSMUSG00000026141	Col19a1	up_regulated_higher_in_SOC
ENSMUSG00000026158	Ogfrl1	up_regulated_higher_in_SOC
ENSMUSG00000026163	Sphkap	up_regulated_higher_in_SOC
ENSMUSG00000026202	Tuba4a	up_regulated_higher_in_SOC
ENSMUSG00000026204	Ptprn	up_regulated_higher_in_SOC
ENSMUSG00000026241	Nppc	up_regulated_higher_in_SOC
ENSMUSG00000026249	Serpine2	up_regulated_higher_in_SOC
ENSMUSG00000026259	Ngef	up_regulated_higher_in_SOC
ENSMUSG00000026344	Lypd1	up_regulated_higher_in_SOC
ENSMUSG00000026347	Tmem163	up_regulated_higher_in_SOC
ENSMUSG00000026365	Cfh	up_regulated_higher_in_SOC
ENSMUSG00000026385	Dbi	up_regulated_higher_in_SOC
ENSMUSG00000026399	Cd55	up_regulated_higher_in_SOC
ENSMUSG00000026424	Gpr37l1	up_regulated_higher_in_SOC
ENSMUSG00000026452	Syt2	up_regulated_higher_in_SOC
ENSMUSG00000026495	Efcab2	up_regulated_higher_in_SOC
ENSMUSG00000026527	Rgs7	up_regulated_higher_in_SOC
ENSMUSG00000026574	Dpt	up_regulated_higher_in_SOC
ENSMUSG00000026576	Atp1b1	up_regulated_higher_in_SOC
ENSMUSG00000026579	F5	up_regulated_higher_in_SOC
ENSMUSG00000026616	Cr2	up_regulated_higher_in_SOC
ENSMUSG00000026623	Lpgat1	up_regulated_higher_in_SOC
ENSMUSG00000026628	Atf3	up_regulated_higher_in_SOC
ENSMUSG00000026656	Fcgr2b	up_regulated_higher_in_SOC
ENSMUSG00000026664	Phyh	up_regulated_higher_in_SOC
ENSMUSG00000026672	Optn	up_regulated_higher_in_SOC
ENSMUSG00000026675	Hsd17b7	up_regulated_higher_in_SOC
ENSMUSG00000026678	Rgs5	up_regulated_higher_in_SOC
ENSMUSG00000026688	Mgst3	up_regulated_higher_in_SOC
ENSMUSG00000026697	Myoc	up_regulated_higher_in_SOC
ENSMUSG00000026817	Ak1	up_regulated_higher_in_SOC
ENSMUSG00000026819	Slc25a25	up_regulated_higher_in_SOC
ENSMUSG00000026824	Kcnj3	up_regulated_higher_in_SOC
ENSMUSG00000026830	Ermn	up_regulated_higher_in_SOC
ENSMUSG00000026834	Acvr1c	up_regulated_higher_in_SOC
ENSMUSG00000026841	Fibcd1	up_regulated_higher_in_SOC
ENSMUSG00000026858	Fam73b	up_regulated_higher_in_SOC
ENSMUSG00000026904	Slc4a10	up_regulated_higher_in_SOC
ENSMUSG00000026959	Grin1	up_regulated_higher_in_SOC
ENSMUSG00000026986	Hnmt	up_regulated_higher_in_SOC
ENSMUSG00000027010	Slc25a12	up_regulated_higher_in_SOC
ENSMUSG00000027199	Gatm	up_regulated_higher_in_SOC
ENSMUSG00000027270	Lamp5	up_regulated_higher_in_SOC
ENSMUSG00000027273	Snap25	up_regulated_higher_in_SOC
ENSMUSG00000027296	Itpka	up_regulated_higher_in_SOC
ENSMUSG00000027297	Ltk	up_regulated_higher_in_SOC
ENSMUSG00000027312	Atrn	up_regulated_higher_in_SOC
ENSMUSG00000027313	Chac1	up_regulated_higher_in_SOC
ENSMUSG00000027346	Gpcpd1	up_regulated_higher_in_SOC
ENSMUSG00000027350	Chgb	up_regulated_higher_in_SOC
ENSMUSG00000027397	Slc20a1	up_regulated_higher_in_SOC
ENSMUSG00000027406	Idh3b	up_regulated_higher_in_SOC
ENSMUSG00000027419	Pcsk2	up_regulated_higher_in_SOC
ENSMUSG00000027434	Nkx2-2	up_regulated_higher_in_SOC
ENSMUSG00000027438	Napb	up_regulated_higher_in_SOC
ENSMUSG00000027447	Cst3	up_regulated_higher_in_SOC
ENSMUSG00000027525	Phactr3	up_regulated_higher_in_SOC
ENSMUSG00000027568	Ntsr1	up_regulated_higher_in_SOC
ENSMUSG00000027581	Stmn3	up_regulated_higher_in_SOC
ENSMUSG00000027603	Ggt7	up_regulated_higher_in_SOC
ENSMUSG00000027605	Acss2	up_regulated_higher_in_SOC
ENSMUSG00000027618	Nfs1	up_regulated_higher_in_SOC
ENSMUSG00000027634	Ndrg3	up_regulated_higher_in_SOC
ENSMUSG00000027698	Nceh1	up_regulated_higher_in_SOC
ENSMUSG00000027737	Slc7a11	up_regulated_higher_in_SOC
ENSMUSG00000027765	P2ry1	up_regulated_higher_in_SOC
ENSMUSG00000027784	Ppm1l	up_regulated_higher_in_SOC
ENSMUSG00000027824	Vmn2r1	up_regulated_higher_in_SOC
ENSMUSG00000027859	Ngf	up_regulated_higher_in_SOC
ENSMUSG00000027865	Gdap2	up_regulated_higher_in_SOC
ENSMUSG00000027895	Kcnc4	up_regulated_higher_in_SOC
ENSMUSG00000027956	Tmem144	up_regulated_higher_in_SOC
ENSMUSG00000027963	Extl2	up_regulated_higher_in_SOC
ENSMUSG00000027965	Olfm3	up_regulated_higher_in_SOC
ENSMUSG00000027971	Ndst4	up_regulated_higher_in_SOC
ENSMUSG00000027983	Cyp2u1	up_regulated_higher_in_SOC
ENSMUSG00000027994	Ccdc109b	up_regulated_higher_in_SOC
ENSMUSG00000028003	Lrat	up_regulated_higher_in_SOC
ENSMUSG00000028004	Npy2r	up_regulated_higher_in_SOC
ENSMUSG00000028020	Glrb	up_regulated_higher_in_SOC
ENSMUSG00000028124	Gclm	up_regulated_higher_in_SOC
ENSMUSG00000028132	Tmem56	up_regulated_higher_in_SOC
ENSMUSG00000028149	Rap1gds1	up_regulated_higher_in_SOC
ENSMUSG00000028182	Lrriq3	up_regulated_higher_in_SOC
ENSMUSG00000028247	Coq3	up_regulated_higher_in_SOC
ENSMUSG00000028270	Gbp2	up_regulated_higher_in_SOC
ENSMUSG00000028383	Hsdl2	up_regulated_higher_in_SOC
ENSMUSG00000028445	Enho	up_regulated_higher_in_SOC
ENSMUSG00000028524	Sgip1	up_regulated_higher_in_SOC
ENSMUSG00000028528	Dnajc6	up_regulated_higher_in_SOC
ENSMUSG00000028655	Mfsd2a	up_regulated_higher_in_SOC
ENSMUSG00000028669	Pithd1	up_regulated_higher_in_SOC
ENSMUSG00000028755	Cda	up_regulated_higher_in_SOC
ENSMUSG00000028756	Pink1	up_regulated_higher_in_SOC
ENSMUSG00000028773	Fabp3	up_regulated_higher_in_SOC
ENSMUSG00000028804	Csmd2	up_regulated_higher_in_SOC
ENSMUSG00000028833	Ncdn	up_regulated_higher_in_SOC
ENSMUSG00000028970	Abcb1b	up_regulated_higher_in_SOC
ENSMUSG00000028982	Slc25a33	up_regulated_higher_in_SOC
ENSMUSG00000029053	Prkcz	up_regulated_higher_in_SOC
ENSMUSG00000029054	Gabrd	up_regulated_higher_in_SOC
ENSMUSG00000029059	Fam213b	up_regulated_higher_in_SOC
ENSMUSG00000029088	Kcnip4	up_regulated_higher_in_SOC
ENSMUSG00000029120	Ppp2r2c	up_regulated_higher_in_SOC
ENSMUSG00000029153	Ociad2	up_regulated_higher_in_SOC
ENSMUSG00000029154	Cwh43	up_regulated_higher_in_SOC
ENSMUSG00000029156	Sgcb	up_regulated_higher_in_SOC
ENSMUSG00000029212	Gabrb1	up_regulated_higher_in_SOC
ENSMUSG00000029228	Lnx1	up_regulated_higher_in_SOC
ENSMUSG00000029270	Fam69a	up_regulated_higher_in_SOC
ENSMUSG00000029309	Sparcl1	up_regulated_higher_in_SOC
ENSMUSG00000029314	Agpat9	up_regulated_higher_in_SOC
ENSMUSG00000029343	Crybb1	up_regulated_higher_in_SOC
ENSMUSG00000029403	Cdkl2	up_regulated_higher_in_SOC
ENSMUSG00000029408	Abcb9	up_regulated_higher_in_SOC
ENSMUSG00000029419	Gm996	up_regulated_higher_in_SOC
ENSMUSG00000029449	Rhof	up_regulated_higher_in_SOC
ENSMUSG00000029467	Atp2a2	up_regulated_higher_in_SOC
ENSMUSG00000029499	Pxmp2	up_regulated_higher_in_SOC
ENSMUSG00000029544	Cabp1	up_regulated_higher_in_SOC
ENSMUSG00000029571	Tmem106b	up_regulated_higher_in_SOC
ENSMUSG00000029602	Rasal1	up_regulated_higher_in_SOC
ENSMUSG00000029632	Ndufa4	up_regulated_higher_in_SOC
ENSMUSG00000029659	Medag	up_regulated_higher_in_SOC
ENSMUSG00000029716	Tfr2	up_regulated_higher_in_SOC
ENSMUSG00000029752	Asns	up_regulated_higher_in_SOC
ENSMUSG00000029757	Dync1i1	up_regulated_higher_in_SOC
ENSMUSG00000029778	Adcyap1r1	up_regulated_higher_in_SOC
ENSMUSG00000029804	Herc3	up_regulated_higher_in_SOC
ENSMUSG00000029875	Ccdc184	up_regulated_higher_in_SOC
ENSMUSG00000029878	Dbpht2	up_regulated_higher_in_SOC
ENSMUSG00000029999	Tgfa	up_regulated_higher_in_SOC
ENSMUSG00000030043	Tacr1	up_regulated_higher_in_SOC
ENSMUSG00000030048	Gkn3	up_regulated_higher_in_SOC
ENSMUSG00000030088	Aldh1l1	up_regulated_higher_in_SOC
ENSMUSG00000030098	Grip2	up_regulated_higher_in_SOC
ENSMUSG00000030105	Arl8b	up_regulated_higher_in_SOC
ENSMUSG00000030109	Slc6a12	up_regulated_higher_in_SOC
ENSMUSG00000030110	Ret	up_regulated_higher_in_SOC
ENSMUSG00000030116	Mfap5	up_regulated_higher_in_SOC
ENSMUSG00000030134	Rasgef1a	up_regulated_higher_in_SOC
ENSMUSG00000030137	Tuba8	up_regulated_higher_in_SOC
ENSMUSG00000030161	Gabarapl1	up_regulated_higher_in_SOC
ENSMUSG00000030217	Art4	up_regulated_higher_in_SOC
ENSMUSG00000030268	Bcat1	up_regulated_higher_in_SOC
ENSMUSG00000030302	Atp2b2	up_regulated_higher_in_SOC
ENSMUSG00000030306	Tmtc1	up_regulated_higher_in_SOC
ENSMUSG00000030310	Slc6a1	up_regulated_higher_in_SOC
ENSMUSG00000030317	Timp4	up_regulated_higher_in_SOC
ENSMUSG00000030327	Necap1	up_regulated_higher_in_SOC
ENSMUSG00000030401	Rtn2	up_regulated_higher_in_SOC
ENSMUSG00000030413	Pglyrp1	up_regulated_higher_in_SOC
ENSMUSG00000030428	Ttyh1	up_regulated_higher_in_SOC
ENSMUSG00000030465	Psd3	up_regulated_higher_in_SOC
ENSMUSG00000030495	Slc7a10	up_regulated_higher_in_SOC
ENSMUSG00000030500	Slc17a6	up_regulated_higher_in_SOC
ENSMUSG00000030590	Fam98c	up_regulated_higher_in_SOC
ENSMUSG00000030630	Fah	up_regulated_higher_in_SOC
ENSMUSG00000030638	Sh3gl3	up_regulated_higher_in_SOC
ENSMUSG00000030643	Rab30	up_regulated_higher_in_SOC
ENSMUSG00000030666	Calcb	up_regulated_higher_in_SOC
ENSMUSG00000030683	Sez6l2	up_regulated_higher_in_SOC
ENSMUSG00000030695	Aldoa	up_regulated_higher_in_SOC
ENSMUSG00000030731	Syt3	up_regulated_higher_in_SOC
ENSMUSG00000030737	Slco2b1	up_regulated_higher_in_SOC
ENSMUSG00000030747	Dgat2	up_regulated_higher_in_SOC
ENSMUSG00000030760	Acer3	up_regulated_higher_in_SOC
ENSMUSG00000030774	Pak1	up_regulated_higher_in_SOC
ENSMUSG00000030786	Itgam	up_regulated_higher_in_SOC
ENSMUSG00000030788	Rnf141	up_regulated_higher_in_SOC
ENSMUSG00000030790	Adm	up_regulated_higher_in_SOC
ENSMUSG00000030834	Abcc6	up_regulated_higher_in_SOC
ENSMUSG00000030844	Rgs10	up_regulated_higher_in_SOC
ENSMUSG00000031007	Atp6ap2	up_regulated_higher_in_SOC
ENSMUSG00000031021	Tmem9b	up_regulated_higher_in_SOC
ENSMUSG00000031111	Igsf1	up_regulated_higher_in_SOC
ENSMUSG00000031139	Mcf2	up_regulated_higher_in_SOC
ENSMUSG00000031144	Syp	up_regulated_higher_in_SOC
ENSMUSG00000031170	Slc38a5	up_regulated_higher_in_SOC
ENSMUSG00000031176	Dynlt3	up_regulated_higher_in_SOC
ENSMUSG00000031210	Gpr165	up_regulated_higher_in_SOC
ENSMUSG00000031212	Pgr15l	up_regulated_higher_in_SOC
ENSMUSG00000031266	Gla	up_regulated_higher_in_SOC
ENSMUSG00000031292	Cdkl5	up_regulated_higher_in_SOC
ENSMUSG00000031327	Chic1	up_regulated_higher_in_SOC
ENSMUSG00000031342	Gpm6b	up_regulated_higher_in_SOC
ENSMUSG00000031352	Hccs	up_regulated_higher_in_SOC
ENSMUSG00000031373	Car5b	up_regulated_higher_in_SOC
ENSMUSG00000031376	Atp2b3	up_regulated_higher_in_SOC
ENSMUSG00000031377	Bmx	up_regulated_higher_in_SOC
ENSMUSG00000031409	Tceal6	up_regulated_higher_in_SOC
ENSMUSG00000031431	Tsc22d3	up_regulated_higher_in_SOC
ENSMUSG00000031447	Lamp1	up_regulated_higher_in_SOC
ENSMUSG00000031497	Tnfsf13b	up_regulated_higher_in_SOC
ENSMUSG00000031517	Gpm6a	up_regulated_higher_in_SOC
ENSMUSG00000031600	Vps37a	up_regulated_higher_in_SOC
ENSMUSG00000031604	Msmo1	up_regulated_higher_in_SOC
ENSMUSG00000031605	Klhl2	up_regulated_higher_in_SOC
ENSMUSG00000031610	Scrg1	up_regulated_higher_in_SOC
ENSMUSG00000031617	Tmem184c	up_regulated_higher_in_SOC
ENSMUSG00000031647	Mfap3l	up_regulated_higher_in_SOC
ENSMUSG00000031712	Il15	up_regulated_higher_in_SOC
ENSMUSG00000031760	Mt3	up_regulated_higher_in_SOC
ENSMUSG00000031762	Mt2	up_regulated_higher_in_SOC
ENSMUSG00000031765	Mt1	up_regulated_higher_in_SOC
ENSMUSG00000031770	Herpud1	up_regulated_higher_in_SOC
ENSMUSG00000031772	Cntnap4	up_regulated_higher_in_SOC
ENSMUSG00000031778	Cx3cl1	up_regulated_higher_in_SOC
ENSMUSG00000031824	6430548M08Rik	up_regulated_higher_in_SOC
ENSMUSG00000031840	Rab3a	up_regulated_higher_in_SOC
ENSMUSG00000031844	Hsd17b2	up_regulated_higher_in_SOC
ENSMUSG00000031870	Pgr	up_regulated_higher_in_SOC
ENSMUSG00000031872	Bean1	up_regulated_higher_in_SOC
ENSMUSG00000031980	Agt	up_regulated_higher_in_SOC
ENSMUSG00000032011	Thy1	up_regulated_higher_in_SOC
ENSMUSG00000032018	Sc5d	up_regulated_higher_in_SOC
ENSMUSG00000032033	Barx2	up_regulated_higher_in_SOC
ENSMUSG00000032046	Abhd12	up_regulated_higher_in_SOC
ENSMUSG00000032066	Bco2	up_regulated_higher_in_SOC
ENSMUSG00000032085	Tagln	up_regulated_higher_in_SOC
ENSMUSG00000032089	Il10ra	up_regulated_higher_in_SOC
ENSMUSG00000032118	Fez1	up_regulated_higher_in_SOC
ENSMUSG00000032174	Icam5	up_regulated_higher_in_SOC
ENSMUSG00000032184	Lysmd2	up_regulated_higher_in_SOC
ENSMUSG00000032204	Aqp9	up_regulated_higher_in_SOC
ENSMUSG00000032224	Fam81a	up_regulated_higher_in_SOC
ENSMUSG00000032262	Elovl4	up_regulated_higher_in_SOC
ENSMUSG00000032279	Idh3a	up_regulated_higher_in_SOC
ENSMUSG00000032281	Acsbg1	up_regulated_higher_in_SOC
ENSMUSG00000032328	Tmem30a	up_regulated_higher_in_SOC
ENSMUSG00000032336	Nptn	up_regulated_higher_in_SOC
ENSMUSG00000032349	Elovl5	up_regulated_higher_in_SOC
ENSMUSG00000032360	Hcrtr2	up_regulated_higher_in_SOC
ENSMUSG00000032375	Aph1b	up_regulated_higher_in_SOC
ENSMUSG00000032417	Rwdd2a	up_regulated_higher_in_SOC
ENSMUSG00000032418	Me1	up_regulated_higher_in_SOC
ENSMUSG00000032446	Eomes	up_regulated_higher_in_SOC
ENSMUSG00000032470	Mras	up_regulated_higher_in_SOC
ENSMUSG00000032487	Ptgs2	up_regulated_higher_in_SOC
ENSMUSG00000032494	Tdgf1	up_regulated_higher_in_SOC
ENSMUSG00000032495	Lrrc2	up_regulated_higher_in_SOC
ENSMUSG00000032500	Dclk3	up_regulated_higher_in_SOC
ENSMUSG00000032517	Mobp	up_regulated_higher_in_SOC
ENSMUSG00000032526	Deb1	up_regulated_higher_in_SOC
ENSMUSG00000032532	Cck	up_regulated_higher_in_SOC
ENSMUSG00000032549	Rab6b	up_regulated_higher_in_SOC
ENSMUSG00000032556	Bfsp2	up_regulated_higher_in_SOC
ENSMUSG00000032667	Pon2	up_regulated_higher_in_SOC
ENSMUSG00000032680	6820408C15Rik	up_regulated_higher_in_SOC
ENSMUSG00000032802	Srxn1	up_regulated_higher_in_SOC
ENSMUSG00000032878	Ccdc85a	up_regulated_higher_in_SOC
ENSMUSG00000032902	Slc16a1	up_regulated_higher_in_SOC
ENSMUSG00000032940	Rbm11	up_regulated_higher_in_SOC
ENSMUSG00000032946	Rasgrp2	up_regulated_higher_in_SOC
ENSMUSG00000033061	Resp18	up_regulated_higher_in_SOC
ENSMUSG00000033063	Cntnap3	up_regulated_higher_in_SOC
ENSMUSG00000033096	Apmap	up_regulated_higher_in_SOC
ENSMUSG00000033105	Lss	up_regulated_higher_in_SOC
ENSMUSG00000033174	Mgll	up_regulated_higher_in_SOC
ENSMUSG00000033316	Galnt9	up_regulated_higher_in_SOC
ENSMUSG00000033342	Plppr5	up_regulated_higher_in_SOC
ENSMUSG00000033350	Chst2	up_regulated_higher_in_SOC
ENSMUSG00000033352	Map2k4	up_regulated_higher_in_SOC
ENSMUSG00000033389	Arhgap44	up_regulated_higher_in_SOC
ENSMUSG00000033419	Snap91	up_regulated_higher_in_SOC
ENSMUSG00000033427	Upb1	up_regulated_higher_in_SOC
ENSMUSG00000033510	Otud7a	up_regulated_higher_in_SOC
ENSMUSG00000033595	Lgi3	up_regulated_higher_in_SOC
ENSMUSG00000033644	Piwil2	up_regulated_higher_in_SOC
ENSMUSG00000033720	Sfxn5	up_regulated_higher_in_SOC
ENSMUSG00000033740	St18	up_regulated_higher_in_SOC
ENSMUSG00000033777	Tlr13	up_regulated_higher_in_SOC
ENSMUSG00000033805	Ephx4	up_regulated_higher_in_SOC
ENSMUSG00000033849	B3galt2	up_regulated_higher_in_SOC
ENSMUSG00000033917	Gde1	up_regulated_higher_in_SOC
ENSMUSG00000033953	Ppp3r1	up_regulated_higher_in_SOC
ENSMUSG00000033966	Cdkl4	up_regulated_higher_in_SOC
ENSMUSG00000033981	Gria2	up_regulated_higher_in_SOC
ENSMUSG00000034000	Neu4	up_regulated_higher_in_SOC
ENSMUSG00000034009	Rxfp1	up_regulated_higher_in_SOC
ENSMUSG00000034110	Kctd7	up_regulated_higher_in_SOC
ENSMUSG00000034145	Tmem63c	up_regulated_higher_in_SOC
ENSMUSG00000034187	Nsf	up_regulated_higher_in_SOC
ENSMUSG00000034245	Hdac11	up_regulated_higher_in_SOC
ENSMUSG00000034308	Sdr42e1	up_regulated_higher_in_SOC
ENSMUSG00000034353	Ramp1	up_regulated_higher_in_SOC
ENSMUSG00000034488	Edil3	up_regulated_higher_in_SOC
ENSMUSG00000034563	Ccpg1	up_regulated_higher_in_SOC
ENSMUSG00000034579	Pla2g3	up_regulated_higher_in_SOC
ENSMUSG00000034593	Myo5a	up_regulated_higher_in_SOC
ENSMUSG00000034648	Lrrn1	up_regulated_higher_in_SOC
ENSMUSG00000034738	Nostrin	up_regulated_higher_in_SOC
ENSMUSG00000034796	Cpne7	up_regulated_higher_in_SOC
ENSMUSG00000034810	Scn7a	up_regulated_higher_in_SOC
ENSMUSG00000034825	Nrip3	up_regulated_higher_in_SOC
ENSMUSG00000034853	Acot11	up_regulated_higher_in_SOC
ENSMUSG00000034919	Ttc22	up_regulated_higher_in_SOC
ENSMUSG00000034936	Arl4d	up_regulated_higher_in_SOC
ENSMUSG00000034987	Hrh2	up_regulated_higher_in_SOC
ENSMUSG00000035189	Ano4	up_regulated_higher_in_SOC
ENSMUSG00000035226	Rims4	up_regulated_higher_in_SOC
ENSMUSG00000035283	Adrb1	up_regulated_higher_in_SOC
ENSMUSG00000035329	Fbxo33	up_regulated_higher_in_SOC
ENSMUSG00000035376	Hacd2	up_regulated_higher_in_SOC
ENSMUSG00000035486	Plk5	up_regulated_higher_in_SOC
ENSMUSG00000035686	Thrsp	up_regulated_higher_in_SOC
ENSMUSG00000035773	Kiss1r	up_regulated_higher_in_SOC
ENSMUSG00000035805	Mlc1	up_regulated_higher_in_SOC
ENSMUSG00000035847	Ids	up_regulated_higher_in_SOC
ENSMUSG00000035849	Krt222	up_regulated_higher_in_SOC
ENSMUSG00000035901	Dennd5a	up_regulated_higher_in_SOC
ENSMUSG00000035910	Dcdc2a	up_regulated_higher_in_SOC
ENSMUSG00000035936	Aldh5a1	up_regulated_higher_in_SOC
ENSMUSG00000035964	Tmem59l	up_regulated_higher_in_SOC
ENSMUSG00000036046	5031439G07Rik	up_regulated_higher_in_SOC
ENSMUSG00000036062	Phf24	up_regulated_higher_in_SOC
ENSMUSG00000036067	Slc2a6	up_regulated_higher_in_SOC
ENSMUSG00000036095	Dgkb	up_regulated_higher_in_SOC
ENSMUSG00000036353	P2ry12	up_regulated_higher_in_SOC
ENSMUSG00000036356	Csgalnact1	up_regulated_higher_in_SOC
ENSMUSG00000036357	Gpr101	up_regulated_higher_in_SOC
ENSMUSG00000036362	P2ry13	up_regulated_higher_in_SOC
ENSMUSG00000036402	Gng12	up_regulated_higher_in_SOC
ENSMUSG00000036503	Rnf13	up_regulated_higher_in_SOC
ENSMUSG00000036564	Ndrg4	up_regulated_higher_in_SOC
ENSMUSG00000036634	Mag	up_regulated_higher_in_SOC
ENSMUSG00000036655	Colec11	up_regulated_higher_in_SOC
ENSMUSG00000036760	Kcnk9	up_regulated_higher_in_SOC
ENSMUSG00000036766	Dner	up_regulated_higher_in_SOC
ENSMUSG00000036800	Fam135b	up_regulated_higher_in_SOC
ENSMUSG00000036814	Slc6a20a	up_regulated_higher_in_SOC
ENSMUSG00000036949	Slc39a12	up_regulated_higher_in_SOC
ENSMUSG00000036955	Kif1bp	up_regulated_higher_in_SOC
ENSMUSG00000036966	Spryd3	up_regulated_higher_in_SOC
ENSMUSG00000037035	Inhbb	up_regulated_higher_in_SOC
ENSMUSG00000037049	Smpd1	up_regulated_higher_in_SOC
ENSMUSG00000037196	Pacrg	up_regulated_higher_in_SOC
ENSMUSG00000037259	Dzank1	up_regulated_higher_in_SOC
ENSMUSG00000037341	Slc9a7	up_regulated_higher_in_SOC
ENSMUSG00000037348	Paqr7	up_regulated_higher_in_SOC
ENSMUSG00000037419	Endod1	up_regulated_higher_in_SOC
ENSMUSG00000037509	Arhgef4	up_regulated_higher_in_SOC
ENSMUSG00000037580	Gch1	up_regulated_higher_in_SOC
ENSMUSG00000037685	Atp8a1	up_regulated_higher_in_SOC
ENSMUSG00000037686	Aspg	up_regulated_higher_in_SOC
ENSMUSG00000037747	Phyhipl	up_regulated_higher_in_SOC
ENSMUSG00000037754	Ppp1r16b	up_regulated_higher_in_SOC
ENSMUSG00000037771	Slc32a1	up_regulated_higher_in_SOC
ENSMUSG00000037826	Ppm1k	up_regulated_higher_in_SOC
ENSMUSG00000037852	Cpe	up_regulated_higher_in_SOC
ENSMUSG00000037855	Zfp365	up_regulated_higher_in_SOC
ENSMUSG00000037872	Ackr1	up_regulated_higher_in_SOC
ENSMUSG00000037887	Dusp8	up_regulated_higher_in_SOC
ENSMUSG00000037999	Arap2	up_regulated_higher_in_SOC
ENSMUSG00000038026	Kcnj9	up_regulated_higher_in_SOC
ENSMUSG00000038028	Tigar	up_regulated_higher_in_SOC
ENSMUSG00000038048	Cntnap5c	up_regulated_higher_in_SOC
ENSMUSG00000038084	Opa1	up_regulated_higher_in_SOC
ENSMUSG00000038115	Ano2	up_regulated_higher_in_SOC
ENSMUSG00000038173	Enpp6	up_regulated_higher_in_SOC
ENSMUSG00000038174	Fam126b	up_regulated_higher_in_SOC
ENSMUSG00000038195	Rilp	up_regulated_higher_in_SOC
ENSMUSG00000038206	Fbxo8	up_regulated_higher_in_SOC
ENSMUSG00000038257	Glra3	up_regulated_higher_in_SOC
ENSMUSG00000038280	Ostm1	up_regulated_higher_in_SOC
ENSMUSG00000038295	Atg9b	up_regulated_higher_in_SOC
ENSMUSG00000038301	Snx10	up_regulated_higher_in_SOC
ENSMUSG00000038349	Plcl1	up_regulated_higher_in_SOC
ENSMUSG00000038354	Ankrd35	up_regulated_higher_in_SOC
ENSMUSG00000038486	Sv2a	up_regulated_higher_in_SOC
ENSMUSG00000038496	Slc19a3	up_regulated_higher_in_SOC
ENSMUSG00000038530	Rgs4	up_regulated_higher_in_SOC
ENSMUSG00000038582	Pptc7	up_regulated_higher_in_SOC
ENSMUSG00000038633	Degs1	up_regulated_higher_in_SOC
ENSMUSG00000038642	Ctss	up_regulated_higher_in_SOC
ENSMUSG00000038765	Lmx1b	up_regulated_higher_in_SOC
ENSMUSG00000038807	Rap1gap2	up_regulated_higher_in_SOC
ENSMUSG00000038879	Nipal2	up_regulated_higher_in_SOC
ENSMUSG00000038936	Sccpdh	up_regulated_higher_in_SOC
ENSMUSG00000039005	Tlr4	up_regulated_higher_in_SOC
ENSMUSG00000039057	Myo16	up_regulated_higher_in_SOC
ENSMUSG00000039058	Ak5	up_regulated_higher_in_SOC
ENSMUSG00000039059	Hrh3	up_regulated_higher_in_SOC
ENSMUSG00000039095	En2	up_regulated_higher_in_SOC
ENSMUSG00000039114	Nrn1	up_regulated_higher_in_SOC
ENSMUSG00000039167	Adgrl4	up_regulated_higher_in_SOC
ENSMUSG00000039179	Tekt5	up_regulated_higher_in_SOC
ENSMUSG00000039195	1110008P14Rik	up_regulated_higher_in_SOC
ENSMUSG00000039197	Adk	up_regulated_higher_in_SOC
ENSMUSG00000039217	Il18	up_regulated_higher_in_SOC
ENSMUSG00000039252	Lgi2	up_regulated_higher_in_SOC
ENSMUSG00000039278	Pcsk1n	up_regulated_higher_in_SOC
ENSMUSG00000039347	Atp6v0e2	up_regulated_higher_in_SOC
ENSMUSG00000039358	Drd5	up_regulated_higher_in_SOC
ENSMUSG00000039372	2022-03-04	up_regulated_higher_in_SOC
ENSMUSG00000039375	Wdr17	up_regulated_higher_in_SOC
ENSMUSG00000039419	Cntnap2	up_regulated_higher_in_SOC
ENSMUSG00000039428	Tmem135	up_regulated_higher_in_SOC
ENSMUSG00000039431	Mtmr7	up_regulated_higher_in_SOC
ENSMUSG00000039478	Micu3	up_regulated_higher_in_SOC
ENSMUSG00000039485	Tspyl4	up_regulated_higher_in_SOC
ENSMUSG00000039496	Cdnf	up_regulated_higher_in_SOC
ENSMUSG00000039519	Cyp7b1	up_regulated_higher_in_SOC
ENSMUSG00000039546	Ajap1	up_regulated_higher_in_SOC
ENSMUSG00000039601	Rcan2	up_regulated_higher_in_SOC
ENSMUSG00000039620	6430573F11Rik	up_regulated_higher_in_SOC
ENSMUSG00000039697	Ncoa7	up_regulated_higher_in_SOC
ENSMUSG00000039704	Lmbrd2	up_regulated_higher_in_SOC
ENSMUSG00000039716	Dock3	up_regulated_higher_in_SOC
ENSMUSG00000039728	Slc6a5	up_regulated_higher_in_SOC
ENSMUSG00000039763	Dnajc28	up_regulated_higher_in_SOC
ENSMUSG00000039770	Ypel5	up_regulated_higher_in_SOC
ENSMUSG00000039809	Gabbr2	up_regulated_higher_in_SOC
ENSMUSG00000039830	Olig2	up_regulated_higher_in_SOC
ENSMUSG00000039838	Slc45a1	up_regulated_higher_in_SOC
ENSMUSG00000039851	4932438H23Rik	up_regulated_higher_in_SOC
ENSMUSG00000040003	Magi2	up_regulated_higher_in_SOC
ENSMUSG00000040035	Disp2	up_regulated_higher_in_SOC
ENSMUSG00000040097	Flywch1	up_regulated_higher_in_SOC
ENSMUSG00000040133	Gpr176	up_regulated_higher_in_SOC
ENSMUSG00000040136	Abcc8	up_regulated_higher_in_SOC
ENSMUSG00000040229	Gpr34	up_regulated_higher_in_SOC
ENSMUSG00000040265	Dnm3	up_regulated_higher_in_SOC
ENSMUSG00000040370	Lyrm5	up_regulated_higher_in_SOC
ENSMUSG00000040380	Cbln3	up_regulated_higher_in_SOC
ENSMUSG00000040412	5330417C22Rik	up_regulated_higher_in_SOC
ENSMUSG00000040447	Spns2	up_regulated_higher_in_SOC
ENSMUSG00000040537	Adam22	up_regulated_higher_in_SOC
ENSMUSG00000040564	Apoc1	up_regulated_higher_in_SOC
ENSMUSG00000040584	Abcb1a	up_regulated_higher_in_SOC
ENSMUSG00000040666	Sh3bgr	up_regulated_higher_in_SOC
ENSMUSG00000040680	Kremen2	up_regulated_higher_in_SOC
ENSMUSG00000040703	Cyp2s1	up_regulated_higher_in_SOC
ENSMUSG00000040713	Creg1	up_regulated_higher_in_SOC
ENSMUSG00000040722	Scamp5	up_regulated_higher_in_SOC
ENSMUSG00000040740	Slc25a34	up_regulated_higher_in_SOC
ENSMUSG00000040774	Cept1	up_regulated_higher_in_SOC
ENSMUSG00000040811	Eml2	up_regulated_higher_in_SOC
ENSMUSG00000040950	Mgl2	up_regulated_higher_in_SOC
ENSMUSG00000040972	Igsf21	up_regulated_higher_in_SOC
ENSMUSG00000041020	Map7d2	up_regulated_higher_in_SOC
ENSMUSG00000041132	N4bp2l1	up_regulated_higher_in_SOC
ENSMUSG00000041231	Ublcp1	up_regulated_higher_in_SOC
ENSMUSG00000041261	Car8	up_regulated_higher_in_SOC
ENSMUSG00000041263	Rusc1	up_regulated_higher_in_SOC
ENSMUSG00000041268	Dmxl2	up_regulated_higher_in_SOC
ENSMUSG00000041309	Nkx6-2	up_regulated_higher_in_SOC
ENSMUSG00000041351	Rap1gap	up_regulated_higher_in_SOC
ENSMUSG00000041380	Htr2c	up_regulated_higher_in_SOC
ENSMUSG00000041439	Mfsd6	up_regulated_higher_in_SOC
ENSMUSG00000041460	Cacna2d4	up_regulated_higher_in_SOC
ENSMUSG00000041481	Serpina3g	up_regulated_higher_in_SOC
ENSMUSG00000041548	Hspb8	up_regulated_higher_in_SOC
ENSMUSG00000041565	L3mbtl4	up_regulated_higher_in_SOC
ENSMUSG00000041624	Gucy1a2	up_regulated_higher_in_SOC
ENSMUSG00000041658	Rragb	up_regulated_higher_in_SOC
ENSMUSG00000041660	Bbox1	up_regulated_higher_in_SOC
ENSMUSG00000041708	Mpped1	up_regulated_higher_in_SOC
ENSMUSG00000041762	Gpr155	up_regulated_higher_in_SOC
ENSMUSG00000041771	Slc24a4	up_regulated_higher_in_SOC
ENSMUSG00000041794	Myrip	up_regulated_higher_in_SOC
ENSMUSG00000041801	Phlda3	up_regulated_higher_in_SOC
ENSMUSG00000041986	Elmod1	up_regulated_higher_in_SOC
ENSMUSG00000042115	Klhdc8a	up_regulated_higher_in_SOC
ENSMUSG00000042116	Vwa1	up_regulated_higher_in_SOC
ENSMUSG00000042182	Bend6	up_regulated_higher_in_SOC
ENSMUSG00000042216	Sgsm1	up_regulated_higher_in_SOC
ENSMUSG00000042256	Ptchd4	up_regulated_higher_in_SOC
ENSMUSG00000042271	Nxt2	up_regulated_higher_in_SOC
ENSMUSG00000042353	Frem3	up_regulated_higher_in_SOC
ENSMUSG00000042380	Smim12	up_regulated_higher_in_SOC
ENSMUSG00000042429	Adora1	up_regulated_higher_in_SOC
ENSMUSG00000042453	Reln	up_regulated_higher_in_SOC
ENSMUSG00000042529	Kcnj12	up_regulated_higher_in_SOC
ENSMUSG00000042604	Kcna4	up_regulated_higher_in_SOC
ENSMUSG00000042734	Ttc9	up_regulated_higher_in_SOC
ENSMUSG00000042751	Nmnat2	up_regulated_higher_in_SOC
ENSMUSG00000042761	Mrap2	up_regulated_higher_in_SOC
ENSMUSG00000042763	Maneal	up_regulated_higher_in_SOC
ENSMUSG00000042817	Flt3	up_regulated_higher_in_SOC
ENSMUSG00000042842	Serpinb6b	up_regulated_higher_in_SOC
ENSMUSG00000042846	Lrrtm3	up_regulated_higher_in_SOC
ENSMUSG00000043029	Trpv3	up_regulated_higher_in_SOC
ENSMUSG00000043085	Tmem82	up_regulated_higher_in_SOC
ENSMUSG00000043298	Smco3	up_regulated_higher_in_SOC
ENSMUSG00000043301	Kcnj6	up_regulated_higher_in_SOC
ENSMUSG00000043333	Rhbdl2	up_regulated_higher_in_SOC
ENSMUSG00000043448	Gjc2	up_regulated_higher_in_SOC
ENSMUSG00000043460	Elfn2	up_regulated_higher_in_SOC
ENSMUSG00000043461	Sptssb	up_regulated_higher_in_SOC
ENSMUSG00000043518	Rai2	up_regulated_higher_in_SOC
ENSMUSG00000043670	Diras1	up_regulated_higher_in_SOC
ENSMUSG00000043753	Dmrta1	up_regulated_higher_in_SOC
ENSMUSG00000043953	Ccrl2	up_regulated_higher_in_SOC
ENSMUSG00000044005	Gls2	up_regulated_higher_in_SOC
ENSMUSG00000044014	Npy5r	up_regulated_higher_in_SOC
ENSMUSG00000044024	Rell2	up_regulated_higher_in_SOC
ENSMUSG00000044060	A830010M20Rik	up_regulated_higher_in_SOC
ENSMUSG00000044125	9530080O11Rik	up_regulated_higher_in_SOC
ENSMUSG00000044149	Nkrf	up_regulated_higher_in_SOC
ENSMUSG00000044216	Kcnj4	up_regulated_higher_in_SOC
ENSMUSG00000044252	Osbpl1a	up_regulated_higher_in_SOC
ENSMUSG00000044499	Hs3st5	up_regulated_higher_in_SOC
ENSMUSG00000044519	Zfp488	up_regulated_higher_in_SOC
ENSMUSG00000044583	Tlr7	up_regulated_higher_in_SOC
ENSMUSG00000044628	Rnf208	up_regulated_higher_in_SOC
ENSMUSG00000044667	Plppr4	up_regulated_higher_in_SOC
ENSMUSG00000044681	Cnpy1	up_regulated_higher_in_SOC
ENSMUSG00000044716	Dok7	up_regulated_higher_in_SOC
ENSMUSG00000044792	Isca1	up_regulated_higher_in_SOC
ENSMUSG00000044816	D630023F18Rik	up_regulated_higher_in_SOC
ENSMUSG00000044933	Sstr3	up_regulated_higher_in_SOC
ENSMUSG00000044986	Tst	up_regulated_higher_in_SOC
ENSMUSG00000045031	Cetn4	up_regulated_higher_in_SOC
ENSMUSG00000045034	Ankrd34b	up_regulated_higher_in_SOC
ENSMUSG00000045087	S1pr5	up_regulated_higher_in_SOC
ENSMUSG00000045092	S1pr1	up_regulated_higher_in_SOC
ENSMUSG00000045165	AI467606	up_regulated_higher_in_SOC
ENSMUSG00000045349	Sh2d5	up_regulated_higher_in_SOC
ENSMUSG00000045404	Kcnk13	up_regulated_higher_in_SOC
ENSMUSG00000045532	C1ql1	up_regulated_higher_in_SOC
ENSMUSG00000045589	Frrs1l	up_regulated_higher_in_SOC
ENSMUSG00000045608	Dbx2	up_regulated_higher_in_SOC
ENSMUSG00000045613	Chrm2	up_regulated_higher_in_SOC
ENSMUSG00000045664	Cdc42ep2	up_regulated_higher_in_SOC
ENSMUSG00000045827	Serpinb9	up_regulated_higher_in_SOC
ENSMUSG00000045875	Adra1a	up_regulated_higher_in_SOC
ENSMUSG00000045967	Gpr158	up_regulated_higher_in_SOC
ENSMUSG00000045994	B3gat1	up_regulated_higher_in_SOC
ENSMUSG00000046093	Hpcal4	up_regulated_higher_in_SOC
ENSMUSG00000046109	AB041806	up_regulated_higher_in_SOC
ENSMUSG00000046160	Olig1	up_regulated_higher_in_SOC
ENSMUSG00000046215	Rprml	up_regulated_higher_in_SOC
ENSMUSG00000046240	Hepacam	up_regulated_higher_in_SOC
ENSMUSG00000046314	Stxbp6	up_regulated_higher_in_SOC
ENSMUSG00000046378	Asphd1	up_regulated_higher_in_SOC
ENSMUSG00000046447	Camk2n1	up_regulated_higher_in_SOC
ENSMUSG00000046523	Kctd4	up_regulated_higher_in_SOC
ENSMUSG00000046593	Tmem215	up_regulated_higher_in_SOC
ENSMUSG00000046603	Tcaim	up_regulated_higher_in_SOC
ENSMUSG00000046709	Mapk10	up_regulated_higher_in_SOC
ENSMUSG00000046719	Nxph3	up_regulated_higher_in_SOC
ENSMUSG00000046793	Gpr61	up_regulated_higher_in_SOC
ENSMUSG00000046814	Gchfr	up_regulated_higher_in_SOC
ENSMUSG00000046844	Vat1l	up_regulated_higher_in_SOC
ENSMUSG00000046854	Pip5kl1	up_regulated_higher_in_SOC
ENSMUSG00000046922	Gpr6	up_regulated_higher_in_SOC
ENSMUSG00000047037	Nipa1	up_regulated_higher_in_SOC
ENSMUSG00000047067	Dusp28	up_regulated_higher_in_SOC
ENSMUSG00000047155	Cyp4x1	up_regulated_higher_in_SOC
ENSMUSG00000047242	Taf9b	up_regulated_higher_in_SOC
ENSMUSG00000047259	Mc4r	up_regulated_higher_in_SOC
ENSMUSG00000047344	Lancl3	up_regulated_higher_in_SOC
ENSMUSG00000047361	Gm973	up_regulated_higher_in_SOC
ENSMUSG00000047368	Abhd17b	up_regulated_higher_in_SOC
ENSMUSG00000047415	Gpr68	up_regulated_higher_in_SOC
ENSMUSG00000047495	Dlgap2	up_regulated_higher_in_SOC
ENSMUSG00000047507	Baiap3	up_regulated_higher_in_SOC
ENSMUSG00000047515	BC049715	up_regulated_higher_in_SOC
ENSMUSG00000047547	Cltb	up_regulated_higher_in_SOC
ENSMUSG00000047554	Tmem41b	up_regulated_higher_in_SOC
ENSMUSG00000047606	Ankrd34c	up_regulated_higher_in_SOC
ENSMUSG00000047766	Lrrc49	up_regulated_higher_in_SOC
ENSMUSG00000047797	Gjb1	up_regulated_higher_in_SOC
ENSMUSG00000048004	Tmem196	up_regulated_higher_in_SOC
ENSMUSG00000048022	Tmem229a	up_regulated_higher_in_SOC
ENSMUSG00000048100	Taf13	up_regulated_higher_in_SOC
ENSMUSG00000048148	Nwd1	up_regulated_higher_in_SOC
ENSMUSG00000048163	Selplg	up_regulated_higher_in_SOC
ENSMUSG00000048279	Sacs	up_regulated_higher_in_SOC
ENSMUSG00000048330	Ric3	up_regulated_higher_in_SOC
ENSMUSG00000048483	Zdhhc22	up_regulated_higher_in_SOC
ENSMUSG00000048486	Fitm2	up_regulated_higher_in_SOC
ENSMUSG00000048602	Morc2b	up_regulated_higher_in_SOC
ENSMUSG00000048732	Klhl11	up_regulated_higher_in_SOC
ENSMUSG00000048807	Slc35e4	up_regulated_higher_in_SOC
ENSMUSG00000048899	Rimkla	up_regulated_higher_in_SOC
ENSMUSG00000048978	Nrsn1	up_regulated_higher_in_SOC
ENSMUSG00000049044	Rapgef4	up_regulated_higher_in_SOC
ENSMUSG00000049225	Pdp1	up_regulated_higher_in_SOC
ENSMUSG00000049265	Kcnk3	up_regulated_higher_in_SOC
ENSMUSG00000049303	Syt12	up_regulated_higher_in_SOC
ENSMUSG00000049422	Chchd10	up_regulated_higher_in_SOC
ENSMUSG00000049526	Tmem202	up_regulated_higher_in_SOC
ENSMUSG00000049649	Gpr3	up_regulated_higher_in_SOC
ENSMUSG00000049744	Arhgap15	up_regulated_higher_in_SOC
ENSMUSG00000049985	Ankrd55	up_regulated_higher_in_SOC
ENSMUSG00000050022	Amz1	up_regulated_higher_in_SOC
ENSMUSG00000050043	Tmx2	up_regulated_higher_in_SOC
ENSMUSG00000050103	Agmo	up_regulated_higher_in_SOC
ENSMUSG00000050138	Kcnk12	up_regulated_higher_in_SOC
ENSMUSG00000050164	Mchr1	up_regulated_higher_in_SOC
ENSMUSG00000050192	Eif5a2	up_regulated_higher_in_SOC
ENSMUSG00000050211	Pla2g4e	up_regulated_higher_in_SOC
ENSMUSG00000050321	Neto1	up_regulated_higher_in_SOC
ENSMUSG00000050473	Slc35d3	up_regulated_higher_in_SOC
ENSMUSG00000050511	Oprd1	up_regulated_higher_in_SOC
ENSMUSG00000050538	B230217C12Rik	up_regulated_higher_in_SOC
ENSMUSG00000050541	Adra1b	up_regulated_higher_in_SOC
ENSMUSG00000050587	Lrrc4c	up_regulated_higher_in_SOC
ENSMUSG00000050640	Tmem150c	up_regulated_higher_in_SOC
ENSMUSG00000050751	Pgbd5	up_regulated_higher_in_SOC
ENSMUSG00000050783	Htr1f	up_regulated_higher_in_SOC
ENSMUSG00000050786	Ccdc126	up_regulated_higher_in_SOC
ENSMUSG00000050840	Cdh20	up_regulated_higher_in_SOC
ENSMUSG00000050967	Creg2	up_regulated_higher_in_SOC
ENSMUSG00000051029	Serpinb1b	up_regulated_higher_in_SOC
ENSMUSG00000051067	Lingo3	up_regulated_higher_in_SOC
ENSMUSG00000051111	Sv2c	up_regulated_higher_in_SOC
ENSMUSG00000051136	Ghsr	up_regulated_higher_in_SOC
ENSMUSG00000051146	Camk2n2	up_regulated_higher_in_SOC
ENSMUSG00000051177	Plcb1	up_regulated_higher_in_SOC
ENSMUSG00000051185	Fam174a	up_regulated_higher_in_SOC
ENSMUSG00000051285	Pcmtd1	up_regulated_higher_in_SOC
ENSMUSG00000051335	Gfod1	up_regulated_higher_in_SOC
ENSMUSG00000051359	Ncald	up_regulated_higher_in_SOC
ENSMUSG00000051504	Siglech	up_regulated_higher_in_SOC
ENSMUSG00000051590	Map3k19	up_regulated_higher_in_SOC
ENSMUSG00000051615	Rap2a	up_regulated_higher_in_SOC
ENSMUSG00000051735	Rinl	up_regulated_higher_in_SOC
ENSMUSG00000051980	Casr	up_regulated_higher_in_SOC
ENSMUSG00000052026	Slc6a7	up_regulated_higher_in_SOC
ENSMUSG00000052125	F730043M19Rik	up_regulated_higher_in_SOC
ENSMUSG00000052229	Gpr17	up_regulated_higher_in_SOC
ENSMUSG00000052234	Epx	up_regulated_higher_in_SOC
ENSMUSG00000052248	Zeb2os	up_regulated_higher_in_SOC
ENSMUSG00000052301	Doc2a	up_regulated_higher_in_SOC
ENSMUSG00000052302	Tbc1d30	up_regulated_higher_in_SOC
ENSMUSG00000052459	Atp6v1a	up_regulated_higher_in_SOC
ENSMUSG00000052572	Dlg2	up_regulated_higher_in_SOC
ENSMUSG00000052605	Isoc2b	up_regulated_higher_in_SOC
ENSMUSG00000052727	Map1b	up_regulated_higher_in_SOC
ENSMUSG00000052889	Prkcb	up_regulated_higher_in_SOC
ENSMUSG00000052949	Rnf157	up_regulated_higher_in_SOC
ENSMUSG00000052951	C130021I20Rik	up_regulated_higher_in_SOC
ENSMUSG00000052981	Ube2ql1	up_regulated_higher_in_SOC
ENSMUSG00000053004	Hrh1	up_regulated_higher_in_SOC
ENSMUSG00000053024	Cntn2	up_regulated_higher_in_SOC
ENSMUSG00000053025	Sv2b	up_regulated_higher_in_SOC
ENSMUSG00000053046	Brsk2	up_regulated_higher_in_SOC
ENSMUSG00000053141	Ptprt	up_regulated_higher_in_SOC
ENSMUSG00000053166	Cdh22	up_regulated_higher_in_SOC
ENSMUSG00000053214	Gm9899	up_regulated_higher_in_SOC
ENSMUSG00000053297	AI854703	up_regulated_higher_in_SOC
ENSMUSG00000053310	Nrgn	up_regulated_higher_in_SOC
ENSMUSG00000053465	Hs6st3	up_regulated_higher_in_SOC
ENSMUSG00000053519	Kcnip1	up_regulated_higher_in_SOC
ENSMUSG00000053870	Fpgt	up_regulated_higher_in_SOC
ENSMUSG00000053914	Kdm4d	up_regulated_higher_in_SOC
ENSMUSG00000054013	Tmem179	up_regulated_higher_in_SOC
ENSMUSG00000054169	Ceacam10	up_regulated_higher_in_SOC
ENSMUSG00000054252	Fgfr3	up_regulated_higher_in_SOC
ENSMUSG00000054423	Cadps	up_regulated_higher_in_SOC
ENSMUSG00000054453	Sytl5	up_regulated_higher_in_SOC
ENSMUSG00000054457	9430021M05Rik	up_regulated_higher_in_SOC
ENSMUSG00000054459	Vsnl1	up_regulated_higher_in_SOC
ENSMUSG00000054484	Tmem62	up_regulated_higher_in_SOC
ENSMUSG00000054855	Rnd1	up_regulated_higher_in_SOC
ENSMUSG00000054901	Arhgef33	up_regulated_higher_in_SOC
ENSMUSG00000054958	Nt5c1a	up_regulated_higher_in_SOC
ENSMUSG00000055022	Cntn1	up_regulated_higher_in_SOC
ENSMUSG00000055026	Gabrg3	up_regulated_higher_in_SOC
ENSMUSG00000055048	Gm9962	up_regulated_higher_in_SOC
ENSMUSG00000055373	Fut9	up_regulated_higher_in_SOC
ENSMUSG00000055421	Pcdh9	up_regulated_higher_in_SOC
ENSMUSG00000055430	Nap1l5	up_regulated_higher_in_SOC
ENSMUSG00000055540	Epha6	up_regulated_higher_in_SOC
ENSMUSG00000055541	Lair1	up_regulated_higher_in_SOC
ENSMUSG00000055567	Unc80	up_regulated_higher_in_SOC
ENSMUSG00000055676	Gm5069	up_regulated_higher_in_SOC
ENSMUSG00000055717	Slain1	up_regulated_higher_in_SOC
ENSMUSG00000055733	Nap1l3	up_regulated_higher_in_SOC
ENSMUSG00000055782	Abcd2	up_regulated_higher_in_SOC
ENSMUSG00000055943	Emc7	up_regulated_higher_in_SOC
ENSMUSG00000056004	9330182L06Rik	up_regulated_higher_in_SOC
ENSMUSG00000056158	Car10	up_regulated_higher_in_SOC
ENSMUSG00000056258	Kcnq3	up_regulated_higher_in_SOC
ENSMUSG00000056367	Actr3b	up_regulated_higher_in_SOC
ENSMUSG00000056413	Adap1	up_regulated_higher_in_SOC
ENSMUSG00000056486	Chn1	up_regulated_higher_in_SOC
ENSMUSG00000056515	Rab31	up_regulated_higher_in_SOC
ENSMUSG00000056755	Grm7	up_regulated_higher_in_SOC
ENSMUSG00000056771	Gm10010	up_regulated_higher_in_SOC
ENSMUSG00000056856	Jakmip3	up_regulated_higher_in_SOC
ENSMUSG00000057103	Nat8f1	up_regulated_higher_in_SOC
ENSMUSG00000057137	Tmem140	up_regulated_higher_in_SOC
ENSMUSG00000057181	5730455P16Rik	up_regulated_higher_in_SOC
ENSMUSG00000057378	Ryr3	up_regulated_higher_in_SOC
ENSMUSG00000057455	Rit2	up_regulated_higher_in_SOC
ENSMUSG00000057596	Trim30d	up_regulated_higher_in_SOC
ENSMUSG00000057614	Gnai1	up_regulated_higher_in_SOC
ENSMUSG00000057716	Tmem178b	up_regulated_higher_in_SOC
ENSMUSG00000057766	Ankrd29	up_regulated_higher_in_SOC
ENSMUSG00000057880	Abat	up_regulated_higher_in_SOC
ENSMUSG00000057897	Camk2b	up_regulated_higher_in_SOC
ENSMUSG00000058254	Tspan7	up_regulated_higher_in_SOC
ENSMUSG00000058258	Idi1	up_regulated_higher_in_SOC
ENSMUSG00000058297	Spock2	up_regulated_higher_in_SOC
ENSMUSG00000058488	Kl	up_regulated_higher_in_SOC
ENSMUSG00000058589	Anks1b	up_regulated_higher_in_SOC
ENSMUSG00000058624	Gda	up_regulated_higher_in_SOC
ENSMUSG00000058669	Nkx2-9	up_regulated_higher_in_SOC
ENSMUSG00000058740	Kcnt1	up_regulated_higher_in_SOC
ENSMUSG00000058743	Kcnj14	up_regulated_higher_in_SOC
ENSMUSG00000058793	Cds2	up_regulated_higher_in_SOC
ENSMUSG00000059173	Pde1a	up_regulated_higher_in_SOC
ENSMUSG00000059325	Hopx	up_regulated_higher_in_SOC
ENSMUSG00000059336	Slc14a1	up_regulated_higher_in_SOC
ENSMUSG00000059361	Nrsn2	up_regulated_higher_in_SOC
ENSMUSG00000059447	Hadhb	up_regulated_higher_in_SOC
ENSMUSG00000059645	Gm7361	up_regulated_higher_in_SOC
ENSMUSG00000059742	Kcnh7	up_regulated_higher_in_SOC
ENSMUSG00000060212	Pcnx2	up_regulated_higher_in_SOC
ENSMUSG00000060240	Cend1	up_regulated_higher_in_SOC
ENSMUSG00000060371	Caln1	up_regulated_higher_in_SOC
ENSMUSG00000060530	A930017M01Rik	up_regulated_higher_in_SOC
ENSMUSG00000060621	Nkpd1	up_regulated_higher_in_SOC
ENSMUSG00000060882	Kcnd2	up_regulated_higher_in_SOC
ENSMUSG00000060923	Acyp2	up_regulated_higher_in_SOC
ENSMUSG00000060961	Slc4a4	up_regulated_higher_in_SOC
ENSMUSG00000060988	Galnt13	up_regulated_higher_in_SOC
ENSMUSG00000061046	Haghl	up_regulated_higher_in_SOC
ENSMUSG00000061080	Lsamp	up_regulated_higher_in_SOC
ENSMUSG00000061171	Slc38a11	up_regulated_higher_in_SOC
ENSMUSG00000061298	Agbl4	up_regulated_higher_in_SOC
ENSMUSG00000061451	Tmem151a	up_regulated_higher_in_SOC
ENSMUSG00000061601	Pclo	up_regulated_higher_in_SOC
ENSMUSG00000062151	Unc13c	up_regulated_higher_in_SOC
ENSMUSG00000062168	Ppef1	up_regulated_higher_in_SOC
ENSMUSG00000062257	Opcml	up_regulated_higher_in_SOC
ENSMUSG00000062296	Trank1	up_regulated_higher_in_SOC
ENSMUSG00000062309	Rpp25	up_regulated_higher_in_SOC
ENSMUSG00000062444	Ap3b2	up_regulated_higher_in_SOC
ENSMUSG00000062488	Ifit3b	up_regulated_higher_in_SOC
ENSMUSG00000062580	Timm17a	up_regulated_higher_in_SOC
ENSMUSG00000063077	Kif1b	up_regulated_higher_in_SOC
ENSMUSG00000063142	Kcnma1	up_regulated_higher_in_SOC
ENSMUSG00000063253	Scoc	up_regulated_higher_in_SOC
ENSMUSG00000063260	Syt10	up_regulated_higher_in_SOC
ENSMUSG00000063297	Luzp2	up_regulated_higher_in_SOC
ENSMUSG00000063317	Usp31	up_regulated_higher_in_SOC
ENSMUSG00000063428	Ddo	up_regulated_higher_in_SOC
ENSMUSG00000063506	Arhgap22	up_regulated_higher_in_SOC
ENSMUSG00000063646	Jakmip1	up_regulated_higher_in_SOC
ENSMUSG00000063694	Cycs	up_regulated_higher_in_SOC
ENSMUSG00000063796	Slc22a8	up_regulated_higher_in_SOC
ENSMUSG00000064036	Mro	up_regulated_higher_in_SOC
ENSMUSG00000064065	Ipcef1	up_regulated_higher_in_SOC
ENSMUSG00000064115	Cadm2	up_regulated_higher_in_SOC
ENSMUSG00000064202	4430402I18Rik	up_regulated_higher_in_SOC
ENSMUSG00000064225	Paqr9	up_regulated_higher_in_SOC
ENSMUSG00000064329	Scn1a	up_regulated_higher_in_SOC
ENSMUSG00000064346	mt-Tw	up_regulated_higher_in_SOC
ENSMUSG00000064351	mt-Co1	up_regulated_higher_in_SOC
ENSMUSG00000064373	Sepp1	up_regulated_higher_in_SOC
ENSMUSG00000064377	Gm24966	up_regulated_higher_in_SOC
ENSMUSG00000066129	Kndc1	up_regulated_higher_in_SOC
ENSMUSG00000066760	Psg16	up_regulated_higher_in_SOC
ENSMUSG00000067242	Lgi1	up_regulated_higher_in_SOC
ENSMUSG00000067279	Ppp1r3c	up_regulated_higher_in_SOC
ENSMUSG00000068099	1500009C09Rik	up_regulated_higher_in_SOC
ENSMUSG00000068151	A230006K03Rik	up_regulated_higher_in_SOC
ENSMUSG00000068587	Mgam	up_regulated_higher_in_SOC
ENSMUSG00000068615	Gjd2	up_regulated_higher_in_SOC
ENSMUSG00000068748	Ptprz1	up_regulated_higher_in_SOC
ENSMUSG00000068798	Rap1a	up_regulated_higher_in_SOC
ENSMUSG00000068923	Syt11	up_regulated_higher_in_SOC
ENSMUSG00000069072	Slc7a14	up_regulated_higher_in_SOC
ENSMUSG00000069132	Nxph2	up_regulated_higher_in_SOC
ENSMUSG00000069670	Nkain2	up_regulated_higher_in_SOC
ENSMUSG00000069892	9930111J21Rik2	up_regulated_higher_in_SOC
ENSMUSG00000070287	Slc35g2	up_regulated_higher_in_SOC
ENSMUSG00000070304	Scn2b	up_regulated_higher_in_SOC
ENSMUSG00000070366	Plpp4	up_regulated_higher_in_SOC
ENSMUSG00000070369	Itgad	up_regulated_higher_in_SOC
ENSMUSG00000070476	Fam217b	up_regulated_higher_in_SOC
ENSMUSG00000070637	Gm694	up_regulated_higher_in_SOC
ENSMUSG00000070695	Cntnap5a	up_regulated_higher_in_SOC
ENSMUSG00000070880	Gad1	up_regulated_higher_in_SOC
ENSMUSG00000071203	Naip5	up_regulated_higher_in_SOC
ENSMUSG00000071265	1700086L19Rik	up_regulated_higher_in_SOC
ENSMUSG00000071567	A830039N20Rik	up_regulated_higher_in_SOC
ENSMUSG00000071753	C230004F18Rik	up_regulated_higher_in_SOC
ENSMUSG00000071862	Lrrtm2	up_regulated_higher_in_SOC
ENSMUSG00000072769	Gm10419	up_regulated_higher_in_SOC
ENSMUSG00000072847	A530017D24Rik	up_regulated_higher_in_SOC
ENSMUSG00000073421	H2-Ab1	up_regulated_higher_in_SOC
ENSMUSG00000073424	Cyp4f15	up_regulated_higher_in_SOC
ENSMUSG00000073433	Arhgdig	up_regulated_higher_in_SOC
ENSMUSG00000073725	Lmbrd1	up_regulated_higher_in_SOC
ENSMUSG00000073988	Ttpa	up_regulated_higher_in_SOC
ENSMUSG00000074093	Svip	up_regulated_higher_in_SOC
ENSMUSG00000074217	2210011C24Rik	up_regulated_higher_in_SOC
ENSMUSG00000074235	Gm10649	up_regulated_higher_in_SOC
ENSMUSG00000074264	Amy1	up_regulated_higher_in_SOC
ENSMUSG00000074457	S100a16	up_regulated_higher_in_SOC
ENSMUSG00000074521	Gm14327	up_regulated_higher_in_SOC
ENSMUSG00000074527	Gm14296	up_regulated_higher_in_SOC
ENSMUSG00000074649	BC029722	up_regulated_higher_in_SOC
ENSMUSG00000074657	Kif5a	up_regulated_higher_in_SOC
ENSMUSG00000074715	Ccl28	up_regulated_higher_in_SOC
ENSMUSG00000074736	Syndig1	up_regulated_higher_in_SOC
ENSMUSG00000074872	Ctxn2	up_regulated_higher_in_SOC
ENSMUSG00000074934	Grem1	up_regulated_higher_in_SOC
ENSMUSG00000075015	Gm10801	up_regulated_higher_in_SOC
ENSMUSG00000075270	Pde11a	up_regulated_higher_in_SOC
ENSMUSG00000075318	Scn2a1	up_regulated_higher_in_SOC
ENSMUSG00000075410	Gm11744	up_regulated_higher_in_SOC
ENSMUSG00000075602	Ly6a	up_regulated_higher_in_SOC
ENSMUSG00000075700	Selt	up_regulated_higher_in_SOC
ENSMUSG00000075706	Gpx4	up_regulated_higher_in_SOC
ENSMUSG00000076441	Ass1	up_regulated_higher_in_SOC
ENSMUSG00000078117	Gm16485	up_regulated_higher_in_SOC
ENSMUSG00000078235	Fam43b	up_regulated_higher_in_SOC
ENSMUSG00000078307	AI593442	up_regulated_higher_in_SOC
ENSMUSG00000078451	Ppil6	up_regulated_higher_in_SOC
ENSMUSG00000078566	Bnip3	up_regulated_higher_in_SOC
ENSMUSG00000078868	Gm14412	up_regulated_higher_in_SOC
ENSMUSG00000078877	Gm14295	up_regulated_higher_in_SOC
ENSMUSG00000078878	Gm14305	up_regulated_higher_in_SOC
ENSMUSG00000078907	Fam186b	up_regulated_higher_in_SOC
ENSMUSG00000078945	Naip2	up_regulated_higher_in_SOC
ENSMUSG00000079018	Ly6c1	up_regulated_higher_in_SOC
ENSMUSG00000079037	Prnp	up_regulated_higher_in_SOC
ENSMUSG00000079045	Prox1os	up_regulated_higher_in_SOC
ENSMUSG00000079055	Slc8a3	up_regulated_higher_in_SOC
ENSMUSG00000079056	Kcnip3	up_regulated_higher_in_SOC
ENSMUSG00000079157	Fam155a	up_regulated_higher_in_SOC
ENSMUSG00000079227	Ccr5	up_regulated_higher_in_SOC
ENSMUSG00000079598	Clec2l	up_regulated_higher_in_SOC
ENSMUSG00000079608	Stard6	up_regulated_higher_in_SOC
ENSMUSG00000081225	Cyp2j12	up_regulated_higher_in_SOC
ENSMUSG00000082229	Nap1l2	up_regulated_higher_in_SOC
ENSMUSG00000083284	Gm13688	up_regulated_higher_in_SOC
ENSMUSG00000083563	Gm13340	up_regulated_higher_in_SOC
ENSMUSG00000083679	Gm12892	up_regulated_higher_in_SOC
ENSMUSG00000083863	Gm13341	up_regulated_higher_in_SOC
ENSMUSG00000084371	Gm14113	up_regulated_higher_in_SOC
ENSMUSG00000084616	Gm25047	up_regulated_higher_in_SOC
ENSMUSG00000084843	B230312C02Rik	up_regulated_higher_in_SOC
ENSMUSG00000084890	A830036E02Rik	up_regulated_higher_in_SOC
ENSMUSG00000085067	Gm15631	up_regulated_higher_in_SOC
ENSMUSG00000085084	4930570G19Rik	up_regulated_higher_in_SOC
ENSMUSG00000085139	A730046J19Rik	up_regulated_higher_in_SOC
ENSMUSG00000085438	1700020I14Rik	up_regulated_higher_in_SOC
ENSMUSG00000085526	Gm16083	up_regulated_higher_in_SOC
ENSMUSG00000085558	4930412C18Rik	up_regulated_higher_in_SOC
ENSMUSG00000085586	Gm11613	up_regulated_higher_in_SOC
ENSMUSG00000085720	Gm7854	up_regulated_higher_in_SOC
ENSMUSG00000085881	Gm15912	up_regulated_higher_in_SOC
ENSMUSG00000085953	Gm15496	up_regulated_higher_in_SOC
ENSMUSG00000086003	B230206L02Rik	up_regulated_higher_in_SOC
ENSMUSG00000086006	Gm13293	up_regulated_higher_in_SOC
ENSMUSG00000086118	Gm14169	up_regulated_higher_in_SOC
ENSMUSG00000086155	9430041J12Rik	up_regulated_higher_in_SOC
ENSMUSG00000086171	Pcsk2os1	up_regulated_higher_in_SOC
ENSMUSG00000086211	Gm12462	up_regulated_higher_in_SOC
ENSMUSG00000086212	Mkln1os	up_regulated_higher_in_SOC
ENSMUSG00000086228	Ubap1l	up_regulated_higher_in_SOC
ENSMUSG00000086363	A330102I10Rik	up_regulated_higher_in_SOC
ENSMUSG00000086392	Mccc1os	up_regulated_higher_in_SOC
ENSMUSG00000086448	9330162012Rik	up_regulated_higher_in_SOC
ENSMUSG00000086509	Nkx2-2os	up_regulated_higher_in_SOC
ENSMUSG00000086555	Gm13446	up_regulated_higher_in_SOC
ENSMUSG00000086606	Gm13205	up_regulated_higher_in_SOC
ENSMUSG00000086645	Gm15743	up_regulated_higher_in_SOC
ENSMUSG00000086968	4933431E20Rik	up_regulated_higher_in_SOC
ENSMUSG00000087006	Gm13889	up_regulated_higher_in_SOC
ENSMUSG00000087141	Plcxd2	up_regulated_higher_in_SOC
ENSMUSG00000087184	Gm11650	up_regulated_higher_in_SOC
ENSMUSG00000087211	Lhx1os	up_regulated_higher_in_SOC
ENSMUSG00000087334	AW495222	up_regulated_higher_in_SOC
ENSMUSG00000087466	A330041J22Rik	up_regulated_higher_in_SOC
ENSMUSG00000087475	4933406I18Rik	up_regulated_higher_in_SOC
ENSMUSG00000087611	4930458D05Rik	up_regulated_higher_in_SOC
ENSMUSG00000087694	A530058N18Rik	up_regulated_higher_in_SOC
ENSMUSG00000089633	A230009B12Rik	up_regulated_higher_in_SOC
ENSMUSG00000089911	Mfsd14a	up_regulated_higher_in_SOC
ENSMUSG00000090071	Cdk5r2	up_regulated_higher_in_SOC
ENSMUSG00000090100	Ttbk2	up_regulated_higher_in_SOC
ENSMUSG00000090125	Pou3f1	up_regulated_higher_in_SOC
ENSMUSG00000090129	Olfr287	up_regulated_higher_in_SOC
ENSMUSG00000090223	Pcp4	up_regulated_higher_in_SOC
ENSMUSG00000090272	Mndal	up_regulated_higher_in_SOC
ENSMUSG00000090799	Klhl33	up_regulated_higher_in_SOC
ENSMUSG00000090877	Hspa1b	up_regulated_higher_in_SOC
ENSMUSG00000091089	A930018M24Rik	up_regulated_higher_in_SOC
ENSMUSG00000091264	Smim13	up_regulated_higher_in_SOC
ENSMUSG00000091457	Gm17171	up_regulated_higher_in_SOC
ENSMUSG00000091475	2810468N07Rik	up_regulated_higher_in_SOC
ENSMUSG00000091476	Gm16432	up_regulated_higher_in_SOC
ENSMUSG00000091498	Mpc1-ps	up_regulated_higher_in_SOC
ENSMUSG00000091636	Akain1	up_regulated_higher_in_SOC
ENSMUSG00000091685	Gm17359	up_regulated_higher_in_SOC
ENSMUSG00000091971	Hspa1a	up_regulated_higher_in_SOC
ENSMUSG00000091996	BC049352	up_regulated_higher_in_SOC
ENSMUSG00000092009	Myh15	up_regulated_higher_in_SOC
ENSMUSG00000092083	Kcnb2	up_regulated_higher_in_SOC
ENSMUSG00000092090	Gm3294	up_regulated_higher_in_SOC
ENSMUSG00000092448	Gm20387	up_regulated_higher_in_SOC
ENSMUSG00000093536	Smim17	up_regulated_higher_in_SOC
ENSMUSG00000093880	Tmem181c-ps	up_regulated_higher_in_SOC
ENSMUSG00000094002	Gm9866	up_regulated_higher_in_SOC
ENSMUSG00000094786	Gm14403	up_regulated_higher_in_SOC
ENSMUSG00000095280	Gm21738	up_regulated_higher_in_SOC
ENSMUSG00000096054	Syne1	up_regulated_higher_in_SOC
ENSMUSG00000096862	Gm13301	up_regulated_higher_in_SOC
ENSMUSG00000096883	Shisa8	up_regulated_higher_in_SOC
ENSMUSG00000096943	Gm26721	up_regulated_higher_in_SOC
ENSMUSG00000096988	A930029G22Rik	up_regulated_higher_in_SOC
ENSMUSG00000097073	9430037G07Rik	up_regulated_higher_in_SOC
ENSMUSG00000097085	Gm26634	up_regulated_higher_in_SOC
ENSMUSG00000097093	C330013E15Rik	up_regulated_higher_in_SOC
ENSMUSG00000097102	2310069G16Rik	up_regulated_higher_in_SOC
ENSMUSG00000097146	Gm4211	up_regulated_higher_in_SOC
ENSMUSG00000097156	Gm3764	up_regulated_higher_in_SOC
ENSMUSG00000097157	Gm26512	up_regulated_higher_in_SOC
ENSMUSG00000097184	4632428C04Rik	up_regulated_higher_in_SOC
ENSMUSG00000097326	A330048O09Rik	up_regulated_higher_in_SOC
ENSMUSG00000097360	9430065F17Rik	up_regulated_higher_in_SOC
ENSMUSG00000097383	1500026H17Rik	up_regulated_higher_in_SOC
ENSMUSG00000097428	AW047730	up_regulated_higher_in_SOC
ENSMUSG00000097431	Gm26782	up_regulated_higher_in_SOC
ENSMUSG00000097440	Gm6277	up_regulated_higher_in_SOC
ENSMUSG00000097441	Gm26633	up_regulated_higher_in_SOC
ENSMUSG00000097482	Gm17634	up_regulated_higher_in_SOC
ENSMUSG00000097535	Gm26592	up_regulated_higher_in_SOC
ENSMUSG00000097604	Gm17322	up_regulated_higher_in_SOC
ENSMUSG00000097626	4921504A21Rik	up_regulated_higher_in_SOC
ENSMUSG00000097636	Mirt1	up_regulated_higher_in_SOC
ENSMUSG00000097638	Carlr	up_regulated_higher_in_SOC
ENSMUSG00000097675	1700101I11Rik	up_regulated_higher_in_SOC
ENSMUSG00000097730	Gm26588	up_regulated_higher_in_SOC
ENSMUSG00000097783	Gm26747	up_regulated_higher_in_SOC
ENSMUSG00000097785	B230217O12Rik	up_regulated_higher_in_SOC
ENSMUSG00000097801	Gm26777	up_regulated_higher_in_SOC
ENSMUSG00000097881	Celrr	up_regulated_higher_in_SOC
ENSMUSG00000097911	Gm26691	up_regulated_higher_in_SOC
ENSMUSG00000097929	Tunar	up_regulated_higher_in_SOC
ENSMUSG00000098051	Gm27032	up_regulated_higher_in_SOC
ENSMUSG00000098076	Gm6981	up_regulated_higher_in_SOC
ENSMUSG00000098112	Bin2	up_regulated_higher_in_SOC
ENSMUSG00000098719	Mir7212	up_regulated_higher_in_SOC
ENSMUSG00000098749	Gm27477	up_regulated_higher_in_SOC
ENSMUSG00000099696	2900052N01Rik	up_regulated_higher_in_SOC
ENSMUSG00000100252	Mir124-2hg	up_regulated_higher_in_SOC
ENSMUSG00000100396	Gm29367	up_regulated_higher_in_SOC
ENSMUSG00000100475	Gm29543	up_regulated_higher_in_SOC
ENSMUSG00000100515	Gm17916	up_regulated_higher_in_SOC
ENSMUSG00000100826	Snhg14	up_regulated_higher_in_SOC
ENSMUSG00000100891	2810049E08Rik	up_regulated_higher_in_SOC
ENSMUSG00000101054	Gm18406	up_regulated_higher_in_SOC
ENSMUSG00000101111	Gm28437	up_regulated_higher_in_SOC
ENSMUSG00000101249	Gm29216	up_regulated_higher_in_SOC
ENSMUSG00000101429	BC055402	up_regulated_higher_in_SOC
ENSMUSG00000102252	Snrpn	up_regulated_higher_in_SOC
ENSMUSG00000102257	Gm37649	up_regulated_higher_in_SOC
ENSMUSG00000102615	Gm37844	up_regulated_higher_in_SOC
ENSMUSG00000102697	Pcdhac2	up_regulated_higher_in_SOC
ENSMUSG00000102729	Gm32444	up_regulated_higher_in_SOC
ENSMUSG00000102796	Gm37711	up_regulated_higher_in_SOC
ENSMUSG00000103089	Gm38118	up_regulated_higher_in_SOC
ENSMUSG00000103129	Gm37393	up_regulated_higher_in_SOC
ENSMUSG00000103255	Pcdhac1	up_regulated_higher_in_SOC
ENSMUSG00000103280	Gm37277	up_regulated_higher_in_SOC
ENSMUSG00000103324	Gm37402	up_regulated_higher_in_SOC
ENSMUSG00000103442	Pcdha1	up_regulated_higher_in_SOC
ENSMUSG00000103502	9330121J05Rik	up_regulated_higher_in_SOC
ENSMUSG00000103529	A730089K16Rik	up_regulated_higher_in_SOC
ENSMUSG00000103678	Gm37624	up_regulated_higher_in_SOC
ENSMUSG00000103703	Gm42568	up_regulated_higher_in_SOC
ENSMUSG00000103713	Gm2136	up_regulated_higher_in_SOC
ENSMUSG00000103810	Gm38005	up_regulated_higher_in_SOC
ENSMUSG00000103907	Gm37498	up_regulated_higher_in_SOC
ENSMUSG00000103947	Gm37345	up_regulated_higher_in_SOC
ENSMUSG00000104117	Gm20743	up_regulated_higher_in_SOC
ENSMUSG00000104157	Gm38101	up_regulated_higher_in_SOC
ENSMUSG00000104362	Gm37928	up_regulated_higher_in_SOC
ENSMUSG00000104363	Gm38081	up_regulated_higher_in_SOC
ENSMUSG00000104365	4930470B04Rik	up_regulated_higher_in_SOC
ENSMUSG00000104493	Gm19552	up_regulated_higher_in_SOC
ENSMUSG00000104535	Gm42686	up_regulated_higher_in_SOC
ENSMUSG00000104597	B230334C09Rik	up_regulated_higher_in_SOC
ENSMUSG00000104721	Gm42696	up_regulated_higher_in_SOC
ENSMUSG00000104866	Gm42948	up_regulated_higher_in_SOC
ENSMUSG00000104901	Gm42692	up_regulated_higher_in_SOC
ENSMUSG00000104906	Gm43005	up_regulated_higher_in_SOC
ENSMUSG00000104950	4833413G10Rik	up_regulated_higher_in_SOC
ENSMUSG00000105004	Gm43075	up_regulated_higher_in_SOC
ENSMUSG00000105230	Gm42433	up_regulated_higher_in_SOC
ENSMUSG00000105260	Gm42434	up_regulated_higher_in_SOC
ENSMUSG00000105265	Sox2ot	up_regulated_higher_in_SOC
ENSMUSG00000105695	Gm43327	up_regulated_higher_in_SOC
ENSMUSG00000105843	Gm42644	up_regulated_higher_in_SOC
ENSMUSG00000105891	A230001M10Rik	up_regulated_higher_in_SOC
ENSMUSG00000105960	6330410L21Rik	up_regulated_higher_in_SOC
ENSMUSG00000106317	Gm43848	up_regulated_higher_in_SOC
ENSMUSG00000106379	Lhfpl3	up_regulated_higher_in_SOC
ENSMUSG00000106447	Gm42957	up_regulated_higher_in_SOC
ENSMUSG00000106491	Gm42446	up_regulated_higher_in_SOC
ENSMUSG00000106498	Gm43032	up_regulated_higher_in_SOC
ENSMUSG00000106575	Gm42613	up_regulated_higher_in_SOC
ENSMUSG00000106619	Gm9353	up_regulated_higher_in_SOC
ENSMUSG00000106710	Gm43166	up_regulated_higher_in_SOC
ENSMUSG00000106729	Gm43165	up_regulated_higher_in_SOC
ENSMUSG00000106743	Gm42847	up_regulated_higher_in_SOC
ENSMUSG00000106981	na	up_regulated_higher_in_SOC
ENSMUSG00000106994	Gm10829	up_regulated_higher_in_SOC
ENSMUSG00000107082	Gm36378	up_regulated_higher_in_SOC
ENSMUSG00000107318	Gm43278	up_regulated_higher_in_SOC
ENSMUSG00000107451	Gm44421	up_regulated_higher_in_SOC
ENSMUSG00000107559	Gm44193	up_regulated_higher_in_SOC
ENSMUSG00000107638	Gm30524	up_regulated_higher_in_SOC
ENSMUSG00000107643	Gm43885	up_regulated_higher_in_SOC
ENSMUSG00000107653	Gm31520	up_regulated_higher_in_SOC
ENSMUSG00000107689	Gm44386	up_regulated_higher_in_SOC
ENSMUSG00000107838	na	up_regulated_higher_in_SOC
ENSMUSG00000107846	Gm43963	up_regulated_higher_in_SOC
ENSMUSG00000107858	Gm43879	up_regulated_higher_in_SOC
ENSMUSG00000107879	9330102E08Rik	up_regulated_higher_in_SOC
ENSMUSG00000107886	Gm43880	up_regulated_higher_in_SOC
ENSMUSG00000108033	Gm44284	up_regulated_higher_in_SOC
ENSMUSG00000108055	Gm43876	up_regulated_higher_in_SOC
ENSMUSG00000108079	Gm44210	up_regulated_higher_in_SOC
ENSMUSG00000108146	Gm43889	up_regulated_higher_in_SOC
ENSMUSG00000108166	Gm44017	up_regulated_higher_in_SOC
ENSMUSG00000108325	Gm44898	up_regulated_higher_in_SOC
ENSMUSG00000108348	Gm42372	up_regulated_higher_in_SOC
ENSMUSG00000108358	Gm44509	up_regulated_higher_in_SOC
ENSMUSG00000108372	Gm45124	up_regulated_higher_in_SOC
ENSMUSG00000108393	Gm45055	up_regulated_higher_in_SOC
ENSMUSG00000108614	2610306O10Rik	up_regulated_higher_in_SOC
ENSMUSG00000108918	Gm44802	up_regulated_higher_in_SOC
ENSMUSG00000108930	Gm44701	up_regulated_higher_in_SOC
ENSMUSG00000108953	Gm45129	up_regulated_higher_in_SOC
ENSMUSG00000109006	B230209E15Rik	up_regulated_higher_in_SOC
ENSMUSG00000109108	Gm44890	up_regulated_higher_in_SOC
ENSMUSG00000109122	A230103L15Rik	up_regulated_higher_in_SOC
ENSMUSG00000109136	Gm45114	up_regulated_higher_in_SOC
ENSMUSG00000109150	na	up_regulated_higher_in_SOC
ENSMUSG00000109191	Gm45131	up_regulated_higher_in_SOC
ENSMUSG00000109284	B230311B06Rik	up_regulated_higher_in_SOC
ENSMUSG00000109286	Gm44541	up_regulated_higher_in_SOC
ENSMUSG00000109359	Gm44797	up_regulated_higher_in_SOC
ENSMUSG00000109372	Gm19410	up_regulated_higher_in_SOC
ENSMUSG00000109401	Cpeb1os1	up_regulated_higher_in_SOC
ENSMUSG00000109529	Gm44801	up_regulated_higher_in_SOC
ENSMUSG00000109559	Gm34280	up_regulated_higher_in_SOC
ENSMUSG00000109572	Cfap99	up_regulated_higher_in_SOC
ENSMUSG00000109575	Gm44831	up_regulated_higher_in_SOC
ENSMUSG00000109598	na	up_regulated_higher_in_SOC
ENSMUSG00000109611	na	up_regulated_higher_in_SOC
ENSMUSG00000109616	na	up_regulated_higher_in_SOC
ENSMUSG00000109635	na	up_regulated_higher_in_SOC
ENSMUSG00000109783	na	up_regulated_higher_in_SOC
ENSMUSG00000109814	na	up_regulated_higher_in_SOC
ENSMUSG00000109927	na	up_regulated_higher_in_SOC
ENSMUSG00000109936	na	up_regulated_higher_in_SOC
ENSMUSG00000110080	na	up_regulated_higher_in_SOC
ENSMUSG00000110086	na	up_regulated_higher_in_SOC
ENSMUSG00000110156	na	up_regulated_higher_in_SOC
ENSMUSG00000110205	na	up_regulated_higher_in_SOC
ENSMUSG00000110332	na	up_regulated_higher_in_SOC
ENSMUSG00000110342	na	up_regulated_higher_in_SOC
ENSMUSG00000000157	Itgb2l	up_regulated_higher_in_cochlea
ENSMUSG00000000204	Slfn4	up_regulated_higher_in_cochlea
ENSMUSG00000000303	Cdh1	up_regulated_higher_in_cochlea
ENSMUSG00000000538	Tom1l2	up_regulated_higher_in_cochlea
ENSMUSG00000000552	Zfp385a	up_regulated_higher_in_cochlea
ENSMUSG00000000673	Haao	up_regulated_higher_in_cochlea
ENSMUSG00000000732	Icosl	up_regulated_higher_in_cochlea
ENSMUSG00000000739	Sult5a1	up_regulated_higher_in_cochlea
ENSMUSG00000001420	Tmem79	up_regulated_higher_in_cochlea
ENSMUSG00000001494	Sost	up_regulated_higher_in_cochlea
ENSMUSG00000001665	Gstt3	up_regulated_higher_in_cochlea
ENSMUSG00000001741	Il16	up_regulated_higher_in_cochlea
ENSMUSG00000001864	Aif1l	up_regulated_higher_in_cochlea
ENSMUSG00000001911	Nfix	up_regulated_higher_in_cochlea
ENSMUSG00000002147	Stat6	up_regulated_higher_in_cochlea
ENSMUSG00000002831	Plin4	up_regulated_higher_in_cochlea
ENSMUSG00000002980	Bcam	up_regulated_higher_in_cochlea
ENSMUSG00000003379	Cd79a	up_regulated_higher_in_cochlea
ENSMUSG00000003420	Fcgrt	up_regulated_higher_in_cochlea
ENSMUSG00000003477	Inmt	up_regulated_higher_in_cochlea
ENSMUSG00000003484	Cyp4f18	up_regulated_higher_in_cochlea
ENSMUSG00000003617	Cp	up_regulated_higher_in_cochlea
ENSMUSG00000003949	Hlf	up_regulated_higher_in_cochlea
ENSMUSG00000004043	Stat5a	up_regulated_higher_in_cochlea
ENSMUSG00000004098	Col5a3	up_regulated_higher_in_cochlea
ENSMUSG00000004552	Ctse	up_regulated_higher_in_cochlea
ENSMUSG00000004609	Cd33	up_regulated_higher_in_cochlea
ENSMUSG00000005087	Cd44	up_regulated_higher_in_cochlea
ENSMUSG00000005148	Klf5	up_regulated_higher_in_cochlea
ENSMUSG00000005628	Tmod4	up_regulated_higher_in_cochlea
ENSMUSG00000006204	5430419D17Rik	up_regulated_higher_in_cochlea
ENSMUSG00000006301	Tmbim1	up_regulated_higher_in_cochlea
ENSMUSG00000006389	Mpl	up_regulated_higher_in_cochlea
ENSMUSG00000006462	A530013C23Rik	up_regulated_higher_in_cochlea
ENSMUSG00000006469	Slc34a3	up_regulated_higher_in_cochlea
ENSMUSG00000006574	Slc4a1	up_regulated_higher_in_cochlea
ENSMUSG00000006777	Krt23	up_regulated_higher_in_cochlea
ENSMUSG00000008193	Spib	up_regulated_higher_in_cochlea
ENSMUSG00000008730	Hipk1	up_regulated_higher_in_cochlea
ENSMUSG00000009210	Prr29	up_regulated_higher_in_cochlea
ENSMUSG00000009350	Mpo	up_regulated_higher_in_cochlea
ENSMUSG00000009545	Kcnq1	up_regulated_higher_in_cochlea
ENSMUSG00000009585	Apobec3	up_regulated_higher_in_cochlea
ENSMUSG00000010080	Epn3	up_regulated_higher_in_cochlea
ENSMUSG00000010175	Prox1	up_regulated_higher_in_cochlea
ENSMUSG00000010358	Ifi35	up_regulated_higher_in_cochlea
ENSMUSG00000010825	Grid2ip	up_regulated_higher_in_cochlea
ENSMUSG00000013419	Zfp651	up_regulated_higher_in_cochlea
ENSMUSG00000014361	Mertk	up_regulated_higher_in_cochlea
ENSMUSG00000014453	Blk	up_regulated_higher_in_cochlea
ENSMUSG00000014686	Ceacam16	up_regulated_higher_in_cochlea
ENSMUSG00000015143	Actn1	up_regulated_higher_in_cochlea
ENSMUSG00000015305	Sash1	up_regulated_higher_in_cochlea
ENSMUSG00000015314	Slamf6	up_regulated_higher_in_cochlea
ENSMUSG00000015340	Cybb	up_regulated_higher_in_cochlea
ENSMUSG00000015401	Tmem27	up_regulated_higher_in_cochlea
ENSMUSG00000015702	Anxa9	up_regulated_higher_in_cochlea
ENSMUSG00000015890	Amdhd1	up_regulated_higher_in_cochlea
ENSMUSG00000015966	Il17rb	up_regulated_higher_in_cochlea
ENSMUSG00000015968	Cacna1d	up_regulated_higher_in_cochlea
ENSMUSG00000015970	Chdh	up_regulated_higher_in_cochlea
ENSMUSG00000016024	Lbp	up_regulated_higher_in_cochlea
ENSMUSG00000016664	Pacsin2	up_regulated_higher_in_cochlea
ENSMUSG00000017009	Sdc4	up_regulated_higher_in_cochlea
ENSMUSG00000017400	Stac2	up_regulated_higher_in_cochlea
ENSMUSG00000017446	C1qtnf1	up_regulated_higher_in_cochlea
ENSMUSG00000017607	Tns4	up_regulated_higher_in_cochlea
ENSMUSG00000017756	Slc12a7	up_regulated_higher_in_cochlea
ENSMUSG00000017765	Slc12a4	up_regulated_higher_in_cochlea
ENSMUSG00000018168	Ikzf3	up_regulated_higher_in_cochlea
ENSMUSG00000018217	Pmp22	up_regulated_higher_in_cochlea
ENSMUSG00000018334	Ksr1	up_regulated_higher_in_cochlea
ENSMUSG00000018339	Gpx3	up_regulated_higher_in_cochlea
ENSMUSG00000018581	Dnah11	up_regulated_higher_in_cochlea
ENSMUSG00000018593	Sparc	up_regulated_higher_in_cochlea
ENSMUSG00000018740	Slc25a35	up_regulated_higher_in_cochlea
ENSMUSG00000018750	Zbtb4	up_regulated_higher_in_cochlea
ENSMUSG00000018752	Tnfsfm13	up_regulated_higher_in_cochlea
ENSMUSG00000018907	Alox12e	up_regulated_higher_in_cochlea
ENSMUSG00000018924	Alox15	up_regulated_higher_in_cochlea
ENSMUSG00000019102	Aldh3a1	up_regulated_higher_in_cochlea
ENSMUSG00000019368	Sec14l4	up_regulated_higher_in_cochlea
ENSMUSG00000019577	Pdk4	up_regulated_higher_in_cochlea
ENSMUSG00000019820	Utrn	up_regulated_higher_in_cochlea
ENSMUSG00000019866	Aim1	up_regulated_higher_in_cochlea
ENSMUSG00000019899	Lama2	up_regulated_higher_in_cochlea
ENSMUSG00000019978	Epb41l2	up_regulated_higher_in_cochlea
ENSMUSG00000020017	Hal	up_regulated_higher_in_cochlea
ENSMUSG00000020019	Ntn4	up_regulated_higher_in_cochlea
ENSMUSG00000020169	Best3	up_regulated_higher_in_cochlea
ENSMUSG00000020212	Mdm1	up_regulated_higher_in_cochlea
ENSMUSG00000020272	Stk10	up_regulated_higher_in_cochlea
ENSMUSG00000020340	Cyfip2	up_regulated_higher_in_cochlea
ENSMUSG00000020387	Jade2	up_regulated_higher_in_cochlea
ENSMUSG00000020393	Kremen1	up_regulated_higher_in_cochlea
ENSMUSG00000020432	Tcn2	up_regulated_higher_in_cochlea
ENSMUSG00000020439	Smtn	up_regulated_higher_in_cochlea
ENSMUSG00000020473	Aebp1	up_regulated_higher_in_cochlea
ENSMUSG00000020483	Dynll2	up_regulated_higher_in_cochlea
ENSMUSG00000020623	Map2k6	up_regulated_higher_in_cochlea
ENSMUSG00000020651	Slc26a4	up_regulated_higher_in_cochlea
ENSMUSG00000020656	Grhl1	up_regulated_higher_in_cochlea
ENSMUSG00000020686	Gas2l2	up_regulated_higher_in_cochlea
ENSMUSG00000020743	Mif4gd	up_regulated_higher_in_cochlea
ENSMUSG00000020758	Itgb4	up_regulated_higher_in_cochlea
ENSMUSG00000020788	Atp2a3	up_regulated_higher_in_cochlea
ENSMUSG00000020798	Spns3	up_regulated_higher_in_cochlea
ENSMUSG00000020827	Mink1	up_regulated_higher_in_cochlea
ENSMUSG00000020830	Vmo1	up_regulated_higher_in_cochlea
ENSMUSG00000020846	Fam101b	up_regulated_higher_in_cochlea
ENSMUSG00000020889	Nr1d1	up_regulated_higher_in_cochlea
ENSMUSG00000020893	Per1	up_regulated_higher_in_cochlea
ENSMUSG00000020905	Usp43	up_regulated_higher_in_cochlea
ENSMUSG00000020926	Adam11	up_regulated_higher_in_cochlea
ENSMUSG00000020937	Plcd3	up_regulated_higher_in_cochlea
ENSMUSG00000020953	Coch	up_regulated_higher_in_cochlea
ENSMUSG00000021003	Galc	up_regulated_higher_in_cochlea
ENSMUSG00000021061	Sptb	up_regulated_higher_in_cochlea
ENSMUSG00000021097	Clmn	up_regulated_higher_in_cochlea
ENSMUSG00000021123	Rdh12	up_regulated_higher_in_cochlea
ENSMUSG00000021219	Rgs6	up_regulated_higher_in_cochlea
ENSMUSG00000021263	Degs2	up_regulated_higher_in_cochlea
ENSMUSG00000021268	Meg3	up_regulated_higher_in_cochlea
ENSMUSG00000021356	Irf4	up_regulated_higher_in_cochlea
ENSMUSG00000021457	Syk	up_regulated_higher_in_cochlea
ENSMUSG00000021458	2010111I01Rik	up_regulated_higher_in_cochlea
ENSMUSG00000021492	F12	up_regulated_higher_in_cochlea
ENSMUSG00000021553	Slc28a3	up_regulated_higher_in_cochlea
ENSMUSG00000021585	Cast	up_regulated_higher_in_cochlea
ENSMUSG00000021640	Naip1	up_regulated_higher_in_cochlea
ENSMUSG00000021690	Jmy	up_regulated_higher_in_cochlea
ENSMUSG00000021750	Fam107a	up_regulated_higher_in_cochlea
ENSMUSG00000021751	Acox2	up_regulated_higher_in_cochlea
ENSMUSG00000021866	Anxa11	up_regulated_higher_in_cochlea
ENSMUSG00000021972	Hmbox1	up_regulated_higher_in_cochlea
ENSMUSG00000021982	Cdadc1	up_regulated_higher_in_cochlea
ENSMUSG00000021998	Lcp1	up_regulated_higher_in_cochlea
ENSMUSG00000022037	Clu	up_regulated_higher_in_cochlea
ENSMUSG00000022085	Pebp4	up_regulated_higher_in_cochlea
ENSMUSG00000022091	Sorbs3	up_regulated_higher_in_cochlea
ENSMUSG00000022129	Dct	up_regulated_higher_in_cochlea
ENSMUSG00000022180	Slc7a8	up_regulated_higher_in_cochlea
ENSMUSG00000022197	Pdzd2	up_regulated_higher_in_cochlea
ENSMUSG00000022231	Sema5a	up_regulated_higher_in_cochlea
ENSMUSG00000022358	Fbxo32	up_regulated_higher_in_cochlea
ENSMUSG00000022408	Fam83f	up_regulated_higher_in_cochlea
ENSMUSG00000022419	Deptor	up_regulated_higher_in_cochlea
ENSMUSG00000022469	Rapgef3	up_regulated_higher_in_cochlea
ENSMUSG00000022479	Vdr	up_regulated_higher_in_cochlea
ENSMUSG00000022518	4930562C15Rik	up_regulated_higher_in_cochlea
ENSMUSG00000022558	Mroh1	up_regulated_higher_in_cochlea
ENSMUSG00000022565	Plec	up_regulated_higher_in_cochlea
ENSMUSG00000022587	Ly6e	up_regulated_higher_in_cochlea
ENSMUSG00000022651	Retnlg	up_regulated_higher_in_cochlea
ENSMUSG00000022708	Zbtb20	up_regulated_higher_in_cochlea
ENSMUSG00000022821	Hgd	up_regulated_higher_in_cochlea
ENSMUSG00000022836	Mylk	up_regulated_higher_in_cochlea
ENSMUSG00000022894	Adamts5	up_regulated_higher_in_cochlea
ENSMUSG00000022906	Parp9	up_regulated_higher_in_cochlea
ENSMUSG00000022969	Il10rb	up_regulated_higher_in_cochlea
ENSMUSG00000023067	Cdkn1a	up_regulated_higher_in_cochlea
ENSMUSG00000023078	Cxcl13	up_regulated_higher_in_cochlea
ENSMUSG00000023249	Parp3	up_regulated_higher_in_cochlea
ENSMUSG00000023393	Slc17a9	up_regulated_higher_in_cochlea
ENSMUSG00000023805	Synj2	up_regulated_higher_in_cochlea
ENSMUSG00000023826	Park2	up_regulated_higher_in_cochlea
ENSMUSG00000023926	Rhag	up_regulated_higher_in_cochlea
ENSMUSG00000023959	Clic5	up_regulated_higher_in_cochlea
ENSMUSG00000023968	Crip3	up_regulated_higher_in_cochlea
ENSMUSG00000023990	Tfeb	up_regulated_higher_in_cochlea
ENSMUSG00000024034	Tmprss3	up_regulated_higher_in_cochlea
ENSMUSG00000024053	Emilin2	up_regulated_higher_in_cochlea
ENSMUSG00000024140	Epas1	up_regulated_higher_in_cochlea
ENSMUSG00000024180	Tmem8	up_regulated_higher_in_cochlea
ENSMUSG00000024186	Rgs11	up_regulated_higher_in_cochlea
ENSMUSG00000024187	Fam234a	up_regulated_higher_in_cochlea
ENSMUSG00000024190	Dusp1	up_regulated_higher_in_cochlea
ENSMUSG00000024308	Tapbp	up_regulated_higher_in_cochlea
ENSMUSG00000024339	Tap2	up_regulated_higher_in_cochlea
ENSMUSG00000024371	C2	up_regulated_higher_in_cochlea
ENSMUSG00000024597	Slc12a2	up_regulated_higher_in_cochlea
ENSMUSG00000024644	Cndp2	up_regulated_higher_in_cochlea
ENSMUSG00000024697	Gna14	up_regulated_higher_in_cochlea
ENSMUSG00000024749	Tmc1	up_regulated_higher_in_cochlea
ENSMUSG00000024857	Cabp2	up_regulated_higher_in_cochlea
ENSMUSG00000024942	Capn1	up_regulated_higher_in_cochlea
ENSMUSG00000024948	Map4k2	up_regulated_higher_in_cochlea
ENSMUSG00000024998	Plce1	up_regulated_higher_in_cochlea
ENSMUSG00000025006	Sorbs1	up_regulated_higher_in_cochlea
ENSMUSG00000025014	Dntt	up_regulated_higher_in_cochlea
ENSMUSG00000025085	Ablim1	up_regulated_higher_in_cochlea
ENSMUSG00000025129	Ppp1r27	up_regulated_higher_in_cochlea
ENSMUSG00000025154	Arhgap19	up_regulated_higher_in_cochlea
ENSMUSG00000025213	Kazald1	up_regulated_higher_in_cochlea
ENSMUSG00000025329	Padi1	up_regulated_higher_in_cochlea
ENSMUSG00000025357	Dgka	up_regulated_higher_in_cochlea
ENSMUSG00000025380	Fscn2	up_regulated_higher_in_cochlea
ENSMUSG00000025396	Hsd17b6	up_regulated_higher_in_cochlea
ENSMUSG00000025498	Irf7	up_regulated_higher_in_cochlea
ENSMUSG00000025504	Eps8l2	up_regulated_higher_in_cochlea
ENSMUSG00000025509	Pnpla2	up_regulated_higher_in_cochlea
ENSMUSG00000025716	Myo3a	up_regulated_higher_in_cochlea
ENSMUSG00000025754	Agbl1	up_regulated_higher_in_cochlea
ENSMUSG00000025780	Itih5	up_regulated_higher_in_cochlea
ENSMUSG00000025915	Sgk3	up_regulated_higher_in_cochlea
ENSMUSG00000025937	Lactb2	up_regulated_higher_in_cochlea
ENSMUSG00000026023	Cdk15	up_regulated_higher_in_cochlea
ENSMUSG00000026065	Slc9a4	up_regulated_higher_in_cochlea
ENSMUSG00000026068	Il18rap	up_regulated_higher_in_cochlea
ENSMUSG00000026070	Il18r1	up_regulated_higher_in_cochlea
ENSMUSG00000026142	Rhbdd1	up_regulated_higher_in_cochlea
ENSMUSG00000026240	Cops7b	up_regulated_higher_in_cochlea
ENSMUSG00000026255	Efhd1	up_regulated_higher_in_cochlea
ENSMUSG00000026389	Steap3	up_regulated_higher_in_cochlea
ENSMUSG00000026480	Ncf2	up_regulated_higher_in_cochlea
ENSMUSG00000026564	Dusp27	up_regulated_higher_in_cochlea
ENSMUSG00000026581	Sell	up_regulated_higher_in_cochlea
ENSMUSG00000026621	2022-03-01	up_regulated_higher_in_cochlea
ENSMUSG00000026668	Ucma	up_regulated_higher_in_cochlea
ENSMUSG00000026770	Il2ra	up_regulated_higher_in_cochlea
ENSMUSG00000026796	Fam129b	up_regulated_higher_in_cochlea
ENSMUSG00000026832	Cytip	up_regulated_higher_in_cochlea
ENSMUSG00000026835	Fcnb	up_regulated_higher_in_cochlea
ENSMUSG00000026870	Cutal	up_regulated_higher_in_cochlea
ENSMUSG00000026888	Grb14	up_regulated_higher_in_cochlea
ENSMUSG00000026956	Uap1l1	up_regulated_higher_in_cochlea
ENSMUSG00000026961	Lrrc26	up_regulated_higher_in_cochlea
ENSMUSG00000027004	Frzb	up_regulated_higher_in_cochlea
ENSMUSG00000027007	Ssfa2	up_regulated_higher_in_cochlea
ENSMUSG00000027030	Stk39	up_regulated_higher_in_cochlea
ENSMUSG00000027073	Prg2	up_regulated_higher_in_cochlea
ENSMUSG00000027134	Lpcat4	up_regulated_higher_in_cochlea
ENSMUSG00000027215	Cd82	up_regulated_higher_in_cochlea
ENSMUSG00000027376	Prom2	up_regulated_higher_in_cochlea
ENSMUSG00000027377	Mall	up_regulated_higher_in_cochlea
ENSMUSG00000027514	Zbp1	up_regulated_higher_in_cochlea
ENSMUSG00000027555	Car13	up_regulated_higher_in_cochlea
ENSMUSG00000027606	Dnajc5b	up_regulated_higher_in_cochlea
ENSMUSG00000027663	Zmat3	up_regulated_higher_in_cochlea
ENSMUSG00000027800	Tm4sf1	up_regulated_higher_in_cochlea
ENSMUSG00000027831	Veph1	up_regulated_higher_in_cochlea
ENSMUSG00000027840	Wnt2b	up_regulated_higher_in_cochlea
ENSMUSG00000027875	Hmgcs2	up_regulated_higher_in_cochlea
ENSMUSG00000027901	Dennd2d	up_regulated_higher_in_cochlea
ENSMUSG00000027947	Il6ra	up_regulated_higher_in_cochlea
ENSMUSG00000028042	Zbtb7b	up_regulated_higher_in_cochlea
ENSMUSG00000028164	Manba	up_regulated_higher_in_cochlea
ENSMUSG00000028167	Bdh2	up_regulated_higher_in_cochlea
ENSMUSG00000028211	Trp53inp1	up_regulated_higher_in_cochlea
ENSMUSG00000028328	Tmod1	up_regulated_higher_in_cochlea
ENSMUSG00000028332	Hemgn	up_regulated_higher_in_cochlea
ENSMUSG00000028354	Fmn2	up_regulated_higher_in_cochlea
ENSMUSG00000028370	Pappa	up_regulated_higher_in_cochlea
ENSMUSG00000028434	Epb41l4b	up_regulated_higher_in_cochlea
ENSMUSG00000028459	Cd72	up_regulated_higher_in_cochlea
ENSMUSG00000028475	5430416O09Rik	up_regulated_higher_in_cochlea
ENSMUSG00000028631	Kcnq4	up_regulated_higher_in_cochlea
ENSMUSG00000028634	Hivep3	up_regulated_higher_in_cochlea
ENSMUSG00000028644	Ermap	up_regulated_higher_in_cochlea
ENSMUSG00000028786	Tmem54	up_regulated_higher_in_cochlea
ENSMUSG00000028927	Padi2	up_regulated_higher_in_cochlea
ENSMUSG00000028957	Per3	up_regulated_higher_in_cochlea
ENSMUSG00000028963	Uts2	up_regulated_higher_in_cochlea
ENSMUSG00000028996	Rbp7	up_regulated_higher_in_cochlea
ENSMUSG00000029007	Agtrap	up_regulated_higher_in_cochlea
ENSMUSG00000029015	Slc26a5	up_regulated_higher_in_cochlea
ENSMUSG00000029162	Khk	up_regulated_higher_in_cochlea
ENSMUSG00000029166	Mapre3	up_regulated_higher_in_cochlea
ENSMUSG00000029188	Slc34a2	up_regulated_higher_in_cochlea
ENSMUSG00000029205	Chrna9	up_regulated_higher_in_cochlea
ENSMUSG00000029217	Tec	up_regulated_higher_in_cochlea
ENSMUSG00000029287	Tgfbr3	up_regulated_higher_in_cochlea
ENSMUSG00000029311	Hsd17b11	up_regulated_higher_in_cochlea
ENSMUSG00000029313	Aff1	up_regulated_higher_in_cochlea
ENSMUSG00000029321	Slc10a6	up_regulated_higher_in_cochlea
ENSMUSG00000029370	Rassf6	up_regulated_higher_in_cochlea
ENSMUSG00000029381	Shroom3	up_regulated_higher_in_cochlea
ENSMUSG00000029423	Piwil1	up_regulated_higher_in_cochlea
ENSMUSG00000029468	P2rx7	up_regulated_higher_in_cochlea
ENSMUSG00000029470	P2rx4	up_regulated_higher_in_cochlea
ENSMUSG00000029503	P2rx2	up_regulated_higher_in_cochlea
ENSMUSG00000029530	Ccr9	up_regulated_higher_in_cochlea
ENSMUSG00000029561	Oasl2	up_regulated_higher_in_cochlea
ENSMUSG00000029576	Radil	up_regulated_higher_in_cochlea
ENSMUSG00000029618	Ocm	up_regulated_higher_in_cochlea
ENSMUSG00000029634	Rnf6	up_regulated_higher_in_cochlea
ENSMUSG00000029772	Ahcyl2	up_regulated_higher_in_cochlea
ENSMUSG00000029790	Cep41	up_regulated_higher_in_cochlea
ENSMUSG00000029816	Gpnmb	up_regulated_higher_in_cochlea
ENSMUSG00000029866	Kel	up_regulated_higher_in_cochlea
ENSMUSG00000030004	Nat8	up_regulated_higher_in_cochlea
ENSMUSG00000030064	Frmd4b	up_regulated_higher_in_cochlea
ENSMUSG00000030102	Itpr1	up_regulated_higher_in_cochlea
ENSMUSG00000030111	A2m	up_regulated_higher_in_cochlea
ENSMUSG00000030256	Bhlhe41	up_regulated_higher_in_cochlea
ENSMUSG00000030276	Ttll3	up_regulated_higher_in_cochlea
ENSMUSG00000030281	Il17rc	up_regulated_higher_in_cochlea
ENSMUSG00000030336	Cd27	up_regulated_higher_in_cochlea
ENSMUSG00000030340	Scnn1a	up_regulated_higher_in_cochlea
ENSMUSG00000030361	Klrb1a	up_regulated_higher_in_cochlea
ENSMUSG00000030468	Siglecg	up_regulated_higher_in_cochlea
ENSMUSG00000030492	Slc7a9	up_regulated_higher_in_cochlea
ENSMUSG00000030494	Rhpn2	up_regulated_higher_in_cochlea
ENSMUSG00000030498	Gas2	up_regulated_higher_in_cochlea
ENSMUSG00000030577	Cd22	up_regulated_higher_in_cochlea
ENSMUSG00000030681	Mvp	up_regulated_higher_in_cochlea
ENSMUSG00000030699	Tbx6	up_regulated_higher_in_cochlea
ENSMUSG00000030724	Cd19	up_regulated_higher_in_cochlea
ENSMUSG00000030739	Myh14	up_regulated_higher_in_cochlea
ENSMUSG00000030798	Cd37	up_regulated_higher_in_cochlea
ENSMUSG00000030825	Hsd17b14	up_regulated_higher_in_cochlea
ENSMUSG00000030847	Bag3	up_regulated_higher_in_cochlea
ENSMUSG00000030873	Scnn1b	up_regulated_higher_in_cochlea
ENSMUSG00000030956	Fam53b	up_regulated_higher_in_cochlea
ENSMUSG00000030987	Stim1	up_regulated_higher_in_cochlea
ENSMUSG00000031129	Slc9a9	up_regulated_higher_in_cochlea
ENSMUSG00000031286	Glt28d2	up_regulated_higher_in_cochlea
ENSMUSG00000031351	Zfp185	up_regulated_higher_in_cochlea
ENSMUSG00000031410	Nxf7	up_regulated_higher_in_cochlea
ENSMUSG00000031441	Atp11a	up_regulated_higher_in_cochlea
ENSMUSG00000031448	Adprhl1	up_regulated_higher_in_cochlea
ENSMUSG00000031488	Rab11fip1	up_regulated_higher_in_cochlea
ENSMUSG00000031504	Rab20	up_regulated_higher_in_cochlea
ENSMUSG00000031637	Lrp2bp	up_regulated_higher_in_cochlea
ENSMUSG00000031833	Mast3	up_regulated_higher_in_cochlea
ENSMUSG00000031877	Ces2g	up_regulated_higher_in_cochlea
ENSMUSG00000032010	Usp2	up_regulated_higher_in_cochlea
ENSMUSG00000032015	Pou2f3	up_regulated_higher_in_cochlea
ENSMUSG00000032028	Nxpe2	up_regulated_higher_in_cochlea
ENSMUSG00000032053	Pou2af1	up_regulated_higher_in_cochlea
ENSMUSG00000032080	Apoa4	up_regulated_higher_in_cochlea
ENSMUSG00000032092	Mpzl2	up_regulated_higher_in_cochlea
ENSMUSG00000032268	Tmprss5	up_regulated_higher_in_cochlea
ENSMUSG00000032278	Paqr5	up_regulated_higher_in_cochlea
ENSMUSG00000032358	Fam83b	up_regulated_higher_in_cochlea
ENSMUSG00000032372	Plscr2	up_regulated_higher_in_cochlea
ENSMUSG00000032373	Car12	up_regulated_higher_in_cochlea
ENSMUSG00000032380	Dapk2	up_regulated_higher_in_cochlea
ENSMUSG00000032523	Hhatl	up_regulated_higher_in_cochlea
ENSMUSG00000032548	Slco2a1	up_regulated_higher_in_cochlea
ENSMUSG00000032577	Mapkapk3	up_regulated_higher_in_cochlea
ENSMUSG00000032593	Amigo3	up_regulated_higher_in_cochlea
ENSMUSG00000032596	Uba7	up_regulated_higher_in_cochlea
ENSMUSG00000032649	Colgalt2	up_regulated_higher_in_cochlea
ENSMUSG00000032702	Kank1	up_regulated_higher_in_cochlea
ENSMUSG00000032718	Mansc1	up_regulated_higher_in_cochlea
ENSMUSG00000032754	Slc8b1	up_regulated_higher_in_cochlea
ENSMUSG00000032818	Loxhd1	up_regulated_higher_in_cochlea
ENSMUSG00000032925	Itgbl1	up_regulated_higher_in_cochlea
ENSMUSG00000033006	Sox10	up_regulated_higher_in_cochlea
ENSMUSG00000033161	Atp1a1	up_regulated_higher_in_cochlea
ENSMUSG00000033177	Tmprss7	up_regulated_higher_in_cochlea
ENSMUSG00000033187	BC016579	up_regulated_higher_in_cochlea
ENSMUSG00000033365	Ipo13	up_regulated_higher_in_cochlea
ENSMUSG00000033498	Strc	up_regulated_higher_in_cochlea
ENSMUSG00000033577	Myo6	up_regulated_higher_in_cochlea
ENSMUSG00000033594	Spata2l	up_regulated_higher_in_cochlea
ENSMUSG00000033634	Nat8f2	up_regulated_higher_in_cochlea
ENSMUSG00000033685	Ucp2	up_regulated_higher_in_cochlea
ENSMUSG00000033688	1300017J02Rik	up_regulated_higher_in_cochlea
ENSMUSG00000033788	Dysf	up_regulated_higher_in_cochlea
ENSMUSG00000033857	Engase	up_regulated_higher_in_cochlea
ENSMUSG00000033871	Ppargc1b	up_regulated_higher_in_cochlea
ENSMUSG00000033880	Lgals3bp	up_regulated_higher_in_cochlea
ENSMUSG00000033960	9430020K01Rik	up_regulated_higher_in_cochlea
ENSMUSG00000033985	Tesk2	up_regulated_higher_in_cochlea
ENSMUSG00000034041	Lyl1	up_regulated_higher_in_cochlea
ENSMUSG00000034057	Myrfl	up_regulated_higher_in_cochlea
ENSMUSG00000034127	Tspan8	up_regulated_higher_in_cochlea
ENSMUSG00000034135	Sik3	up_regulated_higher_in_cochlea
ENSMUSG00000034164	Emid1	up_regulated_higher_in_cochlea
ENSMUSG00000034171	Faah	up_regulated_higher_in_cochlea
ENSMUSG00000034422	Parp14	up_regulated_higher_in_cochlea
ENSMUSG00000034427	Myo15b	up_regulated_higher_in_cochlea
ENSMUSG00000034586	Hid1	up_regulated_higher_in_cochlea
ENSMUSG00000034613	Ppm1h	up_regulated_higher_in_cochlea
ENSMUSG00000034664	Itga2b	up_regulated_higher_in_cochlea
ENSMUSG00000034842	Art3	up_regulated_higher_in_cochlea
ENSMUSG00000034872	Gipc3	up_regulated_higher_in_cochlea
ENSMUSG00000034898	Filip1	up_regulated_higher_in_cochlea
ENSMUSG00000034903	Cobll1	up_regulated_higher_in_cochlea
ENSMUSG00000034981	Parm1	up_regulated_higher_in_cochlea
ENSMUSG00000034990	Otoa	up_regulated_higher_in_cochlea
ENSMUSG00000035000	Dpp4	up_regulated_higher_in_cochlea
ENSMUSG00000035011	Zbtb7a	up_regulated_higher_in_cochlea
ENSMUSG00000035085	1700020L24Rik	up_regulated_higher_in_cochlea
ENSMUSG00000035112	Wnk4	up_regulated_higher_in_cochlea
ENSMUSG00000035168	Tanc1	up_regulated_higher_in_cochlea
ENSMUSG00000035258	Abi3bp	up_regulated_higher_in_cochlea
ENSMUSG00000035314	Gdpd5	up_regulated_higher_in_cochlea
ENSMUSG00000035407	Kank4	up_regulated_higher_in_cochlea
ENSMUSG00000035441	Myo1d	up_regulated_higher_in_cochlea
ENSMUSG00000035785	Cmtm2b	up_regulated_higher_in_cochlea
ENSMUSG00000035818	Plekhs1	up_regulated_higher_in_cochlea
ENSMUSG00000035877	Zhx3	up_regulated_higher_in_cochlea
ENSMUSG00000035896	Rnase1	up_regulated_higher_in_cochlea
ENSMUSG00000035916	Ptprq	up_regulated_higher_in_cochlea
ENSMUSG00000035948	Acss3	up_regulated_higher_in_cochlea
ENSMUSG00000035963	Odf3l2	up_regulated_higher_in_cochlea
ENSMUSG00000036123	Slc9a3	up_regulated_higher_in_cochlea
ENSMUSG00000036278	Macrod1	up_regulated_higher_in_cochlea
ENSMUSG00000036292	Gramd1c	up_regulated_higher_in_cochlea
ENSMUSG00000036528	Ppfibp2	up_regulated_higher_in_cochlea
ENSMUSG00000036570	Fxyd1	up_regulated_higher_in_cochlea
ENSMUSG00000036617	Etl4	up_regulated_higher_in_cochlea
ENSMUSG00000036813	Entpd8	up_regulated_higher_in_cochlea
ENSMUSG00000036832	Lpar3	up_regulated_higher_in_cochlea
ENSMUSG00000036853	Mcoln3	up_regulated_higher_in_cochlea
ENSMUSG00000036912	Piwil4	up_regulated_higher_in_cochlea
ENSMUSG00000036918	Ttc7	up_regulated_higher_in_cochlea
ENSMUSG00000037111	Setd7	up_regulated_higher_in_cochlea
ENSMUSG00000037129	Tmprss13	up_regulated_higher_in_cochlea
ENSMUSG00000037279	Ovol2	up_regulated_higher_in_cochlea
ENSMUSG00000037287	Tbcel	up_regulated_higher_in_cochlea
ENSMUSG00000037336	Mfsd2b	up_regulated_higher_in_cochlea
ENSMUSG00000037379	Spon2	up_regulated_higher_in_cochlea
ENSMUSG00000037447	Arid5a	up_regulated_higher_in_cochlea
ENSMUSG00000037469	Acp7	up_regulated_higher_in_cochlea
ENSMUSG00000037679	Inf2	up_regulated_higher_in_cochlea
ENSMUSG00000037709	Fam13a	up_regulated_higher_in_cochlea
ENSMUSG00000037801	Iqch	up_regulated_higher_in_cochlea
ENSMUSG00000037868	Egr2	up_regulated_higher_in_cochlea
ENSMUSG00000038013	Wipf2	up_regulated_higher_in_cochlea
ENSMUSG00000038135	Crygn	up_regulated_higher_in_cochlea
ENSMUSG00000038167	Plekhg6	up_regulated_higher_in_cochlea
ENSMUSG00000038179	Slamf7	up_regulated_higher_in_cochlea
ENSMUSG00000038201	Kcna7	up_regulated_higher_in_cochlea
ENSMUSG00000038213	Tapbpl	up_regulated_higher_in_cochlea
ENSMUSG00000038276	Asic3	up_regulated_higher_in_cochlea
ENSMUSG00000038292	Ccdc155	up_regulated_higher_in_cochlea
ENSMUSG00000038421	Fcrla	up_regulated_higher_in_cochlea
ENSMUSG00000038473	Nos1ap	up_regulated_higher_in_cochlea
ENSMUSG00000038491	Cdk19os	up_regulated_higher_in_cochlea
ENSMUSG00000038521	C1s1	up_regulated_higher_in_cochlea
ENSMUSG00000038526	Car14	up_regulated_higher_in_cochlea
ENSMUSG00000038527	C1rl	up_regulated_higher_in_cochlea
ENSMUSG00000038623	Tm6sf1	up_regulated_higher_in_cochlea
ENSMUSG00000038756	Ttll6	up_regulated_higher_in_cochlea
ENSMUSG00000038764	Ptpn3	up_regulated_higher_in_cochlea
ENSMUSG00000038781	Stap2	up_regulated_higher_in_cochlea
ENSMUSG00000038782	1700028J19Rik	up_regulated_higher_in_cochlea
ENSMUSG00000038816	Ctnnal1	up_regulated_higher_in_cochlea
ENSMUSG00000039046	Usp6nl	up_regulated_higher_in_cochlea
ENSMUSG00000039084	Chad	up_regulated_higher_in_cochlea
ENSMUSG00000039092	Sptlc3	up_regulated_higher_in_cochlea
ENSMUSG00000039103	Nexn	up_regulated_higher_in_cochlea
ENSMUSG00000039137	Whrn	up_regulated_higher_in_cochlea
ENSMUSG00000039156	Stim2	up_regulated_higher_in_cochlea
ENSMUSG00000039157	Fam102a	up_regulated_higher_in_cochlea
ENSMUSG00000039208	Metrnl	up_regulated_higher_in_cochlea
ENSMUSG00000039236	Isg20	up_regulated_higher_in_cochlea
ENSMUSG00000039457	Ppl	up_regulated_higher_in_cochlea
ENSMUSG00000039501	Znfx1	up_regulated_higher_in_cochlea
ENSMUSG00000039616	Mocos	up_regulated_higher_in_cochlea
ENSMUSG00000039639	Kcne1	up_regulated_higher_in_cochlea
ENSMUSG00000039783	Kmo	up_regulated_higher_in_cochlea
ENSMUSG00000039865	Slc44a3	up_regulated_higher_in_cochlea
ENSMUSG00000039958	Mettl20	up_regulated_higher_in_cochlea
ENSMUSG00000040061	Plcb2	up_regulated_higher_in_cochlea
ENSMUSG00000040111	Gramd1b	up_regulated_higher_in_cochlea
ENSMUSG00000040260	Daam2	up_regulated_higher_in_cochlea
ENSMUSG00000040428	Plekha4	up_regulated_higher_in_cochlea
ENSMUSG00000040485	Lrrc52	up_regulated_higher_in_cochlea
ENSMUSG00000040569	Slc26a7	up_regulated_higher_in_cochlea
ENSMUSG00000040605	Bace2	up_regulated_higher_in_cochlea
ENSMUSG00000040712	Camta2	up_regulated_higher_in_cochlea
ENSMUSG00000040714	Klc3	up_regulated_higher_in_cochlea
ENSMUSG00000041115	Iqsec2	up_regulated_higher_in_cochlea
ENSMUSG00000041143	Tmco4	up_regulated_higher_in_cochlea
ENSMUSG00000041193	Pla2g5	up_regulated_higher_in_cochlea
ENSMUSG00000041329	Atp1b2	up_regulated_higher_in_cochlea
ENSMUSG00000041423	Paqr6	up_regulated_higher_in_cochlea
ENSMUSG00000041556	Fbxo2	up_regulated_higher_in_cochlea
ENSMUSG00000041608	Entpd3	up_regulated_higher_in_cochlea
ENSMUSG00000041696	Rasl12	up_regulated_higher_in_cochlea
ENSMUSG00000041731	Pgm5	up_regulated_higher_in_cochlea
ENSMUSG00000041736	Tspo	up_regulated_higher_in_cochlea
ENSMUSG00000041737	Tmem45b	up_regulated_higher_in_cochlea
ENSMUSG00000041831	Sytl3	up_regulated_higher_in_cochlea
ENSMUSG00000042010	Acacb	up_regulated_higher_in_cochlea
ENSMUSG00000042046	Dstyk	up_regulated_higher_in_cochlea
ENSMUSG00000042073	Abhd14b	up_regulated_higher_in_cochlea
ENSMUSG00000042102	Dmgdh	up_regulated_higher_in_cochlea
ENSMUSG00000042118	Bhmt2	up_regulated_higher_in_cochlea
ENSMUSG00000042129	Rassf4	up_regulated_higher_in_cochlea
ENSMUSG00000042282	Gucy2f	up_regulated_higher_in_cochlea
ENSMUSG00000042333	Tnfrsf14	up_regulated_higher_in_cochlea
ENSMUSG00000042359	Osbpl6	up_regulated_higher_in_cochlea
ENSMUSG00000042501	Cpa6	up_regulated_higher_in_cochlea
ENSMUSG00000042644	Itpr3	up_regulated_higher_in_cochlea
ENSMUSG00000042675	Ypel3	up_regulated_higher_in_cochlea
ENSMUSG00000042678	Myo15	up_regulated_higher_in_cochlea
ENSMUSG00000042800	1700015E13Rik	up_regulated_higher_in_cochlea
ENSMUSG00000042808	Gpx2	up_regulated_higher_in_cochlea
ENSMUSG00000042861	Kcna10	up_regulated_higher_in_cochlea
ENSMUSG00000042988	Notum	up_regulated_higher_in_cochlea
ENSMUSG00000043088	Il17re	up_regulated_higher_in_cochlea
ENSMUSG00000043122	A530016L24Rik	up_regulated_higher_in_cochlea
ENSMUSG00000043263	Pyhin1	up_regulated_higher_in_cochlea
ENSMUSG00000043592	Unc5cl	up_regulated_higher_in_cochlea
ENSMUSG00000043639	Rbm20	up_regulated_higher_in_cochlea
ENSMUSG00000043664	Tmem221	up_regulated_higher_in_cochlea
ENSMUSG00000043873	Chil5	up_regulated_higher_in_cochlea
ENSMUSG00000043924	Ncmap	up_regulated_higher_in_cochlea
ENSMUSG00000044055	Otos	up_regulated_higher_in_cochlea
ENSMUSG00000044080	S100a1	up_regulated_higher_in_cochlea
ENSMUSG00000044349	Snhg11	up_regulated_higher_in_cochlea
ENSMUSG00000044378	Slc15a5	up_regulated_higher_in_cochlea
ENSMUSG00000044387	2410080I02Rik	up_regulated_higher_in_cochlea
ENSMUSG00000044447	Dock5	up_regulated_higher_in_cochlea
ENSMUSG00000044471	Lncpint	up_regulated_higher_in_cochlea
ENSMUSG00000044719	E230025N22Rik	up_regulated_higher_in_cochlea
ENSMUSG00000044724	Gpr152	up_regulated_higher_in_cochlea
ENSMUSG00000044749	Abca6	up_regulated_higher_in_cochlea
ENSMUSG00000045211	Nudt18	up_regulated_higher_in_cochlea
ENSMUSG00000045288	Ush1g	up_regulated_higher_in_cochlea
ENSMUSG00000045319	Proser2	up_regulated_higher_in_cochlea
ENSMUSG00000045326	Fndc7	up_regulated_higher_in_cochlea
ENSMUSG00000045636	Mtus1	up_regulated_higher_in_cochlea
ENSMUSG00000045659	Plekha7	up_regulated_higher_in_cochlea
ENSMUSG00000045826	Ptprcap	up_regulated_higher_in_cochlea
ENSMUSG00000045915	Ccdc42	up_regulated_higher_in_cochlea
ENSMUSG00000045954	Sdpr	up_regulated_higher_in_cochlea
ENSMUSG00000045962	Wnk1	up_regulated_higher_in_cochlea
ENSMUSG00000046070	Igfals	up_regulated_higher_in_cochlea
ENSMUSG00000046085	4931422A03Rik	up_regulated_higher_in_cochlea
ENSMUSG00000046167	Gldn	up_regulated_higher_in_cochlea
ENSMUSG00000046318	Ccbe1	up_regulated_higher_in_cochlea
ENSMUSG00000046337	Fam178b	up_regulated_higher_in_cochlea
ENSMUSG00000046352	Gjb2	up_regulated_higher_in_cochlea
ENSMUSG00000046589	Lrrc8e	up_regulated_higher_in_cochlea
ENSMUSG00000046733	Gprc5a	up_regulated_higher_in_cochlea
ENSMUSG00000046808	Atp10d	up_regulated_higher_in_cochlea
ENSMUSG00000046876	Atxn1	up_regulated_higher_in_cochlea
ENSMUSG00000047117	Ankdd1b	up_regulated_higher_in_cochlea
ENSMUSG00000047171	Helt	up_regulated_higher_in_cochlea
ENSMUSG00000047182	Irs3	up_regulated_higher_in_cochlea
ENSMUSG00000047324	4931429P17Rik	up_regulated_higher_in_cochlea
ENSMUSG00000047636	Cdcp2	up_regulated_higher_in_cochlea
ENSMUSG00000047638	Nr1h4	up_regulated_higher_in_cochlea
ENSMUSG00000047658	Gal3st3	up_regulated_higher_in_cochlea
ENSMUSG00000047807	9330154K18Rik	up_regulated_higher_in_cochlea
ENSMUSG00000047821	Trim16	up_regulated_higher_in_cochlea
ENSMUSG00000047822	Angptl8	up_regulated_higher_in_cochlea
ENSMUSG00000047875	Gpr157	up_regulated_higher_in_cochlea
ENSMUSG00000047881	Rell1	up_regulated_higher_in_cochlea
ENSMUSG00000048065	Cyb5r2	up_regulated_higher_in_cochlea
ENSMUSG00000048096	Lmod1	up_regulated_higher_in_cochlea
ENSMUSG00000048521	Cxcr6	up_regulated_higher_in_cochlea
ENSMUSG00000048572	Tmem252	up_regulated_higher_in_cochlea
ENSMUSG00000048721	Fndc9	up_regulated_higher_in_cochlea
ENSMUSG00000048772	Tmem53	up_regulated_higher_in_cochlea
ENSMUSG00000048796	Cyb561d1	up_regulated_higher_in_cochlea
ENSMUSG00000049502	Dtx3l	up_regulated_higher_in_cochlea
ENSMUSG00000049530	Clrn2	up_regulated_higher_in_cochlea
ENSMUSG00000049588	Ccdc69	up_regulated_higher_in_cochlea
ENSMUSG00000050074	Spink8	up_regulated_higher_in_cochlea
ENSMUSG00000050157	Gm867	up_regulated_higher_in_cochlea
ENSMUSG00000050195	Scd4	up_regulated_higher_in_cochlea
ENSMUSG00000050357	Rltpr	up_regulated_higher_in_cochlea
ENSMUSG00000050520	Cldn8	up_regulated_higher_in_cochlea
ENSMUSG00000050666	Vstm4	up_regulated_higher_in_cochlea
ENSMUSG00000050705	2310061I04Rik	up_regulated_higher_in_cochlea
ENSMUSG00000050732	Vamp8	up_regulated_higher_in_cochlea
ENSMUSG00000051000	Fam160a1	up_regulated_higher_in_cochlea
ENSMUSG00000051022	Hs3st1	up_regulated_higher_in_cochlea
ENSMUSG00000051236	Msrb3	up_regulated_higher_in_cochlea
ENSMUSG00000051262	Nat8f3	up_regulated_higher_in_cochlea
ENSMUSG00000051457	Spn	up_regulated_higher_in_cochlea
ENSMUSG00000051506	Wdfy4	up_regulated_higher_in_cochlea
ENSMUSG00000051650	B3gnt2	up_regulated_higher_in_cochlea
ENSMUSG00000052013	Btla	up_regulated_higher_in_cochlea
ENSMUSG00000052040	Klf13	up_regulated_higher_in_cochlea
ENSMUSG00000052085	Dock8	up_regulated_higher_in_cochlea
ENSMUSG00000052117	D630039A03Rik	up_regulated_higher_in_cochlea
ENSMUSG00000052212	Cd177	up_regulated_higher_in_cochlea
ENSMUSG00000052271	Bhlha15	up_regulated_higher_in_cochlea
ENSMUSG00000052281	Tspan32os	up_regulated_higher_in_cochlea
ENSMUSG00000052353	Cemip	up_regulated_higher_in_cochlea
ENSMUSG00000052387	Trpm3	up_regulated_higher_in_cochlea
ENSMUSG00000052485	Tmem171	up_regulated_higher_in_cochlea
ENSMUSG00000052631	Sh2d6	up_regulated_higher_in_cochlea
ENSMUSG00000052724	Gm9888	up_regulated_higher_in_cochlea
ENSMUSG00000053040	Aph1c	up_regulated_higher_in_cochlea
ENSMUSG00000053175	Bcl3	up_regulated_higher_in_cochlea
ENSMUSG00000053198	Prx	up_regulated_higher_in_cochlea
ENSMUSG00000053411	Cbx7	up_regulated_higher_in_cochlea
ENSMUSG00000053541	Gm4759	up_regulated_higher_in_cochlea
ENSMUSG00000053613	Notumos	up_regulated_higher_in_cochlea
ENSMUSG00000053749	Gm9920	up_regulated_higher_in_cochlea
[truncated: 1,903 more rows]

## Sheet: Source
Shared and organ-specific gene-expression programs during the development of the cochlea and the superior olivary complex
Mor Bordeynik-Cohena,†, Michal Sperberb,†, Lena Ebbersc, Naama Messika‑Goldb, Constanze Krohsc, Tal Koffler-Brilla, Yael Noya, Ran Elkonb, Hans Gerd Nothwangc and Karen B. Avrahama
aLaboratory of Neural and Sensory Genomics, Department of Human Molecular Genetics & Biochemistry, Faculty of Medicine and Sagol School of Neuroscience, Tel Aviv University, Tel Aviv, 6997801, Israel; bDepartment of Human Molecular Genetics & Biochemistry, Faculty of Medicine, Tel Aviv University, Tel Aviv, 6997801, Israel; cNeurogenetics group and Cluster of Excellence Hearing4All, School of Med…
