# Supplementary material for: Shared and organ-specific gene-expression programs during the development of the cochlea and the superior olivary complex
Source: RNA Biol. 2023 Aug 21;20(1):629–40. doi: 10.1080/15476286.2023.2247628 (PMC10443965; doi:10.1080/15476286.2023.2247628)
Supplement: Supplemental Material [file KRNB_A_2247628_SM4867.zip › Table_S5A.xls]

## Sheet: Common_higher_expression_in_coc
Description	GeneRatio	BgRatio	pval	pval.adj	geneID
skeletal system development	84/895	426/15318	1.5139e-23	1.37855e-20	Wnt9a/Axin2/Sox9/Mmp14/Rarg/Epha2/Bmp7/Tbx1/Trpv4/Sulf1/Rarb/Pcgf2/Igf1/Efemp1/Tgfb3/Gli3/Fst/Bmp4/Cnmd/Bmp1/Npr3/Grhl2/Vdr/Col2a1/Runx1/Six2/Fbn2/Pcsk5/Lrp5/Ltbp3/Fgf8/Nab2/Rdh10/Eya1/Col5a2/Col9a1/Prrx1/Fbn1/Otor/Notch2/Col11a1/Pdgfc/Cyr61/Slc35d1/P3h1/Hspg2/Wasf2/Col1a2/Sfrp1/Mmp2/Carm1/Anxa2/Adamts7/Smad3/Tgfbr2/Chsy1/Mdfi/Six4/Twist1/Rflna/Rara/Creb3l2/Runx2/Tgfb2/Prrx2/Thbs1/Sh3pxd2b/Snai1/…
epithelial tube morphogenesis	67/895	338/15318	4.34054e-19	2.19583e-16	Tbx2/Sox9/Mmp14/Rarg/Smo/Pax2/Epha2/Bmp7/Tbx1/Celsr1/Ahr/Igf1/Dvl2/Gli3/Bmp4/Grhl2/Vdr/Nfatc4/Ptk7/Six2/Lrp5/Fgf8/Rdh10/Eya1/Casp8/Vangl2/Lrp2/Spint1/Notch2/Lef1/Egf/Epha7/B4galt1/Pxn/Plxnd1/Tead2/Col4a1/Sfrp1/Ednra/Irx3/St14/Smad3/Tgfbr2/Nfatc1/Six4/Wnk4/Twist1/Sostdc1/Plxnb2/Rara/Tgfb2/Esrp1/Npnt/Zic5/Fzd1/Foxc2/Tgif1/Adamts12/Gli2/Fzd2/Six1/Rspo2/Yap1/Irx1/Zic2/Phactr4/Spint2
epithelial cell differentiation	81/895	482/15318	3.05197e-18	1.26324e-15	Cdh1/Sox9/Rarg/Col18a1/Dlx3/Smo/Klf4/Pax2/Epha2/Id3/Bmp7/Tbx1/Rarb/Syne4/Igf1/Zfp36l1/Marveld2/Bmp4/Cnmd/Dab2/Grhl2/Vdr/Ptk7/Foxp4/Six2/Pou4f3/Fgf8/Flnb/Gli1/Eya1/Epb41l5/Tagln2/Ush2a/Irf6/Vim/Jag1/Notch2/Rab13/Nup210l/Lef1/B4galt1/Pdpn/Gfi1/Foxp1/Tnfrsf1a/Nr2f2/Tgfb1i1/Ush1c/Cdh5/St14/Smad3/Triobp/Nkx6-1/Btg1/Mcoln3/Atoh8/Rara/Tgfb2/Fndc3b/Ppl/Cdk6/Fzd7/S1pr2/Fzd1/Slitrk6/E2f8/Foxc2/Frmd6/Gli2/F…
cartilage development	42/895	169/15318	5.04301e-16	1.43505e-13	Wnt9a/Axin2/Sox9/Rarg/Bmp7/Trpv4/Sulf1/Rarb/Efemp1/Gli3/Bmp4/Cnmd/Bmp1/Col2a1/Runx1/Six2/Ltbp3/Col9a1/Prrx1/Otor/Col11a1/Cyr61/Hspg2/Carm1/Adamts7/Smad3/Tgfbr2/Chsy1/Rflna/Rara/Creb3l2/Runx2/Tgfb2/Prrx2/Thbs1/Snai1/Col27a1/Adamts12/Gli2/Rspo2/Chadl/Serpinh1
ear development	47/895	218/15318	3.40908e-15	8.16922e-13	Cdh1/Sox9/Hpn/Mcm2/Pax2/Tbx1/Eya4/Gata2/Celsr1/Igf1/Lrig3/Dvl2/Gli3/Bmp4/Col2a1/Ptk7/Six2/Pou4f3/Fgf8/Rdh10/Eya1/Vangl2/Prrx1/Ush2a/Itga8/Jag1/Col11a1/Gfi1/Ush1c/Stra6/Tbx18/Triobp/Six4/Ror1/Mcoln3/Frem2/Tgfb2/Prrx2/Hmx3/Slitrk6/Gli2/Hmx2/Fzd2/Six1/Gas1/Pou3f4/Mafb
collagen fibril organization	21/895	44/15318	5.5753e-15	1.20878e-12	Mmp11/P3h4/Col14a1/Col2a1/Lox/Col5a2/Col3a1/Ddr2/Col5a1/Col11a1/P3h1/Col1a2/Anxa2/Loxl1/Lum/Tgfb2/Foxc2/Foxc1/Adamts14/Chadl/Serpinh1
kidney development	49/895	239/15318	7.11715e-15	1.40889e-12	Sox9/Smo/Pax2/Aqp1/Id3/Bmp7/Glis2/Sulf1/Rarb/Ahr/Gli3/Bmp4/Six2/Pcsk5/Fgf8/Rdh10/Eya1/Vangl2/Itga8/Fbn1/Jag1/Notch2/Enpep/Epha7/Anxa4/Sfrp1/Ednra/Irx3/Stra6/Smad3/Clcnka/Six4/Fras1/Wnk4/Smad6/Tns2/Rara/Notch3/Gcnt1/Tgfb2/Npnt/Epcam/Foxc2/Gli2/Foxc1/Six1/Yap1/Irx1/Acvr2b
inner ear morphogenesis	31/895	104/15318	1.63072e-14	2.96986e-12	Sox9/Hpn/Pax2/Tbx1/Gata2/Celsr1/Lrig3/Dvl2/Col2a1/Ptk7/Pou4f3/Fgf8/Eya1/Vangl2/Prrx1/Itga8/Col11a1/Gfi1/Ush1c/Tbx18/Triobp/Six4/Prrx2/Hmx3/Slitrk6/Gli2/Hmx2/Fzd2/Six1/Pou3f4/Mafb
ear morphogenesis	34/895	126/15318	2.32165e-14	4.06557e-12	Sox9/Hpn/Pax2/Tbx1/Eya4/Gata2/Celsr1/Lrig3/Dvl2/Col2a1/Ptk7/Six2/Pou4f3/Fgf8/Eya1/Vangl2/Prrx1/Itga8/Col11a1/Gfi1/Ush1c/Tbx18/Triobp/Six4/Prrx2/Hmx3/Slitrk6/Gli2/Hmx2/Fzd2/Six1/Gas1/Pou3f4/Mafb
inner ear development	42/895	189/15318	3.40547e-14	5.60826e-12	Cdh1/Sox9/Hpn/Mcm2/Pax2/Tbx1/Gata2/Celsr1/Igf1/Lrig3/Dvl2/Gli3/Bmp4/Col2a1/Ptk7/Pou4f3/Fgf8/Eya1/Vangl2/Prrx1/Ush2a/Itga8/Jag1/Col11a1/Gfi1/Ush1c/Tbx18/Triobp/Six4/Ror1/Mcoln3/Frem2/Tgfb2/Prrx2/Hmx3/Slitrk6/Gli2/Hmx2/Fzd2/Six1/Pou3f4/Mafb
Wnt receptor signaling pathway	62/895	374/15318	6.27246e-14	9.51951e-12	Wnt9a/Axin2/Cdh1/Sox9/Smo/Klf4/Wisp1/Amotl1/Bicc1/Celsr1/Sulf1/Wif1/Kremen1/Dvl2/Ccdc88c/Gli3/Tert/Dab2/Nfatc4/Ptk7/Bambi/Lrp5/Fgf8/Gli1/Vangl2/Lmx1a/Fermt1/Lef1/Egf/Mllt3/Tgfb1i1/Sfrp1/Smad3/Tbx18/Amotl2/Mdfi/Tmem131l/Tle2/Ror1/Sostdc1/Cpz/Fzd8/Bcl9/Trpm4/Tax1bp3/Fzd7/Mdfic/Zbed3/Isl1/Disc1/Hic1/Shisa2/Fzd1/Fzd2/Rspo2/Yap1/Tcf7l1/Cdh3/Bcl9l/Trabd2b/Fzd10/Foxl1
bone development	38/895	176/15318	1.48153e-12	1.56561e-10	Axin2/Sox9/Mmp14/Rarg/Trpv4/Sulf1/Rarb/Igf1/Gli3/Bmp4/Col2a1/Lrp5/Ltbp3/Fgf8/Nab2/Col9a1/Fbn1/Notch2/Pdgfc/P3h1/Hspg2/Wasf2/Carm1/Anxa2/Tgfbr2/Chsy1/Twist1/Rflna/Rara/Runx2/Thbs1/Sh3pxd2b/Col27a1/Foxc1/Col13a1/Frem1/Ano6/Serpinh1
gland development	58/895	372/15318	5.77544e-12	5.05684e-10	Tbx2/Cdh1/Sox9/Aire/Serpinf1/Hpn/Rarg/Foxm1/Smo/Edar/Plag1/Tyr/Ephb3/Epha2/Bmp7/Tbx1/Gata2/Sulf1/Rarb/Ahr/Igf1/Tgfb3/Gli3/Bmp4/Ripk3/Vdr/Runx1/Igf2r/Lrp5/Fgf8/Gli1/Igfbp5/Irf6/Mdk/Notch2/Lef1/Egf/B4galt1/Plxnd1/Mki67/Sfrp1/Mmp2/Stra6/Smad3/Tgfbr2/Six4/Sostdc1/Rara/Rreb1/Esrp1/Btbd7/Isl1/E2f8/Gli2/Igf2/Foxc1/Six1/Mafb
artery development	25/895	89/15318	2.4477e-11	1.92145e-09	Tbx2/Ltbp1/Tbx1/Gli3/Bmp4/Lox/Fgf8/Eya1/Col3a1/Prrx1/Lrp2/Jag1/Ephb4/Adamts9/Plxnd1/Stra6/Smad6/Notch3/Tgfb2/Prrx2/Foxc2/Foxc1/Kif7/Six1/Acvr2b
limb development	33/895	168/15318	6.11862e-10	3.52634e-08	Tbx2/Wnt9a/Sox9/Rarg/Bmp7/Rarb/Kremen1/Smoc1/Gli3/Bmp4/Grhl2/Col2a1/Sall3/Fbn2/Pcsk5/Lrp5/Fgf8/Rdh10/Prrx1/Notch2/Lef1/Reck/Nr2f2/Fras1/Twist1/Frem2/Rara/Runx2/Tgfb2/Prrx2/Gli2/Rspo2/Gas1
nephron development	26/895	125/15318	1.16194e-08	4.76605e-07	Sox9/Smo/Pax2/Aqp1/Bmp7/Sulf1/Ahr/Gli3/Bmp4/Six2/Fgf8/Eya1/Vangl2/Jag1/Notch2/Enpep/Irx3/Six4/Wnk4/Notch3/Npnt/Foxc2/Foxc1/Six1/Yap1/Irx1
skin development	35/895	207/15318	1.17685e-08	4.78412e-07	Sox9/Smo/Edar/Epha2/Itga2/Celsr1/Zfp36l1/Fst/Grhl2/Vdr/Runx1/Flnb/Col5a2/Col3a1/Igfbp5/Vangl2/Irf6/Col5a1/Fermt1/Col1a2/Prss8/St14/Fras1/Sostdc1/Tgfb2/Ppl/Snai1/Cldn4/Foxc1/Yap1/Dsp/Tcf7l1/Palld/Cdh3/Sox21
respiratory tube development	32/895	190/15318	5.46153e-08	1.94268e-06	Sox9/Loxl3/Mmp14/Fgfr4/Celsr1/Igf1/Tgfb3/Gli3/Bmp4/Grhl2/Ptk7/Foxp4/Lox/Pcsk5/Ltbp3/Fgf8/Gli1/Rdh10/Eya1/Igfbp5/Vangl2/Pdpn/Foxp1/Stra6/Tgfbr2/Fndc3b/Esrp1/Gli2/Selenon/Rspo2/Yap1/Acvr2b
digestive tract development	22/895	101/15318	6.45393e-08	2.27789e-06	Tbx2/Cdh1/Smo/Ephb3/Gata2/Rarb/Gli3/Bmp4/Foxp4/Six2/Pcsk5/Col3a1/Epb41l5/Vangl2/Pdgfc/Sfrp1/Stra6/Smad3/Foxf2/Gli2/Acvr2b/Foxl1
lung development	31/895	187/15318	1.2742e-07	4.14388e-06	Sox9/Loxl3/Mmp14/Fgfr4/Celsr1/Igf1/Tgfb3/Gli3/Bmp4/Grhl2/Ptk7/Foxp4/Lox/Ltbp3/Fgf8/Gli1/Rdh10/Eya1/Igfbp5/Vangl2/Pdpn/Foxp1/Stra6/Tgfbr2/Fndc3b/Esrp1/Gli2/Selenon/Rspo2/Yap1/Acvr2b

## Sheet: Common_higher_expression_in_SOC
Description	GeneRatio	BgRatio	EF	pval	pval.adj	geneID
NA	30/708	197/15318	3.29476	7.991e-09	3.20439e-05	Wnt3/Lhx2/Efnb3/Hoxa2/Ntn1/Slit1/Dpysl4/Lhx4/Pax6/Efna3/Ntrk1/Tnfrsf8/Crmp1/Chl1/Ptpro/Robo3/Ephb1/Gbx2/Arx/Prrxl1/Tubb2b/Gap43/Bcl11b/Nog/Cdk5r1/Flrt3/Unc5c/Dcc/Gbx1/Plxnc1
axon guidance	29/708	195/15318		2.44029e-08	4.89277e-05	Wnt3/Lhx2/Efnb3/Hoxa2/Ntn1/Slit1/Lhx4/Pax6/Efna3/Ntrk1/Tnfrsf8/Crmp1/Chl1/Ptpro/Robo3/Ephb1/Gbx2/Arx/Prrxl1/Tubb2b/Gap43/Bcl11b/Nog/Cdk5r1/Flrt3/Unc5c/Dcc/Gbx1/Plxnc1
pattern specification process	41/708	375/15318		2.77018e-07	0.000370281	Wnt3/Lhx2/Dll3/Pax3/Ihh/Wnt2/Hoxa2/Dll1/Tmem107/Lrrc6/Trp63/Cyp26a1/Lbx1/Rnf2/Pax8/Hoxd8/Pax6/Pitx2/Pax7/Uncx/Fgf3/Tbx20/Ooep/Gbx2/Mdga2/Foxa1/Pcdh8/Ccdc151/Pld6/Hes5/Msx1/Nog/Hoxb3/Grem2/Foxb1/Sim2/Pgap1/Hoxb2/Nrarp/Hoxd3/Hoxa3
neuropeptide signaling pathway	13/708	55/15318		9.45785e-07	0.000948149	Tenm1/Pyy/Glra2/Grp/Nmb/Oprk1/Npy/Calca/Sstr4/Penk/Prokr1/Rxfp3/Tac1
NA	45/708	467/15318		2.52424e-06	0.00176682	Wnt3/Lhx2/Efnb3/Phox2b/Hoxa2/Mapt/Ntn1/Slit1/Lhx4/Pax6/Efna3/Ntrk1/Dab1/Tnfrsf8/Crmp1/Chl1/Ptpro/Fgf13/Dcx/Nlgn3/Robo3/Ephb1/Slitrk5/Gbx2/Arx/Slitrk2/Ncam1/Trpc5/Prrxl1/Trim46/Cnr1/Lingo2/Tubb2b/Slitrk4/Gap43/Bcl11b/Nog/Cdk5r1/Flrt3/Foxb1/Unc5c/Dcc/Klk8/Gbx1/Plxnc1
regionalization	33/708	296/15318		2.64363e-06	0.00176682	Wnt3/Lhx2/Dll3/Pax3/Wnt2/Hoxa2/Dll1/Tmem107/Trp63/Cyp26a1/Rnf2/Pax8/Hoxd8/Pax6/Pitx2/Pax7/Fgf3/Tbx20/Gbx2/Foxa1/Pcdh8/Pld6/Hes5/Msx1/Nog/Hoxb3/Grem2/Foxb1/Pgap1/Hoxb2/Nrarp/Hoxd3/Hoxa3
spinal cord development	15/708	80/15318		3.25942e-06	0.00186718	Pax3/Dll1/Lbx1/Lhx4/Pax6/Dab1/Pax7/Uncx/Lhx5/Tbx20/Prrxl1/Nog/Foxb1/Dcc/Gbx1
axonogenesis	42/708	435/15318		5.20029e-06	0.00260665	Wnt3/Lhx2/Efnb3/Phox2b/Hoxa2/Mapt/Ntn1/Slit1/Lhx4/Pax6/Efna3/Ntrk1/Dab1/Tnfrsf8/Crmp1/Chl1/Ptpro/Fgf13/Dcx/Nlgn3/Robo3/Ephb1/Slitrk5/Gbx2/Arx/Slitrk2/Trpc5/Prrxl1/Trim46/Lingo2/Tubb2b/Slitrk4/Gap43/Bcl11b/Nog/Cdk5r1/Flrt3/Foxb1/Unc5c/Dcc/Gbx1/Plxnc1
anterior/posterior pattern specification	22/708	170/15318		1.20932e-05	0.00538819	Wnt3/Dll3/Pax3/Wnt2/Hoxa2/Dll1/Cyp26a1/Rnf2/Hoxd8/Pax6/Gbx2/Pcdh8/Pld6/Msx1/Nog/Hoxb3/Foxb1/Pgap1/Hoxb2/Nrarp/Hoxd3/Hoxa3

## Sheet: Common_similar
Description	GeneRatio	BgRatio	pval	pval.adj	geneID
chromosome segregation	68/674	289/15318	4.59897e-31	1.70484e-27	Ube2c/Syce2/Spc25/Cdc20/Cdt1/Kif11/Ehmt2/Ncapg/Brca1/Birc5/Chtf18/Aurkb/Top2a/Trip13/Pinx1/Ska3/Esco2/Dscc1/Dmc1/Racgap1/Sgo1/Ndc80/Cep192/Cdca5/Cenpf/Nek2/Nuf2/Kif18a/Nusap1/Knl1/Knstrn/Bub1/Dsn1/Ect2/Smc2/Kif2c/Stil/Rcc1/Anapc5/Mad2l1/Rad18/Rps3/Cenpn/Kif23/Recql4/Kif4/Smc4/Ncaph/Nup37/Ska1/Cenpt/Tacc3/Rmi2/Ttk/Eme1/Nup43/Bub1b/Brca2/Ccnb1/Cenph/Cenpe/Cdca2/Haspin/Kif18b/Nsl1/Psrc1/Spdl1/Oip5
DNA replication-dependent nucleosome assembly	18/674	29/15318	6.7318e-18	1.66365e-15	Asf1b/Chaf1b/Nasp/Hist1h4a/Hist1h4c/Hist1h4h/Hist1h4d/Hist1h4k/Hist1h4j/Hist1h3a/Hist1h3b/Hist1h3e/Hist1h4f/Hist4h4/Hist1h3g/Hist1h3d/Hist1h3h/Hist1h3i
DNA replication	37/674	247/15318	5.71105e-11	6.65047e-09	Cdc45/Dbf4/Mcm5/Cdt1/Pola1/Ehmt2/Atad5/Chtf18/Cdk1/E2f7/Pole2/Esco2/Dscc1/Mcm4/Chaf1b/Prim1/Mcm6/Gins1/Nasp/Rpa2/Rfc5/Rrm1/Gins2/Topbp1/Recql4/Rfc3/Parp2/Wdhd1/Rmi2/Eme1/Timeless/Pclaf/Pif1/Brca2/Mcm3/Mms22l/Npm1
meiotic cell cycle	33/674	211/15318	1.99664e-10	2.05599e-08	Syce2/Cdc20/Ehmt2/Chtf18/Psmc3ip/Fbxo5/Cdk1/Top2a/Trip13/Dmc1/Sgo1/Nek2/Nuf2/Kif18a/Bub1/Aurka/Dsn1/Smc2/Mns1/Topbp1/Aspm/Smc4/Ncaph/Fignl1/Ttk/Eme1/Exo1/Bub1b/Brca2/H2afx/Hmga2/Rad51b/Cyp26b1
cytoplasmic translation	19/674	82/15318	1.90488e-09	1.50242e-07	Rpl8/Rps26/Rplp2/Rps20/Rpl6/Rps3/Rpl4/Rpl10a/Rpl7/Rps2/Rpl29/Rps23/Rpl18/Rpl11/Rplp0/Rps28/Rpl31/Rpl13a/Rpl39
G2/M transition of mitotic cell cycle	17/674	103/15318	2.36758e-06	9.64464e-05	Cdk4/Brca1/Birc5/Cdk1/Pinx1/Lmnb1/Cenpf/Ccna2/Chek1/Topbp1/Fanci/Ccnb1/Clspn/Cdc25c/Skp2/Rad51b/Ccnd1
ribosome biogenesis	28/674	262/15318	1.34188e-05	0.000460587	Rrp15/Ppan/Rps18/Rps5/Xpo1/Rpl14/Nop58/Rpl6/Dkc1/Rpsa/Rpl10a/Rpl12/Rps19/Rpl7/Rps2/Rps8/Rps10/Npm3/Npm1/Rpl5/Rpl11/Rpl3/Nsa2/Rpl7a/Rps15/Rnasel/Rplp0/Rps28

## Sheet: Cochlea-specific_transient
Description	GeneRatio	BgRatio	pval	pval.adj	geneID
sensory perception of sound	9/123	153/15318	3.90286e-06	0.00629531	Coch/Col11a2/Eps8l2/P2rx2/Ptprq/Atp8b1/Fzd4/Otof/Mir124a-1hg
Schwann cell differentiation	5/123	35/15318	8.23509e-06	0.0066416	Erbb3/Egr2/Ncmap/Sh3tc2/Prx
sensory perception of mechanical stimulus	9/123	177/15318	1.27455e-05	0.00685281	Coch/Col11a2/Eps8l2/P2rx2/Ptprq/Atp8b1/Fzd4/Otof/Mir124a-1hg

## Sheet: SOC-specific_monotonic
Description	GeneRatio	BgRatio	pval	pval.adj	geneID
striated muscle contraction	15/123	145/15318	6.1682e-13	9.07959e-10	Tnnc2/Dsc2/Chrnd/Cacna1s/Tnnt2/Chrna1/Csrp3/Tnni2/Myom2/Mybph/Myl3/Myl4/Tnnt3/Myl1/Tnnt1
striated muscle cell development	15/123	159/15318	2.39684e-12	1.76407e-09	Myf5/Cxadr/Cacna1s/Tnnt2/Myog/Myoz2/Csrp3/Myom2/Acta1/Alpk3/Mybph/Tnnt3/Tnnt1/Myoz1/Klhl41
muscle cell development	15/123	175/15318	9.67692e-12	4.74814e-09	Myf5/Cxadr/Cacna1s/Tnnt2/Myog/Myoz2/Csrp3/Myom2/Acta1/Alpk3/Mybph/Tnnt3/Tnnt1/Myoz1/Klhl41
myofibril assembly	10/123	62/15318	5.81537e-11	2.14006e-08	Tnnt2/Myoz2/Csrp3/Myom2/Acta1/Mybph/Tnnt3/Tnnt1/Myoz1/Klhl41
striated muscle cell differentiation	16/123	260/15318	2.80193e-10	8.24889e-08	Myf5/Cxadr/Cacna1s/Tnnt2/Myog/Myoz2/Csrp3/Myom2/Acta1/Alpk3/Mybph/Trim72/Tnnt3/Tnnt1/Myoz1/Klhl41
muscle contraction	15/123	255/15318	1.95825e-09	4.38386e-07	Tnnc2/Dsc2/Chrnd/Cacna1s/Tnnt2/Chrna1/Csrp3/Tnni2/Myom2/Mybph/Myl3/Myl4/Tnnt3/Myl1/Tnnt1
muscle system process	17/123	343/15318	2.08472e-09	4.38386e-07	Tnnc2/Dsc2/Chrnd/Cacna1s/Tnnt2/Myog/Chrna1/Csrp3/Tnni2/Myom2/Mybph/Trim72/Myl3/Myl4/Tnnt3/Myl1/Tnnt1
cellular component assembly involved in morphogenesis	10/123	100/15318	7.24881e-09	1.33199e-06	Tnnt2/Myoz2/Csrp3/Myom2/Acta1/Mybph/Tnnt3/Tnnt1/Myoz1/Klhl41
skeletal muscle contraction	7/123	34/15318	8.14397e-09	1.33199e-06	Tnnc2/Chrnd/Tnnt2/Chrna1/Tnni2/Tnnt3/Tnnt1
muscle cell differentiation	16/123	336/15318	1.13802e-08	1.67517e-06	Myf5/Cxadr/Cacna1s/Tnnt2/Myog/Myoz2/Csrp3/Myom2/Acta1/Alpk3/Mybph/Trim72/Tnnt3/Tnnt1/Myoz1/Klhl41
muscle organ development	16/123	350/15318	2.02112e-08	2.70462e-06	Myf5/Unc45b/Cxadr/Chrnd/Cacna1s/Tnnt2/Myog/Chrna1/Csrp3/Mylpf/Myom2/Acta1/Alx4/Trim72/Myl3/Klhl41
actomyosin structure organization	12/123	181/15318	2.36535e-08	2.9015e-06	Tnnt2/Myoz2/Stmn1/Csrp3/Myom2/Acta1/S100a10/Mybph/Tnnt3/Tnnt1/Myoz1/Klhl41
multicellular organismal movement	7/123	48/15318	1.01569e-07	1.06793e-05	Tnnc2/Chrnd/Tnnt2/Chrna1/Tnni2/Tnnt3/Tnnt1
musculoskeletal movement	7/123	48/15318	1.01569e-07	1.06793e-05	Tnnc2/Chrnd/Tnnt2/Chrna1/Tnni2/Tnnt3/Tnnt1
cardiac muscle contraction	9/123	110/15318	2.42798e-07	2.38266e-05	Dsc2/Tnnt2/Csrp3/Tnni2/Myl3/Myl4/Tnnt3/Myl1/Tnnt1
muscle fiber development	7/123	63/15318	6.90921e-07	6.35647e-05	Myf5/Cxadr/Cacna1s/Myog/Myom2/Acta1/Klhl41
sarcomere organization	6/123	43/15318	1.13376e-06	9.81698e-05	Tnnt2/Myom2/Mybph/Tnnt3/Tnnt1/Klhl41
striated muscle tissue development	14/123	375/15318	1.87528e-06	0.000153356	Myf5/Cxadr/Chrnd/Cacna1s/Tnnt2/Myog/Chrna1/Csrp3/Mylpf/Myom2/Acta1/Alpk3/Myl3/Klhl41
heart contraction	10/123	183/15318	2.16442e-06	0.000167686	Cxadr/Dsc2/Tnnt2/Csrp3/Tnni2/Myl3/Myl4/Tnnt3/Myl1/Tnnt1
heart process	10/123	186/15318	2.50597e-06	0.000184439	Cxadr/Dsc2/Tnnt2/Csrp3/Tnni2/Myl3/Myl4/Tnnt3/Myl1/Tnnt1
muscle tissue development	14/123	394/15318	3.33592e-06	0.000233832	Myf5/Cxadr/Chrnd/Cacna1s/Tnnt2/Myog/Chrna1/Csrp3/Mylpf/Myom2/Acta1/Alpk3/Myl3/Klhl41
skeletal muscle fiber development	5/123	35/15318	8.23509e-06	0.000551002	Myf5/Cacna1s/Myog/Acta1/Klhl41
regulation of system process	14/123	434/15318	1.00818e-05	0.000645233	Tnnc2/Srl/Cxadr/Dsc2/Tnnt2/Myog/Csrp3/Tnni2/Pbx3/Fgfbp3/Myl3/Myl4/Tnnt3/Tnnt1
myotube differentiation	7/123	97/15318	1.28067e-05	0.000785475	Myf5/Cacna1s/Myog/Csrp3/Acta1/Trim72/Klhl41
myotube cell development	5/123	39/15318	1.42355e-05	0.000838185	Myf5/Cacna1s/Myog/Acta1/Klhl41
regulation of muscle system process	9/123	202/15318	3.63282e-05	0.00205674	Tnnc2/Srl/Dsc2/Tnnt2/Myog/Tnni2/Myl3/Tnnt3/Tnnt1
skeletal muscle tissue development	8/123	160/15318	4.4311e-05	0.00241577	Myf5/Chrnd/Cacna1s/Myog/Chrna1/Mylpf/Acta1/Klhl41
skeletal muscle organ development	8/123	167/15318	6.00224e-05	0.00315546	Myf5/Chrnd/Cacna1s/Myog/Chrna1/Mylpf/Acta1/Klhl41
regulation of muscle contraction	7/123	131/15318	8.88597e-05	0.0045104	Tnnc2/Dsc2/Tnnt2/Tnni2/Myl3/Tnnt3/Tnnt1

## Sheet: Source
Shared and organ-specific gene-expression programs during the development of the cochlea and the superior olivary complex
Mor Bordeynik-Cohena,†, Michal Sperberb,†, Lena Ebbersc, Naama Messika‑Goldb, Constanze Krohsc, Tal Koffler-Brilla, Yael Noya, Ran Elkonb, Hans Gerd Nothwangc and Karen B. Avrahama
aLaboratory of Neural and Sensory Genomics, Department of Human Molecular Genetics & Biochemistry, Faculty of Medicine and Sagol School of Neuroscience, Tel Aviv University, Tel Aviv, 6997801, Israel; bDepartment of Human Molecular Genetics & Biochemistry, Faculty of Medicine, Tel Aviv University, Tel Aviv, 6997801, Israel; cNeurogenetics group and Cluster of Excellence Hearing4All, School of Med…
