# Supplementary material for: Shared and organ-specific gene-expression programs during the development of the cochlea and the superior olivary complex
Source: RNA Biol. 2023 Aug 21;20(1):629–40. doi: 10.1080/15476286.2023.2247628 (PMC10443965; doi:10.1080/15476286.2023.2247628)
Supplement: Supplemental Material [file KRNB_A_2247628_SM4867.zip › Table_S5B.xls]

## Sheet: Higher_in_SOC
Description	GeneRatio	BgRatio	pval	pval.adj	geneID
regulation of synaptic transmission	80/1183	365/15318	5.46105e-18	1.25331e-14	Grik3/Apoe/Kif5b/Clstn3/Tnr/Crhr1/Cacng2/Grin2c/Slc6a4/Gfap/Drd1/Rasgrf2/Chat/Sybu/Syngr1/Arc/Mapk8ip2/Grm2/Prepl/Camk2a/Fgf14/Gria4/Serpine2/Dbi/Fcgr2b/Grin1/Snap25/Itpka/Napb/Ntsr1/Ngf/Kcnc4/Npy2r/Pink1/Ncdn/Prkcz/Atp2a2/Tacr1/Atp2b2/Slc6a1/Pak1/Syp/Cntnap4/Rab3a/Agt/Nptn/Ptgs2/Mgll/Gria2/Hrh2/Rims4/Adrb1/Kiss1r/Phf24/Plcl1/Drd5/Htr2c/Adora1/Reln/Npy5r/Adra1a/Rapgef4/Syt12/Neto1/Hrh1/Cntn2/Nrgn…
NA	80/1183	365/15318	5.46105e-18	1.25331e-14	Grik3/Apoe/Kif5b/Clstn3/Tnr/Crhr1/Cacng2/Grin2c/Slc6a4/Gfap/Drd1/Rasgrf2/Chat/Sybu/Syngr1/Arc/Mapk8ip2/Grm2/Prepl/Camk2a/Fgf14/Gria4/Serpine2/Dbi/Fcgr2b/Grin1/Snap25/Itpka/Napb/Ntsr1/Ngf/Kcnc4/Npy2r/Pink1/Ncdn/Prkcz/Atp2a2/Tacr1/Atp2b2/Slc6a1/Pak1/Syp/Cntnap4/Rab3a/Agt/Nptn/Ptgs2/Mgll/Gria2/Hrh2/Rims4/Adrb1/Kiss1r/Phf24/Plcl1/Drd5/Htr2c/Adora1/Reln/Npy5r/Adra1a/Rapgef4/Syt12/Neto1/Hrh1/Cntn2/Nrgn…
regulation of membrane potential	80/1183	390/15318	3.1833e-16	4.87046e-13	Nalcn/Glra1/Sez6/Oprm1/Gabrg1/Grik3/P2rx5/Kif5b/Sod2/Gabra1/Cacnb4/Cacng2/Scn1b/Popdc3/Hcn2/Gabra6/Ntsr2/Fkbp1b/Dld/Grin2c/Ryr2/Drd1/Glrx/Hcn1/Cacna1i/Fgf12/Mapk8ip2/Pmaip1/Kcnk4/Kcnip2/Fgf14/Ndufs1/Atp1b1/Myoc/Grin1/Ntsr1/Kcnc4/Npy2r/Glrb/Gclm/Pink1/Slc25a33/Prkcz/Gabrd/Gabrb1/Atp2a2/Tacr1/Cx3cl1/Bco2/Cck/Kctd7/Scn7a/Rims4/Adrb1/Kcnk9/Glra3/Tmem135/Adora1/Reln/Kcnk13/Adra1a/Rapgef4/Kcnk3/Kcnk12/…
regulation of neurotransmitter levels	60/1183	283/15318	4.01253e-13	4.60438e-10	Th/Oprm1/Lin7b/Tph2/Sod2/Atp1a2/Syn2/H2-M3/Esr1/Mapk9/Slc6a4/Gfap/Trim9/Aldh6a1/Htr1a/Chat/Synj1/Ache/Prepl/Camk2a/Slc1a1/Syt2/Hnmt/Snap25/Napb/Ntsr1/Ngf/Kcnc4/Atp2a2/Atp2b2/Slc17a6/Syt3/Pak1/Gla/Gpm6b/Rab3a/Agt/Ptgs2/Snap91/Upb1/Rims4/Aldh5a1/Gch1/Enpp6/Tlr4/Hrh3/Slc6a5/Htr2c/Syt12/Doc2a/Hrh1/Cadps/Sytl5/Abat/Pclo/Unc13c/Rap1a/Syt11/Gad1/Ass1
neurotransmitter transport	51/1183	226/15318	1.98476e-12	1.82201e-09	Th/Lin7b/Atp1a2/Syn2/Cacnb4/Slc6a4/Gfap/Trim9/Htr1a/Synj1/Prepl/Camk2a/Slc1a1/Slc18a2/Syt2/Slc25a12/Snap25/Napb/Ntsr1/Slc7a11/Ngf/Kcnc4/Atp2a2/Slc6a12/Slc6a1/Slc17a6/Syt3/Pak1/Slc38a5/Gpm6b/Rab3a/Snap91/Rims4/Slc6a20a/Slc32a1/Sv2a/Hrh3/Slc6a5/Htr2c/Syt12/Sv2c/Slc6a7/Doc2a/Sv2b/Cadps/Sytl5/Abat/Pclo/Unc13c/Rap1a/Syt11
monovalent inorganic cation transport	69/1183	396/15318	1.06024e-10	8.11084e-08	Nalcn/Slc5a5/Clcn3/Atp6v1b2/Kif5b/Atp1a2/Trpm2/Slc12a5/Slc13a3/Scn1b/Atp6v1e1/Vip/Hcn2/Slc22a4/Hecw1/Glrx/Hcn1/Atp6v1c1/Fgf12/Kcnk4/Kcnip2/Fgf14/Serpine2/Atp1b1/Kcnj3/Slc4a10/Slc20a1/Kcnc4/Kcnip4/Slc17a6/Nsf/Scn7a/P2ry12/Kcnk9/Slc9a7/Kcnj9/Atp6v0e2/Abcc8/Slc24a4/Adora1/Kcnj12/Kcna4/Kcnj6/Kcnj4/Kcnk13/Kcnk3/Kcnk12/Neto1/Plcb1/Atp6v1a/Kcnip1/Cntn1/Kcnq3/Kcnt1/Kcnj14/Kcnh7/Kcnd2/Slc4a4/Slc38a11/Kcnm…
positive regulation of synaptic transmission	41/1183	179/15318	1.80568e-10	1.15996e-07	Apoe/Kif5b/Clstn3/Tnr/Crhr1/Cacng2/Grin2c/Gfap/Drd1/Rasgrf2/Arc/Gria4/Serpine2/Dbi/Grin1/Snap25/Ntsr1/Pink1/Prkcz/Tacr1/Pak1/Rab3a/Ptgs2/Gria2/Rims4/Adrb1/Kiss1r/Htr2c/Adora1/Reln/Adra1a/Syt12/Neto1/Nrgn/Abat/Camk2b/Lgi1/Lrrtm2/Prnp/Slc8a3/Mir124-2hg
regulation of synaptic plasticity	44/1183	202/15318	2.23141e-10	1.15996e-07	Apoe/Tnr/Crhr1/Grin2c/Gfap/Drd1/Rasgrf2/Syngr1/Arc/Camk2a/Fgf14/Serpine2/Dbi/Fcgr2b/Grin1/Snap25/Itpka/Ncdn/Prkcz/Atp2b2/Pak1/Syp/Rab3a/Agt/Ptgs2/Mgll/Hrh2/Rims4/Adrb1/Drd5/Adora1/Reln/Syt12/Neto1/Hrh1/Cntn2/Nrgn/Camk2b/Unc13c/Lrrtm2/Prnp/Slc8a3/Shisa8/Mir124-2hg
locomotory behavior	46/1183	217/15318	2.27442e-10	1.15996e-07	Th/Glra1/Sez6/Oprm1/Apoe/Clcn3/Sod2/Atp1a2/Tnr/Cacnb4/Crhr1/Drd1/Hexb/Chat/Fgf12/Slc18a2/Fgf14/Hprt/Slc4a10/Grin1/Snap25/Ntsr1/Ngf/Glrb/Atp2b2/Sez6l2/Abhd12/Myo5a/Lmx1b/Rcan2/Adam22/Htr2c/Reln/Mapk10/Oprd1/Adra1b/Ghsr/Cntn2/Abat/Cend1/Kcnd2/Lsamp/Kcnma1/Scn1a/Selenop/Gad1
learning or memory	50/1183	250/15318	3.30236e-10	1.51578e-07	Th/Apoe/Atp1a2/Tnr/Slc12a5/Crhr1/Vip/Nts/Slc6a4/Amph/Drd1/Chat/Mapk8ip2/Synj1/Prkar1b/Dbi/Grin1/Gatm/Snap25/Ntsr1/Ngf/Prkcz/Tacr1/Slc6a1/Pak1/Ptgs2/Hrh2/Adrb1/Dcdc2a/Ndrg4/Atp8a1/Lmx1b/Hrh3/Drd5/Cntnap2/Cyp7b1/Rcan2/Abcc8/Reln/C1ql1/Neto1/Adra1b/Ghsr/Plcb1/Hrh1/Cntn2/Grm7/Ptprz1/Prnp/Slc8a3
cognition	53/1183	277/15318	5.29279e-10	2.20854e-07	Th/Apoe/Atp1a2/Tnr/Slc12a5/Crhr1/Vip/Nts/Slc6a4/Amph/Drd1/Chat/Mapk8ip2/Synj1/Prkar1b/Dbi/Grin1/Gatm/Snap25/Ntsr1/Ngf/Prkcz/Tacr1/Slc6a1/Pak1/Ptgs2/Hrh2/Adrb1/Dcdc2a/Ndrg4/Atp8a1/Lmx1b/Hrh3/Drd5/Cntnap2/Cyp7b1/Rcan2/Abcc8/Gpr155/Adora1/Reln/C1ql1/Neto1/Adra1b/Ghsr/Plcb1/Hrh1/Cntn2/Grm7/Jakmip1/Ptprz1/Prnp/Slc8a3
NA	32/1183	130/15318	2.70494e-09	1.03464e-06	Th/Clcn3/Trim9/Amph/Synj1/Prepl/Slc18a2/Fgf14/Syt2/Snap25/Napb/Dnajc6/Atp2a2/Slc17a6/Sh3gl3/Syt3/Syp/Rab3a/Snap91/Rims4/Slc32a1/Magi2/Dnm3/Syt12/Doc2a/Cadps/Sytl5/Pclo/Unc13c/Rap1a/Syt11/Syndig1
signal release	65/1183	398/15318	5.61214e-09	1.98152e-06	Pparg/Oprm1/Lin7b/Kif5b/Dio2/Trpm2/Syn2/Crhr1/Fkbp1b/Trim9/Glrx/Htr1a/Glud1/Sybu/Stxbp5l/Synj1/Scg5/Prepl/Camk2a/Rbp4/Slc18a2/Sirt3/Ptprn/Syt2/Acvr1c/Snap25/Napb/P2ry1/Ngf/Kcnc4/Atp2a2/Tfr2/Tacr1/Syt3/Pak1/Adm/Rab3a/Agt/Slc16a1/Snap91/Myo5a/Rims4/Kiss1r/Inhbb/Abcc8/Htr2c/Myrip/Adora1/Mc4r/Gpr68/Rapgef4/Syt12/Ghsr/Casr/Doc2a/Brsk2/Cadps/Sytl5/Vsnl1/Abat/Pclo/Unc13c/Rap1a/Syt11/Selenot
cellular divalent inorganic cation homeostasis	62/1183	374/15318	7.07387e-09	2.31922e-06	Oprm1/Apoe/Atp1a2/Trpm2/Nol3/Cacnb4/Crhr1/Esr1/Fkbp1b/Grin2c/Ryr2/Drd1/Hexb/Cacna1i/Grina/Dbi/Atp1b1/Grin1/Ntsr1/P2ry1/Ngf/Mcub/Npy2r/Rap1gds1/Atp2a2/Adcyap1r1/Tacr1/Atp2b2/Adm/Atp2b3/Mt3/Mt2/Mt1/Herpud1/Agt/Thy1/Hcrtr2/Myo5a/Slc39a12/Sv2a/Hrh3/Htr2c/Slc24a4/S1pr1/Adra1a/Gpr6/Ric3/Kcnk3/Gpr3/Mchr1/Adra1b/Casr/Gpr17/Prkcb/Ryr3/Ccl28/Selenot/Bnip3/Prnp/Slc8a3/Fam155a/Ccr5
mating	16/1183	39/15318	9.95477e-09	3.04616e-06	Th/Vip/Slc6a4/Drd1/Hexb/Mapk8ip2/Fuom/Serpine2/Grin1/P2ry1/Tacr1/Pgr/Drd5/Dmrta1/Abat/Ddo
anion transport	69/1183	441/15318	1.16097e-08	3.33053e-06	Glra1/Pparg/Slc5a5/Car4/Gabrg1/Apoe/Clcn3/Gabra1/Ace2/Cacnb4/Slc12a5/Slc13a3/Acsl6/Slc22a4/Mapk9/Gabra6/Slc22a17/Grm2/Mpc1/Pitpnm1/Slc1a1/Rbp4/Slc4a10/Slc25a12/Slc20a1/Ntsr1/Slc7a11/Glrb/Mfsd2a/Fabp3/Gabrd/Gabrb1/Slc6a1/Ttyh1/Slc7a10/Slc17a6/Slco2b1/Pak1/Slc38a5/Agt/Aqp9/Tmem30a/Cck/Slc16a1/Sfxn5/Hrh2/Ano4/Kiss1r/Slc6a20a/Atp8a1/Slc32a1/Ano2/Glra3/Sv2a/Hrh3/Slc6a5/Abcb1a/Htr2c/Adora1/Npy5r/Slc6a7…
learning	33/1183	147/15318	1.81682e-08	4.9054e-06	Th/Atp1a2/Tnr/Slc12a5/Crhr1/Nts/Amph/Drd1/Mapk8ip2/Synj1/Grin1/Snap25/Ntsr1/Tacr1/Slc6a1/Pak1/Ptgs2/Hrh2/Dcdc2a/Ndrg4/Atp8a1/Hrh3/Drd5/Cntnap2/Abcc8/Reln/C1ql1/Neto1/Adra1b/Hrh1/Cntn2/Grm7/Slc8a3
regulation of transmembrane transport	73/1183	484/15318	2.10919e-08	5.37842e-06	Nalcn/Oprm1/Crbn/Kif5b/Atp1a2/Rarres2/Nol3/Cacnb4/Crhr1/Cacng2/Scn1b/Esr1/Hcn2/Acsl6/Fkbp1b/Hecw1/Ryr2/Drd1/Glrx/Rasgrf2/Hcn1/Fgf12/Arc/Mapk8ip2/Kcnk4/Kcnip2/Fgf14/Dbi/Atp1b1/Ak1/Kcnj3/Ntsr1/Ngf/Kcnc4/Pink1/Prkcz/Kcnip4/Rtn2/Pak1/Agt/Thy1/Myo5a/Adrb1/Kcnj9/Opa1/Ctss/Abcc8/Abcb1a/Cacna2d4/Reln/Kcnj12/Kcna4/Kcnj6/Gjc2/Kcnj4/Kcnk13/Neto1/Plcb1/Prkcb/Kcnip1/Kcnq3/Kcnj14/Kcnh7/Kcnd2/Kcnma1/Scn1a/Rap1a…
divalent inorganic cation homeostasis	63/1183	395/15318	2.43425e-08	5.61397e-06	Oprm1/Apoe/Atp1a2/Trpm2/Nol3/Cacnb4/Crhr1/Esr1/Fkbp1b/Grin2c/Ryr2/Drd1/Hexb/Cacna1i/Grina/Dbi/Atp1b1/Grin1/Ntsr1/P2ry1/Ngf/Mcub/Npy2r/Rap1gds1/Atp2a2/Adcyap1r1/Tacr1/Atp2b2/Adm/Atp2b3/Mt3/Mt2/Mt1/Herpud1/Agt/Thy1/Hcrtr2/Myo5a/Slc39a12/Sv2a/Hrh3/Htr2c/Slc24a4/S1pr1/Adra1a/Gpr6/Ric3/Kcnk3/Gpr3/Mchr1/Adra1b/Casr/Gpr17/Prkcb/Ryr3/Kl/Ccl28/Selenot/Bnip3/Prnp/Slc8a3/Fam155a/Ccr5
cellular calcium ion homeostasis	58/1183	351/15318	2.44617e-08	5.61397e-06	Oprm1/Apoe/Atp1a2/Trpm2/Nol3/Cacnb4/Crhr1/Esr1/Fkbp1b/Grin2c/Ryr2/Drd1/Hexb/Cacna1i/Grina/Dbi/Atp1b1/Grin1/Ntsr1/P2ry1/Ngf/Mcub/Npy2r/Rap1gds1/Atp2a2/Adcyap1r1/Tacr1/Atp2b2/Adm/Atp2b3/Herpud1/Agt/Thy1/Hcrtr2/Myo5a/Sv2a/Hrh3/Htr2c/Slc24a4/S1pr1/Adra1a/Gpr6/Ric3/Kcnk3/Gpr3/Mchr1/Adra1b/Casr/Gpr17/Prkcb/Ryr3/Ccl28/Selenot/Bnip3/Prnp/Slc8a3/Fam155a/Ccr5
calcium ion homeostasis	59/1183	364/15318	3.77683e-08	8.25507e-06	Oprm1/Apoe/Atp1a2/Trpm2/Nol3/Cacnb4/Crhr1/Esr1/Fkbp1b/Grin2c/Ryr2/Drd1/Hexb/Cacna1i/Grina/Dbi/Atp1b1/Grin1/Ntsr1/P2ry1/Ngf/Mcub/Npy2r/Rap1gds1/Atp2a2/Adcyap1r1/Tacr1/Atp2b2/Adm/Atp2b3/Herpud1/Agt/Thy1/Hcrtr2/Myo5a/Sv2a/Hrh3/Htr2c/Slc24a4/S1pr1/Adra1a/Gpr6/Ric3/Kcnk3/Gpr3/Mchr1/Adra1b/Casr/Gpr17/Prkcb/Ryr3/Kl/Ccl28/Selenot/Bnip3/Prnp/Slc8a3/Fam155a/Ccr5
G-protein signaling, coupled to cyclic nucleotide second messenger	33/1183	152/15318	4.31315e-08	8.99881e-06	Oprm1/Aplp1/Crhr1/Vip/Chga/Drd1/Htr1a/Gpr37l1/P2ry1/Npy2r/Adm/Rxfp1/Ramp1/Adrb1/P2ry12/Gpr101/Drd5/Gpr176/Htr2c/Adora1/Mrap2/Sstr3/S1pr1/Chrm2/Adra1a/Mc4r/Oprd1/Adra1b/Htr1f/Casr/Hrh1/Grm7/Gnai1
regulation of ion transmembrane transport	63/1183	402/15318	4.76616e-08	9.51161e-06	Nalcn/Oprm1/Crbn/Kif5b/Atp1a2/Nol3/Cacnb4/Crhr1/Cacng2/Scn1b/Hcn2/Acsl6/Fkbp1b/Hecw1/Ryr2/Drd1/Glrx/Rasgrf2/Hcn1/Fgf12/Arc/Mapk8ip2/Kcnk4/Kcnip2/Fgf14/Dbi/Atp1b1/Kcnj3/Ntsr1/Ngf/Kcnc4/Pink1/Kcnip4/Agt/Thy1/Myo5a/Adrb1/Kcnj9/Ctss/Abcc8/Abcb1a/Cacna2d4/Reln/Kcnj12/Kcna4/Kcnj6/Gjc2/Kcnj4/Kcnk13/Neto1/Plcb1/Kcnip1/Kcnq3/Kcnj14/Kcnh7/Kcnd2/Kcnma1/Scn1a/Scn2b/Prnp/Kcnip3/Kcnb2/Shisa8
regulation of blood vessel size	32/1183	146/15318	5.43754e-08	1.03993e-05	Apoe/Sod2/Atp1a2/Vip/Nts/Slc6a4/Chga/Drd1/Htr1a/Cbs/Nppc/P2ry1/Gclm/Rap1gds1/Tacr1/Grip2/Adm/Cx3cl1/Agt/Ptgs2/Mgll/Hrh2/Adrb1/Gch1/Drd5/Htr2c/Adora1/Adra1a/Adra1b/Casr/Hrh1/Kcnma1
G-protein signaling, coupled to cAMP nucleotide second messenger	31/1183	139/15318	5.73284e-08	1.05255e-05	Oprm1/Aplp1/Crhr1/Vip/Chga/Drd1/Htr1a/Gpr37l1/P2ry1/Npy2r/Adm/Rxfp1/Ramp1/Adrb1/P2ry12/Gpr101/Drd5/Gpr176/Adora1/Mrap2/S1pr1/Chrm2/Adra1a/Mc4r/Oprd1/Adra1b/Htr1f/Casr/Hrh1/Grm7/Gnai1
regulation of tube size	32/1183	147/15318	6.44505e-08	1.1378e-05	Apoe/Sod2/Atp1a2/Vip/Nts/Slc6a4/Chga/Drd1/Htr1a/Cbs/Nppc/P2ry1/Gclm/Rap1gds1/Tacr1/Grip2/Adm/Cx3cl1/Agt/Ptgs2/Mgll/Hrh2/Adrb1/Gch1/Drd5/Htr2c/Adora1/Adra1a/Adra1b/Casr/Hrh1/Kcnma1
cellular metal ion homeostasis	67/1183	443/15318	7.2848e-08	1.22106e-05	Oprm1/Apoe/Atp1a2/Trpm2/Nol3/Cacnb4/Crhr1/Esr1/Fkbp1b/Grin2c/Ryr2/Drd1/Hexb/Cacna1i/Grina/Tfrc/Dbi/Atp1b1/Grin1/Ntsr1/P2ry1/Ngf/Mcub/Npy2r/Rap1gds1/Atp2a2/Tfr2/Adcyap1r1/Tacr1/Atp2b2/Adm/Atp2b3/Mt3/Mt2/Mt1/Herpud1/Agt/Thy1/Hcrtr2/Kctd7/Myo5a/Slc39a12/Sv2a/Hrh3/Htr2c/Slc24a4/S1pr1/Adra1a/Gpr6/Ric3/Kcnk3/Gpr3/Mchr1/Adra1b/Casr/Gpr17/Atp6v1a/Prkcb/Ryr3/Kcnma1/Ccl28/Selenot/Bnip3/Prnp/Slc8a3/Fam155a/…
positive regulation of ion transport	44/1183	242/15318	7.44876e-08	1.22106e-05	Apoe/Kif5b/Scn1b/Acsl6/Mapk9/Slc6a4/Ryr2/Drd1/Glrx/Hcn1/Fgf12/Arc/Camk2a/Fgf14/Dbi/Atp1b1/Grin1/Ntsr1/P2ry1/Npy2r/Pink1/Adcyap1r1/Atp2b2/Slc6a1/Agt/Thy1/Cck/Adrb1/P2ry12/Atp8a1/Ctss/Abcc8/Abcb1a/Htr2c/Adora1/Reln/Trpv3/Gjc2/Mchr1/Plcb1/Casr/Cntn1/Abat/Pcp4
synaptic transmission, GABAergic	17/1183	50/15318	9.38414e-08	1.48528e-05	Gabrg1/Clcn3/Kif5b/Clstn3/Gabra1/Gabra6/Dbi/Tacr1/Slc6a1/Pak1/Cntnap4/Phf24/Plcl1/Adora1/Npy5r/Adra1a/Gabrg3
response to toxin	49/1183	290/15318	1.48267e-07	2.26849e-05	Th/Glra1/Oprm1/Sod2/Atp1a2/Trpm2/Nol3/Endog/Crhr1/Scn1b/Slc6a4/Ngb/Drd1/Glrx/Nefl/Impact/Trpm6/Fas/Gk/Slc18a2/Hprt/Lypd1/Gpr37l1/Grin1/Slc7a11/Pink1/Gabrb1/Tacr1/Slc6a1/Mt3/Mt2/Mt1/Pon2/Gch1/Glra3/Tlr4/Drd5/Htr2c/Gjc2/Oprd1/Adra1b/Abat/Kcnma1/Slc22a8/Scn2b/Ttpa/Selenot/Ass1/Bnip3
transmission of nerve impulse	21/1183	76/15318	1.75121e-07	2.52729e-05	Glra1/P2rx5/Tnr/Cacnb4/Cacng2/Scn1b/Fkbp1b/Drd1/Cacna1i/Fgf12/Kcnc4/Agt/Scn7a/Drd5/Rapgef4/Ghsr/Grm7/Kcnd2/Kcnma1/Scn1a/Scn2a
amine transport	23/1183	89/15318	1.76194e-07	2.52729e-05	Th/Crhr1/Chga/Slc18a2/Ntsr1/P2ry1/Npy2r/Pink1/Slc6a1/Agt/Aqp9/Cck/P2ry12/Sv2a/Hrh3/Htr2c/Adora1/Npy5r/Ghsr/Prkcb/Grm7/Abat/Pcp4
amino acid transport	27/1183	117/15318	1.94622e-07	2.70701e-05	Ace2/Cacnb4/Slc13a3/Grm2/Slc1a1/Slc25a12/Ntsr1/Slc7a11/Slc6a1/Slc7a10/Pak1/Slc38a5/Agt/Cck/Slc6a20a/Slc32a1/Sv2a/Hrh3/Slc6a5/Htr2c/Adora1/Npy5r/Slc6a7/Grm7/Abat/Slc38a11/Slc7a14
potassium ion transport	39/1183	209/15318	2.01664e-07	2.72246e-05	Nalcn/Kif5b/Atp1a2/Slc12a5/Vip/Hcn2/Hcn1/Kcnk4/Kcnip2/Atp1b1/Kcnj3/Kcnc4/Kcnip4/Nsf/P2ry12/Kcnk9/Slc9a7/Kcnj9/Abcc8/Slc24a4/Adora1/Kcnj12/Kcna4/Kcnj6/Kcnj4/Kcnk13/Kcnk3/Kcnk12/Neto1/Kcnip1/Kcnq3/Kcnt1/Kcnj14/Kcnh7/Kcnd2/Kcnma1/Prnp/Kcnip3/Kcnb2
cellular potassium ion transport	34/1183	172/15318	2.96784e-07	3.784e-05	Nalcn/Atp1a2/Slc12a5/Hcn2/Hcn1/Kcnk4/Kcnip2/Atp1b1/Kcnj3/Kcnc4/Kcnip4/P2ry12/Kcnk9/Slc9a7/Kcnj9/Abcc8/Kcnj12/Kcna4/Kcnj6/Kcnj4/Kcnk13/Kcnk3/Kcnk12/Neto1/Kcnip1/Kcnq3/Kcnt1/Kcnj14/Kcnh7/Kcnd2/Kcnma1/Prnp/Kcnip3/Kcnb2
potassium ion transmembrane transport	34/1183	172/15318	2.96784e-07	3.784e-05	Nalcn/Atp1a2/Slc12a5/Hcn2/Hcn1/Kcnk4/Kcnip2/Atp1b1/Kcnj3/Kcnc4/Kcnip4/P2ry12/Kcnk9/Slc9a7/Kcnj9/Abcc8/Kcnj12/Kcna4/Kcnj6/Kcnj4/Kcnk13/Kcnk3/Kcnk12/Neto1/Kcnip1/Kcnq3/Kcnt1/Kcnj14/Kcnh7/Kcnd2/Kcnma1/Prnp/Kcnip3/Kcnb2
drug transport	33/1183	166/15318	3.85577e-07	4.78324e-05	Car4/Slc47a1/Slc13a3/Cygb/Slc6a4/Ngb/Amn/Drd1/Aqp4/Slc1a1/Rbp4/Slc18a2/Slc25a12/Ntsr1/Slc7a11/Npy2r/Pink1/Abcb1b/Slc7a10/Slc38a5/Agt/Tmem30a/Sfxn5/Slc6a20a/Slc32a1/Slc19a3/Slc6a5/Abcb1a/Htr2c/Ghsr/Prkcb/Abat/Pcp4
long-term synaptic potentiation	23/1183	93/15318	4.15829e-07	5.02277e-05	Apoe/Tnr/Crhr1/Grin2c/Gfap/Drd1/Rasgrf2/Arc/Serpine2/Dbi/Snap25/Prkcz/Pak1/Rab3a/Adrb1/Reln/Syt12/Nrgn/Camk2b/Lrrtm2/Prnp/Slc8a3/Mir124-2hg
vascular process in circulatory system	33/1183	167/15318	4.45594e-07	5.20585e-05	Apoe/Sod2/Atp1a2/Vip/Nts/Slc6a4/Chga/Drd1/Htr1a/Cbs/Nppc/P2ry1/Gclm/Rap1gds1/Tacr1/Grip2/Adm/Cx3cl1/Agt/Ptgs2/Mgll/Hrh2/Adrb1/Gch1/Il18/Drd5/Htr2c/Adora1/Adra1a/Adra1b/Casr/Hrh1/Kcnma1
carboxylic acid transport	41/1183	232/15318	4.53669e-07	5.20585e-05	Pparg/Apoe/Ace2/Cacnb4/Slc13a3/Acsl6/Mapk9/Grm2/Mpc1/Slc1a1/Rbp4/Slc25a12/Ntsr1/Slc7a11/Mfsd2a/Fabp3/Slc6a1/Slc7a10/Slco2b1/Pak1/Slc38a5/Agt/Aqp9/Cck/Slc16a1/Sfxn5/Hrh2/Kiss1r/Slc6a20a/Slc32a1/Sv2a/Hrh3/Slc6a5/Htr2c/Adora1/Npy5r/Slc6a7/Grm7/Abat/Slc38a11/Slc7a14
regulation of tube diameter	29/1183	137/15318	4.93693e-07	5.39536e-05	Apoe/Sod2/Atp1a2/Vip/Slc6a4/Chga/Drd1/Htr1a/Nppc/P2ry1/Rap1gds1/Tacr1/Grip2/Adm/Cx3cl1/Agt/Ptgs2/Mgll/Hrh2/Adrb1/Gch1/Drd5/Htr2c/Adora1/Adra1a/Adra1b/Casr/Hrh1/Kcnma1
NA	29/1183	137/15318	4.93693e-07	5.39536e-05	Apoe/Sod2/Atp1a2/Vip/Slc6a4/Chga/Drd1/Htr1a/Nppc/P2ry1/Rap1gds1/Tacr1/Grip2/Adm/Cx3cl1/Agt/Ptgs2/Mgll/Hrh2/Adrb1/Gch1/Drd5/Htr2c/Adora1/Adra1a/Adra1b/Casr/Hrh1/Kcnma1
organic acid transport	41/1183	233/15318	5.10403e-07	5.44826e-05	Pparg/Apoe/Ace2/Cacnb4/Slc13a3/Acsl6/Mapk9/Grm2/Mpc1/Slc1a1/Rbp4/Slc25a12/Ntsr1/Slc7a11/Mfsd2a/Fabp3/Slc6a1/Slc7a10/Slco2b1/Pak1/Slc38a5/Agt/Aqp9/Cck/Slc16a1/Sfxn5/Hrh2/Kiss1r/Slc6a20a/Slc32a1/Sv2a/Hrh3/Slc6a5/Htr2c/Adora1/Npy5r/Slc6a7/Grm7/Abat/Slc38a11/Slc7a14
activation of phospholipase C activity by G-protein coupled receptor protein signaling pathway coupled to IP3 second messenger	20/1183	76/15318	8.08634e-07	8.43553e-05	Oprm1/Crhr1/Esr1/Ntsr2/Chga/Drd1/Gng13/P2ry1/Hcrtr2/Kiss1r/Drd5/Htr2c/S1pr1/Chrm2/Adra1a/Oprd1/Adra1b/Casr/Gpr17/Hrh1
feeding behavior	23/1183	98/15318	1.12543e-06	0.000114794	Th/Oprm1/Ace2/Crhr1/Drd1/Htr1a/Grin1/P2ry1/Npy2r/Sgip1/Tacr1/Agt/Hcrtr2/Cck/Hrh3/Htr2c/Mrap2/Npy5r/Mc4r/Mchr1/Oprd1/Ghsr/Grm7
organic anion transport	51/1183	328/15318	1.15202e-06	0.000114952	Pparg/Car4/Apoe/Ace2/Cacnb4/Slc13a3/Acsl6/Slc22a4/Mapk9/Slc22a17/Grm2/Mpc1/Pitpnm1/Slc1a1/Rbp4/Slc4a10/Slc25a12/Ntsr1/Slc7a11/Mfsd2a/Fabp3/Slc6a1/Slc7a10/Slco2b1/Pak1/Slc38a5/Agt/Aqp9/Tmem30a/Cck/Slc16a1/Sfxn5/Hrh2/Kiss1r/Slc6a20a/Atp8a1/Slc32a1/Sv2a/Hrh3/Slc6a5/Abcb1a/Htr2c/Adora1/Npy5r/Slc6a7/Grm7/Abat/Slc4a4/Slc38a11/Slc22a8/Slc7a14
calcium ion transport	52/1183	338/15318	1.2579e-06	0.000122586	Nalcn/Atp1a2/Trpm2/Nol3/Cacnb4/Crhr1/Cacng2/Fkbp1b/Grin2c/Ryr2/Drd1/Camk2g/Cacna1i/Camk2a/Trpm6/Fgf14/Dbi/Atp1b1/Slc25a25/Grin1/Ntsr1/Ngf/Mcub/Atp2a2/Adcyap1r1/Atp2b2/Atp2b3/Agt/Thy1/Ptgs2/Ramp1/Myo5a/Adrb1/P2ry12/Opa1/Htr2c/Cacna2d4/Slc24a4/Trpv3/Gjc2/Adra1a/Mchr1/Oprd1/Casr/Prkcb/Hrh1/Ryr3/Camk2b/Prnp/Slc8a3/Fam155a/Ccr5
cytosolic calcium ion homeostasis	44/1183	267/15318	1.28195e-06	0.000122586	Oprm1/Atp1a2/Trpm2/Nol3/Crhr1/Esr1/Fkbp1b/Grin2c/Ryr2/Drd1/Cacna1i/Dbi/Grin1/Ntsr1/P2ry1/Ngf/Npy2r/Adcyap1r1/Tacr1/Atp2b2/Adm/Atp2b3/Agt/Thy1/Hcrtr2/Myo5a/Hrh3/Htr2c/S1pr1/Adra1a/Gpr6/Ric3/Kcnk3/Gpr3/Mchr1/Adra1b/Gpr17/Ryr3/Ccl28/Selenot/Prnp/Slc8a3/Fam155a/Ccr5
sensory perception of pain	25/1183	114/15318	1.50511e-06	0.000140989	Oprm1/Vip/Kcnk4/Grin1/Ntsr1/P2ry1/Ngf/Kcnc4/Npy2r/Tacr1/Ptgs2/Cck/Mgll/Adrb1/Phf24/Ctss/Tlr4/Il18/Htr2c/Adora1/Oprd1/Dlg2/Kcnd2/Scn1a/Kcnip3
regulation of hormone levels	60/1183	415/15318	1.63285e-06	0.000149896	Pparg/Slc5a5/Kif5b/Dio2/Trpm2/Hsd11b1/Crhr1/Esr1/Fkbp1b/Glrx/Srd5a1/Htr1a/Glud1/Chat/Sybu/Stxbp5l/Scg5/Ache/Sox8/Rbp4/Slc18a2/Sirt3/Ptprn/Acvr1c/Snap25/Pcsk2/P2ry1/Lrat/Tfr2/Tacr1/Adm/Atp6ap2/Hsd17b2/Agt/Bco2/Slc16a1/Myo5a/Kiss1r/Inhbb/Cpe/Pcsk1n/Abcc8/Abcb1a/Htr2c/Myrip/Adora1/Reln/Kcnj6/Mc4r/Gpr68/Rapgef4/Ghsr/Casr/Brsk2/Vsnl1/Abat/Pclo/Kcnma1/Ddo/Selenot
divalent metal ion transport	56/1183	382/15318	2.3453e-06	0.000211077	Nalcn/Atp1a2/Trpm2/Nol3/Cacnb4/Crhr1/Cacng2/Fkbp1b/Grin2c/Ryr2/Drd1/Camk2g/Cacna1i/Camk2a/Trpm6/Fgf14/Dbi/Atp1b1/Slc25a25/Grin1/Ntsr1/Ngf/Mcub/Atp2a2/Adcyap1r1/Atp2b2/Atp2b3/Mt3/Agt/Thy1/Ptgs2/Ramp1/Myo5a/Adrb1/P2ry12/Slc39a12/Opa1/Nipal2/Htr2c/Cacna2d4/Slc24a4/Trpv3/Gjc2/Adra1a/Nipa1/Mchr1/Oprd1/Casr/Prkcb/Hrh1/Ryr3/Camk2b/Prnp/Slc8a3/Fam155a/Ccr5
gamma-aminobutyric acid transport	9/1183	18/15318	2.43179e-06	0.000214652	Cacnb4/Ntsr1/Slc6a1/Pak1/Slc32a1/Sv2a/Hrh3/Htr2c/Abat
divalent inorganic cation transport	56/1183	384/15318	2.76323e-06	0.000239306	Nalcn/Atp1a2/Trpm2/Nol3/Cacnb4/Crhr1/Cacng2/Fkbp1b/Grin2c/Ryr2/Drd1/Camk2g/Cacna1i/Camk2a/Trpm6/Fgf14/Dbi/Atp1b1/Slc25a25/Grin1/Ntsr1/Ngf/Mcub/Atp2a2/Adcyap1r1/Atp2b2/Atp2b3/Mt3/Agt/Thy1/Ptgs2/Ramp1/Myo5a/Adrb1/P2ry12/Slc39a12/Opa1/Nipal2/Htr2c/Cacna2d4/Slc24a4/Trpv3/Gjc2/Adra1a/Nipa1/Mchr1/Oprd1/Casr/Prkcb/Hrh1/Ryr3/Camk2b/Prnp/Slc8a3/Fam155a/Ccr5
NA	21/1183	89/15318	2.97548e-06	0.000252916	Atp1a2/Slc6a4/Chga/Drd1/Htr1a/Rap1gds1/Tacr1/Grip2/Adm/Cx3cl1/Agt/Ptgs2/Mgll/Hrh2/Drd5/Htr2c/Adora1/Adra1a/Adra1b/Casr/Hrh1
regulation of postsynaptic membrane potential	22/1183	97/15318	3.51383e-06	0.000293245	Glra1/Sez6/Oprm1/Gabrg1/Gabra1/Gabra6/Grin2c/Mapk8ip2/Fgf14/Grin1/Ntsr1/Npy2r/Prkcz/Cx3cl1/Adrb1/Adora1/Reln/Neto1/Gabrg3/Abat/Kcnd2/Syne1
NA	27/1183	135/15318	3.82541e-06	0.000313547	Kif5b/Trim9/Amph/Synj1/Prepl/Syt2/Snap25/Napb/Dnajc6/Atp2a2/Sh3gl3/Syt3/Syp/Rab3a/Snap91/Rims4/Dnm3/Syt12/Doc2a/Cadps/Sytl5/Pclo/Unc13c/Ap3b2/Rap1a/Syt11/Kif5a
NA	29/1183	151/15318	3.97493e-06	0.000320087	Pparg/Apoe/Sec14l2/Mid1ip1/Mapk9/Chga/Entpd5/Drd1/Gpd1/Nppc/Lpgat1/Ntsr1/P2ry1/Pink1/Adcyap1r1/Dgat2/Adm/Agt/Elovl5/Ptgs2/Ramp1/Adrb1/Gucy1a2/Mrap2/Gpr3/Adra1b/Ghsr/Abcd2/Rit2
regulation of cyclic nucleotide metabolic process	18/1183	70/15318	4.08134e-06	0.000322989	Oprm1/Apoe/Crhr1/Chga/Cap2/Drd1/Cbs/Nppc/Adm/Ramp1/Adrb1/P2ry13/Hrh3/Gpr176/Gucy1a2/Mrap2/Gpr3/Rit2
synaptic transmission, glutamatergic	22/1183	98/15318	4.20521e-06	0.000327151	Grik3/Clcn3/Clstn3/Tnr/Cacnb4/Cacng2/Drd1/Mapk8ip2/Grm2/Gria4/Serpine2/Grin1/Napb/Npy2r/Slc17a6/Pak1/Ptgs2/Gria2/Adora1/Reln/Grm7/Unc13c
nucleoside phosphate metabolic process	67/1183	496/15318	4.57232e-06	0.000349782	Dlat/Gmpr/Oprm1/Apoe/Eno2/Atp6v1b2/Atp1a2/Entpd2/Hsd11b1/Aldoc/Cacnb4/Crhr1/Smpdl3a/Mdh1/Cmpk2/Dld/Chga/Pfkp/Entpd5/Cap2/Drd1/Pdhb/Rrm2b/Ndufb9/Gpd1/Mpc1/Enpp5/Cbs/Nudt12/Prdx5/Hprt/Ndufs1/Nppc/Atp1b1/Ak1/Slc25a25/Idh3b/Cda/Pink1/Slc25a33/Atp2b2/Aldoa/Adm/Idh3a/Me1/Ramp1/Adrb1/P2ry13/Tigar/Opa1/Ak5/Hrh3/Adk/Gpr176/Htr2c/Gucy1a2/Nmnat2/Mrap2/Chchd10/Gpr3/Atp6v1a/Nt5c1a/Rit2/Pde1a/Cycs/COX1/Pde11a
neurotransmitter metabolic process	25/1183	121/15318	4.7189e-06	0.000350439	Th/Oprm1/Tph2/Sod2/H2-M3/Esr1/Mapk9/Aldh6a1/Htr1a/Chat/Ache/Hnmt/Atp2b2/Gla/Agt/Ptgs2/Upb1/Aldh5a1/Gch1/Enpp6/Tlr4/Hrh1/Abat/Gad1/Ass1
elevation of cytosolic calcium ion concentration	39/1183	236/15318	4.7336e-06	0.000350439	Oprm1/Trpm2/Nol3/Crhr1/Esr1/Fkbp1b/Grin2c/Ryr2/Drd1/Cacna1i/Dbi/Grin1/Ntsr1/P2ry1/Ngf/Npy2r/Adcyap1r1/Tacr1/Adm/Agt/Thy1/Myo5a/Hrh3/Htr2c/S1pr1/Adra1a/Gpr6/Ric3/Gpr3/Mchr1/Adra1b/Gpr17/Ryr3/Ccl28/Selenot/Prnp/Slc8a3/Fam155a/Ccr5
mating behavior	10/1183	24/15318	5.22161e-06	0.000376435	Th/Drd1/Hexb/Mapk8ip2/Fuom/Serpine2/Grin1/Pgr/Drd5/Dmrta1
multicellular organismal response to stress	20/1183	85/15318	5.33078e-06	0.000376435	Apoe/Crhr1/Lrp11/Drd1/Htr1a/Mapk8ip2/Spire1/Lypd1/Dbi/Npy2r/Tacr1/Ret/Cck/Adrb1/Gch1/Htr2c/Vwa1/Reln/Grm7/Kcnip3
regulation of amine transport	20/1183	85/15318	5.33078e-06	0.000376435	Crhr1/Chga/Ntsr1/P2ry1/Npy2r/Pink1/Slc6a1/Agt/Cck/P2ry12/Sv2a/Hrh3/Htr2c/Adora1/Npy5r/Ghsr/Prkcb/Grm7/Abat/Pcp4
regulation of cAMP metabolic process	15/1183	52/15318	5.5654e-06	0.000377018	Oprm1/Crhr1/Chga/Cap2/Drd1/Nppc/Adm/Ramp1/Adrb1/P2ry13/Hrh3/Gpr176/Mrap2/Gpr3/Rit2
second-messenger-mediated signaling	42/1183	264/15318	5.5705e-06	0.000377018	Oprm1/Apoe/Aplp1/Trpm2/Crhr1/Vip/Fkbp1b/Chga/Ryr2/Drd1/Ppp3cc/Dmtn/Trem2/Atp1b1/Npy2r/Atp2a2/Adcyap1r1/Adm/Mt2/Mt1/Ppp3r1/Rxfp1/Ramp1/Myo5a/Adrb1/Kiss1r/Gpr101/Drd5/Rcan2/Htr2c/Mrap2/Adra1a/Gpr61/Mc4r/Rapgef4/Adra1b/Ncald/Rit2/Gnai1/Pclo/Prnp/Ccr5
cyclic nucleotide metabolic process	23/1183	107/15318	5.59341e-06	0.000377018	Oprm1/Apoe/Cacnb4/Crhr1/Chga/Cap2/Drd1/Cbs/Nppc/Atp2b2/Adm/Ramp1/Adrb1/P2ry13/Hrh3/Gpr176/Htr2c/Gucy1a2/Mrap2/Gpr3/Rit2/Pde1a/Pde11a
neurotransmitter secretion	26/1183	130/15318	5.74973e-06	0.000377018	Lin7b/Syn2/Trim9/Synj1/Prepl/Camk2a/Syt2/Snap25/Napb/Ngf/Kcnc4/Atp2a2/Syt3/Pak1/Rab3a/Snap91/Rims4/Htr2c/Syt12/Doc2a/Cadps/Sytl5/Pclo/Unc13c/Rap1a/Syt11
NA	26/1183	130/15318	5.74973e-06	0.000377018	Lin7b/Syn2/Trim9/Synj1/Prepl/Camk2a/Syt2/Snap25/Napb/Ngf/Kcnc4/Atp2a2/Syt3/Pak1/Rab3a/Snap91/Rims4/Htr2c/Syt12/Doc2a/Cadps/Sytl5/Pclo/Unc13c/Rap1a/Syt11
exocytosis	46/1183	301/15318	6.12249e-06	0.000395806	Lin7b/Scrn3/Vmp1/Crhr1/Trim9/Chga/Glrx/Scamp1/Rab3c/Dmtn/Syngr1/Cacna1i/Stxbp5l/Synj1/Prepl/Rab27b/Syt2/Snap25/Napb/Atp2a2/Syt3/Pak1/Itgam/Lamp1/Rab3a/Lgi3/Nsf/Pla2g3/Myo5a/Rims4/Scamp5/Stxbp6/Rapgef4/Syt12/Doc2a/Brsk2/Cadps/Sytl5/Vsnl1/Rab31/Pclo/Unc13c/Syt10/Rap1a/Syt11/Cdk5r2
sodium ion transport	32/1183	179/15318	6.31302e-06	0.000402455	Nalcn/Slc5a5/Kif5b/Atp1a2/Trpm2/Slc13a3/Scn1b/Hcn2/Slc22a4/Hecw1/Glrx/Hcn1/Fgf12/Fgf14/Serpine2/Atp1b1/Slc4a10/Slc20a1/Slc17a6/Scn7a/Slc9a7/Slc24a4/Neto1/Plcb1/Cntn1/Slc4a4/Slc38a11/Scn1a/Nkain2/Scn2b/Scn2a/Slc8a3
calcium ion-dependent exocytosis	23/1183	108/15318	6.59547e-06	0.000414702	Trim9/Cacna1i/Synj1/Prepl/Syt2/Snap25/Napb/Atp2a2/Syt3/Rab3a/Rims4/Scamp5/Rapgef4/Syt12/Doc2a/Cadps/Sytl5/Pclo/Unc13c/Syt10/Rap1a/Syt11/Cdk5r2
NA	27/1183	139/15318	6.79391e-06	0.000421406	Lin7b/Syn2/Slc6a4/Trim9/Synj1/Prepl/Camk2a/Syt2/Snap25/Napb/Ngf/Kcnc4/Atp2a2/Syt3/Pak1/Rab3a/Snap91/Rims4/Htr2c/Syt12/Doc2a/Cadps/Sytl5/Pclo/Unc13c/Rap1a/Syt11
regulation of action potential	25/1183	125/15318	8.6447e-06	0.000515314	Nalcn/Glra1/P2rx5/Cacnb4/Scn1b/Fkbp1b/Ryr2/Drd1/Hcn1/Cacna1i/Fgf12/Ntsr1/Kcnc4/Atp2a2/Tacr1/Scn7a/Adra1a/Rapgef4/Kcnip1/Kcnd2/Kcnma1/Scn1a/Gjd2/Scn2b/Scn2a
memory	25/1183	125/15318	8.6447e-06	0.000515314	Th/Apoe/Crhr1/Slc6a4/Drd1/Chat/Grin1/Snap25/Ngf/Prkcz/Tacr1/Ptgs2/Hrh2/Adrb1/Lmx1b/Hrh3/Cyp7b1/Rcan2/Abcc8/Reln/Neto1/Plcb1/Hrh1/Grm7/Slc8a3
NA	25/1183	125/15318	8.6447e-06	0.000515314	Kif5b/Trim9/Synj1/Prepl/Syt2/Snap25/Napb/Atp2a2/Syt3/Rab3a/Snap91/Rims4/Magi2/Dnm3/Syt12/Doc2a/Cadps/Sytl5/Pclo/Unc13c/Ap3b2/Rap1a/Syt11/Kif5a/Syndig1
nucleotide metabolic process	65/1183	487/15318	9.41602e-06	0.00054825	Dlat/Gmpr/Oprm1/Apoe/Eno2/Atp6v1b2/Atp1a2/Hsd11b1/Aldoc/Cacnb4/Crhr1/Mdh1/Cmpk2/Dld/Chga/Pfkp/Entpd5/Cap2/Drd1/Pdhb/Rrm2b/Ndufb9/Gpd1/Mpc1/Enpp5/Cbs/Nudt12/Prdx5/Hprt/Ndufs1/Nppc/Atp1b1/Ak1/Slc25a25/Idh3b/Cda/Pink1/Slc25a33/Atp2b2/Aldoa/Adm/Idh3a/Me1/Ramp1/Adrb1/P2ry13/Tigar/Opa1/Ak5/Hrh3/Adk/Gpr176/Htr2c/Gucy1a2/Nmnat2/Mrap2/Chchd10/Gpr3/Atp6v1a/Nt5c1a/Rit2/Pde1a/Cycs/COX1/Pde11a
cAMP metabolic process	18/1183	74/15318	9.50896e-06	0.00054825	Oprm1/Cacnb4/Crhr1/Chga/Cap2/Drd1/Nppc/Adm/Ramp1/Adrb1/P2ry13/Hrh3/Gpr176/Mrap2/Gpr3/Rit2/Pde1a/Pde11a
regulation of neurological system process	19/1183	81/15318	9.55555e-06	0.00054825	Glra1/Oprm1/Tnr/Vip/Fgf12/Ntsr1/Kcnc4/Npy2r/Agt/Cck/Mgll/Mag/Ctss/Tlr4/Htr2c/Adora1/Rapgef4/Oprd1/Ghsr
adult behavior	29/1183	158/15318	1.00167e-05	0.000567612	Glra1/Sez6/Oprm1/Clcn3/Atp1a2/Cacnb4/Crhr1/Drd1/Chat/Fgf12/Fgf14/Grin1/Ntsr1/Ngf/Glrb/Sez6l2/Abhd12/Cntnap2/Adam22/Htr2c/Oprd1/Adra1b/Ghsr/Cntn2/Grm7/Abat/Cend1/Kcnma1/Scn1a
adult locomotory behavior	21/1183	96/15318	1.06095e-05	0.00058672	Glra1/Sez6/Clcn3/Atp1a2/Cacnb4/Drd1/Chat/Fgf12/Fgf14/Grin1/Ntsr1/Ngf/Glrb/Sez6l2/Abhd12/Adam22/Oprd1/Cntn2/Cend1/Kcnma1/Scn1a
regulation of neurotransmitter transport	21/1183	96/15318	1.06095e-05	0.00058672	Slc6a4/Gfap/Htr1a/Prepl/Camk2a/Slc18a2/Napb/Ntsr1/Ngf/Kcnc4/Atp2a2/Slc6a1/Gpm6b/Rab3a/Rims4/Sv2a/Hrh3/Htr2c/Syt12/Abat/Rap1a
blood circulation	55/1183	393/15318	1.16829e-05	0.000638389	Th/Pparg/Mybpc3/Apoe/Sod2/Atp1a2/Ace2/Scn1b/Vip/Nts/Fkbp1b/Slc6a4/Chga/Ryr2/Drd1/Htr1a/Cbs/Slc1a1/Nppc/Atp1b1/F5/Ntsr1/P2ry1/Gclm/Rap1gds1/Atp2a2/Tacr1/Grip2/Adm/Atp6ap2/Cx3cl1/Agt/Ptgs2/Mgll/Hrh2/Adrb1/Gch1/Hrh3/Il18/Drd5/Htr2c/Adora1/Npy5r/Chrm2/Adra1a/Adra1b/Ncald/Casr/Hrh1/Abat/Kl/Hopx/Kcnma1/Scn1a/Scn2b
synapse organization	48/1183	328/15318	1.27884e-05	0.000690572	Sez6/Sept7/Apoe/Clstn3/Tnr/Cacnb4/Cacng2/Htr1a/Chat/Sybu/Il1rap/Arc/Ache/Cdh9/Ngef/Fcgr2b/Grin1/Itpka/Glrb/Atp2b2/Sez6l2/Pak1/Gpm6a/Rab3a/Il10ra/Nptn/Arhgap44/Myo5a/Lrrn1/Zfp365/Opa1/Glra3/Lmx1b/Magi2/Dnm3/Reln/Lrrtm3/Dok7/C1ql1/Abhd17b/Ghsr/Cntn2/Camk2b/Pclo/Unc13c/Lrrtm2/Syndig1/Prnp
regulation of calcium ion-dependent exocytosis	18/1183	76/15318	1.41404e-05	0.000754703	Trim9/Cacna1i/Prepl/Syt2/Napb/Atp2a2/Syt3/Rab3a/Rims4/Scamp5/Syt12/Doc2a/Cadps/Sytl5/Syt10/Rap1a/Syt11/Cdk5r2
regulation of nucleotide metabolic process	26/1183	137/15318	1.54117e-05	0.000813101	Oprm1/Apoe/Hsd11b1/Crhr1/Chga/Entpd5/Cap2/Drd1/Gpd1/Cbs/Nppc/Cda/Pink1/Slc25a33/Adm/Me1/Ramp1/Adrb1/P2ry13/Tigar/Hrh3/Gpr176/Gucy1a2/Mrap2/Gpr3/Rit2
circulatory system process	55/1183	397/15318	1.57019e-05	0.000818996	Th/Pparg/Mybpc3/Apoe/Sod2/Atp1a2/Ace2/Scn1b/Vip/Nts/Fkbp1b/Slc6a4/Chga/Ryr2/Drd1/Htr1a/Cbs/Slc1a1/Nppc/Atp1b1/F5/Ntsr1/P2ry1/Gclm/Rap1gds1/Atp2a2/Tacr1/Grip2/Adm/Atp6ap2/Cx3cl1/Agt/Ptgs2/Mgll/Hrh2/Adrb1/Gch1/Hrh3/Il18/Drd5/Htr2c/Adora1/Npy5r/Chrm2/Adra1a/Adra1b/Ncald/Casr/Hrh1/Abat/Kl/Hopx/Kcnma1/Scn1a/Scn2b
gamma-aminobutyric acid secretion	8/1183	17/15318	1.59724e-05	0.000823747	Cacnb4/Ntsr1/Slc6a1/Pak1/Sv2a/Hrh3/Htr2c/Abat
multicellular organismal signaling	24/1183	122/15318	1.73888e-05	0.000886828	Glra1/P2rx5/Ace2/Tnr/Cacnb4/Cacng2/Scn1b/Fkbp1b/Ryr2/Drd1/Cacna1i/Fgf12/Kcnc4/Agt/Scn7a/Drd5/Rapgef4/Ghsr/Grm7/Kcnd2/Kcnma1/Scn1a/Scn2b/Scn2a
negative regulation of amine transport	10/1183	27/15318	1.81235e-05	0.000914143	Crhr1/Chga/P2ry1/P2ry12/Hrh3/Adora1/Npy5r/Ghsr/Grm7/Abat
regulated secretory pathway	31/1183	180/15318	1.89723e-05	0.000946552	Crhr1/Trim9/Chga/Dmtn/Syngr1/Cacna1i/Synj1/Prepl/Syt2/Snap25/Napb/Atp2a2/Syt3/Itgam/Lamp1/Rab3a/Pla2g3/Rims4/Scamp5/Rapgef4/Syt12/Doc2a/Cadps/Sytl5/Rab31/Pclo/Unc13c/Syt10/Rap1a/Syt11/Cdk5r2
ammonium ion metabolic process	27/1183	147/15318	1.9773e-05	0.000975892	Th/Abhd3/Tph2/Smpdl3a/Slc22a4/Drd1/Htr1a/Plpp1/Chat/Ache/Pla2g7/Hprt/Dbi/Hnmt/Lrat/Fabp3/Atp2b2/Acer3/Itgam/Pla2g3/Smpd1/Gch1/Enpp6/Cept1/Htr2c/Bbox1/Abat
regulation of exocytosis	31/1183	181/15318	2.12352e-05	0.00102851	Crhr1/Trim9/Glrx/Rab3c/Cacna1i/Stxbp5l/Prepl/Rab27b/Syt2/Napb/Atp2a2/Syt3/Itgam/Lamp1/Rab3a/Lgi3/Nsf/Myo5a/Rims4/Scamp5/Rapgef4/Syt12/Doc2a/Cadps/Sytl5/Vsnl1/Pclo/Syt10/Rap1a/Syt11/Cdk5r2
acidic amino acid transport	14/1183	51/15318	2.12872e-05	0.00102851	Slc13a3/Grm2/Slc1a1/Slc25a12/Ntsr1/Slc7a11/Slc6a1/Pak1/Cck/Hrh3/Adora1/Npy5r/Grm7/Abat
synaptic vesicle transport	23/1183	116/15318	2.26484e-05	0.00107171	Kif5b/Trim9/Synj1/Prepl/Syt2/Snap25/Napb/Atp2a2/Syt3/Rab3a/Snap91/Rims4/Dnm3/Syt12/Doc2a/Cadps/Sytl5/Pclo/Unc13c/Ap3b2/Rap1a/Syt11/Kif5a
NA	23/1183	116/15318	2.26484e-05	0.00107171	Kif5b/Trim9/Synj1/Prepl/Syt2/Snap25/Napb/Atp2a2/Syt3/Rab3a/Snap91/Rims4/Dnm3/Syt12/Doc2a/Cadps/Sytl5/Pclo/Unc13c/Ap3b2/Rap1a/Syt11/Kif5a
monoamine transport	18/1183	79/15318	2.48912e-05	0.00116582	Crhr1/Slc6a4/Chga/Drd1/Htr1a/Slc18a2/P2ry1/Npy2r/Pink1/Gpm6b/Agt/P2ry12/Hrh3/Ghsr/Prkcb/Cadps/Abat/Pcp4
regulation of cyclic nucleotide biosynthetic process	14/1183	52/15318	2.70795e-05	0.0012555	Oprm1/Apoe/Crhr1/Cap2/Drd1/Nppc/Ramp1/Adrb1/P2ry13/Hrh3/Gpr176/Gucy1a2/Mrap2/Rit2
monocarboxylic acid metabolic process	57/1183	425/15318	2.87513e-05	0.00131969	Dlat/Pparg/Abhd3/Eno2/Mid1ip1/Lpl/Aldoc/Echdc1/Pex7/Acsl6/Mapk9/Dld/Aspa/Cygb/Pfkp/Entpd5/Pdhb/Gpd1/Mpc1/Hagh/Cyp4f14/Asrgl1/Gpam/Gk/Dbi/Lpgat1/Phyh/Acss2/Fabp3/Fam213b/Asns/Aldoa/Dgat2/Agt/Bco2/Elovl4/Acsbg1/Elovl5/Me1/Ptgs2/Mgll/Pla2g3/Myo5a/Acot11/Hacd2/Aldh5a1/Aspg/Tigar/Degs1/Cyp7b1/Cyp2s1/Ghsr/Abcd2/Abat/Hadhb/Haghl/Gad1
cAMP-mediated signaling	22/1183	110/15318	2.94508e-05	0.00133841	Oprm1/Aplp1/Crhr1/Vip/Chga/Drd1/Npy2r/Adcyap1r1/Adm/Rxfp1/Ramp1/Adrb1/Gpr101/Drd5/Mrap2/Adra1a/Gpr61/Mc4r/Rapgef4/Adra1b/Gnai1/Pclo
NA	20/1183	95/15318	3.09254e-05	0.00139164	Glra1/Sez6/Oprm1/Gabrg1/Gabra1/Gabra6/Grin2c/Mapk8ip2/Grin1/Ntsr1/Npy2r/Prkcz/Cx3cl1/Adrb1/Adora1/Reln/Neto1/Gabrg3/Abat/Syne1
NA	30/1183	176/15318	3.14859e-05	0.00140311	Glra1/Gabrg1/Clcn3/Gabra1/Slc12a5/Slc13a3/Acsl6/Gabra6/Mpc1/Slc1a1/Rbp4/Slc25a12/Slc20a1/Ntsr1/Slc7a11/Glrb/Gabrb1/Slc7a10/Slc38a5/Agt/Slc16a1/Slc6a20a/Slc32a1/Glra3/Slc6a5/Abcb1a/Slc6a7/Gabrg3/Slc38a11/Prnp
cyclic-nucleotide-mediated signaling	23/1183	119/15318	3.47064e-05	0.00153175	Oprm1/Apoe/Aplp1/Crhr1/Vip/Chga/Drd1/Npy2r/Adcyap1r1/Adm/Rxfp1/Ramp1/Adrb1/Gpr101/Drd5/Mrap2/Adra1a/Gpr61/Mc4r/Rapgef4/Adra1b/Gnai1/Pclo
synaptic vesicle exocytosis	18/1183	81/15318	3.56236e-05	0.00155726	Trim9/Synj1/Prepl/Syt2/Snap25/Napb/Atp2a2/Syt3/Rab3a/Rims4/Syt12/Doc2a/Cadps/Sytl5/Pclo/Unc13c/Rap1a/Syt11
response to metal ion	33/1183	204/15318	3.88167e-05	0.00168084	Glra1/Pparg/Trpm2/Mapk9/Fos/Ryr2/Hcn1/Glud1/Dmtn/Tfrc/Fas/Nptx1/Slc25a12/Gatm/Tfr2/Syt3/Mt3/Mt2/Mt1/Aqp9/Rasgrp2/Cpne7/Tigar/Glra3/Abcc8/Casr/Abat/Camk2b/Kcnma1/S100a16/Ass1/Bnip3/Prnp
sensory perception	55/1183	410/15318	3.92878e-05	0.00168534	Th/Glra1/Oprm1/Lpo/Cacnb4/Vip/Ngb/Hexb/Aqp4/Kcnk4/Rbp4/Gng13/Serpine2/Grin1/Ntsr1/P2ry1/Ngf/Kcnc4/Lrat/Npy2r/Glrb/Crybb1/Tacr1/Atp2b2/Rab3a/Ptgs2/Cck/Bfsp2/Mgll/Myo5a/Adrb1/Dcdc2a/Phf24/Opa1/Ctss/Tlr4/Il18/Htr2c/Cacna2d4/Slc24a4/Adora1/Oprd1/Tmem150c/Dlg2/Grm7/Kcnd2/Ppef1/Kcnma1/Syt10/Scn1a/Gjd2/Prcd/Kcnip3/Olfr287/Mir124-2hg
regulation of sensory perception of pain	12/1183	41/15318	4.09183e-05	0.00172307	Oprm1/Vip/Ntsr1/Kcnc4/Npy2r/Cck/Mgll/Ctss/Tlr4/Htr2c/Adora1/Oprd1
regulation of sensory perception	12/1183	41/15318	4.09183e-05	0.00172307	Oprm1/Vip/Ntsr1/Kcnc4/Npy2r/Cck/Mgll/Ctss/Tlr4/Htr2c/Adora1/Oprd1
gamma-aminobutyric acid signaling pathway	9/1183	24/15318	4.27403e-05	0.00178344	Gabrg1/Gabra1/Cacnb4/Gabra6/Gabrb1/Phf24/Plcl1/Gabbr2/Gabrg3
calcium ion transmembrane transport	36/1183	232/15318	4.38823e-05	0.00181459	Nalcn/Atp1a2/Trpm2/Nol3/Cacnb4/Crhr1/Cacng2/Fkbp1b/Grin2c/Ryr2/Drd1/Trpm6/Fgf14/Dbi/Atp1b1/Slc25a25/Grin1/Ntsr1/Ngf/Mcub/Atp2a2/Atp2b2/Thy1/Myo5a/P2ry12/Opa1/Htr2c/Cacna2d4/Slc24a4/Trpv3/Gjc2/Ryr3/Prnp/Slc8a3/Fam155a/Ccr5
inhibition of adenylate cyclase activity by G-protein signaling pathway	15/1183	61/15318	4.52918e-05	0.00185616	Oprm1/Htr1a/Gpr37l1/P2ry1/Npy2r/P2ry12/Gpr176/Adora1/S1pr1/Chrm2/Oprd1/Htr1f/Casr/Hrh1/Grm7
lipid catabolic process	35/1183	224/15318	4.81695e-05	0.00195662	Abhd3/Pla1a/Apoe/Neu1/Rarres2/Lpl/Hsd11b1/Smpdl3a/Echdc1/Pex7/Cyp46a1/Drd1/Hexb/Hrasls/Pla2g7/Cidea/Dbi/Phyh/Gpcpd1/Nceh1/Gla/Mt3/Abhd12/Bco2/Mgll/Neu4/Smpd1/Aspg/Enpp6/Adora1/Pla2g4e/Plcb1/Abcd2/Hadhb/Plcxd2
reproductive behavior	11/1183	36/15318	5.50282e-05	0.00221561	Th/Npas1/Drd1/Hexb/Mapk8ip2/Fuom/Serpine2/Grin1/Pgr/Drd5/Dmrta1
NA	41/1183	281/15318	5.74776e-05	0.00229411	Oprm1/Kif5b/Atp1a2/Nol3/Cacnb4/Crhr1/Cacng2/Scn1b/Fkbp1b/Hecw1/Ryr2/Drd1/Glrx/Rasgrf2/Hcn1/Fgf12/Arc/Mapk8ip2/Kcnip2/Fgf14/Dbi/Atp1b1/Ntsr1/Ngf/Pink1/Kcnip4/Agt/Thy1/Myo5a/Adrb1/Ctss/Abcc8/Reln/Gjc2/Neto1/Plcb1/Kcnip1/Scn2b/Prnp/Kcnip3/Shisa8
associative learning	18/1183	84/15318	5.94457e-05	0.00231234	Atp1a2/Tnr/Crhr1/Nts/Drd1/Grin1/Snap25/Tacr1/Hrh2/Dcdc2a/Ndrg4/Drd5/Abcc8/Reln/Neto1/Adra1b/Hrh1/Grm7
neurotransmitter biosynthetic process	18/1183	84/15318	5.94457e-05	0.00231234	Th/Oprm1/Tph2/Sod2/H2-M3/Esr1/Mapk9/Chat/Gla/Agt/Ptgs2/Upb1/Gch1/Tlr4/Hrh1/Abat/Gad1/Ass1
vasoconstriction	18/1183	84/15318	5.94457e-05	0.00231234	Atp1a2/Slc6a4/Drd1/Htr1a/Rap1gds1/Tacr1/Grip2/Adm/Cx3cl1/Agt/Ptgs2/Hrh2/Drd5/Htr2c/Adra1a/Adra1b/Casr/Hrh1
monocarboxylic acid transport	22/1183	115/15318	5.99583e-05	0.00231268	Pparg/Apoe/Cacnb4/Acsl6/Mapk9/Mpc1/Rbp4/Ntsr1/Mfsd2a/Fabp3/Slc6a1/Slco2b1/Pak1/Aqp9/Slc16a1/Hrh2/Kiss1r/Slc32a1/Sv2a/Hrh3/Htr2c/Abat
hormone transport	42/1183	292/15318	6.55344e-05	0.00250669	Pparg/Kif5b/Dio2/Trpm2/Crhr1/Fkbp1b/Glrx/Htr1a/Glud1/Sybu/Stxbp5l/Scg5/Rbp4/Slc18a2/Sirt3/Ptprn/Acvr1c/Snap25/P2ry1/Tfr2/Tacr1/Adm/Agt/Slc16a1/Myo5a/Kiss1r/Inhbb/Abcc8/Abcb1a/Htr2c/Myrip/Adora1/Mc4r/Gpr68/Rapgef4/Ghsr/Casr/Brsk2/Vsnl1/Abat/Pclo/Selenot
receptor-mediated endocytosis	30/1183	183/15318	6.67262e-05	0.00252413	Cav2/Apoe/Fcgr1/Cacng2/Amn/Tfrc/Synj1/Ache/Fcgr2b/Snap25/Napb/Sgip1/Dnajc6/Tfr2/Adm/Snap91/Gria2/Nsf/Ramp1/Magi2/Dnm3/Cltb/Siglech/Cntn2/Rab31/Syt11/Lrrtm2/Lmbrd1/Grem1/Syne1
response to dietary excess	8/1183	20/15318	6.70903e-05	0.00252413	Pparg/Apoe/Slc25a25/Acvr1c/Sgip1/Adrb1/Pcsk1n/Mc4r
regulation of neuronal synaptic plasticity	15/1183	63/15318	6.77461e-05	0.00252809	Drd1/Syngr1/Arc/Camk2a/Fcgr2b/Grin1/Ncdn/Syp/Rab3a/Agt/Drd5/Neto1/Cntn2/Camk2b/Shisa8
regulation of gamma-aminobutyric acid secretion	6/1183	11/15318	6.89739e-05	0.0025457	Ntsr1/Slc6a1/Sv2a/Hrh3/Htr2c/Abat
vesicle localization	32/1183	201/15318	6.93273e-05	0.0025457	Kif5b/Trim9/Sybu/Synj1/Prepl/Rab27b/Syt2/Snap25/Napb/Prkcz/Atp2a2/Dync1i1/Syt3/Rab3a/Mobp/Snap91/Myo5a/Rims4/Magi2/Dnm3/Myrip/Syt12/Doc2a/Cadps/Sytl5/Pclo/Unc13c/Ap3b2/Rap1a/Syt11/Kif5a/Syndig1
positive regulation of cyclic nucleotide metabolic process	11/1183	37/15318	7.28871e-05	0.00265517	Apoe/Chga/Drd1/Nppc/Adm/Ramp1/Adrb1/Gucy1a2/Mrap2/Gpr3/Rit2
developmental maturation	37/1183	247/15318	7.4436e-05	0.00269025	Pparg/Sez6/Clcn3/Dld/Sybu/Sox8/Kcnip2/Ptprn/Nppc/Myoc/Grin1/Ngf/Ret/Sez6l2/Il15/Rab3a/Pgr/Barx2/Ptgs2/Bfsp2/Myo5a/Opa1/Cntnap2/Reln/S1pr1/C1ql1/Plcb1/Dlg2/Cntn2/Fgfr3/Rnd1/Camk2b/Cend1/Unc13c/Kcnma1/Grem1/Cdk5r2
NA	49/1183	361/15318	7.59637e-05	0.00272401	Th/Slc5a5/Apoe/Sec14l2/Tph2/Dio2/Qdpr/Pnpo/Cyp46a1/Drd1/Htr1a/Plpp1/Synj1/Hagh/Rbp4/Gk/Got1/Hprt/Hsd17b7/Itpka/Ntsr1/P2ry1/Lrat/Coq3/Adcyap1r1/Atp2b2/Dgat2/Acer3/Itgam/Msmo1/Mt3/Sc5d/Lss/Gde1/Myo5a/Gch1/Tigar/Mtmr7/Cyp7b1/Apoc1/Htr2c/Reln/Kcnj6/Plcb1/Abat/Kl/Haghl/Kcnma1/Ttpa
fear response	13/1183	50/15318	7.76028e-05	0.00276122	Apoe/Crhr1/Drd1/Htr1a/Mapk8ip2/Spire1/Lypd1/Dbi/Npy2r/Cck/Adrb1/Htr2c/Grm7
hormone secretion	41/1183	285/15318	7.93811e-05	0.00280276	Pparg/Kif5b/Dio2/Trpm2/Crhr1/Fkbp1b/Glrx/Htr1a/Glud1/Sybu/Stxbp5l/Scg5/Rbp4/Slc18a2/Sirt3/Ptprn/Acvr1c/Snap25/P2ry1/Tfr2/Tacr1/Adm/Agt/Slc16a1/Myo5a/Kiss1r/Inhbb/Abcc8/Htr2c/Myrip/Adora1/Mc4r/Gpr68/Rapgef4/Ghsr/Casr/Brsk2/Vsnl1/Abat/Pclo/Selenot
gliogenesis	39/1183	267/15318	8.42755e-05	0.00295286	Pparg/Aspa/Gfap/Mpp5/Drd1/Hexb/Synj1/Sox8/Serpine2/Dbi/Gpr37l1/Myoc/Nkx2-2/P2ry1/Itgam/Mt3/Agt/Ppp3r1/Hdac11/P2ry12/Mag/Dner/Zfp365/Tlr4/Olig2/Abcc8/Adam22/Nkx6-2/Reln/Gjc2/Zfp488/Olig1/Cntn2/Fgfr3/Ptprz1/Slc8a3/Nkx2-2os/Cdk5r2/Pou3f1
cytosolic calcium ion transport	24/1183	134/15318	8.50873e-05	0.00295872	Trpm2/Nol3/Fkbp1b/Grin2c/Ryr2/Drd1/Cacna1i/Dbi/Grin1/Ntsr1/Ngf/Mcub/Atp2a2/Adcyap1r1/Thy1/Myo5a/Opa1/Htr2c/Adra1a/Ryr3/Prnp/Slc8a3/Fam155a/Ccr5
establishment of vesicle localization	30/1183	186/15318	9.05941e-05	0.00312652	Kif5b/Trim9/Sybu/Synj1/Prepl/Rab27b/Syt2/Snap25/Napb/Prkcz/Atp2a2/Dync1i1/Syt3/Rab3a/Mobp/Snap91/Myo5a/Rims4/Dnm3/Myrip/Syt12/Doc2a/Cadps/Sytl5/Pclo/Unc13c/Ap3b2/Rap1a/Syt11/Kif5a
receptor localization to synapse	11/1183	38/15318	9.54834e-05	0.00327066	Kif5b/Cacng2/Camk2a/Snap25/Nptn/Arhgap44/Reln/Neto1/Dlg2/Anks1b/Kif5a
regulation of synaptic transmission, GABAergic	10/1183	32/15318	9.70249e-05	0.00329885	Kif5b/Dbi/Tacr1/Slc6a1/Cntnap4/Phf24/Plcl1/Adora1/Npy5r/Adra1a
regulation of system process	56/1183	434/15318	9.83505e-05	0.00331933	Th/Glra1/Oprm1/Mybpc3/Atp1a2/Nol3/Ace2/Tnr/Crhr1/Scn1b/Vip/Fkbp1b/Chga/Ryr2/Drd1/Camk2g/Fgf12/Slc1a1/Atp1b1/Ntsr1/Kcnc4/Npy2r/Atp2a2/Tacr1/Pak1/Adm/Cx3cl1/Agt/Ptgs2/Cck/Mgll/Hrh2/Adrb1/Mag/Inhbb/Gch1/Ctss/Tlr4/Adk/Abcc8/Abcb1a/Htr2c/Adora1/Chrm2/Adra1a/Rapgef4/Oprd1/Adra1b/Ghsr/Casr/Hrh1/Abat/Hopx/Kcnma1/Scn2b/Slc8a3
catecholamine transport	15/1183	65/15318	9.93884e-05	0.00332988	Crhr1/Slc6a4/Chga/Drd1/P2ry1/Npy2r/Pink1/Agt/P2ry12/Hrh3/Ghsr/Prkcb/Cadps/Abat/Pcp4
glutamate receptor signaling pathway	17/1183	80/15318	0.000105536	0.00351022	Oprm1/Grik3/Cacng2/Rasgrf2/Arc/Mapk8ip2/Grm2/Camk2a/Grin1/Pink1/Gria2/Reln/Frrs1l/Neto1/Plcb1/Grm7/Shisa8
localization within membrane	23/1183	128/15318	0.000112654	0.00372002	Apoe/Kif5b/Cacng2/Htr1a/Synj1/Mal2/Camk2a/Snap25/Glrb/Pak1/Thy1/Nptn/Arhgap44/Glra3/Magi2/Dnm3/Reln/Dok7/Neto1/Dlg2/Anks1b/Kif5a/Syne1
activation of adenylate cyclase activity by G-protein signaling pathway	16/1183	73/15318	0.000113577	0.00372372	Oprm1/Aplp1/Crhr1/Vip/Chga/Drd1/Adm/Rxfp1/Ramp1/Adrb1/Gpr101/Drd5/Mrap2/Adra1a/Mc4r/Adra1b
positive regulation of gliogenesis	15/1183	66/15318	0.000119562	0.00388313	Pparg/Aspa/Gfap/Synj1/Sox8/Serpine2/Nkx2-2/Mag/Zfp365/Olig2/Nkx6-2/Gjc2/Zfp488/Ptprz1/Nkx2-2os
catecholamine secretion	13/1183	52/15318	0.000120132	0.00388313	Crhr1/Chga/P2ry1/Npy2r/Pink1/Agt/P2ry12/Hrh3/Ghsr/Prkcb/Cadps/Abat/Pcp4
regulation of cAMP biosynthetic process	11/1183	39/15318	0.000123798	0.0039017	Oprm1/Crhr1/Cap2/Drd1/Ramp1/Adrb1/P2ry13/Hrh3/Gpr176/Mrap2/Rit2
regulation of amino acid transport	11/1183	39/15318	0.000123798	0.0039017	Ntsr1/Slc6a1/Agt/Cck/Sv2a/Hrh3/Htr2c/Adora1/Npy5r/Grm7/Abat
NA	17/1183	81/15318	0.000124106	0.0039017	Slc13a3/Acsl6/Mpc1/Slc1a1/Rbp4/Slc25a12/Ntsr1/Slc7a11/Slc7a10/Slc38a5/Agt/Slc16a1/Slc6a20a/Slc32a1/Slc6a5/Slc6a7/Slc38a11
NA	17/1183	81/15318	0.000124106	0.0039017	Slc13a3/Acsl6/Mpc1/Slc1a1/Rbp4/Slc25a12/Ntsr1/Slc7a11/Slc7a10/Slc38a5/Agt/Slc16a1/Slc6a20a/Slc32a1/Slc6a5/Slc6a7/Slc38a11
positive regulation of secretion	50/1183	379/15318	0.000132394	0.00413392	Kif5b/Trpm2/Lpl/Crhr1/Mapk9/Havcr2/Slc6a4/Glrx/Glud1/Sybu/Cacna1i/Il1rap/Stxbp5l/Rab27b/Rbp4/Sirt3/Snap25/Ntsr1/P2ry1/Npy2r/Pink1/Prkcz/Tfr2/Tacr1/Slc6a1/Itgam/Lamp1/Rab3a/Agt/Cck/Adrb1/Kiss1r/Inhbb/Tlr4/Scamp5/Htr2c/Myrip/Adora1/Flt3/Gpr68/Rapgef4/Casr/Cadps/Vsnl1/Abat/Syt10/Selenot/Ccr5/Cdk5r2/Pcp4
NA	46/1183	340/15318	0.000134561	0.0041732	Pparg/Oprm1/Apoe/Sec14l2/Mid1ip1/Hsd11b1/Crhr1/Mapk9/Chga/Entpd5/Cap2/Drd1/Gpd1/Cbs/Gk/Nppc/Dbi/Lpgat1/Ntsr1/P2ry1/Coq3/Cda/Pink1/Fabp3/Slc25a33/Adcyap1r1/Dgat2/Adm/Agt/Elovl5/Me1/Ptgs2/Ramp1/Adrb1/P2ry13/Tigar/Hrh3/Gpr176/Gucy1a2/Mrap2/Gpr3/Adra1b/Ghsr/Abcd2/Rit2/Kcnma1
response to ammonium ion	17/1183	82/15318	0.000145477	0.00448148	Oprm1/Gabra1/Crhr1/Drd1/Lypd1/Grin1/Gabrb1/Rgs10/Pgr/Smpd1/Drd5/Chrm2/Adra1b/Plcb1/Hrh1/Kcnq3/Abat
regulation of transmission of nerve impulse	7/1183	17/15318	0.000156915	0.0048016	Glra1/Tnr/Fgf12/Kcnc4/Agt/Rapgef4/Ghsr
regulation of action potential in neuron	11/1183	40/15318	0.000158955	0.0048318	P2rx5/Drd1/Cacna1i/Fgf12/Kcnc4/Scn7a/Rapgef4/Kcnd2/Kcnma1/Scn1a/Scn2a
NA	23/1183	131/15318	0.000161647	0.00488131	Oprm1/Apoe/Crhr1/Chga/Entpd5/Cap2/Drd1/Gpd1/Cbs/Nppc/Pink1/Slc25a33/Adm/Ramp1/Adrb1/P2ry13/Tigar/Hrh3/Gpr176/Gucy1a2/Mrap2/Gpr3/Rit2
NA	15/1183	68/15318	0.000170805	0.00512416	Ace2/Chga/Ryr2/Slc1a1/Tacr1/Adm/Ptgs2/Hrh2/Adrb1/Gch1/Htr2c/Adra1a/Adra1b/Casr/Hrh1
glial cell development	18/1183	91/15318	0.000176307	0.00524399	Gfap/Mpp5/Drd1/Myoc/Nkx2-2/Itgam/Mt3/Agt/Ppp3r1/Hdac11/Mag/Tlr4/Adam22/Nkx6-2/Zfp488/Cntn2/Fgfr3/Pou3f1
regulation of metal ion transport	46/1183	344/15318	0.000177085	0.00524399	Kif5b/Atp1a2/Nol3/Cacnb4/Crhr1/Scn1b/Vip/Fkbp1b/Hecw1/Ryr2/Drd1/Glrx/Fgf12/Camk2a/Kcnip2/Fgf14/Serpine2/Dbi/Atp1b1/Grin1/Ntsr1/Ngf/Kcnip4/Adcyap1r1/Atp2b2/Agt/Thy1/Ptgs2/Myo5a/Adrb1/P2ry12/Abcc8/Adora1/Trpv3/Gjc2/Mchr1/Neto1/Oprd1/Plcb1/Casr/Kcnip1/Cntn1/Nkain2/Scn2b/Prnp/Kcnip3
regulation of organic acid transport	14/1183	61/15318	0.000178939	0.00526494	Acsl6/Mapk9/Ntsr1/Slc6a1/Agt/Cck/Hrh2/Sv2a/Hrh3/Htr2c/Adora1/Npy5r/Grm7/Abat
purine-containing compound metabolic process	53/1183	415/15318	0.000194499	0.00565942	Gmpr/Oprm1/Apoe/Eno2/Atp6v1b2/Atp1a2/Aldoc/Cacnb4/Crhr1/Pcmt1/Dld/Chga/Pfkp/Entpd5/Cap2/Drd1/Ndufb9/Gpd1/Enpp4/Cbs/Hprt/Ndufs1/Nppc/Atp1b1/Ak1/Slc25a25/Pink1/Slc25a33/Atp2b2/Aldoa/Adm/Ramp1/Adrb1/P2ry13/Tigar/Opa1/Ak5/Hrh3/Adk/Gpr176/Htr2c/Gucy1a2/Mrap2/Chchd10/Gpr3/Atp6v1a/Nt5c1a/Rit2/Gda/Pde1a/Cycs/COX1/Pde11a
glial cell differentiation	31/1183	203/15318	0.000194812	0.00565942	Pparg/Aspa/Gfap/Mpp5/Drd1/Sox8/Serpine2/Gpr37l1/Myoc/Nkx2-2/Itgam/Mt3/Agt/Ppp3r1/Hdac11/Mag/Dner/Zfp365/Tlr4/Olig2/Adam22/Nkx6-2/Reln/Zfp488/Olig1/Cntn2/Fgfr3/Ptprz1/Slc8a3/Nkx2-2os/Pou3f1
NA	47/1183	356/15318	0.000204598	0.00590631	Kif5b/Trpm2/Lpl/Crhr1/Havcr2/Slc6a4/Glrx/Glud1/Sybu/Cacna1i/Il1rap/Stxbp5l/Rab27b/Rbp4/Sirt3/Snap25/Ntsr1/P2ry1/Npy2r/Pink1/Prkcz/Tfr2/Tacr1/Itgam/Lamp1/Rab3a/Agt/Cck/Adrb1/Kiss1r/Inhbb/Tlr4/Scamp5/Htr2c/Myrip/Flt3/Gpr68/Rapgef4/Casr/Cadps/Vsnl1/Abat/Syt10/Selenot/Ccr5/Cdk5r2/Pcp4
NA	12/1183	48/15318	0.000217875	0.0062503	Oprm1/Clcn3/Sod2/H2-M3/Esr1/Mapk9/Grin1/Agt/Ptgs2/Tlr4/Hrh1/Ass1
purine ribonucleotide metabolic process	48/1183	367/15318	0.000219816	0.00626039	Gmpr/Oprm1/Apoe/Eno2/Atp6v1b2/Atp1a2/Aldoc/Cacnb4/Crhr1/Dld/Chga/Pfkp/Entpd5/Cap2/Drd1/Ndufb9/Gpd1/Cbs/Hprt/Ndufs1/Nppc/Atp1b1/Ak1/Slc25a25/Pink1/Slc25a33/Atp2b2/Aldoa/Adm/Ramp1/Adrb1/P2ry13/Tigar/Opa1/Ak5/Hrh3/Gpr176/Htr2c/Gucy1a2/Mrap2/Chchd10/Gpr3/Atp6v1a/Rit2/Pde1a/Cycs/COX1/Pde11a
neuropeptide signaling pathway	13/1183	55/15318	0.000220955	0.00626039	Glra1/Oprm1/Crhr1/Scg5/Ntsr1/Glrb/Hcrtr2/Kiss1r/Glra3/Pcsk1n/Sstr3/Mchr1/Oprd1
dicarboxylic acid catabolic process	6/1183	13/15318	0.000223795	0.00630195	Glud1/Got1/Adhfe1/Aldh1l1/Aldh5a1/Ddo
temperature homeostasis	9/1183	29/15318	0.000230057	0.0064388	Trpm2/Drd1/Cidea/Ntsr1/Ptgs2/Adrb1/Adora1/Abat/Ccr5
purine nucleotide metabolic process	49/1183	379/15318	0.000250295	0.00696276	Gmpr/Oprm1/Apoe/Eno2/Atp6v1b2/Atp1a2/Aldoc/Cacnb4/Crhr1/Dld/Chga/Pfkp/Entpd5/Cap2/Drd1/Ndufb9/Gpd1/Cbs/Hprt/Ndufs1/Nppc/Atp1b1/Ak1/Slc25a25/Pink1/Slc25a33/Atp2b2/Aldoa/Adm/Ramp1/Adrb1/P2ry13/Tigar/Opa1/Ak5/Hrh3/Adk/Gpr176/Htr2c/Gucy1a2/Mrap2/Chchd10/Gpr3/Atp6v1a/Rit2/Pde1a/Cycs/COX1/Pde11a
NA	21/1183	118/15318	0.000252554	0.00698327	Crhr1/Trim9/Cacna1i/Prepl/Syt2/Napb/Atp2a2/Syt3/Itgam/Lamp1/Rab3a/Rims4/Scamp5/Syt12/Doc2a/Cadps/Sytl5/Syt10/Rap1a/Syt11/Cdk5r2
chloride transport	17/1183	86/15318	0.000266446	0.00723665	Glra1/Gabrg1/Clcn3/Gabra1/Slc12a5/Gabra6/Slc1a1/Glrb/Gabrd/Gabrb1/Ttyh1/Ano4/Ano2/Glra3/Abcb1a/Gabrg3/Prnp
detection of stimulus	24/1183	144/15318	0.000267252	0.00723665	Sod2/Lpo/Cacnb4/Ryr2/Trem2/Kcnk4/Rbp4/Serpine2/Ntsr1/Atp2b2/Pglyrp1/Dennd5a/Phf24/Tlr4/Il18/Cacna2d4/Adora1/Casr/Cds2/Ppef1/Scn1a/Naip5/Prcd/Naip2
amino acid transmembrane transport	13/1183	56/15318	0.000267687	0.00723665	Slc13a3/Slc1a1/Slc25a12/Ntsr1/Slc7a11/Slc7a10/Slc38a5/Agt/Slc6a20a/Slc32a1/Slc6a5/Slc6a7/Slc38a11
regulation of catecholamine secretion	12/1183	49/15318	0.000268512	0.00723665	Crhr1/Chga/P2ry1/Npy2r/Pink1/Agt/P2ry12/Hrh3/Ghsr/Prkcb/Abat/Pcp4
regulation of anion transport	18/1183	94/15318	0.000269601	0.00723665	Apoe/Acsl6/Mapk9/Ntsr1/Slc6a1/Agt/Cck/Hrh2/Atp8a1/Sv2a/Hrh3/Abcb1a/Htr2c/Adora1/Npy5r/Grm7/Abat/Prnp
detection of stimulus involved in sensory perception	15/1183	71/15318	0.000282992	0.00755193	Lpo/Cacnb4/Kcnk4/Rbp4/Serpine2/Ntsr1/Atp2b2/Phf24/Tlr4/Il18/Cacna2d4/Adora1/Ppef1/Scn1a/Prcd
glutamine family amino acid catabolic process	8/1183	24/15318	0.000296351	0.00781752	Glud1/Asrgl1/Got1/Adhfe1/Fah/Aldh5a1/Aspg/Gls2
positive regulation of cAMP metabolic process	8/1183	24/15318	0.000296351	0.00781752	Chga/Drd1/Adm/Ramp1/Adrb1/Mrap2/Gpr3/Rit2
dicarboxylic acid metabolic process	17/1183	87/15318	0.000307744	0.00805988	Mdh1/Dld/Glud1/Sucla2/Got1/Adhfe1/Phyh/Idh3b/Gclm/Aldh1l1/Idh3a/Me1/Aldh5a1/Nmnat2/Gls2/Ddo/Ass1
receptor internalization	18/1183	95/15318	0.00030905	0.00805988	Cacng2/Tfrc/Synj1/Ache/Snap25/Napb/Adm/Gria2/Nsf/Ramp1/Magi2/Dnm3/Cntn2/Rab31/Lrrtm2/Lmbrd1/Grem1/Syne1
cyclic purine nucleotide metabolic process	15/1183	72/15318	0.000332351	0.00861859	Oprm1/Apoe/Crhr1/Cap2/Drd1/Nppc/Ramp1/Adrb1/P2ry13/Hrh3/Gpr176/Htr2c/Gucy1a2/Mrap2/Rit2
peptide hormone secretion	32/1183	219/15318	0.000350137	0.0090288	Pparg/Kif5b/Dio2/Trpm2/Crhr1/Fkbp1b/Glrx/Glud1/Sybu/Stxbp5l/Rbp4/Slc18a2/Sirt3/Ptprn/Acvr1c/Tfr2/Slc16a1/Myo5a/Inhbb/Abcc8/Htr2c/Myrip/Mc4r/Gpr68/Rapgef4/Ghsr/Casr/Brsk2/Vsnl1/Abat/Pclo/Selenot
copulation	7/1183	19/15318	0.000354362	0.00908671	Vip/Slc6a4/Serpine2/P2ry1/Tacr1/Abat/Ddo
potassium ion import	10/1183	37/15318	0.000367255	0.0092621	Atp1a2/Slc12a5/Hcn2/Atp1b1/Kcnj3/Kcnj9/Kcnj12/Kcnj6/Kcnj4/Kcnj14
positive regulation of nitric oxide biosynthetic process	10/1183	37/15318	0.000367255	0.0092621	Oprm1/Sod2/H2-M3/Esr1/Mapk9/Agt/Ptgs2/Tlr4/Hrh1/Ass1
NA	10/1183	37/15318	0.000367255	0.0092621	Oprm1/Sod2/H2-M3/Esr1/Mapk9/Agt/Ptgs2/Tlr4/Hrh1/Ass1
glycerolipid metabolic process	38/1183	277/15318	0.000378157	0.00948493	Abhd3/Apoe/Lpl/Esr1/Serinc1/Acsl6/Slc22a4/Drd1/Plpp1/Mtmr6/Dgkg/Synj1/Gpd1/Pla2g7/Gpam/Gk/Sacm1l/Dbi/Gpcpd1/Lrat/Fabp3/Cwh43/Gpat3/Dgat2/Abhd12/Mgll/Pla2g3/Thrsp/Aldh5a1/Dgkb/Mtmr7/Apoc1/Cept1/Htr2c/Pip5kl1/Fitm2/Plcb1/Cds2
response to inorganic substance	46/1183	356/15318	0.000387105	0.00964967	Glra1/Pparg/Sod2/Trpm2/Nol3/Endog/Lrp11/Mapk9/Ngb/Fos/Ryr2/Glrx/Hcn1/Glud1/Nefl/Dmtn/Tfrc/Impact/Fas/Nptx1/Gpr37l1/Slc25a12/Gatm/Pink1/Tfr2/Tacr1/Syt3/Mt3/Mt2/Mt1/Aqp9/Rasgrp2/Cpne7/Gch1/Tigar/Glra3/Abcc8/Plcb1/Casr/Abat/Camk2b/Kcnma1/S100a16/Ass1/Bnip3/Prnp
cyclic nucleotide biosynthetic process	15/1183	73/15318	0.00038893	0.00964967	Oprm1/Apoe/Crhr1/Cap2/Drd1/Nppc/Ramp1/Adrb1/P2ry13/Hrh3/Gpr176/Htr2c/Gucy1a2/Mrap2/Rit2
calcium ion transport into cytosol	21/1183	122/15318	0.000404156	0.00994214	Trpm2/Nol3/Fkbp1b/Grin2c/Ryr2/Drd1/Cacna1i/Dbi/Grin1/Ntsr1/Ngf/Adcyap1r1/Thy1/Myo5a/Htr2c/Adra1a/Ryr3/Prnp/Slc8a3/Fam155a/Ccr5
response to food	8/1183	25/15318	0.000406527	0.00994214	Pparg/Oprm1/Slc25a25/Mt3/Cck/Slc16a1/Tmem135/Ghsr
acid secretion	17/1183	89/15318	0.000407216	0.00994214	Cacnb4/Mapk9/Grm2/Ntsr1/Slc6a1/Pak1/Aqp9/Cck/Hrh2/Kiss1r/Sv2a/Hrh3/Htr2c/Adora1/Npy5r/Grm7/Abat
ribonucleotide metabolic process	48/1183	377/15318	0.000410219	0.00996247	Gmpr/Oprm1/Apoe/Eno2/Atp6v1b2/Atp1a2/Aldoc/Cacnb4/Crhr1/Dld/Chga/Pfkp/Entpd5/Cap2/Drd1/Ndufb9/Gpd1/Cbs/Hprt/Ndufs1/Nppc/Atp1b1/Ak1/Slc25a25/Pink1/Slc25a33/Atp2b2/Aldoa/Adm/Ramp1/Adrb1/P2ry13/Tigar/Opa1/Ak5/Hrh3/Gpr176/Htr2c/Gucy1a2/Mrap2/Chchd10/Gpr3/Atp6v1a/Rit2/Pde1a/Cycs/COX1/Pde11a

## Sheet: Higher_in_cochlea
Description	GeneRatio	BgRatio	pval	pval.adj	geneID
sensory perception of sound	34/695	153/15318	7.15935e-15	2.80217e-11	Cdh1/Ceacam16/Cacna1d/Coch/Clic5/Tmprss3/Slc12a2/Tmc1/Eps8l2/Myo3a/Kcnq4/Slc26a5/Chrna9/P2rx2/Myh14/Loxhd1/Strc/Myo6/Otoa/Ptprq/Mcoln3/Whrn/Myo15/Otos/Ush1g/Gjb2/Cemip/Otof/Mir342/Mir27b/Mir23b/Chrna10/Grxcr2/Pjvk
sensory perception of mechanical stimulus	35/695	177/15318	1.19047e-13	2.32975e-10	Cdh1/Ceacam16/Cacna1d/Coch/Clic5/Tmprss3/Slc12a2/Tmc1/Eps8l2/Myo3a/Kcnq4/Slc26a5/Chrna9/P2rx2/Myh14/Loxhd1/Strc/Myo6/Otoa/Ptprq/Mcoln3/Asic3/Whrn/Myo15/Otos/Ush1g/Gjb2/Cemip/Otof/Mir342/Mir27b/Mir23b/Chrna10/Grxcr2/Pjvk
sensory perception	49/695	410/15318	5.2089e-10	6.79587e-07	Cdh1/Ceacam16/Cacna1d/Coch/Rdh12/Sema5a/Clic5/Tmprss3/Epas1/Slc12a2/Tmc1/Eps8l2/Myo3a/Kcnq4/Slc26a5/Chrna9/P2rx7/P2rx4/P2rx2/Scnn1a/Myh14/Scnn1b/Loxhd1/Strc/Myo6/Otoa/Ptprq/Mcoln3/Asic3/Whrn/Plcb2/Gucy2f/Itpr3/Myo15/Otos/Ush1g/Gjb2/B3gnt2/Cemip/Prx/Otof/Mir342/Mir27b/Mir23b/Chrna10/Crygd/Grxcr2/Pjvk/Prdm12
monovalent inorganic cation homeostasis	22/695	133/15318	1.30751e-07	0.00012794	Slc4a1/Slc12a7/Slc12a4/Pdk4/Slc26a4/Tmprss3/Slc12a2/Slc9a4/Uts2/Slc26a5/Scnn1a/Scnn1b/Slc9a9/Rab20/Car12/Atp1a1/Slc9a3/Car14/Slc26a7/Atp1b2/Slc4a11/C7
adaptive immune response	30/695	262/15318	3.01991e-06	0.00236399	Icosl/Stat6/Cd79a/Cd44/Slamf6/Alox15/Irf4/Syk/Tfeb/Tap2/C2/Irf7/Il18rap/Il18r1/Zbtb7b/Tec/P2rx7/Siglecg/Dpp4/Arid5a/Slamf7/C1s1/C1rl/Spn/Btla/Bcl3/Unc13d/Rag1/H2-T23/Tnfsf13
regulation of metal ion transport	35/695	344/15318	6.93715e-06	0.00452534	Il16/Kcnq1/Cacna1d/Per1/Rapgef3/Vdr/Mylk/Tmc1/Lrrc26/Stk39/P2rx7/P2rx4/Kel/Itpr1/Cd19/Scnn1b/Stim1/Usp2/Slc8b1/Atp1a1/Wnk4/Slc9a3/Fxyd1/Lpar3/Nos1ap/Ptpn3/Stim2/Kcne1/Lrrc52/Atp1b2/Tspo/S100a1/Wnk1/Cemip/Kcng1

## Sheet: Higher_in_cochlea_late
Description	GeneRatio	BgRatio	pval	pval.adj	geneID
monovalent inorganic cation transport	33/377	396/15318	9.50521e-10	3.18615e-06	Cav1/Sptbn4/Atp6v0a1/Slc6a15/Slc17a8/Slc36a2/Scn8a/Kcnk5/Cox8b/Slc9a2/Adra1d/Kcnab2/Nos1/Slc5a11/Chp2/Ank1/Atp1b3/Ank2/Kcnh5/Kcnk2/Kcnh2/Plcb4/Kcns1/Atp1a3/Amigo1/Kcnj16/Camk2d/Kcnn2/Kcnc1/Fxyd2/Slc17a7/Lrrc55/Slc5a3
potassium ion transport	20/377	209/15318	2.33973e-07	0.000392139	Cav1/Kcnk5/Slc9a2/Adra1d/Kcnab2/Nos1/Atp1b3/Ank2/Kcnh5/Kcnk2/Kcnh2/Plcb4/Kcns1/Atp1a3/Amigo1/Kcnj16/Kcnn2/Kcnc1/Fxyd2/Lrrc55
anion transport	29/377	441/15318	1.58804e-06	0.00132373	Psap/Pltp/Acsl1/Slc6a15/Slc17a8/Slc36a2/Sfrp4/Emb/Apba1/Stxbp1/Slc6a17/Abca4/Atp8b5/Slc13a4/Slco1c1/Slc7a2/Car7/Acsl3/Cacna1a/Abca7/Clca2/Slco4a1/Slc16a11/Abcb4/Prkca/Tg/Slc17a7/Gm6614/Plscr5
regulation of potassium ion transport	12/377	89/15318	1.78749e-06	0.00132373	Cav1/Adra1d/Kcnab2/Nos1/Atp1b3/Ank2/Kcnh2/Plcb4/Kcns1/Amigo1/Kcnc1/Lrrc55
organic alcohol transport	17/377	179/15318	2.10124e-06	0.00132373	Nr1h3/Cav1/Pltp/Emb/Syt7/Adra1d/Spp1/Nos1/Slco1c1/Abcg4/Lcat/Abca7/Bmp6/Abcb4/Nat8l/Gm6614/Slc5a3
plasma membrane organization	11/377	76/15318	2.36944e-06	0.00132373	Ndrg1/Cav1/Syt7/Spta1/Plscr4/Ank2/Fa2h/A4galt/S100a9/Ahnak2/Plscr5
T cell mediated cytotoxicity	7/377	28/15318	3.91986e-06	0.00187705	Il7r/Emp2/Ptprc/Ctsh/B2m/H2-K1/H2-D1
cellular potassium ion transport	16/377	172/15318	5.48181e-06	0.00204167	Cav1/Kcnk5/Slc9a2/Kcnab2/Atp1b3/Ank2/Kcnh5/Kcnk2/Kcnh2/Kcns1/Atp1a3/Amigo1/Kcnj16/Kcnn2/Kcnc1/Lrrc55
potassium ion transmembrane transport	16/377	172/15318	5.48181e-06	0.00204167	Cav1/Kcnk5/Slc9a2/Kcnab2/Atp1b3/Ank2/Kcnh5/Kcnk2/Kcnh2/Kcns1/Atp1a3/Amigo1/Kcnj16/Kcnn2/Kcnc1/Lrrc55
organic anion transport	23/377	328/15318	6.88831e-06	0.00230896	Psap/Pltp/Acsl1/Slc6a15/Slc17a8/Slc36a2/Emb/Apba1/Stxbp1/Slc6a17/Abca4/Atp8b5/Slco1c1/Slc7a2/Acsl3/Cacna1a/Abca7/Slco4a1/Slc16a11/Abcb4/Slc17a7/Gm6614/Plscr5
positive regulation of immune response	25/377	402/15318	2.18509e-05	0.00665855	Itgb2/Nr1h3/Cav1/Rsad2/Serping1/C3/Cd74/Rabgef1/Ptprc/Stxbp1/Ifih1/Zc3hav1/Trim30a/Ltf/Plcg2/Ddx60/Sema7a/Mill2/Themis/B2m/H2-K1/Irgm2/H2-D1/C4b/Nlrc5
lipid transport	19/377	264/15318	3.04456e-05	0.00850446	Nr1h3/Psap/Cav1/Pltp/Acsl1/Syt7/Abca4/Atp8b5/Spp1/Slco1c1/Abcg4/Acsl3/Lcat/Abca7/Bmp6/Tex2/Abcb4/Gm6614/Plscr5

## Sheet: Similar
Description	GeneRatio	BgRatio	pval	pval.adj	geneID
ensheathment of neurons	20/517	125/15318	6.79729e-09	1.22283e-05	Sirt2/Cntnap1/Serinc5/Epb41l3/Nfasc/Mal/Plp1/Pllp/Jam3/Trf/Ugt8a/Lgi4/Cldn11/Mbp/Kcnj10/Omg/Gal3st1/Gjc3/Qk/Arhgef10
axon ensheathment	20/517	125/15318	6.79729e-09	1.22283e-05	Sirt2/Cntnap1/Serinc5/Epb41l3/Nfasc/Mal/Plp1/Pllp/Jam3/Trf/Ugt8a/Lgi4/Cldn11/Mbp/Kcnj10/Omg/Gal3st1/Gjc3/Qk/Arhgef10
myelination	19/517	123/15318	2.92906e-08	3.51292e-05	Sirt2/Cntnap1/Serinc5/Epb41l3/Nfasc/Mal/Plp1/Pllp/Jam3/Trf/Ugt8a/Lgi4/Mbp/Kcnj10/Omg/Gal3st1/Gjc3/Qk/Arhgef10

## Sheet: Higher_in_SOC_early
Description	GeneRatio	BgRatio	pval	pval.adj	geneID
multicellular organismal response to stress	9/188	85/15318	9.62317e-07	0.00100415	Pde8b/Grin2b/Calca/Trpa1/Gja1/Gabra5/Slc6a2/Tac1/Prkcg
sensory perception of pain	10/188	114/15318	1.3767e-06	0.00100415	Grm3/Ace/Aloxe3/Oprk1/Grin2b/Calca/Trpa1/Htr2a/Grin2a/Tac1
amine transport	9/188	89/15318	1.42432e-06	0.00100415	Trh/Slc38a3/Adora2b/Ddc/Oprk1/Grin2b/Htr2a/Syt1/Oxtr
response to pain	6/188	32/15318	2.19275e-06	0.00115942	Grin2b/Calca/Trpa1/Slc6a2/Tac1/Prkcg
neuropeptide signaling pathway	7/188	55/15318	4.6278e-06	0.00195756	Grp/Oprk1/Hcrtr1/Calca/Gpr149/Rxfp3/Tac1
regulation of membrane potential	17/188	390/15318	6.44657e-06	0.00227241	Gabrb2/Asic2/Grin2b/Gabrq/Mtmr2/Htr3a/Trpa1/Kcnc2/Kcnh3/Gja1/Kcnt2/Gabra5/Kcnh1/Grin2a/Tac1/Grid2/Kcne1l
regulation of amine transport	8/188	85/15318	9.52804e-06	0.00278955	Trh/Slc38a3/Adora2b/Oprk1/Grin2b/Htr2a/Syt1/Oxtr
potassium ion transport	12/188	209/15318	1.05515e-05	0.00278955	Atp4a/Oprk1/Htr2a/Kcnc2/Kcnh3/Kcng3/Kcns2/Kcnf1/Kcnt2/Kcnh1/Slc24a3/Kcne1l
positive regulation of amine transport	6/188	45/15318	1.72646e-05	0.00405717	Trh/Slc38a3/Adora2b/Oprk1/Grin2b/Oxtr
neurotransmitter transport	12/188	226/15318	2.30681e-05	0.0048789	Slc1a2/Trh/Ddc/Trpc4/Syt6/Slc6a9/Slc6a11/Syt1/Apln/Slc6a2/Syt17/Nrxn3
feeding behavior	8/188	98/15318	2.72053e-05	0.00523084	Trh/Ace/Oprk1/Hcrtr1/Grin2b/Calca/Apln/Oxtr
regulation of tube diameter	9/188	137/15318	4.84618e-05	0.00788436	Adora2b/Ace/Asic2/Calca/Htr2a/Apln/Oxtr/Gja1/Htr1d
NA	9/188	137/15318	4.84618e-05	0.00788436	Adora2b/Ace/Asic2/Calca/Htr2a/Apln/Oxtr/Gja1/Htr1d
regulation of neurological system process	7/188	81/15318	6.06324e-05	0.00915982	Grm3/Oprk1/Tnfrsf8/Calca/Mtmr2/Trpa1/Grin2a
associative learning	7/188	84/15318	7.6575e-05	0.00984768	Pde8b/Oprk1/Grin2b/Gabra5/Grin2a/Nptx2/Tac1
vasoconstriction	7/188	84/15318	7.6575e-05	0.00984768	Ace/Asic2/Htr2a/Apln/Oxtr/Gja1/Htr1d
regulation of blood vessel size	9/188	146/15318	7.95083e-05	0.00984768	Adora2b/Ace/Asic2/Calca/Htr2a/Apln/Oxtr/Gja1/Htr1d
regulation of tube size	9/188	147/15318	8.381e-05	0.00984768	Adora2b/Ace/Asic2/Calca/Htr2a/Apln/Oxtr/Gja1/Htr1d

## Sheet: Source
Shared and organ-specific gene-expression programs during the development of the cochlea and the superior olivary complex
Mor Bordeynik-Cohena,†, Michal Sperberb,†, Lena Ebbersc, Naama Messika‑Goldb, Constanze Krohsc, Tal Koffler-Brilla, Yael Noya, Ran Elkonb, Hans Gerd Nothwangc and Karen B. Avrahama
aLaboratory of Neural and Sensory Genomics, Department of Human Molecular Genetics & Biochemistry, Faculty of Medicine and Sagol School of Neuroscience, Tel Aviv University, Tel Aviv, 6997801, Israel; bDepartment of Human Molecular Genetics & Biochemistry, Faculty of Medicine, Tel Aviv University, Tel Aviv, 6997801, Israel; cNeurogenetics group and Cluster of Excellence Hearing4All, School of Med…
