# Supplementary material for: Shared and organ-specific gene-expression programs during the development of the cochlea and the superior olivary complex
Source: RNA Biol. 2023 Aug 21;20(1):629–40. doi: 10.1080/15476286.2023.2247628 (PMC10443965; doi:10.1080/15476286.2023.2247628)
Supplement: Supplemental Material [file KRNB_A_2247628_SM4867.zip › Table_S9.xls]

## Sheet: miR-96-5p
ID	gene_symbol	coch_E16h_1	coch_E16_2	coch_E16_3	coch_E16_average	coch_P0_1	coch_P0_2	coch_P0_3	coch_P0_average	coch_P16_1	coch_P16_2	coch_P16_3	coch_P16_average	SOC_E16h_1	SOC_E16_2	SOC_E16_3	SOC_E16_4	SOC_E16_average	SOC_P0_1	SOC_P0_2	SOC_P0_3	SOC_P0_4	SOC_P0_average	SOC_P16_1	SOC_P16_2	SOC_P16_3	SOC_P16_average	coch_P0_log2FC	coch_P0_padj	coch_P16_log2FC	coch_P16_padj	SOC_P0_log2FC	SOC_P0_padj	SOC_P16_log2FC	SOC_P16_padj
ENSMUSG00000001089	Luzp1	111.944	101.713	109.284	107.647	109.225	107.586	108.63	108.481	194.239	197.074	195.72	195.678	55.7409	72.4533	68.4732	66.1626	65.7075	50.2441	55.2874	62.2261	51.8314	54.8972	252.896	262.612	218.719	244.742	0.0751718	0.697465	0.900908	1.71024e-12	-0.207682	0.124395	2.26914	4.01584e-84
ENSMUSG00000001542	Ell2	18.5963	16.0127	18.0726	17.5605	21.7236	20.5341	22.8259	21.6945	36.4287	32.1522	37.7384	35.4398	8.27445	10.8478	9.06579	12.8292	10.2543	7.09713	8.63219	8.89415	8.10297	8.18161	55.8088	45.8524	45.4648	49.042	0.326183	0.0650337	1.03677	2.58367e-12	-0.553494	0.000282926	2.32462	2.97059e-63
ENSMUSG00000008734	Gprc5b	53.947	67.0966	54.259	58.4342	85.4622	103.399	97.0362	95.2991	272.114	268.726	337.561	292.8	30.6352	28.2546	30.6869	25.4757	28.7631	27.2158	25.9023	28.099	20.0038	25.3052	198.762	188.173	274.977	220.637	0.718236	5.90125e-05	2.28739	9.27412e-46	-0.218111	0.242656	3.25243	5.3767e-103
ENSMUSG00000014592	Camta1	112.897	122.109	107.335	114.114	107.3	110.355	118.719	112.125	238.06	257.93	294.732	263.574	68.579	110.243	74.6842	104.611	89.5292	171.297	201.904	219.467	155.584	187.063	238.06	284.147	230.417	250.875	0.0474865	0.890421	1.24612	3.51998e-11	1.20378	2.76875e-13	1.86817	3.17624e-27
ENSMUSG00000015714	Cers2	80.1829	80.8343	82.6611	81.2261	83.7102	89.09	80.7401	84.5134	164.319	164.616	170.606	166.514	49.4586	48.3372	46.2423	44.3171	47.0888	38.7606	40.64	43.9151	41.838	41.2884	269.306	256.523	286.9	270.91	0.114296	0.139204	1.07078	3.31125e-69	-0.167783	0.012005	2.87667	0
ENSMUSG00000021974	Fgf9	37.9747	28.1708	33.4103	33.1853	19.7272	14.4433	15.6356	16.602	63.4801	70.8957	46.0432	60.1397	10.78	11.0159	10.7417	21.4896	13.5068	17.9676	20.6412	23.7014	27.655	22.4913	69.7978	70.0395	52.8978	64.245	-0.94399	0.000809742	0.897526	0.000645589	0.689893	0.00474374	2.37704	6.72224e-24
ENSMUSG00000022139	Mbnl2	121.232	111.944	114.161	115.779	140.917	125.491	127.486	131.298	317.674	292.115	338.441	316.077	105.262	91.7974	65.991	111.061	93.5279	37.0381	42.1412	44.0881	51.4695	43.6842	368.339	358.834	262.612	329.928	0.246289	0.322504	1.49311	9.28648e-15	-1.0367	2.1444e-09	2.20543	1.98793e-35
ENSMUSG00000022307	Oxr1	109.39	81.6904	99.9374	97.0058	122.58	94.8654	97.2659	104.904	207.112	170.497	155.433	177.681	107.335	94.1571	80.2351	138.547	105.068	125.125	120.095	114.516	153.405	128.285	392.842	360.964	240.173	331.326	0.16935	0.643342	0.916478	0.000399692	0.412477	0.109099	2.04724	7.25065e-19
ENSMUSG00000022763	Aifm3	5.11339	5.31603	4.76572	5.06505	9.50071	12.0023	11.9962	11.1664	54.9767	61.6917	46.8398	54.5027	6.7577	5.18189	7.16996	4.36675	5.86908	18.9432	16.0309	16.5728	10.0843	15.4078	33.5867	31.7267	58.6654	41.3263	1.03968	0.00367085	3.27988	1.02497e-25	1.37238	2.06616e-06	2.90923	2.99403e-23
ENSMUSG00000024044	Epb41l3	178.743	175.999	174.275	176.339	155.498	153.149	170.891	159.846	232.052	258.563	246.899	245.838	118.961	136.402	128.877	124.002	127.061	170.989	188.044	212.575	127.968	174.894	461.7	491.315	434.992	462.669	-0.0470575	0.856016	0.532644	0.000558351	0.611924	5.66472e-06	2.29294	4.8787e-64
ENSMUSG00000024805	Pcgf5	6.88394	6.1884	6.62056	6.5643	10.2558	5.75933	7.02279	7.67931	14.5134	14.259	11.8027	13.525	4.94264	5.35016	4.6151	5.15395	5.01546	4.19665	3.56918	4.7196	8.26051	5.18649	18.4171	16.0182	13.0242	15.8198	0.228415	0.539568	1.05166	0.000122954	-0.198203	0.619852	1.62251	1.4486e-10
ENSMUSG00000025558	Dock9	82.0047	79.7645	75.8909	79.22	134.775	145.775	143.243	141.264	289.252	271.175	312.201	290.876	80.981	89.6135	85.7872	81.0812	84.3657	146.735	146.599	152.644	184.55	157.632	217.318	241.409	264.682	241.136	0.876777	4.93908e-14	1.87784	1.33029e-65	1.05586	1.66975e-27	1.89286	2.81743e-76
ENSMUSG00000025790	Slco3a1	33.165	33.183	32.0897	32.8126	41.0414	54.2941	51.0002	48.7785	69.1462	71.1694	82.3676	74.2277	15.3724	20.8024	17.5708	19.1244	18.2175	23.8952	24.8625	27.3845	28.5187	26.1652	62.1523	56.2872	58.0143	58.8179	0.589232	1.75671e-05	1.20062	8.88633e-22	0.466435	0.000139278	1.77432	2.17602e-50
ENSMUSG00000026944	Abca2	94.58	125.722	92.9144	104.405	170.606	331.665	277.823	260.031	378.603	330.271	515.664	408.179	42.0568	58.4152	61.765	29.0509	47.822	81.1549	97.7474	107.931	44.6749	82.8772	285.966	322.58	493.908	367.485	1.3625	0.000333471	2.02401	6.98535e-09	0.864786	0.00916988	3.30008	5.49867e-25
ENSMUSG00000027506	Tpd52	76.8732	66.5673	69.0135	70.818	78.8712	65.6024	70.339	71.6042	102.939	110.065	88.7882	100.598	40.7064	34.8438	26.5142	49.4871	37.8879	40.9223	39.3932	40.67	55.9379	44.2308	121.565	110.355	102.001	111.307	0.0619742	0.850893	0.5907	0.00313982	0.243697	0.252724	1.82092	5.58519e-25
ENSMUSG00000027893	Ahcyl1	292.375	246.398	265.974	268.249	283.756	205.603	194.239	227.866	365.772	338.441	255.674	319.963	61.5061	73.1212	58.2412	91.4921	71.0902	89.09	101.584	110.394	109.999	102.767	325.018	364.567	269.306	319.631	-0.165498	0.59285	0.361946	0.135615	0.631727	0.00202343	2.54783	3.04545e-37
ENSMUSG00000028890	Mtf1	33.2548	31.7529	34.1423	33.05	24.2081	25.3253	26.751	25.4282	31.9563	38.1907	32.5918	34.2463	13.7717	16.3828	14.9284	13.8583	14.7353	16.3708	18.1882	18.7469	18.3297	17.9089	39.8078	43.3675	41.4791	41.5514	-0.340958	0.00321442	0.105846	0.383016	0.183783	0.117184	1.49966	1.49145e-52
ENSMUSG00000029238	Clock	86.0664	72.4887	80.8804	79.8118	105.811	84.1939	83.3258	91.1102	182.389	139.37	135.771	152.51	57.2508	67.2776	47.3016	94.2088	66.5097	67.981	67.4271	69.0957	91.6545	74.0396	172.279	155.329	121.279	149.629	0.246112	0.457718	0.982239	0.000104956	0.228289	0.451407	1.5117	4.39157e-11
ENSMUSG00000030287	Itpr2	93.9586	93.7374	82.1344	89.9435	125.648	120.457	123.147	123.084	180.11	139.243	141.339	153.564	48.4339	44.1322	45.446	41.5233	44.8839	75.6812	79.6561	90.8128	54.233	75.0958	122.723	141.724	195.966	153.471	0.498812	0.0187378	0.828936	1.19299e-05	0.798436	2.06588e-06	2.06856	8.12052e-34
ENSMUSG00000031337	Mtm1	12.8614	8.93892	11.837	11.2124	16.1469	9.10482	11.1954	12.149	30.5392	24.961	18.3396	24.6133	6.67659	6.5079	6.92814	12.384	8.12417	10.7082	11.1749	10.1386	14.9965	11.7545	45.9616	36.2476	26.8351	36.3481	0.130007	0.775974	1.14031	0.000101221	0.418	0.176755	2.21734	6.26797e-17
ENSMUSG00000032515	Csrnp1	3.86522	5.80091	3.69533	4.45382	8.49589	12.6745	12.8376	11.336	10.0295	11.2117	12.336	11.1924	3.23276	3.3883	3.82665	3.08958	3.38432	4.13419	4.50488	4.62485	2.91074	4.04366	8.01918	8.68446	11.3223	9.342	1.21506	5.70172e-05	1.29101	5.52746e-06	0.105206	0.915108	1.47696	6.65307e-08
ENSMUSG00000034957	Cebpa	2.33055	3.643	4.31855	3.4307	6.02086	8.50977	7.30392	7.27818	9.67199	9.93994	10.1504	9.92079	7.58411	5.94015	5.67897	5.90774	6.27774	6.24643	6.43269	5.32029	5.76147	5.94022	13.2136	11.8704	12.1868	12.4236	0.955953	1.02918e-05	1.46739	1.47039e-13	-0.340318	0.109384	0.817894	1.11559e-05
ENSMUSG00000035158	Mitf	17.4948	12.5629	14.9585	15.0054	13.3681	13.6691	15.1347	14.0573	75.625	66.3673	63.9457	68.646	5.89199	6.40251	6.00453	7.91981	6.55471	7.84623	8.49136	8.79331	8.85736	8.49707	62.461	53.0911	47.0123	54.1881	-0.0530274	0.834757	2.20204	4.20168e-54	0.217899	0.238133	3.19317	2.50129e-114
ENSMUSG00000035770	Dync1li2	239.913	204.504	240.325	228.247	226.442	157.969	163.734	182.715	322.58	326.994	205.48	285.018	200.858	220.579	223.138	219.853	216.107	205.603	218.283	227.957	224.247	219.022	442.955	424.848	412.488	426.764	-0.240921	0.309059	0.419639	0.0355542	0.21995	0.290849	1.43264	5.8556e-17
ENSMUSG00000035954	Dock4	53.5332	47.6739	51.3623	50.8564	57.2626	49.4746	47.591	51.4427	51.3783	46.208	43.0388	46.875	22.4362	38.8707	24.4909	37.3365	30.7836	37.7809	34.7383	36.491	45.6593	38.6674	84.6782	85.4109	75.6393	81.9095	0.0608029	0.842801	-0.0397591	0.888179	0.323248	0.0784686	1.59205	8.4932e-22
ENSMUSG00000037979	Ccdc92	8.22208	12.2561	9.00428	9.82748	7.68233	12.3566	13.4564	11.1651	30.5046	36.5813	44.7752	37.287	6.27057	9.5207	8.20206	3.39438	6.84693	10.1312	15.358	15.0085	5.7171	11.5537	20.7215	27.2158	30.8378	26.2584	0.196665	0.783171	1.89128	3.24018e-05	0.659256	0.164381	1.91649	5.55753e-06
ENSMUSG00000038178	Slc43a2	35.4443	37.7809	38.6456	37.2903	48.1859	58.0581	64.4889	56.911	88.7882	80.573	89.7644	86.3752	16.659	23.9449	25.5879	16.735	20.7317	29.0997	31.1627	31.1746	22.0006	28.3594	62.1869	72.1641	84.615	72.9887	0.619782	0.00833279	1.25129	1.99459e-09	0.404802	0.0547784	1.94188	6.39655e-24
ENSMUSG00000038375	Trp53inp2	50.1853	58.917	63.9273	57.6765	59.6582	75.625	72.3905	69.2246	233.135	224.791	255.37	237.765	23.8952	59.2655	43.7569	36.1066	40.7561	33.6746	42.1601	43.7005	32.1522	37.9218	145.093	153.405	142.088	146.862	0.306208	0.325007	2.00414	6.57569e-17	-0.0922195	0.887575	2.15591	4.52196e-22
ENSMUSG00000041112	Elmo1	26.6415	30.5853	26.5623	27.9297	40.6647	46.7037	48.4623	45.2769	105.262	110.518	165.759	127.18	15.9389	26.8236	23.6622	20.7308	21.7889	25.5256	29.3932	34.5343	28.0571	29.3776	91.3776	97.8911	77.2774	88.8487	0.709535	0.00175251	2.15038	8.3709e-27	0.397973	0.0536394	2.21344	4.26432e-32
ENSMUSG00000044968	Napepld	5.72904	5.32029	5.816	5.62178	3.03917	3.23276	2.83813	3.03669	18.7268	18.2488	16.8309	17.9355	4.63765	5.49947	5.5515	6.13518	5.45595	7.11514	7.2201	9.58797	7.13978	7.76575	26.0861	23.9542	19.2245	23.0883	-0.67163	0.000523346	1.59879	4.66577e-24	0.382103	0.0259187	2.10231	1.14349e-44
ENSMUSG00000047976	Kcna1	7.54364	7.12902	7.93175	7.5348	6.92167	12.0382	10.5194	9.82643	615.641	586.151	551.088	584.293	3.39249	5.98678	4.80046	4.88467	4.7661	10.3386	14.409	16.4471	9.53451	12.6823	313.416	333.242	301.602	316.087	0.380025	0.264128	6.1463	7.78103e-126	1.44132	4.70975e-09	6.52864	7.17473e-156
ENSMUSG00000051343	Rab11fip5	36.8629	43.9953	36.9155	39.2579	79.8132	116.789	97.5877	98.0632	102.793	118.497	120.554	113.948	57.3159	57.2508	64.8948	29.378	52.2099	80.981	87.9855	100.054	46.1178	78.7846	81.838	85.1736	139.477	102.163	1.29961	0.000116537	1.54691	8.99152e-07	0.66709	0.0277492	1.20122	4.43602e-05
ENSMUSG00000059970	Hspa2	14.828	13.6013	14.9882	14.4725	17.6344	17.1015	21.2394	18.6584	87.1118	103.833	80.573	90.5059	10.1471	7.5825	8.70863	8.81152	8.81243	12.6992	9.54069	13.9979	12.5739	12.2029	46.6578	43.2882	51.5617	47.1693	0.387819	0.040833	2.63357	2.73265e-64	0.349968	0.0400565	2.48318	2.12936e-61
ENSMUSG00000068747	Sort1	158.328	161.521	159.134	159.661	184.374	180.805	189.159	184.779	281.807	289.452	294.967	288.742	139.677	166.465	172.203	120.238	149.646	144.113	173.109	172.482	136.935	156.66	310.544	318.051	335.013	321.202	0.294996	0.0163656	0.922924	4.34037e-18	0.235319	0.0253893	1.52187	2.3689e-54
ENSMUSG00000089715	Cbx6	121.04	140.969	126.443	129.484	128.99	140.085	134.809	134.628	243.508	282.777	275.295	267.193	111.623	115.988	116.114	77.9391	105.416	99.9034	113.219	125.748	61.6452	100.129	179.462	197.643	309.619	228.908	0.144323	0.671588	1.10751	2.05214e-06	0.0493545	0.985233	1.50539	1.68492e-12
ENSMUSG00000090213	Tmem189	16.3828	21.8417	16.2535	18.1593	32.8343	45.721	44.3016	40.9523	41.7715	35.6905	62.4088	46.6236	12.3419	18.765	18.4095	12.5139	15.5076	19.4196	21.4556	24.9926	16.3667	20.5586	39.7203	37.368	53.6259	43.5714	1.1774	8.59425e-05	1.38309	8.04786e-07	0.325504	0.301534	1.50753	6.06253e-09

## Sheet: miR-182-5p
ID	gene_symbol	coch_E16h_1	coch_E16_2	coch_E16_3	coch_E16_average	coch_P0_1	coch_P0_2	coch_P0_3	coch_P0_average	coch_P16_1	coch_P16_2	coch_P16_3	coch_P16_average	SOC_E16h_1	SOC_E16_2	SOC_E16_3	SOC_E16_4	SOC_E16_average	SOC_P0_1	SOC_P0_2	SOC_P0_3	SOC_P0_4	SOC_P0_average	SOC_P16_1	SOC_P16_2	SOC_P16_3	SOC_P16_average	coch_P0_log2FC	coch_P0_padj	coch_P16_log2FC	coch_P16_padj	SOC_P0_log2FC	SOC_P0_padj	SOC_P16_log2FC	SOC_P16_padj
ENSMUSG00000001089	Luzp1	111.944	101.713	109.284	107.647	109.225	107.586	108.63	108.481	194.239	197.074	195.72	195.678	55.7409	72.4533	68.4732	66.1626	65.7075	50.2441	55.2874	62.2261	51.8314	54.8972	252.896	262.612	218.719	244.742	0.0751718	0.697465	0.900908	1.71024e-12	-0.207682	0.124395	2.26914	4.01584e-84
ENSMUSG00000001542	Ell2	18.5963	16.0127	18.0726	17.5605	21.7236	20.5341	22.8259	21.6945	36.4287	32.1522	37.7384	35.4398	8.27445	10.8478	9.06579	12.8292	10.2543	7.09713	8.63219	8.89415	8.10297	8.18161	55.8088	45.8524	45.4648	49.042	0.326183	0.0650337	1.03677	2.58367e-12	-0.553494	0.000282926	2.32462	2.97059e-63
ENSMUSG00000001986	Gria3	118.261	94.769	101.373	104.801	96.1569	78.0012	79.0012	84.3864	122.787	116.511	106.502	115.267	38.1134	52.0784	36.3666	64.1217	47.67	60.5737	56.8685	65.1193	80.8804	65.8605	135.466	146.081	107.077	129.541	-0.235087	0.420144	0.245236	0.341527	0.524005	0.01361	1.74618	1.00127e-17
ENSMUSG00000014592	Camta1	112.897	122.109	107.335	114.114	107.3	110.355	118.719	112.125	238.06	257.93	294.732	263.574	68.579	110.243	74.6842	104.611	89.5292	171.297	201.904	219.467	155.584	187.063	238.06	284.147	230.417	250.875	0.0474865	0.890421	1.24612	3.51998e-11	1.20378	2.76875e-13	1.86817	3.17624e-27
ENSMUSG00000015714	Cers2	80.1829	80.8343	82.6611	81.2261	83.7102	89.09	80.7401	84.5134	164.319	164.616	170.606	166.514	49.4586	48.3372	46.2423	44.3171	47.0888	38.7606	40.64	43.9151	41.838	41.2884	269.306	256.523	286.9	270.91	0.114296	0.139204	1.07078	3.31125e-69	-0.167783	0.012005	2.87667	0
ENSMUSG00000020570	Sypl	53.6259	40.291	48.2079	47.3749	59.0358	39.0419	43.3918	47.1565	90.8876	82.5268	67.1183	80.1776	23.3728	25.1485	14.8903	36.0045	24.854	17.0477	15.9809	18.261	28.6921	19.9954	110.394	98.3104	72.6225	93.7758	0.0317823	0.970311	0.822579	0.00652596	-0.38694	0.218629	2.12003	1.68317e-15
ENSMUSG00000021974	Fgf9	37.9747	28.1708	33.4103	33.1853	19.7272	14.4433	15.6356	16.602	63.4801	70.8957	46.0432	60.1397	10.78	11.0159	10.7417	21.4896	13.5068	17.9676	20.6412	23.7014	27.655	22.4913	69.7978	70.0395	52.8978	64.245	-0.94399	0.000809742	0.897526	0.000645589	0.689893	0.00474374	2.37704	6.72224e-24
ENSMUSG00000022139	Mbnl2	121.232	111.944	114.161	115.779	140.917	125.491	127.486	131.298	317.674	292.115	338.441	316.077	105.262	91.7974	65.991	111.061	93.5279	37.0381	42.1412	44.0881	51.4695	43.6842	368.339	358.834	262.612	329.928	0.246289	0.322504	1.49311	9.28648e-15	-1.0367	2.1444e-09	2.20543	1.98793e-35
ENSMUSG00000022307	Oxr1	109.39	81.6904	99.9374	97.0058	122.58	94.8654	97.2659	104.904	207.112	170.497	155.433	177.681	107.335	94.1571	80.2351	138.547	105.068	125.125	120.095	114.516	153.405	128.285	392.842	360.964	240.173	331.326	0.16935	0.643342	0.916478	0.000399692	0.412477	0.109099	2.04724	7.25065e-19
ENSMUSG00000024805	Pcgf5	6.88394	6.1884	6.62056	6.5643	10.2558	5.75933	7.02279	7.67931	14.5134	14.259	11.8027	13.525	4.94264	5.35016	4.6151	5.15395	5.01546	4.19665	3.56918	4.7196	8.26051	5.18649	18.4171	16.0182	13.0242	15.8198	0.228415	0.539568	1.05166	0.000122954	-0.198203	0.619852	1.62251	1.4486e-10
ENSMUSG00000025558	Dock9	82.0047	79.7645	75.8909	79.22	134.775	145.775	143.243	141.264	289.252	271.175	312.201	290.876	80.981	89.6135	85.7872	81.0812	84.3657	146.735	146.599	152.644	184.55	157.632	217.318	241.409	264.682	241.136	0.876777	4.93908e-14	1.87784	1.33029e-65	1.05586	1.66975e-27	1.89286	2.81743e-76
ENSMUSG00000025790	Slco3a1	33.165	33.183	32.0897	32.8126	41.0414	54.2941	51.0002	48.7785	69.1462	71.1694	82.3676	74.2277	15.3724	20.8024	17.5708	19.1244	18.2175	23.8952	24.8625	27.3845	28.5187	26.1652	62.1523	56.2872	58.0143	58.8179	0.589232	1.75671e-05	1.20062	8.88633e-22	0.466435	0.000139278	1.77432	2.17602e-50
ENSMUSG00000026442	Nfasc	105.42	122.295	106.369	111.361	177.588	234.099	213.453	208.38	333.242	398.75	460.75	397.581	34.027	73.5609	64.0401	30.1978	50.4565	81.2016	102.001	131.553	46.6773	90.3584	421.997	479.552	817.797	573.115	0.958932	0.02297	1.90458	2.9863e-07	0.91845	0.00878165	3.90213	5.2678e-31
ENSMUSG00000026944	Abca2	94.58	125.722	92.9144	104.405	170.606	331.665	277.823	260.031	378.603	330.271	515.664	408.179	42.0568	58.4152	61.765	29.0509	47.822	81.1549	97.7474	107.931	44.6749	82.8772	285.966	322.58	493.908	367.485	1.3625	0.000333471	2.02401	6.98535e-09	0.864786	0.00916988	3.30008	5.49867e-25
ENSMUSG00000027506	Tpd52	76.8732	66.5673	69.0135	70.818	78.8712	65.6024	70.339	71.6042	102.939	110.065	88.7882	100.598	40.7064	34.8438	26.5142	49.4871	37.8879	40.9223	39.3932	40.67	55.9379	44.2308	121.565	110.355	102.001	111.307	0.0619742	0.850893	0.5907	0.00313982	0.243697	0.252724	1.82092	5.58519e-25
ENSMUSG00000027893	Ahcyl1	292.375	246.398	265.974	268.249	283.756	205.603	194.239	227.866	365.772	338.441	255.674	319.963	61.5061	73.1212	58.2412	91.4921	71.0902	89.09	101.584	110.394	109.999	102.767	325.018	364.567	269.306	319.631	-0.165498	0.59285	0.361946	0.135615	0.631727	0.00202343	2.54783	3.04545e-37
ENSMUSG00000029238	Clock	86.0664	72.4887	80.8804	79.8118	105.811	84.1939	83.3258	91.1102	182.389	139.37	135.771	152.51	57.2508	67.2776	47.3016	94.2088	66.5097	67.981	67.4271	69.0957	91.6545	74.0396	172.279	155.329	121.279	149.629	0.246112	0.457718	0.982239	0.000104956	0.228289	0.451407	1.5117	4.39157e-11
ENSMUSG00000031337	Mtm1	12.8614	8.93892	11.837	11.2124	16.1469	9.10482	11.1954	12.149	30.5392	24.961	18.3396	24.6133	6.67659	6.5079	6.92814	12.384	8.12417	10.7082	11.1749	10.1386	14.9965	11.7545	45.9616	36.2476	26.8351	36.3481	0.130007	0.775974	1.14031	0.000101221	0.418	0.176755	2.21734	6.26797e-17
ENSMUSG00000034957	Cebpa	2.33055	3.643	4.31855	3.4307	6.02086	8.50977	7.30392	7.27818	9.67199	9.93994	10.1504	9.92079	7.58411	5.94015	5.67897	5.90774	6.27774	6.24643	6.43269	5.32029	5.76147	5.94022	13.2136	11.8704	12.1868	12.4236	0.955953	1.02918e-05	1.46739	1.47039e-13	-0.340318	0.109384	0.817894	1.11559e-05
ENSMUSG00000035158	Mitf	17.4948	12.5629	14.9585	15.0054	13.3681	13.6691	15.1347	14.0573	75.625	66.3673	63.9457	68.646	5.89199	6.40251	6.00453	7.91981	6.55471	7.84623	8.49136	8.79331	8.85736	8.49707	62.461	53.0911	47.0123	54.1881	-0.0530274	0.834757	2.20204	4.20168e-54	0.217899	0.238133	3.19317	2.50129e-114
ENSMUSG00000035770	Dync1li2	239.913	204.504	240.325	228.247	226.442	157.969	163.734	182.715	322.58	326.994	205.48	285.018	200.858	220.579	223.138	219.853	216.107	205.603	218.283	227.957	224.247	219.022	442.955	424.848	412.488	426.764	-0.240921	0.309059	0.419639	0.0355542	0.21995	0.290849	1.43264	5.8556e-17
ENSMUSG00000035954	Dock4	53.5332	47.6739	51.3623	50.8564	57.2626	49.4746	47.591	51.4427	51.3783	46.208	43.0388	46.875	22.4362	38.8707	24.4909	37.3365	30.7836	37.7809	34.7383	36.491	45.6593	38.6674	84.6782	85.4109	75.6393	81.9095	0.0608029	0.842801	-0.0397591	0.888179	0.323248	0.0784686	1.59205	8.4932e-22
ENSMUSG00000036712	Cyld	64.3368	48.7675	56.6905	56.5982	64.0548	43.7415	46.6034	51.4665	131.553	128.779	95.3678	118.567	48.7793	55.6454	46.505	77.8506	57.1951	53.5519	58.5007	58.5701	77.8506	62.1183	157.776	149.48	121.232	142.83	-0.0821386	0.836257	1.11562	2.96073e-06	0.179261	0.572587	1.64418	3.92724e-14
ENSMUSG00000037979	Ccdc92	8.22208	12.2561	9.00428	9.82748	7.68233	12.3566	13.4564	11.1651	30.5046	36.5813	44.7752	37.287	6.27057	9.5207	8.20206	3.39438	6.84693	10.1312	15.358	15.0085	5.7171	11.5537	20.7215	27.2158	30.8378	26.2584	0.196665	0.783171	1.89128	3.24018e-05	0.659256	0.164381	1.91649	5.55753e-06
ENSMUSG00000038178	Slc43a2	35.4443	37.7809	38.6456	37.2903	48.1859	58.0581	64.4889	56.911	88.7882	80.573	89.7644	86.3752	16.659	23.9449	25.5879	16.735	20.7317	29.0997	31.1627	31.1746	22.0006	28.3594	62.1869	72.1641	84.615	72.9887	0.619782	0.00833279	1.25129	1.99459e-09	0.404802	0.0547784	1.94188	6.39655e-24
ENSMUSG00000038375	Trp53inp2	50.1853	58.917	63.9273	57.6765	59.6582	75.625	72.3905	69.2246	233.135	224.791	255.37	237.765	23.8952	59.2655	43.7569	36.1066	40.7561	33.6746	42.1601	43.7005	32.1522	37.9218	145.093	153.405	142.088	146.862	0.306208	0.325007	2.00414	6.57569e-17	-0.0922195	0.887575	2.15591	4.52196e-22
ENSMUSG00000039126	Prune2	33.3947	28.4725	28.0934	29.9868	32.0129	35.8937	32.9907	33.6324	344.04	335.502	383.954	354.499	21.4256	31.5399	28.1025	35.0796	29.0369	34.4354	43.2399	52.5966	32.5519	40.706	226.602	263.493	228.163	239.419	0.190121	0.471749	3.51492	1.53189e-77	0.479279	0.0104715	3.37203	1.48228e-81
ENSMUSG00000041112	Elmo1	26.6415	30.5853	26.5623	27.9297	40.6647	46.7037	48.4623	45.2769	105.262	110.518	165.759	127.18	15.9389	26.8236	23.6622	20.7308	21.7889	25.5256	29.3932	34.5343	28.0571	29.3776	91.3776	97.8911	77.2774	88.8487	0.709535	0.00175251	2.15038	8.3709e-27	0.397973	0.0536394	2.21344	4.26432e-32
ENSMUSG00000044968	Napepld	5.72904	5.32029	5.816	5.62178	3.03917	3.23276	2.83813	3.03669	18.7268	18.2488	16.8309	17.9355	4.63765	5.49947	5.5515	6.13518	5.45595	7.11514	7.2201	9.58797	7.13978	7.76575	26.0861	23.9542	19.2245	23.0883	-0.67163	0.000523346	1.59879	4.66577e-24	0.382103	0.0259187	2.10231	1.14349e-44
ENSMUSG00000047976	Kcna1	7.54364	7.12902	7.93175	7.5348	6.92167	12.0382	10.5194	9.82643	615.641	586.151	551.088	584.293	3.39249	5.98678	4.80046	4.88467	4.7661	10.3386	14.409	16.4471	9.53451	12.6823	313.416	333.242	301.602	316.087	0.380025	0.264128	6.1463	7.78103e-126	1.44132	4.70975e-09	6.52864	7.17473e-156
ENSMUSG00000051343	Rab11fip5	36.8629	43.9953	36.9155	39.2579	79.8132	116.789	97.5877	98.0632	102.793	118.497	120.554	113.948	57.3159	57.2508	64.8948	29.378	52.2099	80.981	87.9855	100.054	46.1178	78.7846	81.838	85.1736	139.477	102.163	1.29961	0.000116537	1.54691	8.99152e-07	0.66709	0.0277492	1.20122	4.43602e-05
ENSMUSG00000051674	Dcun1d4	52.4531	46.3888	48.2453	49.0291	47.7952	39.328	40.1265	42.4165	53.4161	50.6703	44.7055	49.5973	30.4592	41.7607	34.3175	48.8631	38.8501	44.5152	49.7327	54.7621	55.6314	51.1604	112.897	118.91	91.9623	107.923	-0.164698	0.481487	0.0927995	0.6834	0.41888	0.0115838	1.74065	3.07848e-28
ENSMUSG00000068747	Sort1	158.328	161.521	159.134	159.661	184.374	180.805	189.159	184.779	281.807	289.452	294.967	288.742	139.677	166.465	172.203	120.238	149.646	144.113	173.109	172.482	136.935	156.66	310.544	318.051	335.013	321.202	0.294996	0.0163656	0.922924	4.34037e-18	0.235319	0.0253893	1.52187	2.3689e-54
ENSMUSG00000069601	Ank3	262.303	248.52	251.598	254.14	254.615	323.864	313.416	297.298	470.408	433.733	488.183	464.108	126.16	340.218	215.04	160.01	210.357	248.52	282.537	323.439	221.986	269.12	450.829	549.215	512.337	504.127	0.292949	0.399435	0.969015	0.000394898	0.544957	0.0363595	1.70823	3.67012e-12
ENSMUSG00000090213	Tmem189	16.3828	21.8417	16.2535	18.1593	32.8343	45.721	44.3016	40.9523	41.7715	35.6905	62.4088	46.6236	12.3419	18.765	18.4095	12.5139	15.5076	19.4196	21.4556	24.9926	16.3667	20.5586	39.7203	37.368	53.6259	43.5714	1.1774	8.59425e-05	1.38309	8.04786e-07	0.325504	0.301534	1.50753	6.06253e-09

## Sheet: miR-29-3p
ID	gene_symbol	coch_E16h_1	coch_E16_2	coch_E16_3	coch_E16_average	coch_P0_1	coch_P0_2	coch_P0_3	coch_P0_average	coch_P16_1	coch_P16_2	coch_P16_3	coch_P16_average	SOC_E16h_1	SOC_E16_2	SOC_E16_3	SOC_E16_4	SOC_E16_average	SOC_P0_1	SOC_P0_2	SOC_P0_3	SOC_P0_4	SOC_P0_average	SOC_P16_1	SOC_P16_2	SOC_P16_3	SOC_P16_average	coch_P0_log2FC	coch_P0_padj	coch_P16_log2FC	coch_P16_padj	SOC_P0_log2FC	SOC_P0_padj	SOC_P16_log2FC	SOC_P16_padj
ENSMUSG00000000184	Ccnd2	607.473	586.151	625.446	16.5569	362.118	382.402	344.486	276.391	106.369	121.279	100.013	151.013	144.113	185.863	138.935	152.296	155.302	28.4492	32.9907	29.3229	50.6547	35.3544	14.1486	15.386	20.1361	16.5569	-0.619546	0.0121822	-2.2483	1.26276e-25	-2.06456	8.94025e-28	-3.28289	2.61475e-58
ENSMUSG00000000823	Zfp512b	133.275	163.271	128.651	25.45	166.392	206.064	173.637	142.886	73.9059	71.7385	82.4368	92.7418	71.0992	98.2649	93.6926	65.7197	82.1941	79.6561	95.8685	90.9729	67.5235	83.5053	23.5205	22.4781	30.3516	25.45	0.44823	0.0498135	-0.737393	0.000260182	0.116378	0.707664	-1.6803	5.51082e-20
ENSMUSG00000002578	Ikzf4	16.361	17.4991	14.5945	2.0816	14.5778	21.6061	20.6944	14.74	10.5338	12.6227	14.0385	12.9837	3.83684	7.85592	6.19	4.05807	5.48521	5.18189	8.31716	7.73518	5.45455	6.67219	1.98524	1.76596	2.4936	2.0816	0.26375	0.586923	-0.243667	0.572064	0.0929634	0.984834	-2.36294	1.83074e-10
ENSMUSG00000003032	Klf4	30.9682	44.5393	33.7428	8.80863	75.1002	130.406	104.382	79.6742	26.5879	13.6215	24.5254	36.1022	15.5841	19.5969	17.3712	16.3059	17.2145	5.26411	6.46137	7.36837	5.61551	6.17734	10.1248	9.04963	7.25143	8.80863	1.47859	8.2151e-08	-0.666864	0.0171475	-1.78935	8.31649e-14	-1.30079	3.65928e-07
ENSMUSG00000003282	Plag1	58.1695	51.2756	49.5153	7.74395	60.0453	45.8426	57.4407	42.7681	42.9615	39.2108	35.6996	40.16	31.4132	29.5099	25.9023	38.9319	31.4393	10.9961	9.55291	9.44391	11.0907	10.2709	9.32912	7.14923	6.7535	7.74395	0.0814249	0.727394	-0.339106	0.0393099	-1.7684	8.64166e-37	-2.37768	4.24614e-52
ENSMUSG00000003847	Nfat5	330.69	299.316	289.603	62.2273	502.629	450.829	449.177	366.216	493.908	448.083	517.814	456.505	38.9994	66.5845	38.4435	91.0715	58.7747	18.3958	18.8386	23.4433	23.7455	21.1058	63.9621	69.3239	53.3959	62.2273	0.659841	0.0254085	0.810018	0.00252342	-1.50473	5.06063e-11	0.224596	0.462903
ENSMUSG00000004328	Hif3a	98.4326	141.653	94.5503	4.74153	50.4066	71.123	84.2896	52.6402	10.9154	11.2608	16.1916	22.752	9.3846	18.0926	11.6277	13.1688	13.0685	4.32912	6.61688	10.2073	3.44488	6.14955	5.40871	4.1302	4.68568	4.74153	-0.585392	0.233862	-2.84565	5.27981e-13	-1.35992	0.000246209	-2.03864	1.18099e-07
ENSMUSG00000005958	Ephb3	127.585	152.803	124.985	10.9523	106.433	137.326	135.661	97.5931	49.6143	57.3645	55.5068	65.0197	45.8844	41.4692	47.3571	27.4109	40.5304	24.6678	28.3545	31.1187	20.3507	26.1229	10.235	9.82474	12.7974	10.9523	-0.000139781	0.999888	-1.14305	7.74792e-07	-0.638071	0.00329305	-2.08005	1.605e-21
ENSMUSG00000014303	Glis2	53.1338	83.8486	58.9574	10.8245	90.8876	130.437	110.32	85.6172	37.4403	37.8818	51.7926	53.183	19.9871	25.6364	26.5541	22.5937	23.6928	10.9198	11.2078	12.6023	7.57828	10.5771	10.1312	9.97226	12.3701	10.8245	0.784549	0.00525144	-0.512343	0.0610206	-1.31591	9.75927e-09	-1.36514	1.96662e-08
ENSMUSG00000017491	Rarb	69.5502	69.5766	68.9581	14.6342	49.9683	54.3761	51.9127	42.7228	28.9783	29.9792	27.7623	32.3606	34.5973	37.2437	32.8715	45.446	37.5396	15.9893	13.0758	14.869	27.9826	17.9792	16.101	14.9706	12.831	14.6342	-0.332925	0.196686	-1.1312	9.49646e-08	-1.11243	3.85585e-09	-1.51382	3.42434e-14
ENSMUSG00000017861	Mybl2	16.2015	15.3724	16.3945	0.639792	6.94431	8.89996	9.48141	6.49137	1.81317	3.83261	9.6502	5.44684	8.56003	6.00453	6.87041	4.7477	6.54567	2.74149	2.97566	2.49031	1.89963	2.52677	0.872622	1.00623	0.0405182	0.639792	-0.823282	0.0946373	-1.28575	0.00300201	-1.98434	3.90942e-07	-6.704	7.403e-16
ENSMUSG00000018666	Cbx1	242.387	202.469	267.744	32.9597	136.802	82.851	88.1436	85.1891	92.5616	94.9218	54.4716	81.786	92.353	99.2577	97.4676	102.168	97.8116	44.3554	51.6395	47.3736	64.7052	52.0184	34.1068	34.3071	30.465	32.9597	-1.11095	3.08237e-06	-1.37827	7.34597e-10	-0.838897	3.82789e-05	-1.50413	6.19601e-13
ENSMUSG00000019256	Ahr	80.4369	80.3428	82.6873	11.3643	58.4421	55.9849	64.1217	47.4783	33.459	30.2362	32.4947	35.917	29.1673	33.7632	24.6061	29.9117	29.3621	19.0126	19.0195	19.3316	20.8339	19.5494	12.7694	11.5956	9.72794	11.3643	-0.360659	0.000772276	-1.20289	5.67718e-35	-0.647041	6.56853e-12	-1.61962	7.58646e-52
ENSMUSG00000019944	Rhobtb1	40.6487	44.5546	42.1212	6.69001	38.3715	44.8852	39.2763	32.3057	22.9062	22.93	24.7403	25.7206	35.5525	34.1148	34.2022	26.9282	32.6994	16.3464	19.6837	15.5841	16.5885	17.0507	6.16174	6.62286	7.28541	6.69001	-0.00919365	0.995018	-0.766349	1.02017e-07	-1.00004	5.2314e-15	-2.6657	6.43254e-71
ENSMUSG00000020053	Igf1	229.85	197.958	187.002	16.6472	380.343	320.197	295.311	253.125	275.887	116.924	140.149	196.521	58.6205	85.0636	45.8784	89.8224	69.8462	17.7123	24.324	22.538	22.3361	21.7276	19.0908	17.1534	13.6974	16.6472	0.757194	0.0242413	-0.097383	0.816658	-1.69621	6.72603e-11	-2.16707	3.10912e-15
ENSMUSG00000020770	Unk	55.2748	80.5333	62.7982	13.7351	80.4671	101.404	92.614	72.055	40.4986	40.5175	55.6594	52.1826	34.6869	35.4206	41.0992	23.2274	33.6085	28.9512	34.195	32.106	22.8651	29.5293	10.6376	11.2993	19.2684	13.7351	0.49426	0.168766	-0.426859	0.19929	-0.191575	0.662255	-1.42533	3.88937e-07
ENSMUSG00000021127	Zfp36l1	64.8517	143.593	75.5253	12.4041	121.232	187.672	213.133	133.61	22.4102	22.4164	57.4152	58.9631	19.3093	35.6751	22.6985	32.5722	27.5637	12.3523	13.0359	15.5302	11.994	13.2281	13.9271	13.5173	9.76779	12.4041	0.955068	0.0246566	-1.31745	0.000598051	-1.16228	0.000799059	-1.38043	0.000108238
ENSMUSG00000021253	Tgfb3	60.3938	64.1217	64.0548	12.0493	62.1386	79.0235	65.4633	54.6687	30.9049	28.1486	28.4492	35.5429	59.6582	52.4308	50.9239	48.9483	52.9903	10.1887	7.69812	7.89545	6.56008	8.08558	13.0942	10.6497	12.404	12.0493	0.186105	0.370073	-0.992467	8.61549e-10	-2.8904	1.15108e-86	-2.31155	3.86288e-50
ENSMUSG00000021806	Nid2	163.564	214.682	182.288	16.1864	300.876	465.149	354.394	284.151	29.7724	29.133	32.856	93.9781	189.159	185.423	197.074	117.538	172.298	46.9764	41.6095	36.2377	32.4428	39.3166	14.9187	12.6992	20.9414	16.1864	1.05186	7.65992e-05	-2.40571	5.72522e-23	-2.03676	1.30332e-21	-3.43235	7.00535e-51
ENSMUSG00000022483	Col2a1	6205.87	6205.87	6205.87	5.41926	7944.81	7944.81	7944.81	5959.96	2821.83	1827.6	2487.27	3274.16	5340.14	6205.87	7944.81	3079.33	5642.54	16.8688	22.9062	43.5789	7.61806	22.743	2.60913	3.23623	10.4124	5.41926	1.24975	0.127128	-0.758636	0.339632	-7.95006	6.30538e-43	-10.3479	8.15393e-62
ENSMUSG00000022816	Fstl1	1990.39	1930.12	1930.12	235.119	3079.33	2351.93	2143.36	1952.43	355.079	306.842	296.49	727.711	1068.44	901.431	875.443	1085.24	982.639	171.495	133.735	127.892	161.688	148.702	241.808	232.052	231.497	235.119	0.729566	3.13912e-06	-2.10265	1.16904e-48	-2.5472	3.02016e-93	-1.64689	1.86452e-34
ENSMUSG00000023411	Nfatc4	106.294	139.744	105.233	2.81008	103.349	114.73	114.898	83.947	18.8732	23.451	21.8876	37.0397	31.5984	34.1651	34.9462	22.1412	30.7127	5.38273	7.19812	6.97826	4.88644	6.11139	1.75108	1.98957	4.68959	2.81008	-0.00410383	0.997068	-2.25992	9.486e-10	-2.59547	2.26126e-15	-4.1613	3.49236e-30
ENSMUSG00000024236	Svil	349.019	341.749	324.709	20.3102	282.195	252.896	255.674	202.769	311.594	327.333	308.536	287.558	75.1609	86.9946	82.0047	70.339	78.6248	20.4172	20.2187	22.6333	19.1552	20.6061	17.841	18.1882	24.9013	20.3102	-0.240678	0.175213	0.035669	0.87232	-1.92806	7.67579e-51	-1.9804	4.75957e-46
ENSMUSG00000024299	Adamts10	126.496	164.174	110.467	18.0163	121.535	141.581	122.723	100.964	61.1584	57.8428	73.0967	73.2654	104.461	80.1532	96.3595	70.7409	87.9287	55.5479	54.2114	59.375	38.083	51.8043	13.4946	10.9501	29.6042	18.0163	0.034036	0.97531	-0.898427	0.011638	-0.696016	0.0352451	-2.30909	1.98944e-13
ENSMUSG00000025577	Cbx2	60.4603	87.3803	72.0633	3.11707	45.01	54.1626	56.1373	39.6067	13.1357	13.2995	16.1835	20.5564	30.8378	30.2746	33.0985	17.9272	28.0345	12.8895	12.0401	10.3343	9.94887	11.3032	2.47721	2.67585	4.19816	3.11707	-0.411505	0.214898	-2.15821	7.22346e-16	-1.43769	2.87749e-09	-3.86518	3.28417e-44
ENSMUSG00000026042	Col5a2	410.663	432.216	408.607	29.3954	395.634	375.533	376.166	294.182	166.685	145.209	158.328	191.101	696.043	643.183	678.573	654.976	668.194	79.2732	72.877	64.4411	58.4075	68.7497	25.845	19.8314	42.5099	29.3954	-0.014793	0.99421	-1.22718	4.39587e-08	-3.21375	6.17188e-65	-4.48728	3.27736e-107
ENSMUSG00000026043	Col3a1	2351.93	2258.04	2351.93	75.65	1548.11	1631.2	1479.25	1183.56	415.498	353.806	315.233	567.023	2821.83	2487.27	2590.62	2061.67	2490.35	356.908	292.794	266.209	206.064	280.494	50.2227	38.8707	137.857	75.65	-0.218942	0.687885	-2.18727	2.19105e-09	-3.02539	5.49656e-22	-4.89033	5.92978e-49
ENSMUSG00000026147	Col9a1	817.797	921.456	789.48	7.87724	2061.67	1451.61	1631.2	1288.09	658.503	392.842	391.242	682.669	1305.05	985.877	1013.32	688.597	998.21	5.48916	6.86411	10.4772	4.88644	6.92923	7.88996	6.7411	9.00066	7.87724	1.17337	0.00070489	-0.559713	0.108178	-7.2871	1.39834e-157	-7.2002	6.27669e-132
ENSMUSG00000026686	Lmx1a	48.7675	54.3459	48.2766	1.95201	59.375	75.6393	63.8037	50.1925	52.5855	43.5251	46.3143	48.1543	16.8187	15.8846	15.62	13.2136	15.3842	13.879	12.384	11.7645	10.5111	12.1347	1.6662	2.10551	2.08433	1.95201	0.429034	0.0171259	-0.00586109	0.995971	-0.495953	0.00177574	-4.08512	3.19229e-66
ENSMUSG00000026837	Col5a1	379.89	525.903	421.087	13.2286	378.262	488.183	474.046	338.43	113.327	115.952	112.866	170.144	483.319	500.539	536.048	230.77	437.669	57.5637	49.7647	48.5353	26.343	45.5517	7.76101	7.25143	24.6735	13.2286	0.161465	0.833993	-1.72826	0.000246911	-3.23388	4.36289e-16	-5.14297	3.18281e-34
ENSMUSG00000027204	Fbn1	308.536	310.544	322.994	27.2107	229.66	287.542	235.943	195.089	151.964	138.172	130.734	153.99	327.333	253.745	248.709	248.52	269.577	64.0882	43.7127	44.7595	50.4566	50.7543	20.0401	20.6175	40.9743	27.2107	-0.207427	0.571979	-0.995331	0.000216706	-2.30974	1.22505e-24	-3.25327	1.35987e-41
ENSMUSG00000027478	Dnmt3b	18.8246	18.1105	19.3093	1.0012	13.1929	14.5337	12.8332	10.3903	2.92319	5.0211	3.7396	5.51854	6.18442	6.59677	6.60261	6.05139	6.3588	2.96703	4.49086	3.9773	4.63917	4.01859	1.6686	1.29448	0.0405182	1.0012	-0.429023	0.0486865	-1.78742	1.16078e-20	-1.06496	4.25139e-08	-4.32792	1.61597e-31
ENSMUSG00000027559	Car3	66.1626	61.6917	60.4305	2.07984	397.817	479.552	300.075	294.881	241.808	272.538	390.3	299.882	62.1869	41.5598	41.9931	67.5935	53.3333	2.74701	2.15493	2.4936	2.35623	2.43794	1.75759	1.77865	2.70329	2.07984	2.60714	2.57015e-24	2.25426	2.22825e-19	-5.10242	2.54284e-94	-5.69091	7.85186e-85
ENSMUSG00000027966	Col11a1	1055.22	929.783	1013.32	13.7013	1451.61	995.842	1145.17	901.582	977.109	688.597	763.933	832.805	1791.08	1827.6	1791.08	1227.82	1659.39	39.1911	51.3508	56.728	30.3373	44.4018	12.5321	10.053	18.5189	13.7013	0.449143	0.191586	0.0888015	0.82563	-5.043	1.00232e-100	-6.89938	1.33423e-157
ENSMUSG00000028019	Pdgfc	104.461	98.4326	109.752	14.6099	101.919	84.0067	95.5686	74.026	33.1504	32.2782	29.8527	42.3268	18.6486	22.2719	17.5414	28.5288	21.7477	6.97488	5.60974	5.31603	10.8636	7.19106	17.4991	16.8602	9.47029	14.6099	-0.0803182	0.857389	-1.55239	2.27935e-09	-1.87547	1.29376e-15	-0.762063	0.00283008
ENSMUSG00000028339	Col15a1	60.414	64.9988	74.9672	9.4678	54.7182	73.8884	74.4998	53.1435	127.834	121.04	121.738	105.939	43.8263	44.3337	42.8929	28.7294	39.9456	5.9438	6.90068	6.11709	6.43054	6.34803	7.31075	6.63267	14.46	9.4678	0.0780601	0.886149	0.945245	0.00253436	-2.91903	6.24577e-28	-2.28861	8.65793e-16
ENSMUSG00000029661	Col1a2	1791.08	2143.36	1874.29	90.4851	2351.93	2821.83	2590.62	1963.71	2351.93	1930.12	1930.12	2043.97	2143.36	2061.67	2143.36	1548.11	1974.12	257.363	230.595	231.889	117.823	209.417	57.5422	51.3368	162.576	90.4851	0.842152	0.0501427	0.699356	0.0824429	-3.07214	3.15404e-22	-4.22395	3.92457e-36
ENSMUSG00000029699	Ssc4d	19.117	24.2935	17.5391	2.13945	23.7455	29.571	29.6283	21.2711	7.30392	9.76779	8.66465	11.7519	4.48881	3.45916	5.31399	3.18611	4.11201	3.49533	3.47108	3.57543	2.1593	3.17528	1.76174	2.2986	2.35801	2.13945	0.455248	0.181031	-1.01257	0.000479724	-0.725283	0.016333	-1.78651	3.34642e-08
ENSMUSG00000030074	Gxylt2	44.8852	44.5621	44.8306	8.41269	36.6604	44.4192	49.0143	34.6266	31.2151	27.9933	40.9863	33.7053	52.3211	58.2086	47.1649	57.3075	53.7505	8.84807	7.84623	8.32296	8.88343	8.47517	8.87149	5.81973	10.5469	8.41269	0.00352329	0.995724	-0.346438	0.165133	-2.84015	1.80607e-47	-2.9414	2.0573e-43
ENSMUSG00000030189	Ybx3	136.004	147.683	157.233	26.7997	132.576	141.339	144.923	111.41	91.5946	103.729	101.844	102.144	114.161	102.793	102.314	66.5773	96.4612	74.5395	79.0931	73.5145	67.3423	73.6224	24.4178	22.5976	33.3836	26.7997	0.0226449	0.962132	-0.419613	0.0320664	-0.280533	0.142327	-1.80751	3.15261e-26
ENSMUSG00000030208	Emp1	105.01	98.5625	107.544	10.2612	119.181	118.214	121.565	92.3055	45.3936	42.6238	47.7497	57.0182	90.6103	103.467	85.6739	133.656	103.352	24.5714	23.0425	22.3253	30.3994	25.0846	12.0847	7.58411	11.1147	10.2612	0.261724	0.312885	-1.0432	4.33929e-07	-2.04093	5.81653e-31	-3.54616	1.46648e-74
ENSMUSG00000030341	Tnfrsf1a	34.4709	46.4892	34.2022	7.98241	35.6515	48.6125	44.5546	34.2002	34.1246	28.9	46.4632	35.922	15.386	15.6876	15.0242	13.2446	14.8356	6.62286	6.80235	7.09713	5.70304	6.55634	8.10483	6.92814	8.91426	7.98241	0.20539	0.480604	-0.00758356	0.995971	-1.47201	2.65161e-13	-1.25328	5.47322e-09
ENSMUSG00000030499	Kctd15	40.5089	47.529	41.8853	10.4674	42.3666	55.9379	50.3862	39.7895	20.3285	20.7848	18.8713	24.9435	44.7479	37.807	49.3994	26.0785	39.5082	29.6724	30.4238	27.0065	28.409	28.8779	9.47767	8.67537	13.2491	10.4674	0.23349	0.445656	-1.00909	1.87382e-05	-0.447171	0.05123	-2.10789	5.17297e-22
ENSMUSG00000031502	Col4a1	831.06	937.218	937.218	149.013	795.575	1085.24	1085.24	778.766	245.194	239.913	243.206	376.77	841.075	824.737	937.218	441.446	761.119	324.709	387.743	383.039	185.863	320.338	105.45	108.115	233.474	149.013	0.295662	0.477887	-1.66972	7.95202e-08	-1.05632	0.000184044	-2.01816	1.75403e-12
ENSMUSG00000031503	Col4a2	507.283	651.198	527.275	78.398	581.7	824.737	807.093	572.982	203.693	184.255	229.2	297.533	277.823	364.124	399.345	149.659	297.738	138.384	196.959	191.954	72.8024	150.025	53.8634	55.6454	125.685	78.398	0.554919	0.270583	-1.25937	0.00254821	-0.840641	0.0316408	-1.70743	6.00726e-06
ENSMUSG00000031561	Tenm3	469.174	498.63	501.585	101.45	479.552	646.784	551.088	444.719	157.699	176.084	196.959	243.865	368.339	416.55	412.488	285.444	370.705	255.674	290.398	283.756	250.826	270.164	95.814	100.054	108.482	101.45	0.308516	0.051611	-1.2774	1.48487e-21	-0.278211	0.0370155	-1.59348	2.22309e-37
ENSMUSG00000031740	Mmp2	268.109	395.634	271.175	12.4915	561.133	730.585	654.976	489.796	156.053	154.436	216.842	254.282	253.905	230.77	229.441	143.243	214.34	17.7691	18.3133	16.9309	12.988	16.5003	9.81606	12.7188	14.9398	12.4915	1.10722	1.57951e-05	-0.700478	0.00526248	-3.66494	5.743e-71	-4.18633	3.34658e-78
ENSMUSG00000031838	Ifi30	14.6176	16.2392	12.8895	4.02381	24.8212	30.9509	28.129	21.9812	22.3361	20.1845	23.0144	21.8791	7.80923	7.87582	8.4675	7.78069	7.98331	6.62659	6.39201	7.17742	4.84229	6.25958	4.35823	3.50686	4.20634	4.02381	0.930875	9.14405e-07	0.611556	0.00100336	-0.629075	0.000604624	-1.61929	9.39553e-16
ENSMUSG00000032243	Itga11	41.7607	47.0123	36.561	1.84903	36.8987	49.4503	50.6703	34.7171	7.00692	6.27217	10.9385	14.7337	18.1583	22.4362	21.3594	14.0116	18.9914	3.82665	2.32457	3.77583	1.80484	2.93297	1.37311	1.88357	2.29041	1.84903	0.176211	0.74401	-2.08008	3.54685e-09	-3.29032	6.65336e-25	-4.54343	1.01915e-33
ENSMUSG00000032363	Adamts7	63.1974	82.5268	67.1183	1.78764	58.4152	77.6113	69.9478	51.9405	6.80798	5.86915	6.401	17.7547	22.7108	21.4179	23.1296	17.505	21.1908	8.93892	8.22208	7.41871	9.15856	8.43456	1.76174	1.15148	2.44968	1.78764	0.0232511	0.964128	-3.07641	3.40601e-56	-1.55701	1.79279e-18	-4.73524	1.44619e-70
ENSMUSG00000032481	Smarcc1	365.297	336.502	384.782	40.8014	250.369	255.37	271.865	204.601	90.4586	82.604	96.4076	118.518	75.3238	102.438	89.09	85.3688	88.0552	40.3538	48.1417	46.1455	54.5684	47.3024	37.8698	44.6749	39.8594	40.8014	-0.361031	0.0178098	-1.78811	3.26593e-42	-0.836809	2.81221e-12	-1.01581	1.2891e-15
ENSMUSG00000032624	Eml4	328.021	291.484	312.201	67.5472	252.896	211.676	234.099	191.555	105.45	93.9586	86.5095	119.368	189.396	187.222	193.253	209.233	194.776	132.682	125.029	123.147	151.117	132.994	71.2698	66.4295	64.9423	67.5472	-0.292462	0.0483704	-1.49572	5.11927e-33	-0.38171	0.00127445	-1.30421	1.86773e-28
ENSMUSG00000032640	Chsy1	170.048	158.51	171.297	21.449	172.145	173.565	165.386	133.136	39.8552	34.2302	38.2827	61.3761	152.111	141.339	144.879	126.824	141.288	63.8185	67.0472	67.2225	69.2914	66.8449	20.3648	22.3863	21.5959	21.449	0.1183	0.18513	-1.96434	1.2283e-155	-0.963477	2.18272e-51	-2.71607	7.10805e-280
ENSMUSG00000033965	Slc16a2	29.0207	34.3343	27.6184	9.74311	48.8438	64.5378	63.555	46.6699	37.0157	34.5774	45.8844	41.0368	18.2088	26.2896	25.1226	19.0171	22.1595	19.4514	23.4352	24.5037	22.9464	22.5842	8.32447	8.7793	12.1256	9.74311	0.956163	8.11498e-05	0.420318	0.0881816	-0.0321568	0.985233	-1.45158	2.62937e-11
ENSMUSG00000034687	Fras1	445.706	496.942	437.785	19.2742	471.546	552.698	569.99	403.377	35.4368	41.3575	45.2783	131.362	100.186	111.944	100.46	110.394	105.746	27.8159	26.2752	27.2683	27.6981	27.2644	17.2732	19.5343	21.0152	19.2742	0.333218	0.0288334	-3.20923	9.27198e-134	-1.92774	2.17934e-61	-2.49029	1.79253e-84
ENSMUSG00000035914	Cd276	59.1433	76.9373	59.5545	4.43196	71.2164	101.955	98.1906	68.9484	11.4431	11.8027	13.4048	26.3998	23.8018	32.4909	33.8008	25.845	28.9846	12.5242	13.1398	16.3038	13.3681	13.834	3.11209	4.95293	5.23088	4.43196	0.504677	0.0591588	-2.18796	8.90462e-22	-1.16298	2.14387e-08	-3.26785	1.00172e-44
ENSMUSG00000036620	Mgat4b	65.4068	90.16	67.4144	17.9973	100.933	132.374	129.865	95.2925	65.1899	74.5729	84.7093	79.9411	51.5709	64.6214	74.1409	27.8584	54.5479	73.181	78.9821	84.3163	49.6705	71.5374	12.1256	15.7804	26.0861	17.9973	0.742625	0.0751936	0.114841	0.820959	0.460017	0.232143	-1.65693	7.21602e-07
ENSMUSG00000039683	Sdk1	144.059	169.248	148.207	14.5793	234.304	289.603	316.901	213.847	110.881	132.682	149.732	151.786	34.954	43.0003	40.367	24.9129	35.8085	31.663	36.4806	34.9671	24.342	31.8632	12.6538	11.6784	19.4057	14.5793	0.943202	0.00127637	-0.108128	0.76844	-0.173785	0.662255	-1.43453	1.66552e-08
ENSMUSG00000040093	Bmf	103.955	113.71	92.8544	26.1924	81.2736	92.9144	111.17	77.8875	42.516	34.7165	45.2378	50.0894	48.2766	42.3885	46.0709	35.3024	43.0096	18.4633	18.5963	16.5293	12.5377	16.5317	20.9573	26.6332	30.9867	26.1924	-0.0457923	0.912703	-1.17477	7.20769e-08	-1.42332	1.44605e-13	-0.729362	0.000487127
ENSMUSG00000040274	Cdk6	59.8409	50.9609	56.6228	7.09676	63.1006	69.223	65.2625	51.1707	26.2264	23.5003	39.2947	35.048	25.6675	34.7289	22.7569	26.6254	27.4447	11.0686	12.4241	13.6651	13.4564	12.6536	7.24245	6.63874	7.40909	7.09676	0.272634	0.255862	-0.815523	3.42271e-05	-1.24148	9.98269e-13	-2.33437	3.83033e-34
ENSMUSG00000040690	Col16a1	121.318	164.088	118.298	16.2387	300.46	329.381	317.325	240.851	71.5939	74.1409	60.737	111.831	278.09	274.061	347.396	171.495	267.76	27.6652	38.127	35.3871	17.4149	29.6486	11.2688	10.732	26.7155	16.2387	1.27746	0.00246608	-0.802826	0.0514034	-3.0972	4.68466e-21	-4.04658	9.38774e-31
ENSMUSG00000040945	Rcc2	350.084	421.997	378.603	49.5799	353.806	410.663	417.386	307.859	119.301	128.155	152.644	176.99	141.793	121.535	138.866	80.2768	120.618	53.6395	55.1535	48.493	52.0784	52.3411	37.2091	41.8168	69.7136	49.5799	0.148977	0.652401	-1.32938	4.9401e-09	-1.10897	4.2043e-08	-1.1246	1.36846e-07
ENSMUSG00000041702	Btbd7	94.3265	99.024	97.1027	24.7716	80.7601	88.0654	86.1111	69.927	72.505	66.0247	73.2584	70.4288	68.7687	69.5102	66.0247	64.9423	67.3115	38.3994	38.4532	38.1134	46.5529	40.3797	28.0534	22.6773	23.584	24.7716	-0.109964	0.349157	-0.319547	0.000726414	-0.690902	3.74563e-17	-1.44491	2.2835e-58
ENSMUSG00000041703	Zic5	43.0261	38.4532	41.3575	4.6042	61.8713	63.5922	59.5055	47.3933	20.8236	18.0726	19.1804	26.3675	10.1312	15.1347	10.3987	13.7355	12.35	13.2877	15.7068	14.4273	14.1689	14.3977	4.05358	3.8311	5.92791	4.6042	0.604909	0.00415476	-0.984543	3.60336e-07	0.101876	0.773297	-1.97123	3.70643e-22
ENSMUSG00000042258	Isl1	140.217	134.68	130.982	3.63723	125.125	96.6351	126.113	87.8776	87.7395	94.1571	82.9568	88.1827	38.7409	35.2631	29.9353	50.5916	38.6327	19.1205	14.9284	24.2517	17.6719	18.9931	3.11567	3.52127	4.27473	3.63723	-0.132534	0.678619	-0.447263	0.0556053	-1.06909	4.86162e-08	-4.0658	5.05386e-70
ENSMUSG00000042903	Foxo4	75.9743	77.6719	70.9877	16.3883	70.7187	76.0831	76.8732	60.0158	61.6525	71.9955	59.4026	63.2666	34.2421	23.681	30.667	25.9873	28.6444	10.6497	11.2305	10.9438	8.48937	10.3284	16.8266	16.2373	16.101	16.3883	0.0586984	0.808669	-0.10786	0.559692	-1.6229	3.73384e-32	-0.938787	1.39632e-10
ENSMUSG00000044949	Ubtd2	40.0733	37.6551	36.1282	8.10123	41.3078	54.1385	48.9625	38.1275	18.8934	16.2905	17.4991	22.7026	30.8003	30.3636	25.2852	36.2716	30.6802	15.5553	18.2693	17.2518	28.1184	19.7987	8.27445	8.48937	7.53988	8.10123	0.372331	0.0904337	-1.00732	9.63072e-08	-0.682593	7.14032e-05	-2.26348	2.86853e-35
ENSMUSG00000051306	Usp42	71.9009	73.5992	68.9748	17.5498	53.947	59.9833	60.4386	47.9797	30.0858	31.2308	35.739	36.2588	34.9671	53.656	43.2103	36.2377	42.0178	32.3222	42.6238	39.1353	36.3204	37.6004	17.3375	18.819	16.493	17.5498	-0.226923	0.244489	-1.01487	1.00894e-10	-0.148953	0.438724	-1.35788	1.33249e-19
ENSMUSG00000051817	Sox12	126.113	184.478	142.602	5.36796	138.547	158.232	166.034	117.045	24.1983	26.5479	30.1382	49.4824	17.8107	34.2136	29.6454	15.1732	24.2108	17.6344	23.3951	22.4517	17.171	20.1631	5.44526	4.9724	5.68621	5.36796	0.137516	0.747086	-2.29198	4.1935e-17	-0.322091	0.305737	-2.66462	4.92394e-23
ENSMUSG00000052942	Glis3	10.6457	16.2535	9.90764	2.7346	17.0223	21.4822	21.7251	15.741	14.8094	15.283	25.367	17.8001	5.94964	7.2201	7.62036	6.97254	6.94066	5.59618	6.77749	6.51769	5.8671	6.18962	2.57845	2.31023	3.31513	2.7346	0.706629	0.0189281	0.623327	0.0273516	-0.427498	0.14033	-2.13935	7.7603e-14
ENSMUSG00000053441	Adamts19	123.147	122.344	128.155	1.38719	85.5593	75.6812	90.8876	63.3788	4.44053	4.97903	2.58432	18.8457	7.59404	7.98011	7.76299	8.19436	7.88288	3.28888	3.543	3.18377	5.49554	3.8778	0.997899	1.31874	1.84493	1.38719	-0.464796	0.0509832	-4.35842	4.09196e-97	-1.47874	1.265e-12	-4.03339	2.49707e-35
ENSMUSG00000053617	Sh3pxd2a	288.784	315.233	320.785	53.9659	265.974	304.125	305.771	232.459	288.784	279.223	274.977	268.861	140.533	168.449	156.482	109.67	143.784	51.263	50.6233	52.3026	38.4532	48.1605	46.2243	47.1165	68.5569	53.9659	0.0315689	0.936762	-0.0203267	0.957454	-1.49426	2.58014e-20	-1.2357	1.12247e-12
ENSMUSG00000059851	Suv420h2	52.6274	71.7711	53.9578	8.14048	37.3365	44.9431	36.6906	31.7777	48.2453	51.9683	57.1588	47.2875	19.5412	18.2825	22.3619	11.9101	18.0239	13.5049	14.141	14.3553	10.1993	13.0501	6.85091	6.35355	11.217	8.14048	-0.505011	0.159633	-0.0864363	0.841129	-0.598306	0.0436101	-1.474	2.61316e-07
ENSMUSG00000060572	Mfap2	105.056	197.074	111.944	1.1103	206.064	318.557	303.469	207.3	5.13292	5.13903	6.51769	56.0225	26.2264	31.4703	32.4909	19.157	27.3361	6.26664	8.50571	7.34249	5.64486	6.93992	1.45288	1.58309	0.294936	1.1103	1.0835	0.0024903	-4.10567	2.43171e-37	-2.22706	1.49118e-14	-6.45243	4.92872e-49
ENSMUSG00000063382	Bcl9l	84.3966	145.353	100.79	5.72772	130.867	211.294	188.294	134.046	60.6872	62.1869	107.403	91.0807	10.6302	21.8151	17.3035	8.62182	14.5927	9.54069	11.3966	13.4765	5.68621	10.025	4.91086	4.38653	7.88576	5.72772	0.772947	0.145156	-0.38141	0.473234	-0.714354	0.118329	-1.80173	2.22754e-05
ENSMUSG00000070407	Hs3st3b1	36.072	43.0891	36.8629	5.34751	22.6425	22.079	23.3362	18.3513	18.0143	25.6913	21.0328	20.7724	16.741	19.2403	18.012	15.5896	17.3957	10.2247	12.6189	11.6784	7.69812	10.555	5.77318	5.4252	4.84415	5.34751	-0.713664	0.00114177	-0.758552	0.000217573	-0.897145	1.40718e-06	-2.24075	6.58465e-28
ENSMUSG00000070436	Serpinh1	661.44	893.232	807.093	58.5524	846.075	1021.22	1068.44	748.573	183.613	199.38	262.612	348.544	1273.51	977.109	1005.65	692.426	987.172	128.544	107.369	94.0928	86.8911	104.224	50.9799	46.128	78.5493	58.5524	0.459203	0.0939547	-1.68192	2.06937e-13	-3.091	2.7196e-56	-3.87429	5.9188e-76
ENSMUSG00000074364	Ehd2	25.2998	33.8852	30.0558	7.55426	16.6169	26.8773	26.5808	19.4073	25.3118	28.2762	38.6893	27.9212	20.4507	19.2723	15.7068	13.7677	17.2993	6.54593	4.30812	6.08931	5.22308	5.54161	7.39216	6.083	9.18762	7.55426	-0.310325	0.394309	0.0998265	0.799019	-2.00967	1.88297e-15	-1.5648	6.42742e-09
ENSMUSG00000074622	Mafb	59.2503	69.451	57.6866	10.3958	39.2108	59.6119	59.6582	42.2192	26.47	32.423	40.5089	35.4053	30.1892	42.4812	40.0202	23.7574	34.112	23.8888	38.0411	40.5593	17.7029	30.048	11.6907	8.42076	11.076	10.3958	-0.171516	0.737342	-0.7932	0.0252029	-0.188994	0.727675	-1.95927	4.53894e-10

## Sheet: let-7b-5p
ID	gene_symbol	coch_E16h_1	coch_E16_2	coch_E16_3	coch_E16_average	coch_P0_1	coch_P0_2	coch_P0_3	coch_P0_average	coch_P16_1	coch_P16_2	coch_P16_3	coch_P16_average	SOC_E16h_1	SOC_E16_2	SOC_E16_3	SOC_E16_4	SOC_E16_average	SOC_P0_1	SOC_P0_2	SOC_P0_3	SOC_P0_4	SOC_P0_average	SOC_P16_1	SOC_P16_2	SOC_P16_3	SOC_P16_average	coch_P0_log2FC	coch_P0_padj	coch_P16_log2FC	coch_P16_padj	SOC_P0_log2FC	SOC_P0_padj	SOC_P16_log2FC	SOC_P16_padj
ENSMUSG00000000184	Ccnd2	607.473	586.151	625.446	606.357	362.118	382.402	344.486	363.002	106.369	121.279	100.013	109.22	144.113	185.863	138.935	152.296	155.302	28.4492	32.9907	29.3229	50.6547	35.3544	14.1486	15.386	20.1361	16.5569	-0.619546	0.0121822	-2.2483	1.26276e-25	-2.06456	8.94025e-28	-3.28289	2.61475e-58
ENSMUSG00000000628	Hk2	71.5388	60.7545	55.2579	62.5171	24.2818	27.3181	32.5386	28.0462	28.0191	33.7527	26.0861	29.2859	21.522	15.8768	15.129	11.7798	16.0769	7.39027	9.66619	8.7793	7.60991	8.36142	6.33656	5.69064	9.93354	7.32025	-1.06861	0.000480665	-0.97209	0.000787823	-1.17116	6.67476e-06	-1.49659	4.26449e-08
ENSMUSG00000000693	Loxl3	40.6324	40.5593	35.5525	38.9148	34.3343	42.7627	36.7357	37.9442	16.9005	18.899	14.0909	16.6302	67.8157	42.8074	54.9326	35.4689	50.2562	15.7402	9.97226	10.4995	9.13703	11.3373	8.04908	7.68233	9.3846	8.372	0.00524726	0.995163	-1.10447	1.80848e-05	-2.22985	3.4146e-24	-2.84995	6.04479e-33
ENSMUSG00000000823	Zfp512b	133.275	163.271	128.651	141.732	166.392	206.064	173.637	182.031	73.9059	71.7385	82.4368	76.0271	71.0992	98.2649	93.6926	65.7197	82.1941	79.6561	95.8685	90.9729	67.5235	83.5053	23.5205	22.4781	30.3516	25.45	0.44823	0.0498135	-0.737393	0.000260182	0.116378	0.707664	-1.6803	5.51082e-20
ENSMUSG00000000901	Mmp11	38.4754	55.2579	40.6324	44.7886	36.7921	50.834	49.9025	45.8429	12.6357	12.0966	16.609	13.7805	16.9735	18.8895	19.4326	11.6339	16.7324	4.72802	6.28974	5.55775	6.74539	5.83022	2.04283	1.55204	2.55373	2.04953	0.0791534	0.862947	-1.53673	7.18746e-09	-1.86401	9.011e-15	-4.09058	3.25393e-42
ENSMUSG00000002249	Tead3	55.0839	78.7354	57.8314	63.8835	69.4211	97.4022	90.4151	85.7461	28.5906	29.2728	33.2993	30.3876	7.19352	9.12854	9.47767	5.40682	7.80164	4.06047	5.0615	5.41486	2.55006	4.27172	2.09967	1.92959	2.95475	2.32801	0.458932	0.259715	-0.956469	0.00507248	-1.27352	4.76477e-05	-2.68052	9.74056e-15
ENSMUSG00000004105	Angptl2	55.3199	65.6304	52.8978	57.9494	64.0882	90.3388	79.2979	77.9083	39.1539	36.2476	41.1237	38.8417	76.2928	49.9988	57.02	45.626	57.2344	18.5189	9.97415	8.07472	14.5019	12.7674	11.9703	9.52841	15.7181	12.4056	0.46106	0.220094	-0.477266	0.159666	-2.24145	3.58072e-17	-2.3464	1.53488e-16
ENSMUSG00000004947	Dtx2	24.2598	29.378	25.3998	26.3459	24.9688	28.8768	29.9294	27.925	18.1702	19.0787	20.6293	19.2927	14.0733	14.0946	15.5056	11.8719	13.8863	14.167	14.8479	16.0065	11.1954	14.0542	5.97827	5.6975	7.67429	6.45002	0.102491	0.746269	-0.381576	0.0891691	-0.107944	0.772317	-1.53116	9.87917e-14
ENSMUSG00000019564	Arid3a	24.3298	29.9658	22.794	25.6965	20.5175	22.9464	25.3118	22.9252	11.8476	11.8999	20.0687	14.6054	11.9922	16.9895	15.0893	14.0909	14.5405	10.8205	12.4996	13.2065	9.75644	11.5708	5.73526	6.10783	8.21823	6.6871	-0.132986	0.734653	-0.699654	0.00945617	-0.497845	0.0542333	-1.52808	9.34957e-10
ENSMUSG00000020105	Lrig3	32.9823	43.1345	32.7258	36.2809	46.7533	54.8698	62.9144	54.8458	12.4996	12.2618	16.7066	13.8227	33.545	27.192	32.4155	21.7515	28.726	8.88191	9.81239	9.40052	7.25999	8.8387	11.8265	10.9961	11.7541	11.5256	0.607914	0.012087	-1.24865	1.01402e-08	-1.87228	1.98102e-22	-1.53391	8.73067e-14
ENSMUSG00000020354	Sgcd	41.9217	43.2536	39.0543	41.4099	39.5749	37.078	35.76	37.471	23.7788	22.5632	20.3722	22.2381	15.694	15.4935	14.7611	18.4095	16.0895	8.72149	9.76402	10.3749	10.4772	9.83441	6.10783	6.78558	5.62381	6.17241	-0.105617	0.326473	-0.810686	2.44824e-21	-0.897134	1.64174e-22	-1.85107	3.84857e-58
ENSMUSG00000020393	Kremen1	82.9822	104.234	85.2902	90.8355	152.872	169.902	187.902	170.225	228.589	252.557	296.141	259.096	45.344	37.0157	41.1237	24.8669	37.0876	14.1792	14.9862	14.3976	10.5922	13.5388	16.7988	15.4554	19.117	17.1237	0.970404	4.31784e-05	1.52851	3.06575e-12	-1.53359	7.48331e-15	-1.21479	8.74196e-09
ENSMUSG00000021806	Nid2	163.564	214.682	182.288	186.845	300.876	465.149	354.394	373.473	29.7724	29.133	32.856	30.5871	189.159	185.423	197.074	117.538	172.298	46.9764	41.6095	36.2377	32.4428	39.3166	14.9187	12.6992	20.9414	16.1864	1.05186	7.65992e-05	-2.40571	5.72522e-23	-2.03676	1.30332e-21	-3.43235	7.00535e-51
ENSMUSG00000022371	Col14a1	100.588	113.755	105.811	106.718	190.276	226.856	172.279	196.47	116.789	125.545	101.499	114.611	164.394	120.637	135.771	170.989	147.948	6.93279	5.81973	5.46518	5.83853	6.01406	3.09793	2.54597	3.73585	3.12658	0.935682	1.51482e-06	0.221278	0.296684	-4.85184	1.69845e-183	-6.2291	1.54659e-192
ENSMUSG00000024043	Arhgap28	215.253	212.114	218.983	215.45	270.596	255.086	248.115	257.932	62.1689	68.5046	55.1822	61.9519	71.123	67.6258	66.5673	82.1344	71.8626	15.8927	12.2477	12.0802	18.8791	14.7749	3.4225	2.74701	4.74131	3.63694	0.332808	0.139412	-1.61381	2.43157e-18	-2.33726	4.64883e-46	-4.8865	5.94673e-125
ENSMUSG00000024754	Tmem2	429.822	399.345	420.106	416.425	330.271	277.823	307.82	305.305	136.988	149.035	116.789	134.271	192.536	175.737	177.337	155.105	175.179	60.4672	56.1269	48.6774	72.8267	59.5246	93.2678	103.168	141.581	112.672	-0.313045	0.104522	-1.43137	2.80553e-19	-1.4349	1.14847e-24	-0.329326	0.0411059
ENSMUSG00000025555	Farp1	160.78	208.95	167.757	179.162	163.271	208.007	227.526	199.601	93.6646	91.4051	123.197	102.756	72.385	102.856	94.7209	53.3106	80.8181	80.2119	97.3693	106.019	60.1013	85.9253	23.9749	30.0074	38.782	30.9214	0.247901	0.50667	-0.659244	0.0239874	0.189557	0.62492	-1.33971	2.1153e-07
ENSMUSG00000025577	Cbx2	60.4603	87.3803	72.0633	73.3013	45.01	54.1626	56.1373	51.77	13.1357	13.2995	16.1835	14.2063	30.8378	30.2746	33.0985	17.9272	28.0345	12.8895	12.0401	10.3343	9.94887	11.3032	2.47721	2.67585	4.19816	3.11707	-0.411505	0.214898	-2.15821	7.22346e-16	-1.43769	2.87749e-09	-3.86518	3.28417e-44
ENSMUSG00000025921	Rdh10	37.0381	33.7368	40.0733	36.9494	60.0274	45.7752	46.4849	50.7625	26.8033	28.1025	21.1984	25.3681	39.928	35.3812	30.4986	54.7182	40.1315	26.4536	25.1045	24.496	33.2993	27.3384	17.6626	16.6988	15.175	16.5121	0.47651	0.0262146	-0.469785	0.0188281	-0.564229	0.00126426	-1.39468	3.51486e-15
ENSMUSG00000025938	Slco5a1	117.126	102.939	110.847	110.304	65.0169	58.3611	77.5442	66.9741	79.7424	93.5912	89.9511	87.7616	57.1034	75.6691	65.6459	59.4583	64.4692	35.1873	31.5919	27.3901	62.8434	39.2532	6.29791	8.31904	6.98219	7.19972	-0.612493	0.037351	-0.192785	0.539564	-0.665811	0.00575407	-3.50776	5.06166e-47
ENSMUSG00000026042	Col5a2	410.663	432.216	408.607	417.162	395.634	375.533	376.166	382.444	166.685	145.209	158.328	156.741	696.043	643.183	678.573	654.976	668.194	79.2732	72.877	64.4411	58.4075	68.7497	25.845	19.8314	42.5099	29.3954	-0.014793	0.99421	-1.22718	4.39587e-08	-3.21375	6.17188e-65	-4.48728	3.27736e-107
ENSMUSG00000026043	Col3a1	2351.93	2258.04	2351.93	2320.63	1548.11	1631.2	1479.25	1552.86	415.498	353.806	315.233	361.512	2821.83	2487.27	2590.62	2061.67	2490.35	356.908	292.794	266.209	206.064	280.494	50.2227	38.8707	137.857	75.65	-0.218942	0.687885	-2.18727	2.19105e-09	-3.02539	5.49656e-22	-4.89033	5.92978e-49
ENSMUSG00000026556	Vangl2	126.323	147.6	128.99	134.304	122.993	136.676	139.875	133.182	38.5075	41.2903	42.9414	40.9131	39.6886	69.3239	65.1756	26.5278	50.179	46.618	60.737	59.3352	27.2158	48.4765	10.1471	10.9547	17.2009	12.7676	0.0843082	0.899758	-1.53055	2.93551e-05	-0.00367378	0.992625	-2.10325	4.84707e-10
ENSMUSG00000026586	Prrx1	87.2981	77.2985	88.9474	84.5147	68.1989	57.1429	56.2142	60.5187	44.7889	38.187	41.9393	41.6384	66.8013	67.8488	41.0069	73.9542	62.4028	8.3753	8.32661	8.70863	9.61343	8.756	10.4598	11.0098	9.58636	10.352	-0.396187	0.0446752	-0.883688	2.68617e-07	-2.99607	1.91006e-85	-2.81331	3.33584e-65
ENSMUSG00000026686	Lmx1a	48.7675	54.3459	48.2766	50.4633	59.375	75.6393	63.8037	66.2727	52.5855	43.5251	46.3143	47.4749	16.8187	15.8846	15.62	13.2136	15.3842	13.879	12.384	11.7645	10.5111	12.1347	1.6662	2.10551	2.08433	1.95201	0.429034	0.0171259	-0.00586109	0.995971	-0.495953	0.00177574	-4.08512	3.19229e-66
ENSMUSG00000026918	Brd3	214.437	215.928	232.555	220.973	147.6	158.604	150.579	152.261	105.657	106.881	97.9826	103.507	76.9373	119.227	97.0104	61.8901	88.7661	61.4422	76.6155	76.5186	56.7894	67.8414	28.6073	30.5233	33.7952	30.9753	-0.435579	0.060383	-0.942444	2.63116e-06	-0.297754	0.152968	-1.46215	3.05263e-15
ENSMUSG00000028197	Col24a1	32.4947	42.5812	33.8008	36.2922	28.0046	28.939	23.8476	26.9304	55.2265	57.5893	61.0285	57.9481	15.8382	19.6648	19.6837	28.6921	20.9697	3.9773	5.78136	6.5079	2.823	4.77239	2.67345	3.62364	3.89441	3.39717	-0.393462	0.304262	0.721147	0.0245708	-2.50975	2.63872e-20	-3.35577	1.42834e-28
ENSMUSG00000028339	Col15a1	60.414	64.9988	74.9672	66.7933	54.7182	73.8884	74.4998	67.7021	127.834	121.04	121.738	123.537	43.8263	44.3337	42.8929	28.7294	39.9456	5.9438	6.90068	6.11709	6.43054	6.34803	7.31075	6.63267	14.46	9.4678	0.0780601	0.886149	0.945245	0.00253436	-2.91903	6.24577e-28	-2.28861	8.65793e-16
ENSMUSG00000029661	Col1a2	1791.08	2143.36	1874.29	1936.24	2351.93	2821.83	2590.62	2588.12	2351.93	1930.12	1930.12	2070.72	2143.36	2061.67	2143.36	1548.11	1974.12	257.363	230.595	231.889	117.823	209.417	57.5422	51.3368	162.576	90.4851	0.842152	0.0501427	0.699356	0.0824429	-3.07214	3.15404e-22	-4.22395	3.92457e-36
ENSMUSG00000029814	Igf2bp3	78.5785	74.5395	80.2568	77.7916	58.7754	49.2849	53.8382	53.9662	15.1626	14.9101	16.8648	15.6458	58.8402	57.2196	51.6439	69.2914	59.2488	13.3681	16.3667	15.2306	24.4178	17.3458	1.92959	1.8342	0.0535301	1.27244	-0.434962	0.100266	-2.12209	7.18707e-22	-1.80896	1.27101e-20	-6.86567	2.26145e-99
ENSMUSG00000030123	Plxnd1	104.032	156.818	130.734	130.528	113.586	233.135	202.175	182.965	138.047	147.842	280.23	188.706	49.2373	64.7537	62.2592	32.1182	52.0921	33.5607	31.4523	33.7156	31.713	32.6104	12.6379	13.1782	20.0668	15.2943	0.578068	0.153385	0.594916	0.105334	-0.654968	0.0482864	-1.87567	2.52984e-09
ENSMUSG00000030541	Idh2	200.684	217.478	190.108	202.757	157.138	173.637	153.752	161.509	65.7459	65.5825	54.9159	62.0814	231.497	156.053	189.159	146.359	180.767	92.9769	78.1094	74.5551	70.7409	79.0956	33.4293	34.7165	39.1676	35.7712	-0.226378	0.211394	-1.52393	6.11462e-26	-1.06783	5.77399e-17	-2.23631	7.57547e-61
ENSMUSG00000031103	Elf4	7.76101	10.906	9.3985	9.35518	8.95979	14.0116	11.3208	11.4307	4.1759	4.13813	10.7776	6.36389	4.7196	6.82806	5.25422	6.71577	5.87941	1.17118	1.36666	1.65974	1.13668	1.33356	1.81848	1.77865	0.0773274	1.22482	0.293001	0.680747	-0.300945	0.625655	-3.30874	1.91631e-12	-3.60309	4.44245e-12
ENSMUSG00000031502	Col4a1	831.06	937.218	937.218	901.832	795.575	1085.24	1085.24	988.683	245.194	239.913	243.206	242.771	841.075	824.737	937.218	441.446	761.119	324.709	387.743	383.039	185.863	320.338	105.45	108.115	233.474	149.013	0.295662	0.477887	-1.66972	7.95202e-08	-1.05632	0.000184044	-2.01816	1.75403e-12
ENSMUSG00000031503	Col4a2	507.283	651.198	527.275	561.919	581.7	824.737	807.093	737.843	203.693	184.255	229.2	205.716	277.823	364.124	399.345	149.659	297.738	138.384	196.959	191.954	72.8024	150.025	53.8634	55.6454	125.685	78.398	0.554919	0.270583	-1.25937	0.00254821	-0.840641	0.0316408	-1.70743	6.00726e-06
ENSMUSG00000032394	Igdcc3	24.0943	36.8831	30.5233	30.5002	25.9233	38.4917	38.3837	34.2662	11.9323	14.1282	19.5057	15.1887	1.76377	4.30812	3.55913	2.04997	2.92025	2.51008	3.3883	3.52923	1.42051	2.71203	1.25205	1.29609	0.0940004	0.880712	0.188834	0.817722	-0.893175	0.10279	-0.397478	0.575843	-3.53067	1.71686e-08
ENSMUSG00000032431	Crtap	31.2968	48.1566	34.6869	38.0468	55.5479	74.2636	64.4042	64.7386	12.4117	10.4467	17.9614	13.6066	47.7807	41.5134	45.7752	35.5107	42.645	8.67322	10.3116	8.87149	8.80116	9.16438	5.26411	5.47343	7.12491	5.95415	0.781405	0.00240568	-1.32507	2.13643e-08	-2.37285	6.84181e-31	-3.23946	5.22638e-46
ENSMUSG00000032477	Cdc25a	60.8087	59.228	67.2776	62.4381	42.5712	33.883	36.4707	37.6416	16.2701	17.6719	20.0942	18.0121	42.1212	32.0951	35.5107	27.524	34.3127	17.4948	18.5346	17.3603	18.476	17.9664	12.6947	14.6273	11.837	13.053	-0.654856	1.57916e-05	-1.65389	9.064e-32	-0.978266	2.24745e-14	-1.58419	4.809e-30
ENSMUSG00000032481	Smarcc1	365.297	336.502	384.782	362.194	250.369	255.37	271.865	259.201	90.4586	82.604	96.4076	89.8234	75.3238	102.438	89.09	85.3688	88.0552	40.3538	48.1417	46.1455	54.5684	47.3024	37.8698	44.6749	39.8594	40.8014	-0.361031	0.0178098	-1.78811	3.26593e-42	-0.836809	2.81221e-12	-1.01581	1.2891e-15
ENSMUSG00000032816	Igdcc4	118.497	162.196	123.147	134.613	146.165	187.222	178.441	170.609	35.1434	42.934	51.2017	43.093	87.2682	86.8911	86.0664	63.6964	80.9806	51.9906	54.0658	63.6964	43.9213	53.4185	32.2339	30.9049	46.8398	36.6595	0.427616	0.105668	-1.47078	3.10997e-11	-0.533822	0.0119472	-1.06454	3.6198e-07
ENSMUSG00000033581	Igf2bp2	131.553	139.875	132.72	134.716	82.9194	90.6103	94.8776	89.4691	48.6432	46.6876	47.5156	47.6154	37.2437	38.6571	38.2958	28.68	35.7192	7.80923	8.88191	10.2537	7.96404	8.72722	3.36198	2.61574	4.08388	3.35387	-0.48974	0.00669003	-1.32186	1.38417e-16	-2.20752	4.91622e-50	-4.08999	3.65325e-100
ENSMUSG00000034684	Sema3f	71.0425	121.04	73.181	88.421	73.2505	109.146	111.764	98.0535	33.5607	33.7428	52.9789	40.0941	42.516	41.5172	45.5766	20.8277	37.6094	25.6636	28.5146	24.7322	22.7162	25.4066	8.32661	6.89058	10.8677	8.69497	0.224357	0.62909	-0.982862	0.00346933	-0.566385	0.0833439	-2.37498	6.38558e-15
ENSMUSG00000034687	Fras1	445.706	496.942	437.785	460.144	471.546	552.698	569.99	531.411	35.4368	41.3575	45.2783	40.6909	100.186	111.944	100.46	110.394	105.746	27.8159	26.2752	27.2683	27.6981	27.2644	17.2732	19.5343	21.0152	19.2742	0.333218	0.0288334	-3.20923	9.27198e-134	-1.92774	2.17934e-61	-2.49029	1.79253e-84
ENSMUSG00000035671	Zswim4	67.7709	87.8174	67.7709	74.453	67.6437	91.1232	87.6161	82.1277	32.003	33.8163	39.7203	35.1799	33.4776	41.4205	45.4887	19.1804	34.8918	26.5479	28.4349	30.8764	18.057	25.9791	12.1256	12.9682	18.4171	14.5036	0.204125	0.654824	-0.941503	0.00398793	-0.435278	0.194466	-1.40108	2.53446e-06
ENSMUSG00000036030	Prtg	38.0153	35.0976	35.221	36.1113	30.4295	26.9186	33.7632	30.3704	24.9712	30.8438	31.5399	29.1183	6.2079	7.37873	6.56197	8.86613	7.25368	3.78028	4.84415	4.13813	3.32277	4.02133	4.04748	3.96722	4.56077	4.19183	-0.211245	0.306587	-0.245464	0.178486	-1.26836	5.22926e-13	-1.36122	1.27813e-12
ENSMUSG00000038677	Scube3	110.518	140.671	105.919	119.036	97.1934	123.622	120.554	113.79	41.1707	43.5789	44.1206	42.9568	70.702	67.7155	74.7252	50.2359	65.8447	16.7448	19.4013	18.3517	17.2475	17.9363	4.04748	3.1924	4.48881	3.90956	0.0123263	0.991499	-1.29949	2.97021e-14	-1.89093	4.2792e-36	-4.65063	4.46409e-130
ENSMUSG00000039286	Fndc3b	190.639	206.618	181.909	193.055	230.044	253.385	233.283	238.904	177.421	152.872	170.121	166.804	136.513	125.648	101.654	130.504	123.58	34.9332	30.6773	31.1846	36.8629	33.4145	32.304	30.3636	32.2206	31.6294	0.380866	0.0035935	-0.116491	0.405483	-1.85379	1.02745e-72	-1.91221	3.13556e-66
ENSMUSG00000040699	Limd2	53.9914	72.877	65.931	64.2665	68.4229	83.7102	81.6719	77.935	49.8401	54.85	71.6593	58.7831	42.7249	45.6947	49.0745	33.545	42.7598	29.8303	29.2305	27.0223	26.0877	28.0427	7.68233	8.33898	8.93441	8.31857	0.329796	0.122242	-0.0383162	0.891434	-0.602302	0.000275535	-2.64889	2.02829e-51
ENSMUSG00000042349	Ikbke	11.1872	12.9861	10.9645	11.7126	10.7496	11.5552	12.308	11.5376	14.79	13.7115	15.4859	14.6625	4.17404	4.30998	5.42718	5.76564	4.91921	1.58692	2.16943	1.58487	1.76757	1.7772	1.38065	1.43814	2.04808	1.62229	0.00432154	0.995163	0.390417	0.0401514	-2.21557	8.39446e-23	-2.76461	4.80925e-23
ENSMUSG00000043987	Cep164	61.1584	71.0888	66.9768	66.408	62.6627	80.2768	74.9829	72.6408	51.5124	58.8402	58.6362	56.3296	30.0152	29.1796	31.0353	21.6423	27.9681	18.5029	23.1995	25.051	14.1748	20.2321	8.61545	8.09343	13.1688	9.95924	0.18461	0.636324	-0.134568	0.707999	-0.511521	0.060209	-1.7198	2.68193e-11
ENSMUSG00000044641	Pard6b	26.3051	25.2998	24.4199	25.3416	30.5814	31.4874	35.3986	32.4892	20.4847	19.0524	17.8107	19.116	9.99944	11.5365	11.259	8.56777	10.3407	11.1209	10.9154	12.3544	10.7555	11.2865	3.66318	4.67198	5.03461	4.45659	0.369615	0.0400817	-0.339794	0.0446961	-0.035009	0.985233	-1.79692	8.50332e-24
ENSMUSG00000051413	Plagl2	63.7223	69.0854	66.1626	66.3234	59.693	72.1784	79.1957	70.3557	21.2434	21.6203	32.2666	25.0434	6.51005	11.7439	7.92808	9.20078	8.8457	4.14816	4.30812	5.03461	2.87023	4.09028	2.97755	5.2696	4.45071	4.23262	0.140719	0.749967	-1.28742	8.67476e-06	-1.54506	1.29068e-08	-1.67286	8.22003e-09
ENSMUSG00000051920	Rspo2	42.1503	38.7014	37.3472	39.3996	35.1953	29.7076	37.5053	34.136	25.8593	26.4084	26.0547	26.1075	5.44873	4.50248	5.15895	9.42254	6.13318	4.67198	5.7171	7.11283	10.9079	7.10245	3.72439	3.45916	3.66318	3.61558	-0.158991	0.715312	-0.517449	0.10184	0.0354928	0.985233	-1.38519	4.77454e-06
ENSMUSG00000053483	Usp21	45.9616	58.6817	53.0274	52.5569	41.4407	52.1415	50.834	48.1387	22.651	30.2867	32.5582	28.4986	25.9555	29.2305	31.653	19.522	26.5903	21.8151	28.1428	25.3956	18.2321	23.3964	11.453	12.1952	12.5963	12.0815	-0.0734367	0.848955	-0.792205	0.000696749	-0.221449	0.419012	-1.34846	5.11195e-10
ENSMUSG00000055737	Ghr	49.0391	41.4205	43.2803	44.58	63.8185	55.6314	51.3939	56.9479	63.0466	57.8314	59.5247	60.1342	41.1054	39.4302	28.26	56.1839	41.2449	13.992	14.832	14.79	18.3958	15.5025	18.7985	17.2475	14.01	16.6853	0.381796	0.0812026	0.492379	0.0117662	-1.48275	1.59431e-19	-1.42285	5.85873e-16
ENSMUSG00000058392	Rrp1b	46.3539	51.3783	45.9616	47.8979	34.615	38.7348	39.0214	37.4571	20.0038	18.251	20.6909	19.6485	31.8274	29.9658	29.952	22.8438	28.6473	21.2083	26.002	23.0974	20.4507	22.6896	8.43928	10.5693	12.7555	10.588	-0.296235	0.201795	-1.17687	5.88066e-10	-0.373393	0.0491069	-1.6587	1.0906e-19
ENSMUSG00000059901	Adamts14	25.0572	32.7814	23.7029	27.1805	32.4591	40.4702	37.1732	36.7009	1.8509	1.3404	2.30872	1.83334	9.79234	8.51602	8.89996	6.25063	8.36474	2.34469	2.1074	2.31655	1.77687	2.13638	1.19201	1.0965	0.289137	0.859216	0.455682	0.112514	-3.12476	8.55319e-36	-2.73302	1.22648e-27	-5.92835	2.67078e-28
ENSMUSG00000061393	Acvr2b	27.6184	28.087	27.7781	27.8279	19.2522	26.036	26.8659	24.0514	5.8237	9.32912	7.28541	7.47941	8.303	10.1504	11.032	5.94193	8.85685	7.75896	8.29457	8.58158	4.7196	7.33868	1.9513	2.84693	4.82276	3.207	-0.178592	0.774453	-1.61409	6.45914e-05	-0.505118	0.251152	-2.15712	3.30127e-08
ENSMUSG00000062980	Cped1	117.334	105.919	101.499	108.25	92.3803	76.1363	64.5191	77.6786	56.8373	56.5008	57.673	57.0037	67.2985	63.1165	56.0037	81.2016	66.9051	14.4273	9.06579	9.31718	15.9649	12.1938	12.9493	9.20861	13.2641	11.8073	-0.393572	0.162332	-0.773202	0.00128694	-2.54466	2.84139e-36	-2.67156	2.01791e-34
ENSMUSG00000066892	Fbxl12	15.2931	19.9316	16.1696	17.1315	18.3297	22.2924	20.9734	20.5318	16.1569	18.1967	22.4819	18.9452	12.8376	10.4995	10.7212	10.8181	11.2191	9.25858	8.50977	8.14181	7.55538	8.36639	4.94657	4.91528	6.89058	5.58414	0.28861	0.273256	0.204276	0.413618	-0.648376	0.00149373	-1.47233	5.08545e-12
ENSMUSG00000074682	Zcchc3	52.7657	64.1058	59.2655	58.7123	54.5918	60.3477	56.9079	57.2824	20.9786	24.5714	27.504	24.3513	22.4517	21.5407	20.1361	17.4425	20.3928	11.7245	12.2392	11.6232	9.02397	11.1527	6.693	7.84623	7.96778	7.50234	0.0163011	0.978607	-1.15344	2.35366e-11	-1.03512	9.93028e-11	-1.82426	1.97709e-25

## Sheet: miR-20-5p
ID	gene_symbol	coch_E16h_1	coch_E16_2	coch_E16_3	coch_E16_average	coch_P0_1	coch_P0_2	coch_P0_3	coch_P0_average	coch_P16_1	coch_P16_2	coch_P16_3	coch_P16_average	SOC_E16h_1	SOC_E16_2	SOC_E16_3	SOC_E16_4	SOC_E16_average	SOC_P0_1	SOC_P0_2	SOC_P0_3	SOC_P0_4	SOC_P0_average	SOC_P16_1	SOC_P16_2	SOC_P16_3	SOC_P16_average	coch_P0_log2FC	coch_P0_padj	coch_P16_log2FC	coch_P16_padj	SOC_P0_log2FC	SOC_P0_padj	SOC_P16_log2FC	SOC_P16_padj
ENSMUSG00000000708	Kat2b	34.32	29.45	31.91	31.89	36.46	33.3	30.14	33.3	148.82	121.01	130.21	133.35	30.72	26.62	28.62	40.92	31.72	35.43	36.7	30.06	42.8	36.25	143.84	133.2	121.04	132.69	0.09	0.72	2.04	0	0.18	0.34	2.35	0
ENSMUSG00000001089	Luzp1	111.94	101.71	109.28	107.65	109.23	107.59	108.63	108.48	194.24	197.07	195.72	195.68	55.74	72.45	68.47	66.16	65.71	50.24	55.29	62.23	51.83	54.9	252.9	262.61	218.72	244.74	0.08	0.7	0.9	0	-0.21	0.12	2.27	0
ENSMUSG00000014496	Ankrd28	78.07	67.16	73.85	73.02	111.02	81.2	85.39	92.54	87.76	74.22	69.4	77.13	53.89	62.12	48	83.46	61.87	67.37	65.14	64.14	88.32	71.24	155.11	152.11	138.61	148.61	0.38	0.12	0.19	0.45	0.28	0.21	1.59	0
ENSMUSG00000014592	Camta1	112.9	122.11	107.33	114.11	107.3	110.35	118.72	112.12	238.06	257.93	294.73	263.57	68.58	110.24	74.68	104.61	89.53	171.3	201.9	219.47	155.58	187.06	238.06	284.15	230.42	250.88	0.05	0.89	1.25	0	1.2	0	1.87	0
ENSMUSG00000014905	Dnajb9	17.29	13.76	18.79	16.61	15.56	9.34	11.47	12.12	39.99	34.63	28.88	34.5	12.41	14.05	9.91	21.95	14.58	15.57	17.32	17.85	26.19	19.23	46.06	40.87	27.81	38.24	-0.41	0.25	1.09	0	0.33	0.29	1.43	0
ENSMUSG00000017781	Pitpna	129.09	128.49	136.68	131.42	164.81	152.18	149.13	155.38	311.86	325.57	301.6	313.01	118.18	142.09	151.01	137.69	137.24	194.24	216.42	220.21	181.81	203.17	329.38	325.57	292.38	315.77	0.32	0.01	1.32	0	0.74	0	1.62	0
ENSMUSG00000019996	Map7	27.41	26.66	24.99	26.35	50.09	48	51.44	49.84	38.3	37.66	30.38	35.44	10.92	8.68	9.87	8.77	9.56	10.78	9.69	12.61	10.78	10.96	116.28	108.23	131.12	118.54	0.92	0	0.47	0	0.04	0.96	3.86	0
ENSMUSG00000020023	Tmcc3	18.57	17.3	18.31	18.06	29.07	29.59	29.38	29.34	110.52	106.61	88.24	101.79	11.03	11.72	9.99	15.41	12.04	15.29	16.61	17.15	14.35	15.85	107.85	113.38	98.12	106.45	0.7	0	2.48	0	0.3	0.05	3.37	0
ENSMUSG00000020231	Dip2a	81.25	94.06	78.47	84.59	97.89	125.61	114.61	112.7	97.65	101.02	111.14	103.27	112.5	93.81	107.93	83.76	99.5	131.06	121.63	131.44	101.34	121.37	214.06	199.65	300.07	237.93	0.47	0	0.39	0.01	0.43	0	1.65	0
ENSMUSG00000020261	Slc36a1	29.93	36.62	32.79	33.12	45.91	61.97	57.93	55.27	58.29	65.07	84.18	69.18	13.02	25.18	21.34	14.3	18.46	29.17	34.5	39.7	20.42	30.95	49.3	56.55	55.6	53.82	0.74	0.02	1.09	0	0.7	0.01	1.6	0
ENSMUSG00000022307	Oxr1	109.39	81.69	99.94	97.01	122.58	94.87	97.27	104.9	207.11	170.5	155.43	177.68	107.33	94.16	80.24	138.55	105.07	125.13	120.09	114.52	153.4	128.29	392.84	360.96	240.17	331.33	0.17	0.64	0.92	0	0.41	0.11	2.05	0
ENSMUSG00000024059	Clip4	18.3	16.87	16.53	17.23	17.74	19.67	17.74	18.38	24.77	26.56	28.05	26.46	11.04	12.53	9.4	15.62	12.15	19.24	20.39	21.55	25.12	21.58	56.95	61.91	45.4	54.76	0.13	0.57	0.65	0	0.77	0	2.25	0
ENSMUSG00000024780	Cdc37l1	55.14	47.07	54	52.07	68.03	50.22	51.7	56.65	97.47	91.29	75.48	88.08	52.97	45.94	44.46	67.63	52.75	61.07	62.2	60.96	70.87	63.78	194.24	180.11	160.95	178.43	0.16	0.51	0.82	0	0.33	0.07	2.1	0
ENSMUSG00000025321	Itgb8	57.19	48.61	51.96	52.59	70.8	57.74	56.86	61.8	236.75	231.71	202.31	223.59	60.1	76.56	49.37	89.92	68.99	105.06	113.68	123.62	127.69	117.51	389.06	353.81	263.49	335.45	0.26	0.36	2.05	0	0.87	0	2.65	0
ENSMUSG00000027674	Pex5l	25.53	20.95	21.24	22.57	9.58	11.19	12.34	11.03	64.97	62.83	64.31	64.04	14.28	17.33	18.22	19.62	17.36	38.56	37.66	39.17	36.35	37.93	254.61	248.35	211.77	238.24	-0.96	0	1.52	0	1.1	0	4.1	0
ENSMUSG00000028128	F3	6.27	6.32	5.36	5.99	11.76	10.14	9.42	10.44	53.69	36.56	34.95	41.73	5.59	5.59	5.76	8.39	6.33	13.54	12.26	14.81	14.05	13.66	51.94	50.22	46.15	49.43	0.73	0	2.7	0	1.07	0	3.1	0
ENSMUSG00000028890	Mtf1	33.25	31.75	34.14	33.05	24.21	25.33	26.75	25.43	31.96	38.19	32.59	34.25	13.77	16.38	14.93	13.86	14.74	16.37	18.19	18.75	18.33	17.91	39.81	43.37	41.48	41.55	-0.34	0	0.11	0.38	0.18	0.12	1.5	0
ENSMUSG00000029238	Clock	86.07	72.49	80.88	79.81	105.81	84.19	83.33	91.11	182.39	139.37	135.77	152.51	57.25	67.28	47.3	94.21	66.51	67.98	67.43	69.1	91.65	74.04	172.28	155.33	121.28	149.63	0.25	0.46	0.98	0	0.23	0.45	1.51	0
ENSMUSG00000029648	Flt1	44.67	42.74	34.05	40.49	25.99	34.35	33.79	31.37	74.5	66.01	79.38	73.3	21.28	27.5	27.15	25.49	25.36	25.2	30.53	31.85	24.93	28.13	72.15	73.78	73.5	73.14	-0.32	0.09	0.9	0	0.11	0.63	1.67	0
ENSMUSG00000029722	Agfg2	18.39	20.85	20.8	20.01	34.41	37.46	32.19	34.69	51.81	55.55	48.39	51.91	17.24	14.97	17.13	13.68	15.76	28.82	26.15	27.07	20.96	25.75	42.97	37.03	47.5	42.5	0.8	0	1.39	0	0.64	0	1.45	0
ENSMUSG00000031438	Rnf128	8.3	6.42	7.47	7.4	15.63	11.32	11.79	12.91	44.1	41.33	32.91	39.45	9.27	7.76	6.68	10.9	8.66	15.54	12.59	14.26	16.93	14.83	60.96	57.67	47.04	55.23	0.77	0	2.36	0	0.69	0	2.78	0
ENSMUSG00000033863	Klf9	4.8	4.8	4.77	4.79	28.61	38.96	40.24	35.94	154.22	150.07	184.89	163.06	9.52	9.75	8.43	10.17	9.47	24.87	27.5	31.42	33.57	29.34	135.01	141.25	163.81	146.69	2.73	0	4.84	0	1.6	0	4.22	0
ENSMUSG00000034210	Efcab14	56.16	55.74	59.69	57.2	58.82	57.94	63.9	60.22	97.98	95.51	111.59	101.69	18.6	28.62	18.29	27.5	23.25	14.93	16.14	16.3	17.62	16.25	97.22	92.23	77.91	89.12	0.12	0.61	0.88	0	-0.61	0	2.13	0
ENSMUSG00000034557	Zfyve9	118.18	95.96	111.24	108.46	144.66	111.21	119.03	124.97	142.14	135.77	116.11	131.34	111.97	120.09	115.02	165.97	128.26	131.29	133.32	132.72	169.13	141.62	297.3	301.17	210.41	269.63	0.26	0.37	0.37	0.13	0.28	0.24	1.47	0
ENSMUSG00000035770	Dync1li2	239.91	204.5	240.32	228.25	226.44	157.97	163.73	182.71	322.58	326.99	205.48	285.02	200.86	220.58	223.14	219.85	216.11	205.6	218.28	227.96	224.25	219.02	442.96	424.85	412.49	426.76	-0.24	0.31	0.42	0.04	0.22	0.29	1.43	0
ENSMUSG00000036452	Arhgap26	44.55	45.91	47.41	45.96	56.2	53.42	55.88	55.16	105.72	92.23	93.44	97.13	15.23	20.39	18.11	21.67	18.85	38.14	42.85	52.66	38.96	43.15	84.79	94.43	77.37	85.53	0.3	0.09	1.12	0	1.17	0	2.35	0
ENSMUSG00000036825	Ssx2ip	77.9	69.07	82.63	76.53	93.51	66.32	75.39	78.4	140.02	161.69	109.09	136.93	48.14	46.57	47.45	55.35	49.37	75.06	75.53	89.92	102	85.63	113.41	121.04	99.88	111.44	0.08	0.79	0.9	0	0.88	0	1.45	0
ENSMUSG00000036985	Zdhhc9	23.25	29.51	26.51	26.42	25.12	33.95	33.34	30.81	18.96	22.1	30.19	23.75	11.52	18.51	14.31	14.32	14.67	14.74	12.05	13.7	11.7	13.05	47.39	54.78	44.92	49.03	0.24	0.4	-0.1	0.72	-0.31	0.19	1.79	0
ENSMUSG00000037904	Ankrd9	5.59	8.1	6.1	6.6	7.68	9.3	9.27	8.75	15.62	19.7	23.85	19.72	5.78	5.72	6.25	4.68	5.61	10.76	8.98	9.48	4.26	8.37	18.62	19.74	25.37	21.24	0.37	0.4	1.52	0	0.47	0.2	1.92	0
ENSMUSG00000038375	Trp53inp2	50.19	58.92	63.93	57.68	59.66	75.62	72.39	69.22	233.14	224.79	255.37	237.77	23.9	59.27	43.76	36.11	40.76	33.67	42.16	43.7	32.15	37.92	145.09	153.4	142.09	146.86	0.31	0.33	2	0	-0.09	0.89	2.16	0
ENSMUSG00000043991	Pura	18.87	18.85	18.75	18.82	21.42	28.58	22.55	24.18	71.63	68.54	74.57	71.58	20	22.54	15.33	18.69	19.14	33.05	34.14	38.52	35.82	35.38	111.94	107.25	121.57	113.59	0.37	0.02	1.93	0	0.86	0	2.79	0
ENSMUSG00000044708	Kcnj10	7.41	7.06	6.47	6.98	12.98	15.62	17.34	15.31	237.86	189.02	252.9	226.59	3.43	5.87	4.28	6.1	4.92	12.86	9.66	12.93	11.79	11.81	276.47	303.16	238.27	272.63	1.08	0	4.82	0	1.27	0	6.26	0
ENSMUSG00000044968	Napepld	5.73	5.32	5.82	5.62	3.04	3.23	2.84	3.04	18.73	18.25	16.83	17.94	4.64	5.5	5.55	6.14	5.46	7.12	7.22	9.59	7.14	7.77	26.09	23.95	19.22	23.09	-0.67	0	1.6	0	0.38	0.03	2.1	0
ENSMUSG00000048249	Crebrf	57.94	45.83	54.22	52.67	100.91	67.87	79.89	82.89	191.16	189.84	153	178	51.88	50.72	47.69	83.8	58.52	57.36	56.59	54.58	75.35	60.97	164.7	149.04	98.62	137.45	0.66	0.03	1.74	0	0.12	0.83	1.58	0
ENSMUSG00000049313	Sorl1	89.46	90.38	92.76	90.86	138.87	148.21	144.4	143.82	946.93	893.23	857.32	899.16	72.21	89.75	83.37	66.14	77.87	84.99	93.29	111.84	72.73	90.71	315.23	347.92	436.79	366.65	0.72	0	3.46	0	0.32	0.03	2.61	0
ENSMUSG00000049892	Rasd1	0.54	0.96	0.54	0.68	0.73	1.11	0.83	0.89	5.98	3.19	4.88	4.69	0.06	0.06	0.06	1.28	0.37	0.07	0.07	0.07	0.83	0.26	2.49	2.43	2.15	2.36	0.44	0.76	2.39	0.01	-3.82	0.01	2.69	0
ENSMUSG00000056429	Tgoln1	68.07	55.6	66.5	63.39	85.41	64.17	71.67	73.75	257.67	256.76	226.86	247.1	58.78	58.11	56.42	65.12	59.61	67.12	76.68	77.43	61.77	70.75	225.87	238.52	175.65	213.35	0.25	0.23	1.95	0	0.31	0.06	2.2	0
ENSMUSG00000062078	Qk	374.94	284.8	378.26	346	430.91	299.72	298.36	343	780.15	699.25	502.63	660.68	307.82	370.85	263.21	356.91	324.7	368.34	485.31	511.25	450.83	453.93	1284.61	1145.17	1021.22	1150.33	0.07	0.86	1.15	0	0.64	0	2.43	0
ENSMUSG00000089682	Bcl2l2	63.08	45.69	55.3	54.69	49.5	42.31	42.08	44.63	151.12	160.17	86.18	132.49	22.53	24.1	27.78	31.05	26.36	35.54	35.84	40.64	38.58	37.65	111.48	110.14	111.84	111.15	-0.24	0.34	1.31	0	0.49	0.01	2.31	0

## Sheet: Source
Shared and organ-specific gene-expression programs during the development of the cochlea and the superior olivary complex
Mor Bordeynik-Cohena,†, Michal Sperberb,†, Lena Ebbersc, Naama Messika‑Goldb, Constanze Krohsc, Tal Koffler-Brilla, Yael Noya, Ran Elkonb, Hans Gerd Nothwangc and Karen B. Avrahama
aLaboratory of Neural and Sensory Genomics, Department of Human Molecular Genetics & Biochemistry, Faculty of Medicine and Sagol School of Neuroscience, Tel Aviv University, Tel Aviv, 6997801, Israel; bDepartment of Human Molecular Genetics & Biochemistry, Faculty of Medicine, Tel Aviv University, Tel Aviv, 6997801, Israel; cNeurogenetics group and Cluster of Excellence Hearing4All, School of Med…
